# Supplementary material for: The genome of Cleistogenes songorica provides a blueprint for functional dissection of dimorphic flower differentiation and drought adaptability
Source: Plant Biotechnol J. 2020 Oct 28;19(3):532–47. doi: 10.1111/pbi.13483 (PMC7955882; doi:10.1111/pbi.13483)
Supplement: Supplementary file 3 — Table S13 KEGG enrichment of homologues genes, with the ration of 4:1 or 3:1 (C. songorica: O. sativa) and (C. songorica: O. thomaeum). [file PBI-19-532-s015.xlsx]

## Sheet: KEGG enrichment
Table S13. KEGG enrichment of the C. songorica unique genes.
#Pathway	ko_ID	Selected_gene_in_Pathway	AllGene_in_Pathway	Selected_gene_in_All_pathways	AllGene_in_All_pathways	Gene_id
Tyrosine metabolism	ko00350	1	86	300	9537	CCG013156.1
Plant-pathogen interaction	ko04626	7	388	300	9537	CCG004468.1	CCG010347.1	CCG026466.1	CCG027637.1	CCG037465.1	CCG041560.1	CCG044187.2
Starch and sucrose metabolism	ko00500	16	387	300	9537	CCG005272.1	CCG005987.1	CCG011053.1	CCG011134.1	CCG014525.1	CCG018193.1	CCG022732.1	CCG028179.2	CCG029373.1	CCG035436.1	CCG035868.1	CCG039419.1	CCG041395.1	CCG047799.1	CCG047847.1	CCG053505.1
Alanine, aspartate and glutamate metabolism	ko00250	2	115	300	9537	CCG024233.1	CCG039555.1
Biotin metabolism	ko00780	2	47	300	9537	CCG046982.1	CCG051879.1
Inositol phosphate metabolism	ko00562	2	122	300	9537	CCG015714.1	CCG016687.1
Phosphatidylinositol signaling system	ko04070	2	121	300	9537	CCG015714.1	CCG016687.1
Proteasome	ko03050	11	153	300	9537	CCG000303.1	CCG000519.1	CCG007768.1	CCG014443.1	CCG015114.1	CCG019614.1	CCG029274.1	CCG031401.1	CCG039835.1	CCG047243.1	CCG048046.1
RNA degradation	ko03018	4	226	300	9537	CCG004678.1	CCG005905.1	CCG031337.1	CCG051895.1
Phagosome	ko04145	9	180	300	9537	CCG001323.1	CCG007266.1	CCG013357.1	CCG018650.1	CCG025044.1	CCG029935.1	CCG030821.1	CCG037903.1	CCG050356.1
Base excision repair	ko03410	2	84	300	9537	CCG000492.1	CCG054270.1
Terpenoid backbone biosynthesis	ko00900	2	122	300	9537	CCG002043.1	CCG024758.1
Diterpenoid biosynthesis	ko00904	2	45	300	9537	CCG008900.1	CCG036238.1
Protein processing in endoplasmic reticulum	ko04141	13	429	300	9537	CCG012557.2	CCG025899.1	CCG025913.1	CCG027369.1	CCG030287.1	CCG033064.1	CCG037351.1	CCG037680.2	CCG043002.2	CCG051477.1	CCG052156.1	CCG053100.1	CCG053587.1
DNA replication	ko03030	1	148	300	9537	CCG051045.1
Glycolysis / Gluconeogenesis	ko00010	6	261	300	9537	CCG012517.1	CCG022831.1	CCG023619.3	CCG025805.1	CCG027829.1	CCG039587.1
Steroid biosynthesis	ko00100	2	83	300	9537	CCG002628.1	CCG046258.1
Carbon metabolism	ko01200	9	475	300	9537	CCG003736.1	CCG012517.1	CCG022831.1	CCG023619.3	CCG025489.1	CCG025805.1	CCG027829.1	CCG039344.1	CCG039587.1
Galactose metabolism	ko00052	9	137	300	9537	CCG005987.1	CCG013389.1	CCG029436.1	CCG036594.1	CCG038448.1	CCG047799.1	CCG049269.1	CCG049274.1	CCG049275.1
Pentose and glucuronate interconversions	ko00040	4	103	300	9537	CCG011134.1	CCG018193.1	CCG035436.1	CCG035868.1
Glycerolipid metabolism	ko00561	2	134	300	9537	CCG023772.1	CCG041974.1
Monoterpenoid biosynthesis	ko00902	2	24	300	9537	CCG017286.1	CCG052192.1
Sesquiterpenoid and triterpenoid biosynthesis	ko00909	3	15	300	9537	CCG010054.1	CCG029351.1	CCG035200.1
Plant hormone signal transduction	ko04075	15	484	300	9537	CCG007111.1	CCG007791.1	CCG011505.1	CCG013951.1	CCG020516.1	CCG022498.1	CCG022499.1	CCG023075.1	CCG023954.1	CCG028588.1	CCG030420.1	CCG030474.1	CCG031295.1	CCG036193.1	CCG052931.1
Cyanoamino acid metabolism	ko00460	7	130	300	9537	CCG005272.1	CCG014525.1	CCG022732.1	CCG028179.2	CCG029373.1	CCG039419.1	CCG053505.1
Biosynthesis of unsaturated fatty acids	ko01040	6	94	300	9537	CCG001971.1	CCG012308.1	CCG022012.1	CCG035309.1	CCG038397.1	CCG042748.1
Pentose phosphate pathway	ko00030	4	103	300	9537	CCG023619.3	CCG025805.1	CCG027829.1	CCG039587.1
Endocytosis	ko04144	5	277	300	9537	CCG004817.1	CCG006690.1	CCG023119.1	CCG040295.1	CCG051383.1
Ribosome	ko03010	19	552	300	9537	CCG003606.1	CCG005974.1	CCG006404.1	CCG006494.1	CCG007049.1	CCG007375.1	CCG009304.1	CCG017092.1	CCG017400.1	CCG022965.1	CCG026818.1	CCG027238.1	CCG034344.1	CCG035102.1	CCG039368.1	CCG040425.2	CCG042155.1	CCG049816.1	CCG050257.1
Synthesis and degradation of ketone bodies	ko00072	1	15	300	9537	CCG024758.1
Glyoxylate and dicarboxylate metabolism	ko00630	2	122	300	9537	CCG003736.1	CCG039344.1
Arginine and proline metabolism	ko00330	4	155	300	9537	CCG032579.1	CCG036653.1	CCG040134.1	CCG053902.2
Phenylalanine metabolism	ko00360	13	333	300	9537	CCG008705.1	CCG010648.1	CCG014826.1	CCG019038.1	CCG031019.1	CCG032173.1	CCG032174.1	CCG033059.1	CCG033277.1	CCG033278.1	CCG043620.1	CCG051775.1	CCG051955.1
Ribosome biogenesis in eukaryotes	ko03008	3	208	300	9537	CCG031008.1	CCG037169.1	CCG049874.1
Riboflavin metabolism	ko00740	1	25	300	9537	CCG043766.1
Arachidonic acid metabolism	ko00590	1	38	300	9537	CCG041589.1
Glycerophospholipid metabolism	ko00564	4	208	300	9537	CCG023772.1	CCG027607.1	CCG028837.1	CCG041974.1
Nucleotide excision repair	ko03420	3	159	300	9537	CCG004369.1	CCG010154.1	CCG034244.1
Regulation of autophagy	ko04140	1	66	300	9537	CCG035843.1
SNARE interactions in vesicular transport	ko04130	2	82	300	9537	CCG029935.1	CCG037903.1
Fatty acid metabolism	ko01212	8	188	300	9537	CCG001971.1	CCG012308.1	CCG022012.1	CCG035309.1	CCG038397.1	CCG042748.1	CCG046982.1	CCG051879.1
Fatty acid elongation	ko00062	11	98	300	9537	CCG001971.1	CCG012308.1	CCG018106.1	CCG020770.1	CCG022012.1	CCG022067.1	CCG035309.1	CCG038397.1	CCG042162.1	CCG042748.1	CCG043577.1
Peroxisome	ko04146	5	198	300	9537	CCG009285.1	CCG029434.5	CCG043204.1	CCG049278.1	CCG052991.1
Phenylpropanoid biosynthesis	ko00940	22	460	300	9537	CCG005272.1	CCG008705.1	CCG010648.1	CCG011287.1	CCG014525.1	CCG014826.1	CCG019038.1	CCG022732.1	CCG028179.2	CCG029373.1	CCG031019.1	CCG032173.1	CCG032174.1	CCG033059.1	CCG033277.1	CCG033278.1	CCG039419.1	CCG043620.1	CCG051775.1	CCG051955.1	CCG053505.1	CCG053582.1
Butanoate metabolism	ko00650	1	44	300	9537	CCG024758.1
Circadian rhythm - plant	ko04712	4	87	300	9537	CCG010276.1	CCG017770.1	CCG044835.1	CCG044836.1
Spliceosome	ko03040	16	392	300	9537	CCG001304.1	CCG003133.1	CCG005523.1	CCG009112.1	CCG010116.1	CCG010544.1	CCG019110.1	CCG021338.1	CCG025046.1	CCG029265.1	CCG034639.1	CCG035712.1	CCG037746.1	CCG042096.1	CCG044658.1	CCG049478.2
Photosynthesis	ko00195	2	95	300	9537	CCG002838.1	CCG028063.1
Glutathione metabolism	ko00480	3	232	300	9537	CCG019241.1	CCG028350.1	CCG041589.1
Ubiquitin mediated proteolysis	ko04120	9	291	300	9537	CCG010523.1	CCG025899.1	CCG025913.1	CCG027369.1	CCG029311.1	CCG037351.1	CCG046375.1	CCG051477.1	CCG052156.1
RNA polymerase	ko03020	1	92	300	9537	CCG003058.1
Homologous recombination	ko03440	2	145	300	9537	CCG000519.1	CCG039835.1
Fatty acid biosynthesis	ko00061	2	102	300	9537	CCG046982.1	CCG051879.1
Amino sugar and nucleotide sugar metabolism	ko00520	13	254	300	9537	CCG003596.1	CCG010204.1	CCG013051.1	CCG018909.1	CCG023074.1	CCG029268.1	CCG032594.1	CCG035092.1	CCG037427.1	CCG039397.1	CCG040095.1	CCG048770.1	CCG054357.1
Cysteine and methionine metabolism	ko00270	6	205	300	9537	CCG007631.1	CCG010952.1	CCG025489.1	CCG029216.1	CCG037769.1	CCG045842.1
Photosynthesis - antenna proteins	ko00196	2	31	300	9537	CCG011991.1	CCG023904.1
Porphyrin and chlorophyll metabolism	ko00860	2	96	300	9537	CCG005016.1	CCG034854.1
Tryptophan metabolism	ko00380	2	66	300	9537	CCG035540.1	CCG039654.1
Glycosylphosphatidylinositol(GPI)-anchor biosynthesis	ko00563	2	52	300	9537	CCG010072.2	CCG040496.1
Flavonoid biosynthesis	ko00941	2	65	300	9537	CCG011287.1	CCG053582.1
Aminoacyl-tRNA biosynthesis	ko00970	10	150	300	9537	CCG003940.1	CCG006424.1	CCG011277.1	CCG021601.1	CCG027540.1	CCG033693.1	CCG043361.1	CCG044838.1	CCG050896.1	CCG053154.2
Folate biosynthesis	ko00790	1	30	300	9537	CCG052620.1
Brassinosteroid biosynthesis	ko00905	2	42	300	9537	CCG031917.1	CCG048172.1
RNA transport	ko03013	19	352	300	9537	CCG001390.1	CCG004695.1	CCG006131.1	CCG008272.1	CCG011501.1	CCG012550.2	CCG014538.1	CCG017056.1	CCG037169.1	CCG037895.1	CCG039725.1	CCG040282.1	CCG044654.1	CCG047603.1	CCG048307.1	CCG049478.2	CCG049874.1	CCG051612.1	CCG054315.1
Basal transcription factors	ko03022	5	98	300	9537	CCG006287.1	CCG008962.2	CCG020490.1	CCG025390.1	CCG026405.1
Valine, leucine and isoleucine degradation	ko00280	1	83	300	9537	CCG024758.1
Purine metabolism	ko00230	4	339	300	9537	CCG003058.1	CCG024233.1	CCG039555.1	CCG051045.1
mRNA surveillance pathway	ko03015	8	240	300	9537	CCG017056.1	CCG020189.1	CCG027577.1	CCG033749.1	CCG035276.1	CCG045187.1	CCG047603.1	CCG049478.2
Glycine, serine and threonine metabolism	ko00260	6	145	300	9537	CCG005983.1	CCG025405.3	CCG027263.1	CCG031302.1	CCG044160.1	CCG051047.1
beta-Alanine metabolism	ko00410	2	89	300	9537	CCG032579.1	CCG040134.1
Biosynthesis of amino acids	ko01230	14	492	300	9537	CCG004514.1	CCG005903.1	CCG005983.1	CCG011235.1	CCG012517.1	CCG022831.1	CCG023619.3	CCG025489.1	CCG027829.1	CCG031302.1	CCG036653.1	CCG044160.1	CCG053902.2	CCG053904.1
Stilbenoid, diarylheptanoid and gingerol biosynthesis	ko00945	2	33	300	9537	CCG011287.1	CCG053582.1
Carotenoid biosynthesis	ko00906	2	53	300	9537	CCG015481.1	CCG042094.1
Tropane, piperidine and pyridine alkaloid biosynthesis	ko00960	2	44	300	9537	CCG022141.2	CCG047876.1
Sulfur metabolism	ko00920	1	75	300	9537	CCG025489.1
Oxidative phosphorylation	ko00190	8	254	300	9537	CCG018650.1	CCG024024.1	CCG025044.1	CCG036352.1	CCG039249.1	CCG049409.1	CCG050356.1	CCG052402.1
Carbon fixation in photosynthetic organisms	ko00710	6	157	300	9537	CCG003736.1	CCG012517.1	CCG022831.1	CCG023619.3	CCG027829.1	CCG039344.1
Isoquinoline alkaloid biosynthesis	ko00950	1	48	300	9537	CCG013156.1
Fructose and mannose metabolism	ko00051	2	116	300	9537	CCG023619.3	CCG027829.1
Pyrimidine metabolism	ko00240	4	272	300	9537	CCG003058.1	CCG007419.1	CCG035760.1	CCG051045.1
Phenylalanine, tyrosine and tryptophan biosynthesis	ko00400	4	105	300	9537	CCG004514.1	CCG005903.1	CCG011235.1	CCG053904.1
Nicotinate and nicotinamide metabolism	ko00760	2	41	300	9537	CCG018565.1	CCG019315.1
