# Supplementary material for: The genome of Cleistogenes songorica provides a blueprint for functional dissection of dimorphic flower differentiation and drought adaptability
Source: Plant Biotechnol J. 2020 Oct 28;19(3):532–47. doi: 10.1111/pbi.13483 (PMC7955882; doi:10.1111/pbi.13483)
Supplement: Supplementary file 5 — Table S16 List of conserved drought‐responsive genes shared across 4 Poaceae species and their expression patterns in C. songorica. [file PBI-19-532-s011.xlsx]

## Sheet: Sheet1
Table S16. List of conserved drought responsive genes shared across 4 Poaceae species and their expression pattern in C. songorica.
C. songorica	Differentially expressed in Shoot	Differentially expressed in Root	taregt genes of DE_lncRNAs	Rice	Sorghum	Foxtail
CCG029155.1	Shoot	Root	null	LOC_Os07g24000.1	Sb02g010080	Si031294m
CCG044591.1	Shoot	Root	null	LOC_Os03g40830.1	Sb02g020470	Si009437m
CCG036183.1	Shoot	Root	null	LOC_Os06g15170.1	Sb01g042600	Si021739m;Si010043m;Si006240m
CCG027937.1	Shoot	Root	null	LOC_Os02g50040.1	Sb10g009270	Si001159m
CCG021220.1	null	Root	null	LOC_Os07g26630.1	Sb04g026650	Si010750m
CCG019831.1	null	Root	null	LOC_Os03g30260.1	Sb01g007750	Si039652m
CCG014288.1	Shoot	Root	null	LOC_Os02g43330.1	Sb04g033380	Si018237m
CCG008300.1	Shoot	Root	null	LOC_Os02g47840.1	Sb04g030400	Si018468m
CCG008306.1	Shoot	Root	null	LOC_Os02g47780.1	Sb04g030470	Si017744m
CCG008366.1	Shoot	Root	null	LOC_Os06g03560.1	Sb07g028740	Si034415m
CCG008377.1	Shoot	Root	null	LOC_Os01g50160.1	Sb03g032000	Si016162m
CCG003985.1	Shoot	Root	null	LOC_Os01g65830.1	Sb03g041700	Si001818m
CCG003159.1	null	Root	null	LOC_Os06g50340.1;LOC_Os12g43660.1 ;LOC_Os08g38560.1	Sb09g026090	Si028794m
CCG003160.1	null	Root	null	LOC_Os06g50340.1;LOC_Os12g43660.1 ;LOC_Os08g38560.1	Sb09g026090	Si028794m
CCG048924.1	null	Root	null	LOC_Os02g51900.1	Sb06g018490	Si017045m
CCG048925.1	null	Root	null	LOC_Os02g51900.1	Sb06g018490	Si017045m
CCG017263.1	Shoot	Root	null	LOC_Os02g56510.1	Sb10g014220	Si005850m
CCG045155.1	null	Root	null	LOC_Os09g25490.1;LOC_Os07g36750.1	Sb01g027880	Si028873m
CCG044803.1	null	Root	null	LOC_Os07g26630.1	Sb04g026650	Si010750m
CCG048623.1	null	Root	null	LOC_Os10g17650.1	Sb06g019830	Si029565m;Si009896m
CCG039467.2	Shoot	Root	null	LOC_Os02g51900.1	Sb06g018490	Si017045m
CCG039480.1	null	Root	null	LOC_Os04g09920.1	Sb01g032600	Si029579m
CCG039484.1	null	Root	null	LOC_Os07g39350.1	Sb09g022100	Si038580m;Si029551m
CCG031820.1	Shoot	Root	null	LOC_Os06g11800.1	Sb04g027590	Si017844m
CCG032755.1	Shoot	Root	1	LOC_Os10g04720.1;LOC_Os07g34980.1	Sb06g019830	Si039150m
CCG032756.1	Shoot	Root	1	LOC_Os07g35510.1	Sb02g035460	Si000908m
CCG032757.1	Shoot	Root	1	LOC_Os07g35510.1	Sb02g035460	Si000908m
CCG032759.1	Shoot	Root	1	LOC_Os07g35510.1	Sb02g035460	Si000908m
CCG032763.1	Shoot	Root	1	LOC_Os07g35510.1	Sb02g035460	Si000908m
CCG032765.1	Shoot	Root	1	LOC_Os07g35510.1	Sb02g035460	Si000908m
CCG032778.2	Shoot	Root	null	LOC_Os10g04720.1;LOC_Os07g34980.1	Sb01g015360	Si039150m
CCG030401.1	null	Root	null	LOC_Os10g30410.1	Sb01g015360	Si012089m
CCG007281.1	Shoot	Root	null	LOC_Os01g63540.1	Sb04g032410	Si020195m
CCG007341.1	Shoot	Root	null	LOC_Os04g48390.1	Sb04g031920	Si009523m
CCG051978.1	Shoot	Root	null	LOC_Os07g44130.1	Sb02g040520	Si029491m
CCG051979.1	null	Root	null	LOC_Os07g44130.1	Sb02g040520	Si029491m
CCG051998.3	Shoot	Root	null	LOC_Os07g44130.1	Sb02g040520	Si029491m
CCG051627.1	null	Root	null	LOC_Os06g50340.1;LOC_Os12g43660.1 ;LOC_Os08g38560.1	Sb09g026090	Si028719m
CCG043794.1	Shoot	Root	null	LOC_Os06g50340.1;LOC_Os12g43660.1 ;LOC_Os08g38560.1	Sb09g026090	Si028719m
CCG043852.1	Shoot	Root	null	LOC_Os01g70490.1	Sb01g015970	Si009421m
CCG037893.1	Shoot	Root	null	LOC_Os07g10530.1	Sb05g026890	Si026489m
CCG036628.1	null	Root	null	LOC_Os01g07530.1	Sb02g006320	Si000380m
CCG035051.2	Shoot	Root	null	LOC_Os03g40830.1	Sb03g032240	Si000439m;Si028992m
CCG030629.1	Shoot	Root	null	LOC_Os03g06940.1	Sb10g022620	Si021080m
CCG021106.1	Shoot	Root	null	LOC_Os06g46500.1	Sb01g035180	Si029411m;Si006181m
CCG018310.1	Shoot	Root	1	LOC_Os01g53330.1	Sb03g033810	Si001290m
CCG014204.2	Shoot	Root	null	LOC_Os05g14750.1	Sb07g028750	Si016792m
CCG003661.1	Shoot	Root	null	LOC_Os10g40040.1	Sb01g029930	Si038681m
CCG007601.1	Shoot	Root	null	LOC_Os10g04720.1;LOC_Os07g34980.1	Sb02g035540	Si039150m
CCG000836.1	Shoot	Root	1	LOC_Os06g50340.1;LOC_Os12g43660.1;LOC_Os08g38560.1	Sb09g026090	Si028719m
CCG000846.2	Shoot	Root	1	LOC_Os05g16930.1	Sb06g028560	Si028790m
CCG047395.1	null	Root	null	LOC_Os01g50160.1	Sb07g003510	Si016162m
CCG042165.1	Shoot	Root	null	LOC_Os10g09850.1	Sb01g004490	Si036171m
CCG038510.1	Shoot	Root	null	LOC_Os02g10120.1	Sb03g042450	Si005855m;Si034141m
CCG033442.1	null	Root	null	LOC_Os02g50040.1	Sb10g009270	Si001159m
CCG008568.1	Shoot	Root	null	LOC_Os07g05940.1	Sb01g013520	Si024703m
CCG026712.1	Shoot	Root	1	LOC_Os01g70490.1	Sb01g015970	Si009421m
CCG026723.1	Shoot	Root	1	LOC_Os06g15170.1	Sb01g042600	Si021739m;Si010043m;Si006240m
CCG044991.2	Shoot	Root	null	LOC_Os06g37150.1	Sb10g022440	Si006138m
CCG029522.1	null	Root	null	LOC_Os04g15580.1;LOC_Os04g54070.1	Sb06g029740	Si039864m
CCG029524.1	Shoot	Root	null	LOC_Os04g15580.1;LOC_Os04g54070.1	Sb06g029740	Si039864m
CCG022779.2	null	Root	1	LOC_Os02g33420.1	Sb09g025900	Si016236m
CCG022795.1	Shoot	Root	null	LOC_Os03g09980.1	Sb01g044090	Si009547m;Si000607m
CCG022403.1	Shoot	Root	null	LOC_Os03g12290.1	Sb01g042450	Si036280m
CCG014667.1	Shoot	Root	null	LOC_Os02g10120.1	Sb03g042450	Si005855m;Si034141m
CCG014708.1	Shoot	Root	null	LOC_Os02g51900.1	Sb06g018490	Si017045m
CCG012192.1	Shoot	Root	null	LOC_Os01g63540.1	Sb04g032410	Si020195m
CCG010528.1	null	Root	null	LOC_Os07g38810.1;LOC_Os03g56160.1 ;LOC_Os07g03880.1;LOC_Os07g18240.1 ;LOC_Os09g09510.1 ;LOC_Os07g03890.1;LOC_Os09g09500.1	Sb06g023510	Si034512m
CCG005141.1	Shoot	Root	null	LOC_Os04g19740.1	Sb06g004280	Si000472m
CCG005191.1	Shoot	Root	null	LOC_Os04g59540.1	Sb06g034080	Si028663m
CCG005314.1	Shoot	Root	null	LOC_Os04g57550.1	Sb06g032460	Si021875m
CCG001429.1	Shoot	Root	null	LOC_Os04g31710.1	Sb06g013760	Si010791m
CCG049441.1	null	Root	null	LOC_Os06g50340.1;LOC_Os12g43660.1 ;LOC_Os08g38560.1	Sb09g026090	Si028719m
CCG044474.1	Shoot	Root	null	LOC_Os04g45810.1	Sb06g024000	Si010550m
CCG004216.1	Shoot	Root	null	LOC_Os02g45940.1	Sb03g004870	Si014712m
CCG002132.1	Shoot	Root	null	LOC_Os04g57550.1	Sb06g032460	Si021875m
CCG047859.1	Shoot	Root	null	LOC_Os04g19740.1	Sb06g004280	Si000472m
CCG048061.1	Shoot	Root	null	LOC_Os04g52110.1	Sb06g028110	Si010682m
CCG051235.1	Shoot	Root	null	LOC_Os04g39489.1	Sb03g041840	Si011960m;Si026316m
CCG046118.3	Shoot	Root	null	LOC_Os07g44130.1	Sb02g040520	Si029491m
CCG028897.1	Shoot	Root	null	LOC_Os09g25490.1;LOC_Os07g36750.1	Sb01g027880	Si028873m
CCG028062.2	Shoot	Root	null	LOC_Os04g15580.1;LOC_Os04g54070.1	Sb01g007450	Si034180m
CCG027248.1	null	Root	null	LOC_Os03g40830.1	Sb03g032240	Si000439m;Si028992m
CCG026519.1	Shoot	Root	null	LOC_Os07g10530.1	Sb05g026890	Si026489m
CCG026377.1	null	Root	null	LOC_Os03g30260.1	Sb01g007750	Si039652m
CCG026378.1	null	Root	null	LOC_Os03g30260.1	Sb01g007750	Si039652m
CCG024659.1	Shoot	Root	null	LOC_Os06g46500.1	Sb01g035180	Si029411m;Si006181m
CCG020327.1	Shoot	Root	null	LOC_Os10g17650.1	Sb06g019830	Si029565m;Si009896m
CCG002875.1	null	Root	null	LOC_Os04g39489.1	Sb03g041840	Si011960m
CCG002922.1	Shoot	Root	null	LOC_Os01g70490.1	Sb01g015970	Si009421m
CCG012911.1	Shoot	Root	null	LOC_Os07g39350.1	Sb09g022100	Si038580m
CCG009257.1	Shoot	Root	null	LOC_Os07g26630.1	Sb04g026650	Si010750m
CCG009259.2	Shoot	Root	null	LOC_Os07g26630.1	Sb04g026650	Si010750m
CCG001391.1	Shoot	Root	null	LOC_Os07g10530.1	Sb05g026890	Si026489m
CCG001404.1	Shoot	Root	1	LOC_Os01g07530.1	Sb02g006320	Si029000m
CCG001465.1	null	Root	1	LOC_Os07g24000.1	Sb02g010080	Si031294m
CCG039423.1	Shoot	Root	null	LOC_Os03g44740.1	Sb07g003720	Si029518m
CCG039445.1	null	Root	null	LOC_Os07g05940.1	Sb01g013520	Si024703m
CCG039456.1	Shoot	Root	null	LOC_Os06g50340.1;LOC_Os12g43660.1 ;LOC_Os08g38560.1	Sb09g026090	Si028719m
CCG039646.1	Shoot	Root	null	LOC_Os03g06139.1	Sb05g004940	Si026135m
CCG027090.1	null	Root	null	LOC_Os07g40290.1	Sb02g038170	Si029251m
CCG023681.1	Shoot	Root	null	LOC_Os11g20160.1	Sb05g027340	Si026526m
CCG027351.1	Shoot	Root	null	LOC_Os11g26570.1	Sb10g003700	Si026583m
CCG027356.1	Shoot	Root	null	LOC_Os11g26780.1	Sb09g018420	Si026926m
CCG027359.1	Shoot	Root	null	LOC_Os11g26570.1	Sb10g003700	Si026583m
CCG027360.1	Shoot	Root	null	LOC_Os11g26780.1;LOC_Os11g26760.1	Sb09g018420	Si026926m
CCG007519.1	Shoot	Root	null	LOC_Os11g33270.1	Sb05g020400	Si026698m
CCG007586.1	null	Root	null	LOC_Os06g15170.1	Sb01g042600	Si021739m;Si010043m;Si006240m
CCG006079.1	Shoot	Root	null	LOC_Os07g10530.1	Sb05g026890	Si026489m
CCG001056.1	null	Root	null	LOC_Os10g39030.1;LOC_Os03g03260.1	Sb02g035540	Si039150m
CCG034542.1	null	Root	null	LOC_Os06g15170.1	Sb01g042600	Si021739m;Si010043m;Si006240m
CCG029173.1	Shoot	Root	1	LOC_Os11g26570.1	Sb10g003700	Si026583m
CCG029174.1	Shoot	Root	1	LOC_Os11g26780.1;LOC_Os11g26760.1	Sb09g018420	Si026926m
CCG029179.1	Shoot	Root	1	LOC_Os11g26570.1	Sb10g003700	Si026583m
CCG005831.1	Shoot	Root	null	LOC_Os04g39489.1	Sb03g041840	Si011960m
CCG004368.1	Shoot	Root	null	LOC_Os08g28870.1	Sb09g026090	Si028794m
CCG008753.1	Shoot	Root	null	LOC_Os08g28870.1	Sb09g026090	Si028719m
CCG000329.1	Shoot	Root	null	LOC_Os11g38010.1	Sb05g022990	Si026347m
CCG000339.1	null	Root	null	LOC_Os06g15170.1	Sb01g042600	Si021739m
CCG002637.2	null	Root	null	LOC_Os01g61160.1;LOC_Os01g62490.1	Sb09g022510	Si034916m;Si027545m
CCG035890.1	null	Root	null	LOC_Os01g61160.1;LOC_Os01g62490.1	Sb09g022510	Si034916m;Si027545m
CCG033844.1	Shoot	Root	null	LOC_Os07g39350.1	Sb09g022100	Si038580m;Si029551m
CCG033852.1	Shoot	Root	null	LOC_Os03g09980.1	Sb01g044090	Si009547m;Si000607m
CCG029873.1	null	Root	null	LOC_Os07g39350.1	Sb09g022100	Si038580m;Si029551m
CCG029377.2	null	Root	null	LOC_Os01g61160.1;LOC_Os01g62490.1	Sb09g022510	Si034916m;Si027545m
CCG028592.1	null	Root	null	LOC_Os02g10120.1	Sb03g042450	Si005855m;Si034141m
CCG024023.1	null	Root	null	LOC_Os03g41460.1	Sb01g028760	Si036531m
CCG021270.1	Shoot	Root	1	LOC_Os03g21260.1	Sb01g036420	Si034948m
CCG021030.1	Shoot	Root	null	LOC_Os03g40830.1	Sb03g032240	Si000439m;Si028992m
CCG019730.1	null	Root	null	LOC_Os11g37700.1	Sb03g027480	Si000043m
CCG019541.1	Shoot	Root	null	LOC_Os03g58110.1	Sb01g005300	Si030186m
CCG017620.1	null	Root	1	LOC_Os06g15170.1	Sb01g042600	Si021739m;Si010043m;Si006240m
CCG011885.1	Shoot	Root	null	LOC_Os04g37990.1;LOC_Os02g36414.1;LOC_Os04g37980.1	Sb03g032240	Si000439m;Si028992m
CCG006893.1	Shoot	Root	null	LOC_Os06g03560.1	Sb07g028740	Si034415m
CCG006527.2	null	Root	null	LOC_Os03g13390.2	Sb01g041640	Si036714m
CCG005852.1	Shoot	Root	null	LOC_Os07g05940.1	Sb01g013520	Si024703m
CCG003077.1	Shoot	Root	null	LOC_Os01g70490.1	Sb01g015970	Si009421m
CCG001767.1	Shoot	Root	null	LOC_Os03g12290.1	Sb01g042450	Si036280m
CCG001817.1	Shoot	Root	null	LOC_Os10g17650.1	Sb06g019830	Si029565m
CCG001818.1	Shoot	Root	null	LOC_Os10g17650.1	Sb06g019830	Si029565m
CCG001820.1	Shoot	Root	null	LOC_Os10g17650.1	Sb06g019830	Si029565m
CCG045000.1	null	Root	null	LOC_Os07g44130.1	Sb02g040520	Si029491m
CCG040792.1	Shoot	Root	null	LOC_Os03g40830.1	Sb03g032240	Si000439m;Si028992m
CCG039861.3	Shoot	Root	null	LOC_Os01g70490.1	Sb01g015970	Si009421m
CCG039895.1	Shoot	Root	null	LOC_Os03g21260.1	Sb01g036420	Si034948m
CCG039941.1	Shoot	Root	null	LOC_Os03g20680.1	Sb01g036790	Si039071m
CCG031035.1	Shoot	Root	null	LOC_Os06g50340.1;LOC_Os12g43660.1 ;LOC_Os08g38560.1	Sb09g026090	Si028719m
CCG031103.1	null	Root	1	LOC_Os06g15170.1	Sb01g042600	Si021739m;Si010043m;Si006240m
CCG033276.1	null	Root	null	LOC_Os06g50340.1;LOC_Os12g43660.1 ;LOC_Os08g38560.1	Sb09g026090	Si028719m
CCG024310.1	null	Root	null	LOC_Os04g15580.1;LOC_Os04g54070.1	Sb06g029740	Si039864m
CCG012532.1	Shoot	Root	null	LOC_Os07g10530.1	Sb05g026890	Si026489m
CCG012551.1	Shoot	Root	1	LOC_Os01g07530.1	Sb02g006320	Si029000m
CCG012621.1	Shoot	Root	null	LOC_Os03g60580.1	Sb01g003260	Si039957m
CCG004281.1	null	Root	null	LOC_Os03g30260.1	Sb01g007750	Si039652m
CCG013855.1	Shoot	Root	1	LOC_Os06g15170.1	Sb01g042600：Sb09g029260	Si021739m;Si010043m;Si006240m
CCG013871.1	Shoot	Root	1	LOC_Os03g06940.1	Sb10g022620	Si021080m
CCG013956.1	Shoot	Root	null	LOC_Os06g15170.1	Sb01g042600：Sb09g029260	Si021739m;Si010043m;Si006240m
CCG009355.1	null	Root	null	LOC_Os01g61160.1;LOC_Os01g62490.1	Sb09g022510;Sb05g022480;Sb03g039980 ;Sb09g022460	Si034916m;Si027545m
CCG009448.1	Shoot	Root	null	LOC_Os03g17790.1	Sb01g038670	Si038484m
CCG053209.1	Shoot	Root	null	LOC_Os03g06940.1	Sb10g022620	Si021080m
CCG053222.1	Shoot	Root	1	LOC_Os06g15170.1	Sb01g042600：Sb09g029260	Si021739m;Si010043m;Si006240m
CCG053261.1	null	Root	null	LOC_Os06g37750.1	Sb03g004850;Sb10g022730	Si000341m
CCG053365.1	Shoot	Root	null	LOC_Os10g17650.1	Sb06g019830	Si029565m;Si009896m
CCG053367.1	Shoot	Root	null	LOC_Os10g17650.1	Sb06g019830	Si029565m;Si009896m
CCG053369.1	Shoot	Root	null	LOC_Os10g17650.1	Sb06g019830	Si029565m;Si009896m
CCG053432.1	Shoot	Root	null	LOC_Os03g12290.1	Sb01g042450	Si036280m
CCG038620.1	Shoot	Root	1	LOC_Os05g49730.1	Sb09g029080	Si022243m
CCG038641.1	Shoot	Root	null	LOC_Os06g15170.1	Sb01g042600：Sb09g029260	Si021739m;Si010043m;Si006240m
CCG032156.1	null	Root	null	LOC_Os06g50340.1;LOC_Os12g43660.1 ;LOC_Os08g38560.1	Sb09g026090;Sb03g041570	Si028719m
CCG032160.1	Shoot	Root	null	LOC_Os06g50340.1;LOC_Os12g43660.1 ;LOC_Os08g38560.1	Sb09g026090;Sb03g041570	Si028719m
CCG026637.3	Shoot	Root	null	LOC_Os01g44130.1	Sb03g030350	Si021835m
CCG026641.1	null	Root	null	LOC_Os01g50160.1	Sb03g032000;Sb03g045250;Sb03g031990 ;Sb03g032030	Si016162m
CCG030183.1	Shoot	Root	null	LOC_Os06g15170.1	Sb01g042600：Sb09g029260	Si021739m;Si010043m;Si006240m
CCG018376.1	Shoot	Root	null	LOC_Os07g40290.1	Sb02g038170	Si029251m
CCG018379.1	Shoot	Root	null	LOC_Os04g15580.1;LOC_Os04g54070.1	Sb06g029740	Si039864m
CCG015828.1	null	Root	null	LOC_Os06g50340.1;LOC_Os12g43660.1 ;LOC_Os08g38560.1	Sb09g026090;Sb03g041570	Si028719m
CCG015660.1	Shoot	Root	null	LOC_Os06g37750.1	Sb03g004850	Si000341m
CCG006659.1	null	Root	1	LOC_Os05g03920.1	Sb09g002550	Si021410m
CCG002520.1	null	Root	null	LOC_Os01g61160.1;LOC_Os01g62490.1	Sb09g022510;Sb05g022480;Sb03g039980 ;Sb09g022460	Si000806m
CCG002601.1	Shoot	Root	null	LOC_Os01g61120.1	Sb09g023250	Si000451m
CCG050471.1	Shoot	Root	null	LOC_Os02g10120.1	Sb03g042450;Sb03g042440;Sb06g031350;Sb08g023120	Si005855m;Si034141m
CCG046015.1	Shoot	Root	1	LOC_Os03g06940.1	Sb10g022620	Si021080m
CCG045720.1	Shoot	Root	1	LOC_Os03g52460.1	Sb02g020410;Sb01g008940	Si029545m
CCG036040.1	Shoot	Root	null	LOC_Os05g31020.1	Sb09g018630	Si022183m
CCG027026.1	Shoot	Root	null	LOC_Os05g44900.1	Sb09g026130	Si023491m
CCG026045.1	Shoot	Root	null	LOC_Os06g50340.1;LOC_Os12g43660.1 ;LOC_Os08g38560.1	Sb09g026090;Sb03g041570	Si028719m
CCG021914.1	Shoot	Root	null	LOC_Os02g33420.1	Sb09g025900	Si016236m
CCG022674.1	Shoot	Root	null	LOC_Os10g04720.1;LOC_Os07g34980.1	Sb02g035540;Sb02g035530	Si039150m
CCG052972.1	Shoot	Root	1	LOC_Os10g19160.1	Sb05g004560	Si025921m
CCG049657.1	Shoot	Root	null	Cs320contig10000669	Sb07g003510	Si016162m
CCG028544.1	Shoot	Root	null	LOC_Os01g50160.1	Sb03g032000;Sb03g045250;Sb03g031990 ;Sb03g032030	Si016162m
CCG047293.1	Shoot	Root	null	LOC_Os07g26630.1	Sb04g026650	Si010750m
CCG031277.2	null	Root	null	LOC_Os10g19160.1	Sb05g004560	Si025921m
CCG035816.2	null	Root	null	LOC_Os01g61160.1;LOC_Os01g62490.1	Sb09g022510;Sb05g022480;Sb03g039980 ;Sb09g022460	Si034916m;Si027545m
CCG035743.1	Shoot	Root	null	LOC_Os11g37700.1	Sb03g027480;Sb03g027510	Si000043m
CCG034078.1	Shoot	Root	null	LOC_Os05g09440.1	Sb03g034280	Si000808m
CCG034080.1	Shoot	Root	null	LOC_Os05g09440.1	Sb03g034280	Si000808m;Si000774m;Si006948m;Si000645m
CCG034118.1	null	Root	null	LOC_Os01g53330.1	Sb03g033810	Si001290m
CCG032269.1	Shoot	Root	null	LOC_Os02g51900.1	Sb06g018490;Sb04g023920;Sb04g023930	Si017045m
CCG023028.2	Shoot	Root	null	LOC_Os03g06940.1	Sb10g022620	Si021080m
CCG023038.1	null	Root	null	LOC_Os06g50340.1;LOC_Os12g43660.1 ;LOC_Os08g38560.1	Sb09g026090;Sb03g041570	Si028719m
CCG020439.1	Shoot	Root	null	LOC_Os01g62190.1	Sb03g039270	Si003051m
CCG020458.1	Shoot	Root	null	LOC_Os01g62480.1	Sb09g022510;Sb05g022480;Sb03g039980 ;Sb09g022460	Si034916m;Si027545m
CCG020462.1	null	Root	null	LOC_Os01g62480.1	Sb09g022510;Sb05g022480;Sb03g039980 ;Sb09g022460	Si034916m;Si027545m
CCG015896.1	null	Root	1	LOC_Os03g40830.1	Sb03g032240	Si000439m;Si028992m
CCG016242.1	Shoot	Root	null	LOC_Os04g31710.1	Sb06g013760	Si010791m
CCG016270.1	Shoot	Root	null	LOC_Os01g65830.1	Sb03g041700	Si001818m
CCG012940.1	Shoot	Root	null	LOC_Os01g41820.1	Sb03g028650	Si000997m
CCG011135.1	Shoot	Root	null	LOC_Os02g50040.1	Sb10g009270	Si001159m
CCG009221.1	Shoot	Root	1	LOC_Os03g40830.1	Sb03g032240	Si000439m;Si028992m
CCG053947.2	Shoot	Root	1	LOC_Os03g06940.1	Sb10g022620	Si021080m
CCG054003.1	Shoot	Root	1	LOC_Os03g09980.1	Sb01g044090;Sb03g033045	Si009547m;Si000607m
CCG052683.1	Shoot	Root	null	LOC_Os01g12580.1	Sb03g001170	Si003233m
CCG050011.1	Shoot	Root	null	Cs320contig10000669	Sb07g003510	Si016162m
CCG050028.2	Shoot	Root	null	LOC_Os08g27050.1	Sb07g015150	Si013550m
CCG046811.1	null	Root	null	LOC_Os02g10120.1	Sb03g042450;Sb03g042440;Sb06g031350;Sb08g023120	Si005855m;Si034141m
CCG046860.1	null	Root	null	LOC_Os01g65830.1	Sb03g041700	Si001818m;Si001758m
CCG036422.2	Shoot	Root	null	LOC_Os01g41820.1	Sb03g028650;Sb03g028630	Si000997m
CCG036426.1	null	Root	null	LOC_Os01g41820.1	Sb03g028650;Sb03g028630	Si000997m
CCG036447.1	null	Root	null	LOC_Os01g61160.1;LOC_Os01g62490.1	Sb09g022510;Sb05g022480;Sb03g039980 ;Sb09g022460	Si034916m;Si027545m
CCG035419.1	Shoot	Root	null	LOC_Os04g15580.1;LOC_Os04g54070.1	Sb06g029740	Si039864m
CCG015393.1	null	Root	null	LOC_Os01g50160.1	Sb03g032000;Sb03g045250;Sb03g031990 ;Sb03g032030	Si016162m
CCG000070.1	null	Root	null	LOC_Os01g61160.1;LOC_Os01g62490.1	Sb09g022510	Si034916m
CCG000171.1	Shoot	Root	1	LOC_Os01g61160.1;LOC_Os01g62490.1	Sb09g022510	Si034916m
CCG000175.1	null	Root	1	LOC_Os01g61160.1;LOC_Os01g62490.1	Sb09g022510	Si034916m
CCG000232.1	null	Root	null	LOC_Os01g63540.1	Sb04g032410	Si020195m
CCG046668.2	Shoot	Root	null	LOC_Os02g56510.1	Sb10g014220	Si005850m
CCG015280.1	null	Root	null	LOC_Os07g40290.1	Sb02g038170	Si029251m
CCG002323.1	Shoot	Root	null	LOC_Os01g65830.1	Sb03g041700	Si001818m
CCG002454.4	null	Root	null	LOC_Os02g10120.1	Sb03g042450	Si005855m
CCG032419.1	null	Root	null	LOC_Os06g06960.1	Sb03g004850;Sb10g022730	Si000341m
CCG032553.1	null	Root	null	LOC_Os01g50160.1	Sb03g032000;Sb03g045250;Sb03g031990 ;Sb03g032030	Si016162m
CCG000395.2	null	Root	null	LOC_Os06g50340.1;LOC_Os12g43660.1;LOC_Os08g38560.1	Sb09g026090	Si028719m
CCG000405.1	Shoot	Root	null	LOC_Os03g06940.1	Sb10g022620	Si021080m
CCG000509.1	Shoot	Root	null	LOC_Os06g15170.1	Sb01g042600	Si021739m
CCG000649.1	Shoot	Root	null	LOC_Os01g73110.1	Sb03g046650	Si002184m
CCG014123.1	Shoot	Root	null	LOC_Os07g24000.1	Sb02g010080	Si031294m
CCG048343.1	null	Root	null	LOC_Os07g05940.1	Sb01g013520	Si024703m;Si039851m;Si029316m
CCG036288.2	Shoot	Root	null	LOC_Os09g25490.1;LOC_Os07g36750.1	Sb01g027880	Si028873m
CCG007963.1	Shoot	Root	null	LOC_Os10g17650.1	Sb06g019830	Si029565m;Si009896m
CCG007986.2	Shoot	Root	1	LOC_Os12g29400.1	Sb08g014070	Si022840m
CCG046590.1	Shoot	Root	1	LOC_Os12g27830.1	Sb02g040840	Si022528m
CCG044926.1	Shoot	Root	null	LOC_Os04g49980.1	Sb06g026900	Si011721m
CCG035869.2	Shoot	Root	null	LOC_Os02g50040.1	Sb10g009270	Si001159m
CCG033742.1	Shoot	Root	null	LOC_Os06g15170.1	Sb01g042600;Sb09g029260	Si021739m;Si010043m;Si006240m
CCG028760.1	Shoot	Root	1	LOC_Os01g12580.1	Sb03g001170	Si003233m
CCG028776.1	Shoot	Root	1	LOC_Os05g51070.1	Sb09g030250	Si021457m;Si000653m
CCG023159.1	Shoot	Root	null	LOC_Os01g50160.1	Sb03g032000;Sb03g045250;Sb03g031990 ;Sb03g032030	Si016162m
CCG020941.1	Shoot	Root	null	LOC_Os04g48390.1	Sb04g031920	Si009523m
CCG013099.1	Shoot	Root	null	LOC_Os04g52110.1	Sb06g028110	Si010682m
CCG011960.2	Shoot	Root	null	LOC_Os05g51070.1	Sb09g030250	Si021457m
CCG006724.3	Shoot	Root	null	LOC_Os11g37700.1	Sb03g027480	Si000043m
CCG006792.1	Shoot	Root	null	LOC_Os05g14750.1	Sb07g028750	Si016792m
CCG002000.1	null	Root	1	LOC_Os01g41820.1	Sb03g028650	Si000997m
CCG052512.1	Shoot	Root	null	LOC_Os03g06940.1	Sb10g022620	Si021080m
CCG017331.1	Shoot	Root	null	LOC_Os04g45810.1	Sb06g024000	Si010550m
CCG041690.1	null	Root	null	LOC_Os04g15580.1;LOC_Os04g54070.1	Sb06g029740	Si039864m
CCG041761.1	null	Root	null	LOC_Os03g09980.1	Sb01g044090;Sb03g033045	Si009547m;Si000607m
CCG041828.1	Shoot	Root	null	LOC_Os03g12290.1	Sb01g042450	Si036280m
CCG028479.1	null	Root	1	LOC_Os04g39489.1	Sb03g041840;Sb05g005980;Sb07g007570	Si011960m;Si026316m
CCG023486.1	Shoot	Root	null	LOC_Os01g07530.1	Sb02g006320	Si029000m;Si034348m
CCG023488.1	Shoot	Root	null	LOC_Os06g50340.1;LOC_Os12g43660.1 ;LOC_Os08g38560.1	Sb09g026090;Sb03g041570	Si028719m
CCG044542.1	null	Root	null	LOC_Os04g39489.1	Sb03g041840;Sb05g005980;Sb07g007570	Si011960m;Si026316m
CCG044550.3	Shoot	Root	null	LOC_Os04g39489.1	Sb07g028750	Si016792m
CCG042202.1	Shoot	Root	1	LOC_Os09g25490.1;LOC_Os07g36750.1	Sb03g032240	Si000439m;Si028992m
CCG035738.1	Shoot	Root	null	LOC_Os10g09850.1	Sb01g004490	Si036171m
CCG035615.1	null	Root	null	LOC_Os02g47780.1	Sb04g030470	Si017744m
CCG032006.1	Shoot	Root	null	LOC_Os06g46500.1	Sb01g035180	Si029411m;Si006181m
CCG030244.1	Shoot	Root	null	LOC_Os06g50340.1;LOC_Os12g43660.1 ;LOC_Os08g38560.1	Sb09g026090;Sb03g041570	Si028719m
CCG030246.1	null	Root	null	LOC_Os06g50340.1;LOC_Os12g43660.1 ;LOC_Os08g38560.1	Sb09g026090;Sb03g041570	Si028719m
CCG023284.1	null	Root	null	LOC_Os02g56510.1	Sb10g014220	Si005850m
CCG024709.1	Shoot	Root	null	LOC_Os06g50340.1;LOC_Os12g43660.1 ;LOC_Os08g38560.1	Sb09g026090;Sb03g041570	Si028719m
CCG001577.2	Shoot	Root	null	LOC_Os06g15170.1	Sb01g042600	Si021739m
CCG051605.1	Shoot	Root	null	LOC_Os03g06940.1	Sb09g026090;Sb03g041570	Si021080m
CCG042464.2	null	Root	1	LOC_Os09g25490.1;LOC_Os07g36750.1	Sb01g027880	Si028873m
CCG040349.1	Shoot	Root	1	LOC_Os02g44870.1	Sb04g032250	Si017975m
CCG040389.1	Shoot	Root	null	LOC_Os04g48390.1	Sb04g031920	Si009523m
CCG040458.2	Shoot	Root	null	LOC_Os01g50160.1	Sb07g003510	Si016162m
CCG008505.1	Shoot	Root	null	LOC_Os02g51900.1	Sb06g018490	Si017045m
CCG008537.1	Shoot	Root	null	LOC_Os02g49680.1	Sb04g029100	Si017481m
CCG006992.1	null	Root	null	LOC_Os02g08150.1	Sb04g005250	Si017487m
CCG006998.1	null	Root	null	LOC_Os08g14760.1	Sb04g031010	Si016767m
CCG050206.1	Shoot	Root	null	Cs320contig10000669	Sb07g003510	Si016162m
CCG024571.1	null	Root	null	LOC_Os07g05940.1	Sb01g013520	Si024703m
CCG016309.1	Shoot	Root	null	LOC_Os10g17650.1	Sb06g019830	Si029565m;Si009896m
CCG009293.1	Shoot	Root	null	LOC_Os12g27830.1	Sb02g040840	Si022528m
CCG036163.1	Shoot	Root	null	LOC_Os05g09440.1	Sb03g034280	Si000808m;Si000774m;Si006948m;Si000645m
CCG036167.1	null	Root	null	LOC_Os01g50160.1	Sb03g032000;Sb03g045250;Sb03g031990 ;Sb03g032030	Si016162m
CCG016355.1	Shoot	Root	null	LOC_Os02g43330.1	Sb04g033380	Si018237m
CCG040074.5	Shoot	Root	null	LOC_Os05g16930.1	Sb06g028560	Si028790m
CCG036779.1	Shoot	Root	null	LOC_Os06g50340.1;LOC_Os12g43660.1 ;LOC_Os08g38560.1	Sb09g026090;Sb03g041570	Si028719m
CCG002096.1	Shoot	Root	null	LOC_Os01g50160.1	Sb03g032000	Si016162m
CCG034423.2	Shoot	Root	null	LOC_Os06g46500.1	Sb01g035180	Si029411m;Si006181m;Si024625m;Si034798m
CCG031520.1	Shoot	Root	null	LOC_Os01g50160.1	Sb03g032000;Sb03g045250;Sb03g031990 ;Sb03g032030	Si016162m
CCG030026.1	Shoot	Root	null	LOC_Os02g21340.1	Sb03g027480;Sb03g027510	Si000043m
CCG028244.2	null	Root	null	LOC_Os03g09980.1	Sb01g044090;Sb03g033045	Si000607m;Si009547m
CCG025804.1	null	Root	null	LOC_Os08g14760.1	Sb04g031010;Sb04g005210	Si016767m
CCG025811.1	Shoot	Root	null	LOC_Os03g40830.1	Sb03g032240	Si000439m;Si028992m
CCG022628.1	null	Root	null	LOC_Os02g10120.1	Sb03g042450;Sb03g042440;Sb06g031350;Sb08g023120	Si005855m;Si034141m
CCG022131.1	null	Root	null	LOC_Os08g32060.1	Sb02g023630	Si029090m
CCG011205.1	Shoot	Root	1	LOC_Os06g03560.1	Sb07g028740	Si034415m
CCG008041.1	Shoot	Root	null	LOC_Os09g25490.1;LOC_Os07g36750.1	Sb01g027880	Si005742m
CCG008069.1	null	Root	null	LOC_Os03g06139.1	Sb05g004940	Si026135m
CCG008073.1	Shoot	Root	null	LOC_Os04g09920.1	Sb01g032600	Si029579m
CCG008117.1	Shoot	Root	null	LOC_Os02g10120.1	Sb03g042450	Si005855m
CCG005499.1	null	Root	null	LOC_Os08g23870.1	Sb07g007690	Si014579m
CCG005407.1	Shoot	Root	1	LOC_Os03g14540.1	Sb02g029130	Si029644m
CCG005415.1	null	Root	null	LOC_Os08g41750.1	Sb07g026340	Si013684m
CCG005417.1	Shoot	Root	null	LOC_Os08g41750.1	Sb07g026340	Si013684m
CCG004648.1	Shoot	Root	null	LOC_Os08g28870.1	Sb09g026090;Sb03g041570	Si028719m
CCG004855.1	Shoot	Root	null	LOC_Os02g50040.1	Sb10g009270	Si001159m
CCG004966.1	Shoot	Root	null	LOC_Os08g04560.1	Sb07g003010	Si015803m
CCG003539.1	Shoot	Root	1	LOC_Os02g50040.1	Sb10g009270	Si001159m
CCG003595.1	Shoot	Root	1	LOC_Os02g33420.1	Sb09g025900	Si016236m
CCG034927.2	null	Root	null	LOC_Os08g14760.1	Sb04g031010;Sb04g005210	Si016767m
CCG042912.1	Shoot	Root	null	LOC_Os01g07530.1	Sb02g006320	Si029000m;Si034348m
CCG042921.2	Shoot	Root	null	LOC_Os06g03560.1	Sb07g028740	Si034415m
CCG042922.2	null	Root	null	LOC_Os04g39489.1	Sb07g028750	Si016792m
CCG038295.1	Shoot	Root	null	LOC_Os03g40830.1	Sb03g032240	Si000439m;Si028992m
CCG047354.2	null	Root	null	LOC_Os06g50340.1;LOC_Os12g43660.1 ;LOC_Os08g38560.1	Sb09g026090;Sb03g041570	Si028719m
CCG025820.1	Shoot	Root	null	LOC_Os06g50340.1;LOC_Os12g43660.1 ;LOC_Os08g38560.1	Sb03g032240	Si000439m;Si028992m
CCG047665.1	null	Root	null	LOC_Os04g39489.1	Sb03g041840;Sb05g005980;Sb07g007570	Si011960m;Si026316m
CCG044112.1	null	Root	null	LOC_Os04g55800.1	Sb01g044090;Sb03g033045	Si009547m;Si000607m
CCG040550.1	null	Root	null	LOC_Os06g37750.1	Sb03g004850;Sb10g022730	Si000341m
CCG036324.1	Shoot	Root	null	LOC_Os03g06940.1	Sb10g022620	Si021080m
CCG036343.1	null	Root	null	LOC_Os06g37150.1	Sb10g022440	Si006138m
CCG036344.1	Shoot	Root	null	LOC_Os06g37150.1	Sb10g022440	Si006138m
CCG035658.1	Shoot	Root	null	LOC_Os01g07530.1	Sb02g006320	Si029000m;Si034348m
CCG030679.6	Shoot	Root	1	LOC_Os04g59540.1	Sb06g034080	Si028663m
CCG030585.1	Shoot	Root	null	LOC_Os09g25490.1;LOC_Os07g36750.1	Sb01g027880	Si028873m
CCG026757.2	Shoot	Root	null	LOC_Os06g46500.1	Sb01g035180	Si029411m;Si006181m
CCG023662.1	Shoot	Root	null	LOC_Os06g15170.1	Sb01g042600;Sb09g029260	Si021739m;Si010043m ;Si006240m
CCG022464.1	Shoot	Root	null	LOC_Os06g42850.1	Sb10g024850	Si006424m
CCG022063.1	Shoot	Root	null	LOC_Os06g15170.1	Sb01g042600;Sb09g029260	Si021739m;Si010043m ;Si006240m
CCG022064.1	Shoot	Root	null	LOC_Os06g15170.1	Sb01g042600;Sb09g029260	Si021739m;Si010043m ;Si006240m
CCG016983.7	Shoot	Root	null	LOC_Os05g14750.1	Sb07g028750	Si016792m
CCG014939.1	Shoot	Root	1	LOC_Os06g21910.1	Sb10g012265	Si007698m
CCG014574.1	null	Root	null	LOC_Os09g37620.1	Sb02g031940	Si029507m
CCG014592.1	null	Root	1	LOC_Os04g15580.1;LOC_Os04g54070.1	Sb06g029740	Si039864m
CCG012804.2	null	Root	null	LOC_Os03g40830.1	Sb03g032240	Si000439m;Si028992m
CCG012808.1	Shoot	Root	null	LOC_Os06g50340.1;LOC_Os12g43660.1 ;LOC_Os08g38560.1	Sb09g026090 ;Sb03g041570	Si028719m
CCG012333.1	null	Root	1	LOC_Os07g44130.1	Sb02g040520	Si029491m
CCG010683.1	Shoot	Root	null	LOC_Os02g50040.1	Sb10g009270	Si001159m
CCG010738.1	Shoot	Root	1	LOC_Os03g06940.1	Sb10g022620	Si021080m
CCG022257.1	null	Root	null	LOC_Os04g48390.1	Sb04g031920	Si009523m
CCG006232.1	Shoot	Root	null	LOC_Os03g40830.1	Sb03g032240	Si026020m
CCG006280.1	null	Root	null	LOC_Os03g06940.1	Sb10g022620	Si021080m
CCG006334.1	Shoot	Root	null	LOC_Os09g37620.1	Sb02g031940	Si029507m
CCG005075.1	null	Root	null	LOC_Os04g15580.1	Sb06g029740	Si039864m
CCG004052.2	Shoot	Root	null	LOC_Os02g50040.1	Sb10g009270	Si001159m
CCG003788.1	null	Root	null	LOC_Os03g40830.1	Sb03g032240	Si000439m
CCG004475.1	null	Root	1	LOC_Os06g15170.1	Sb01g042600;Sb09g029260	Si021739m;Si010043m ;Si006240m
CCG004476.1	Shoot	Root	1	LOC_Os06g15170.1	Sb01g042600;Sb09g029260	Si021739m;Si010043m ;Si006240m
CCG054136.1	null	Root	null	LOC_Os01g70490.1	Sb01g015970;Sb10g024660 ;Sb03g007280 ;Sb01g015990	Si009421m
CCG054192.1	Shoot	Root	null	LOC_Os04g59540.1	Sb06g034080	Si028663m
CCG051151.2	Shoot	Root	null	LOC_Os06g23350.1	Sb04g017790	Si007035m
CCG048479.1	null	Root	null	LOC_Os06g37150.1	Sb10g022440	Si006138m
CCG040712.1	Shoot	Root	null	LOC_Os02g10120.1	Sb03g042450;Sb03g042440;Sb06g031350;Sb08g023120	Si005855m;Si034141m
CCG037506.1	Shoot	Root	null	LOC_Os09g25490.1;LOC_Os07g36750.1	Sb01g027880	Si028873m
CCG037573.1	Shoot	Root	null	LOC_Os05g38530.1;LOC_Os03g50250.1	Sb01g039390;Sb09g022580	Si000619m
CCG037000.1	Shoot	Root	null	LOC_Os01g72140.1	Sb03g045790	Si002820m
CCG037125.1	Shoot	Root	null	LOC_Os06g46740.1	Sb10g027460	Si007075m
CCG037138.1	Shoot	Root	null	LOC_Os06g46500.1	Sb01g035180	Si029411m;Si006181m
CCG027711.1	null	Root	null	LOC_Os03g09980.1	Sb01g044090;Sb03g033045	Si009547m;Si000607m
CCG025240.1	Shoot	Root	null	LOC_Os06g46740.1	Sb10g027460	Si007075m
CCG025250.1	Shoot	Root	null	LOC_Os06g46500.1	Sb01g035180	Si029411m;Si006181m
CCG049797.1	Shoot	Root	null	LOC_Os05g36280.1	Sb10g004110	Si007481m
CCG024978.1	Shoot	Root	null	LOC_Os03g06940.1	Sb10g022620	Si021080m
CCG043080.1	Shoot	Root	null	LOC_Os06g42850.1	Sb10g024850	Si006424m
CCG014007.1	Shoot	Root	null	LOC_Os09g15670.1	Sb02g022090	Si030198m
CCG014063.1	Shoot	Root	null	LOC_Os03g52460.1	Sb02g020410	Si029545m
CCG045821.1	null	Root	null	LOC_Os04g39489.1	Sb03g041840;Sb05g005980;Sb07g007570	Si011960m;Si026316m
CCG022568.1	null	Root	null	LOC_Os01g50160.1	Sb03g032000;Sb03g045250;Sb03g031990 ;Sb03g032030	Si016162m
CCG051390.1	null	Root	null	LOC_Os01g70490.1	Sb01g015970;Sb10g024660 ;Sb03g007280 ;Sb01g015990	Si009421m
CCG031807.1	null	Root	null	LOC_Os02g51900.1	Sb06g018490;Sb04g023920;Sb04g023930	Si017045m
CCG032762.1	Shoot	Root	1	LOC_Os10g04720.1;LOC_Os07g34980.1	Sb06g018490;Sb04g023920;Sb04g023930	Si039150m
CCG032769.1	Shoot	Root	1	LOC_Os07g35510.1	Sb02g035460	Si000908m
CCG030400.1	Shoot	Root	null	LOC_Os10g30410.1	Sb01g015360	Si012089m
CCG047534.1	Shoot	Root	null	LOC_Os09g25490.1;LOC_Os07g36750.1	Sb01g027880	Si028860m
CCG008580.1	Shoot	Root	null	LOC_Os08g28870.1	Sb09g026090;Sb03g041570	Si028719m
CCG048215.1	null	Root	null	LOC_Os06g46500.1	Sb09g026090;Sb03g041570	Si029411m;Si006181m
CCG027935.2	Shoot	Root	null	LOC_Os03g06139.1	Sb05g004940	Si026135m
CCG012909.1	null	Root	null	LOC_Os07g39350.1	Sb09g022100	Si038580m
CCG012932.1	null	Root	null	LOC_Os03g40830.1	Sb05g004940	Si000439m;Si028992m
CCG046894.1	null	Root	null	LOC_Os09g25490.1;LOC_Os07g36750.1	Sb01g027880	Si028873m
CCG027116.1	null	Root	null	LOC_Os11g33270.1	Sb05g020400	Si026698m
CCG003627.1	Shoot	Root	null	LOC_Os04g39489.1	Sb03g041840	Si011960m
CCG034552.4	Shoot	Root	1	LOC_Os10g19160.1	Sb05g004560	Si025921m
CCG040603.1	Shoot	Root	null	LOC_Os05g25370.1	Sb01g007450	Si034180m
CCG033842.1	null	Root	null	LOC_Os07g39350.1	Sb09g022100;Sb01g031360	Si038580m;Si029551m
CCG033856.2	Shoot	Root	null	LOC_Os04g55800.1	Sb01g044090;Sb03g033045	Si009547m;Si000607m
CCG017630.1	Shoot	Root	null	LOC_Os03g12290.1	Sb01g042450	Si036280m
CCG013816.1	null	Root	null	LOC_Os03g06139.1	Sb05g004940	Si026135m
CCG013826.1	Shoot	Root	null	LOC_Os03g40830.1	Sb03g032240	Si000439m;Si028992m
CCG009322.1	null	Root	null	LOC_Os03g06940.1	Sb10g022620	Si021080m
CCG038604.1	Shoot	Root	1	LOC_Os06g15170.1	Sb01g042600;Sb09g029260	Si021739m;Si010043m ;Si006240m
CCG032123.1	Shoot	Root	null	LOC_Os05g25370.1	Sb01g007450	Si034180m
CCG024440.1	null	Root	null	LOC_Os05g25370.1	Sb01g007450	Si034180m
CCG030169.2	Shoot	Root	null	LOC_Os05g49730.1	Sb09g029080	Si022243m
CCG030220.1	null	Root	null	LOC_Os03g52460.1	Sb02g020410	Si029545m
CCG018326.1	Shoot	Root	null	LOC_Os10g04720.1;LOC_Os07g34980.1	Sb02g035540;Sb02g035530	Si039150m
CCG045998.2	null	Root	null	LOC_Os03g41460.1	Sb01g028760	Si036531m
CCG021738.1	null	Root	null	LOC_Os10g04720.1;LOC_Os07g34980.1	Sb02g035540;Sb02g035530	Si039150m
CCG022677.1	null	Root	null	LOC_Os10g04720.1;LOC_Os07g34980.1	Sb02g035540;Sb02g035530	Si039150m
CCG041107.1	null	Root	1	LOC_Os01g61160.1;LOC_Os01g62490.1	Sb09g022510;Sb05g022480;Sb03g039980;Sb09g022460	Si034916m;Si027545m
CCG026273.1	null	Root	1	LOC_Os10g19160.1	Sb05g004560	Si025921m
CCG018550.1	null	Root	null	LOC_Os02g21340.1	Sb03g027480;Sb03g027510	Si000043m
CCG012942.1	null	Root	null	LOC_Os01g41820.1	Sb03g028650	Si000997m
CCG050010.2	null	Root	null	Cs320contig10000669	Sb07g003510	Si016162m
CCG038371.1	null	Root	null	LOC_Os05g25370.1	Sb01g007450	Si034180m
CCG015363.1	Shoot	Root	null	LOC_Os03g09980.1	Sb01g044090	Si009547m
CCG000126.1	Shoot	Root	null	LOC_Os02g45940.1	Sb03g004870	Si014712m
CCG002238.1	null	Root	null	LOC_Os01g70490.1	Sb01g015970	Si009421m
CCG032558.1	Shoot	Root	null	LOC_Os01g50160.1	Sb03g032000;Sb03g045250;Sb03g031990 ;Sb03g032030	Si016162m
CCG021297.1	null	Root	null	LOC_Os03g41460.1	Sb01g028760	Si036531m
CCG017957.1	null	Root	null	LOC_Os07g26630.1	Sb04g026650	Si010750m
CCG007815.1	null	Root	1	LOC_Os10g19160.1	Sb05g004560	Si025921m
CCG016743.1	Shoot	Root	null	LOC_Os01g62480.1	Sb09g022510;Sb05g022480;Sb03g039980;Sb09g022460	Si034916m;Si027545m
CCG031485.2	null	Root	null	LOC_Os11g37700.1	Sb03g027480;Sb03g027510	Si000043m
CCG004963.1	Shoot	Root	null	LOC_Os08g04560.1	Sb07g003010	Si015803m
CCG017988.1	null	Root	null	null	Sb02g020410	Si029545m
CCG042728.1	Shoot	Root	null	LOC_Os01g70490.1	Sb01g015970;Sb10g024660 ;Sb03g007280;Sb01g015990	Si009421m
CCG031598.3	Shoot	Root	null	LOC_Os01g07530.1	Sb02g006320	Si029000m;Si034348m
CCG014573.1	null	Root	null	LOC_Os09g37620.1	Sb02g031940	Si029507m
CCG003845.1	Shoot	Root	null	LOC_Os10g17650.1	Sb06g019830	Si029565m;Si009896m
CCG051120.1	Shoot	Root	null	LOC_Os03g52460.1	Sb02g020410;Sb01g008940	Si029545m
CCG025021.1	Shoot	Root	null	LOC_Os01g40870.1	Sb04g029040	Si006255m
CCG043100.1	null	Root	null	LOC_Os01g70490.1	Sb01g015970;Sb10g024660;Sb03g007280; Sb01g015990	Si009421m
CCG046710.1	null	Root	1	LOC_Os09g25490.1;LOC_Os07g36750.1	Sb01g027880	Si028873m
CCG032761.1	Shoot	Root	1	LOC_Os10g04720.1;LOC_Os07g34980.1	Sb02g035540;Sb02g035530	Si039150m
CCG051747.1	Shoot	Root	null	LOC_Os05g51070.1	Sb09g030250	Si021457m;Si000653m
CCG032934.2	Shoot	Root	1	LOC_Os03g40830.1	Sb03g032240	Si000439m;Si028992m
CCG008688.1	Shoot	Root	1	LOC_Os06g50340.1;LOC_Os12g43660.1 ;LOC_Os08g38560.1	Sb09g026090;Sb03g041570	Si028719m
CCG033174.1	Shoot	Root	null	LOC_Os10g04720.1;LOC_Os07g34980.1	Sb02g035540;Sb02g035530	Si039150m
CCG024439.1	null	Root	null	LOC_Os05g25370.1	Sb01g007450	Si034180m
CCG026177.1	Shoot	Root	1	LOC_Os10g19160.1	Sb05g004560	Si025921m
CCG021879.1	Shoot	Root	null	LOC_Os12g25490.1	Sb09g025570	Si022421m
CCG032578.1	null	Root	null	LOC_Os03g40830.1	Sb03g032240	Si000439m;Si028992m
CCG019865.2	Shoot	Root	null	LOC_Os10g17650.1	Sb06g019830	Si029565m;Si009896m
CCG004609.1	null	Root	null	LOC_Os01g70490.1	Sb01g015970;Sb10g024660 ;Sb03g007280 ;Sb01g015990	Si009421m
CCG042916.3	null	Root	null	LOC_Os06g50340.1;LOC_Os12g43660.1 ;LOC_Os08g38560.1	Sb09g026090;Sb03g041570	Si028719m
CCG045872.1	Shoot	Root	null	LOC_Os04g39489.1	Sb07g028750	Si016792m
CCG030946.1	null	Root	null	LOC_Os02g56510.1	Sb10g014220	Si005850m
CCG023440.1	null	Root	null	LOC_Os01g53330.1	Sb03g033810	Si001290m
CCG001020.1	null	Root	null	LOC_Os11g37700.1	Sb03g027480	Si000043m
CCG031843.2	null	Root	null	LOC_Os01g61160.1;LOC_Os01g62490.1	Sb09g022510;Sb05g022480 ;Sb03g039980 ;Sb09g022460	Si034916m;Si027545m
CCG044365.1	null	Root	null	LOC_Os07g26630.1	Sb04g026650	Si010750m
CCG012913.1	null	Root	null	LOC_Os07g39350.1	Sb09g022100	Si038580m
CCG046886.1	Shoot	Root	null	LOC_Os04g15580.1;LOC_Os04g54070.1	Sb06g029740	Si039864m
CCG004371.1	Shoot	Root	null	LOC_Os06g50340.1;LOC_Os12g43660.1 ;LOC_Os08g38560.1	Sb09g026090;Sb03g041570	Si028719m
CCG046083.2	Shoot	Root	null	LOC_Os03g06940.1	Sb10g022620	Si021080m
CCG021653.2	null	Root	null	LOC_Os01g61120.1	Sb09g023250	Si000451m
CCG041118.1	null	Root	null	LOC_Os01g44130.1	Sb03g030350;Sb03g028820	Si021835m
CCG024048.2	null	Root	null	LOC_Os01g61160.1;LOC_Os01g62490.1	Sb09g022510;Sb05g022480 ;Sb03g039980 ;Sb09g022460	Si034916m;Si027545m
CCG023872.1	Shoot	Root	null	LOC_Os01g40870.1	Sb04g029040	Si006255m
CCG052705.1	Shoot	Root	null	LOC_Os06g37150.1	Sb10g022440	Si006138m
CCG015415.2	null	Root	null	LOC_Os08g34580.1	Sb07g020270	Si028904m
CCG015273.1	null	Root	null	LOC_Os04g15580.1;LOC_Os04g54070.1	Sb06g029740	Si039864m
CCG000667.2	Shoot	Root	null	LOC_Os10g01640.1	Sb04g022140	Si017033m
CCG041689.1	Shoot	Root	null	LOC_Os04g15580.1;LOC_Os04g54070.1	Sb06g029740	Si039864m
CCG051015.1	null	Root	null	LOC_Os01g70490.1	Sb01g015970;Sb10g024660;Sb03g007280 ;Sb01g015990	Si009421m
CCG054094.1	Shoot	Root	null	LOC_Os06g37150.1	Sb10g022440	Si006138m
CCG029871.1	Shoot	Root	null	LOC_Os03g30260.1	Sb01g007750	Si039652m
CCG004282.1	Shoot	Root	null	LOC_Os03g30260.1	Sb01g007750	Si039652m
CCG045811.1	Shoot	null	null	LOC_Os04g39489.1	Sb07g028750	Si016792m
CCG027940.2	Shoot	null	null	LOC_Os02g51900.1	Sb06g018490;Sb04g023920;Sb04g023930	Si017045m
CCG022555.2	Shoot	null	null	LOC_Os03g41460.1	Sb01g028760	Si036531m
CCG020199.2	Shoot	null	null	LOC_Os01g70490.1	Sb01g015970;Sb10g024660;Sb03g007280 ;Sb01g015990	Si018046m
CCG051407.1	Shoot	null	null	LOC_Os02g33420.1	Sb09g025900	Si009421m
CCG044801.1	Shoot	null	null	LOC_Os07g26630.1	Sb04g026650	Si010750m
CCG032777.2	Shoot	null	null	LOC_Os10g04720.1;LOC_Os07g34980.1	Sb02g035540;Sb02g035530	Si039150m
CCG028426.1	Shoot	null	null	LOC_Os08g04560.1	Sb07g003010	Si015803m
CCG007297.1	Shoot	null	null	LOC_Os02g44870.1	Sb04g032250	Si017975m
CCG051764.2	Shoot	null	null	LOC_Os01g70490.1	Sb01g015970;Sb10g024660;Sb03g007280 ;Sb01g015990	Si009421m
CCG043784.1	Shoot	null	null	LOC_Os07g38810.1;LOC_Os03g56160.1 ;LOC_Os07g03880.1;LOC_Os07g18240.1 ;LOC_Os09g09510.1 ;LOC_Os07g03890.1;LOC_Os09g09500.1	Sb06g023510;Sb01g020950;Sb01g003030	Si034512m
CCG036627.2	Shoot	null	null	LOC_Os09g25490.1 ;LOC_Os07g36750.1	Sb01g027880	Si028873m
CCG026316.1	Shoot	null	null	LOC_Os09g38090.1	Sb01g030440	Si032840m
CCG018309.1	Shoot	null	1	LOC_Os01g53330.1	Sb03g033810	Si001290m
CCG045603.1	Shoot	null	null	LOC_Os09g25490.1;LOC_Os07g36750.1	Sb01g027880	Si028873m
CCG045504.1	Shoot	null	null	LOC_Os04g48390.1	Sb04g031920	Si009523m
CCG025648.4	Shoot	null	null	LOC_Os02g32660.1	Sb04g021540	Si005911m
CCG022851.1	Shoot	null	null	LOC_Os01g50160.1	Sb03g032000;Sb03g045250;Sb03g031990 ;Sb03g032030	Si016162m
CCG020495.1	Shoot	null	null	LOC_Os07g49470.1	Sb02g042320	Si016440m
CCG005315.1	Shoot	null	null	LOC_Os04g57550.1	Sb06g032460	Si021875m
CCG001403.1	Shoot	null	null	LOC_Os09g25490.1	Sb01g027880	Si028873m
CCG047164.1	Shoot	null	null	LOC_Os03g52460.1	Sb02g020410;Sb01g008940	Si029545m
CCG046892.1	Shoot	null	null	LOC_Os09g25490.1;LOC_Os07g36750.1	Sb01g027880	Si028873m
CCG046896.1	Shoot	null	null	LOC_Os09g25490.1;LOC_Os07g36750.1	Sb01g027880	Si028873m
CCG044141.4	Shoot	null	null	LOC_Os11g38010.1	Sb05g022990	Si026347m
CCG020643.2	Shoot	null	null	LOC_Os09g25490.1 ;LOC_Os07g36750.1	Sb01g027880	Si028873m
CCG019652.1	Shoot	null	null	LOC_Os09g25490.1 ;LOC_Os07g36750.1	Sb01g027880	Si028873m
CCG019662.1	Shoot	null	null	LOC_Os01g07530.1	Sb02g006320	Si029000m
CCG006877.1	Shoot	null	null	LOC_Os03g30260.1	Sb01g007750	Si039652m
CCG001303.1	Shoot	null	null	LOC_Os04g37990.1	Sb06g018590;Sb06g018540;Sb01g042690 ;Sb02g036310	Si035160m
CCG040837.1	Shoot	null	null	LOC_Os03g30260.1	Sb01g007750	Si039652m
CCG032825.1	Shoot	null	1	LOC_Os02g10120.1	Sb03g042450;Sb03g042440 ;Sb06g031350 ;Sb08g023120	Si005855m;Si034141m
CCG031078.1	Shoot	null	null	LOC_Os08g34580.1	Sb07g020270;Sb04g035560	Si013282m
CCG019873.1	Shoot	null	null	LOC_Os01g70490.1	Sb01g015970;Sb10g024660 ;Sb03g007280 ;Sb01g015990	Si009421m
CCG012721.1	Shoot	null	null	LOC_Os09g25490.1 ;LOC_Os07g36750.1	Sb01g027880	Si028873m
CCG004347.1	Shoot	null	null	LOC_Os04g59540.1	Sb06g034080	Si028663m
CCG009725.1	Shoot	null	null	LOC_Os10g25450.1	Sb03g032240	Si000439m;Si028992m
CCG042366.1	Shoot	null	null	LOC_Os09g25490.1;LOC_Os07g36750.1	Sb01g027880	Si028873m
CCG036685.3	Shoot	null	null	LOC_Os09g25490.1 ;LOC_Os07g36750.1	Sb09g022510;Sb05g022480 ;Sb03g039980 ;Sb09g022460	Si034916m;Si027545m
CCG030151.1	Shoot	null	null	LOC_Os06g15170.1	Sb01g042600;Sb09g029260;Sb02g036310;Sb06g018590	Si021739m;Si010043m;Si006240m
CCG016045.1	Shoot	null	null	LOC_Os05g51070.1	Sb09g030250	Si021457m;Si000653m
CCG026056.1	Shoot	null	null	LOC_Os09g25490.1 ;LOC_Os07g36750.1	Sb01g027880	Si028873m
CCG026115.1	Shoot	null	1	LOC_Os05g09440.1	Sb03g034280	Si000808m
CCG021687.1	Shoot	null	null	LOC_Os05g51070.1	Sb09g030250	Si021457m;Si000653m
CCG049733.1	Shoot	null	null	LOC_Os04g39489.1	Sb03g041840;Sb05g005980 ;Sb07g007570	Si011960m;Si026316m
CCG049765.2	Shoot	null	null	LOC_Os03g41460.1	Sb01g028760	Si036531m
CCG052974.1	Shoot	null	1	LOC_Os06g03560.1	Sb07g028740	Si034415m
CCG049665.1	Shoot	null	null	LOC_Os06g50340.1;LOC_Os12g43660.1 ;LOC_Os08g38560.1	Sb09g026090;Sb03g041570	Si028719m
CCG044700.2	Shoot	null	null	LOC_Os05g51070.1	Sb09g030250	Si021457m;Si000653m
CCG041133.1	Shoot	null	null	LOC_Os01g41820.1	Sb03g028650;Sb03g028630	Si000997m
CCG023048.1	Shoot	null	null	LOC_Os01g65830.1	Sb03g041700	Si001818m;Si001758m
CCG020457.1	Shoot	null	null	LOC_Os01g61160.1;LOC_Os01g62490.1	Sb09g022510;Sb05g022480 ;Sb03g039980 ;Sb09g022460	Si034916m;Si027545m
CCG020471.1	Shoot	null	null	LOC_Os01g62760.1	Sb03g039630	Si001708m
CCG018548.1	Shoot	null	null	LOC_Os05g51070.1	Sb09g030250	Si021457m;Si000653m
CCG011058.1	Shoot	null	null	LOC_Os01g44130.1	Sb03g030350	Si021835m
CCG011062.1	Shoot	null	null	LOC_Os01g50160.1	Sb03g032000;Sb03g045250;Sb03g031990 ;Sb03g032030	Si016162m
CCG009854.2	Shoot	null	null	LOC_Os03g41460.1	Sb01g028760	Si036531m
CCG019180.1	Shoot	null	null	LOC_Os06g37750.1	Sb03g004850;Sb10g022730	Si000341m
CCG015509.1	Shoot	null	null	LOC_Os09g25490.1 ;LOC_Os07g36750.1	Sb01g027880	Si028873m
CCG030369.1	Shoot	null	null	LOC_Os09g25490.1 ;LOC_Os07g36750.1	Sb01g027880	Si028873m
CCG030387.1	Shoot	null	null	LOC_Os06g50340.1;LOC_Os12g43660.1 ;LOC_Os08g38560.1	Sb09g026090;Sb03g041570	Si028719m
CCG030389.1	Shoot	null	null	LOC_Os01g07530.1	Sb02g006320	Si029000m;Si034348m
CCG000147.1	Shoot	null	1	LOC_Os01g62190.1	Sb03g039270	Si003051m
CCG000170.1	Shoot	null	1	LOC_Os01g61160.1	Sb09g022510	Si034916m
CCG007386.1	Shoot	null	null	LOC_Os07g49470.1	Sb02g042320	Si016440m
CCG000437.1	Shoot	null	1	LOC_Os03g41460.1	Sb01g028760	Si036531m
CCG016499.1	Shoot	null	null	LOC_Os06g50340.1 ;LOC_Os12g43660.1;LOC_Os08g38560.1	Sb09g026090;Sb03g041570	Si028719m
CCG002692.1	Shoot	null	1	LOC_Os01g12740.1	Sb03g001080	Si004115m
CCG011957.1	Shoot	null	null	LOC_Os11g37700.1	Sb03g027480;Sb03g027510	Si000043m
CCG039037.1	Shoot	null	null	LOC_Os05g16930.1	Sb06g028560	Si028790m
CCG039050.1	Shoot	null	null	LOC_Os01g70490.1	Sb01g015970;Sb10g024660;Sb03g007280 ;Sb01g015990	Si009421m
CCG041682.1	Shoot	null	null	LOC_Os04g15580.1;LOC_Os04g54070.1	Sb06g029740	Si039864m
CCG041741.1	Shoot	null	null	LOC_Os01g50160.1	Sb07g003510	Si016162m
CCG033757.1	Shoot	null	null	LOC_Os06g46500.1	Sb01g035180	Si029411m;Si006181m
CCG030250.1	Shoot	null	null	LOC_Os09g25490.1 ;LOC_Os07g36750.1	Sb01g027880	Si028873m
CCG051273.1	Shoot	null	null	LOC_Os10g01640.1	Sb04g022140	Si017033m
CCG051332.5	Shoot	null	null	LOC_Os02g33420.1	Sb09g025900	Si016236m
CCG006979.1	Shoot	null	null	LOC_Os02g08320.1	Sb10g025870	Si006574m
CCG025629.1	Shoot	null	null	LOC_Os11g02080.1	Sb05g000940	Si027031m
CCG025806.3	Shoot	null	null	LOC_Os04g59540.1	Sb06g034080	Si028663m
CCG010060.1	Shoot	null	null	LOC_Os03g06139.1	Sb05g004940	Si026135m
CCG010092.1	Shoot	null	null	;LOC_Os07g36750.1	Sb01g027880	Si005742m
CCG003471.1	Shoot	null	null	LOC_Os04g59540.1	Sb06g034080	Si028663m
CCG038305.2	Shoot	null	null	LOC_Os04g59540.1	Sb06g034080	Si028663m
CCG043396.1	Shoot	null	null	LOC_Os06g03560.1	Sb07g028740	Si034415m
CCG036307.1	Shoot	null	null	LOC_Os10g19160.1	Sb05g004560	Si025921m
CCG035657.1	Shoot	null	null	LOC_Os01g07530.1	Sb02g006320	Si029000m;Si034348m
CCG033116.1	Shoot	null	null	LOC_Os04g48390.1	Sb04g031920	Si009523m
CCG027866.1	Shoot	null	null	LOC_Os09g25490.1 ;LOC_Os07g36750.1	Sb01g027880	Si028873m
CCG023615.2	Shoot	null	null	LOC_Os03g40830.1	Sb03g032240	Si000439m;Si028992m
CCG022444.1	Shoot	null	null	LOC_Os01g70490.1	Sb01g015970;Sb10g024660 ;Sb03g007280 ;Sb01g015990	Si009421m
CCG018784.1	Shoot	null	null	LOC_Os02g21340.1	Sb03g027480;Sb03g027510	Si000043m
CCG012817.2	Shoot	null	null	LOC_Os05g14750.1	Sb07g028750	Si029491m
CCG009808.1	Shoot	null	null	LOC_Os07g44130.1	Sb07g020650	Si029491m
CCG005073.1	Shoot	null	null	LOC_Os04g15580.1	Sb06g029740	Si039864m
CCG005092.1	Shoot	null	null	LOC_Os09g38090.1	Sb01g030440	Si032840m
CCG003776.1	Shoot	null	null	LOC_Os05g14750.1	Sb07g028750	Si016792m
CCG003842.1	Shoot	null	null	LOC_Os10g17650.1	Sb06g019830	Si029565m
CCG044066.2	Shoot	null	null	LOC_Os03g40830.1	Sb03g032240	Si009437m
CCG044072.1	Shoot	null	null	LOC_Os05g38530.1;LOC_Os03g50250.1	Sb01g039390;Sb09g022580	Si000619m
CCG027651.1	Shoot	null	null	LOC_Os04g19740.1	Sb06g004280	Si000472m
CCG020886.1	Shoot	null	null	LOC_Os08g14760.1	Sb04g031010	Si016767m
CCG029738.1	Shoot	null	null	LOC_Os01g53330.1	Sb03g033810	Si001290m
CCG029797.2	Shoot	null	null	LOC_Os04g15580.1;LOC_Os04g54070.1	Sb06g029740	Si039864m
CCG005594.1	Shoot	null	null	LOC_Os10g17650.1	Sb06g019830	Si029565m
CCG005659.1	Shoot	null	null	LOC_Os03g14540.1	Sb02g029130	Si029644m;Si009896m
CCG043157.1	Shoot	null	null	LOC_Os02g36414.1;LOC_Os04g37990.1	Sb06g018590;Sb06g018540;Sb01g042690 ;Sb02g036310	Si035160m
CCG046708.1	Shoot	null	1	LOC_Os09g25490.1;LOC_Os07g36750.1	Cs10Chr10037194	Si028873m
CCG048090.1	Shoot	null	null	LOC_Os01g70490.1	Sb01g015970;Sb10g024660 ;Sb03g007280;Sb01g015990	Si009421m
CCG006884.1	Shoot	null	null	LOC_Os03g54130.1	Sb01g007820	Si036402m
CCG004218.1	Shoot	null	null	LOC_Os09g38090.1	Sb01g030440	Si032840m
CCG023652.1	Shoot	null	null	LOC_Os09g25490.1 ;LOC_Os07g36750.1	Sb01g027880	Si028873m
CCG048517.1	Shoot	null	null	LOC_Os01g70490.1	Sb01g015970;Sb10g024660 ;Sb03g007280;Sb01g015990	Si009421m
CCG014652.1	Shoot	null	null	LOC_Os04g36720.1	Sb06g017800	Si009459m
CCG036601.2	Shoot	null	null	LOC_Os07g40290.1	Sb02g038170	Si029251m
CCG013647.1	Shoot	null	null	LOC_Os01g70490.1	Sb01g015970;Sb10g024660 ;Sb03g007280;Sb01g015990	Si009421m
CCG035422.1	Shoot	null	null	LOC_Os04g15580.1;LOC_Os04g54070.1	Sb06g029740	Si039864m
CCG000187.1	Shoot	null	1	LOC_Os01g62760.1	Sb03g039630	Si001708m
CCG029285.1	Shoot	null	null	LOC_Os07g38810.1;LOC_Os03g56160.1 ;LOC_Os07g03880.1;LOC_Os07g18240.1 ;LOC_Os09g09510.1 ;LOC_Os07g03890.1;LOC_Os09g09500.1	Sb06g023510;Sb01g020950 ;Sb01g003030	Si034512m
CCG042850.2	Shoot	null	null	LOC_Os03g40830.1	Sb03g032240	Si000439m
CCG018047.1	Shoot	null	null	LOC_Os04g36720.1	Sb06g017800	Si009459m;Si028992m
CCG022567.1	Shoot	null	null	LOC_Os01g50160.1	Sb03g032000;Sb03g045250;Sb03g031990 ;Sb03g032030	Si016162m
CCG013512.2	Shoot	null	null	LOC_Os08g34580.1	Sb07g020270	Si028904m
CCG043786.1	Shoot	null	null	LOC_Os07g38810.1;LOC_Os03g56160.1 ;LOC_Os07g03880.1;LOC_Os07g18240.1 ;LOC_Os09g09510.1 ;LOC_Os07g03890.1;LOC_Os09g09500.1	Sb06g023510;Sb01g020950 ;Sb01g003030	Si034512m
CCG018288.1	Shoot	null	null	LOC_Os04g54070.1;LOC_Os04g15580.1	Sb06g029740	Si039864m
CCG042051.1	Shoot	null	null	LOC_Os04g19740.1	Sb06g004280	Si000472m
CCG019030.1	Shoot	null	null	LOC_Os03g05620.1	Sb01g015970;Sb10g024660 ;Sb03g007280;Sb01g015990	Si009421m
CCG003221.1	Shoot	null	null	LOC_Os07g35510.1	Sb02g035460	Si000908m
CCG047199.1	Shoot	null	null	LOC_Os09g25490.1;LOC_Os07g36750.1	Sb01g027880	Si028873m
CCG010939.1	Shoot	null	null	LOC_Os01g70490.1	Sb01g015970;Sb10g024660 ;Sb03g007280;Sb01g015990	Si009421m
CCG039884.1	Shoot	null	null	LOC_Os05g51070.1	Sb09g030250	Si021457m;Si000653m
CCG032824.1	Shoot	null	1	LOC_Os02g10120.1	Sb03g042450;Sb03g042440;Sb06g031350;Sb08g023120	Si005855m;Si034141m
CCG007702.1	Shoot	null	null	LOC_Os05g25370.1	Sb01g007450	Si034180m
CCG026243.1	Shoot	null	null	LOC_Os05g51070.1	Sb09g030250	Si034180m
CCG024069.1	Shoot	null	null	LOC_Os01g60830.1	Sb03g038330	Si003146m
CCG038001.1	Shoot	null	1	LOC_Os01g53330.1	Sb03g033810	Si001290m
CCG050486.1	Shoot	null	null	LOC_Os01g61160.1;LOC_Os01g62490.1	Sb03g038550	Si034916m;Si027545m
CCG042598.1	Shoot	null	null	LOC_Os03g41460.1	Sb01g028760	Si036531m
CCG016802.2	Shoot	null	null	LOC_Os08g34580.1	Sb07g020270;Sb04g035560 Sb04g035560	Si028904m
CCG023369.1	Shoot	null	1	LOC_Os06g50340.1;LOC_Os12g43660.1 ;LOC_Os08g38560.1	Sb09g026090;Sb03g041570	Si028719m
CCG022047.1	Shoot	null	null	LOC_Os10g19160.1	Sb05g004560	Si025921m
CCG022675.2	Shoot	null	null	LOC_Os10g04720.1;LOC_Os07g34980.1	Sb02g035540;Sb02g035530	Si039150m
CCG038845.1	Shoot	null	null	LOC_Os01g50160.1	Sb07g003510	Si039150m
CCG015388.2	Shoot	null	null	LOC_Os05g09440.1	Sb03g034280	Si000808m
CCG017830.1	Shoot	null	null	LOC_Os04g42020.1	Sb06g021480	Si010592m
CCG037924.1	Shoot	null	null	LOC_Os03g41460.1	Sb01g028760	Si036531m
CCG034328.1	Shoot	null	null	LOC_Os10g30410.1	Sb01g015360	Si012089m
CCG015975.1	Shoot	null	null	LOC_Os05g38530.1;LOC_Os03g50250.1	Sb01g039390;Sb09g022580	Si000619m
CCG007867.1	Shoot	null	null	LOC_Os03g40830.1	Sb03g032240	Si000439m;Si028992m
CCG035580.2	Shoot	null	null	LOC_Os01g70490.1	Sb01g015970;Sb10g024660;Sb03g007280 ;Sb01g015990	Si009421m
CCG037112.1	Shoot	null	null	LOC_Os10g17650.1	Sb06g019830	Si035160m;Si034863m; Si029479m;Si029479m
CCG029693.1	Shoot	null	1	LOC_Os10g17650.1	Sb06g019830	Si029565m; Si006283m;Si029536m
CCG014022.1	Shoot	null	null	LOC_Os03g11900.1	Sb06g018590;Sb06g018540;Sb01g042690 ;Sb02g036310	Si035160m;Si006229m;Si034863m;Si029479m
