# Supplementary material for: The genome of Cleistogenes songorica provides a blueprint for functional dissection of dimorphic flower differentiation and drought adaptability
Source: Plant Biotechnol J. 2020 Oct 28;19(3):532–47. doi: 10.1111/pbi.13483 (PMC7955882; doi:10.1111/pbi.13483)
Supplement: Supplementary file 6 — Table S17 Representatives of the predicted interaction networks among lncRNAs, Poaceae conserved genes and miRNAs. [file PBI-19-532-s003.xlsx]

## Sheet: Sheet1
Table S17. Repsresentatives of the predicted interaction networks among lncRNAs, Poaceae conserved genes and miRNAs.
ID	Relationship	ID
CCG008306.1	W2	CCG052045.1
CCG008306.1	W2	CCG044365.1
CCG008306.1	W2	CCG009257.1
CCG008306.1	TFs	CCG037430.2
CCG008306.1	W2	CCG034542.1
CCG008306.1	W2	CCG024048.2
CCG008306.1	W2	CCG000070.1
CCG008306.1	W2	CCG017957.1
CCG008306.1	W2	CCG043736.1
CCG052045.1	W2	CCG044365.1
CCG052045.1	W2	CCG009257.1
CCG052045.1	TFs	CCG037430.2
CCG052045.1	W2	CCG034542.1
CCG052045.1	W2	CCG024048.2
CCG052045.1	W2	CCG000070.1
CCG052045.1	W2	CCG017957.1
CCG052045.1	W2	CCG043736.1
CCG044365.1	W2	CCG009257.1
CCG044365.1	TFs	CCG037430.2
CCG044365.1	W2	CCG034542.1
CCG044365.1	W2	CCG024048.2
CCG044365.1	W2	CCG000070.1
CCG044365.1	W2	CCG017957.1
CCG044365.1	W2	CCG043736.1
CCG009257.1	TFs	CCG037430.2
CCG009257.1	W2	CCG034542.1
CCG009257.1	W2	CCG024048.2
CCG009257.1	W2	CCG000070.1
CCG009257.1	W2	CCG017957.1
CCG009257.1	W2	CCG043736.1
CCG037430.2	TFs	CCG034542.1
CCG037430.2	TFs	CCG024048.2
CCG037430.2	TFs	CCG000070.1
CCG037430.2	TFs	CCG017957.1
CCG037430.2	TFs	CCG043736.1
CCG034542.1	W2	CCG024048.2
CCG034542.1	W2	CCG000070.1
CCG034542.1	W2	CCG017957.1
CCG034542.1	W2	CCG043736.1
CCG024048.2	W2	CCG000070.1
CCG024048.2	W2	CCG017957.1
CCG024048.2	W2	CCG043736.1
CCG000070.1	W2	CCG017957.1
CCG000070.1	W2	CCG043736.1
CCG017957.1	W2	CCG043736.1
CCG039784.1	W2	CCG042670.1
CCG022403.1	W2	CCG008537.1
CCG005141.1	W2	CCG047859.1
CCG005141.1	W2	CCG048061.1
CCG005141.1	W2	CCG024023.1
CCG005141.1	W2	CCG021270.1
CCG005141.1	W2	CCG001767.1
CCG005141.1	W2	CCG013738.1
CCG005141.1	W2	CCG037213.1
CCG005141.1	W2	CCG002323.1
CCG005141.1	W2	CCG046590.1
CCG005141.1	W2	CCG009293.1
CCG005141.1	W2	CCG014063.1
CCG047859.1	W2	CCG048061.1
CCG047859.1	W2	CCG024023.1
CCG047859.1	W2	CCG021270.1
CCG047859.1	W2	CCG001767.1
CCG047859.1	W2	CCG013738.1
CCG047859.1	W2	CCG037213.1
CCG047859.1	W2	CCG002323.1
CCG047859.1	W2	CCG046590.1
CCG047859.1	W2	CCG009293.1
CCG047859.1	W2	CCG014063.1
CCG048061.1	W2	CCG024023.1
CCG048061.1	W2	CCG021270.1
CCG048061.1	W2	CCG001767.1
CCG048061.1	W2	CCG013738.1
CCG048061.1	W2	CCG037213.1
CCG048061.1	W2	CCG002323.1
CCG048061.1	W2	CCG046590.1
CCG048061.1	W2	CCG009293.1
CCG048061.1	W2	CCG014063.1
CCG024023.1	W2	CCG021270.1
CCG024023.1	W2	CCG001767.1
CCG024023.1	W2	CCG013738.1
CCG024023.1	W2	CCG037213.1
CCG024023.1	W2	CCG002323.1
CCG024023.1	W2	CCG046590.1
CCG024023.1	W2	CCG009293.1
CCG024023.1	W2	CCG014063.1
CCG021270.1	W2	CCG001767.1
CCG021270.1	W2	CCG013738.1
CCG021270.1	W2	CCG037213.1
CCG021270.1	W2	CCG002323.1
CCG021270.1	W2	CCG046590.1
CCG021270.1	W2	CCG009293.1
CCG021270.1	W2	CCG014063.1
CCG001767.1	W2	CCG013738.1
CCG001767.1	W2	CCG037213.1
CCG001767.1	W2	CCG002323.1
CCG001767.1	W2	CCG046590.1
CCG001767.1	W2	CCG009293.1
CCG001767.1	W2	CCG014063.1
CCG013738.1	W2	CCG037213.1
CCG013738.1	W2	CCG002323.1
CCG013738.1	W2	CCG046590.1
CCG013738.1	W2	CCG009293.1
CCG013738.1	W2	CCG014063.1
CCG037213.1	W2	CCG002323.1
CCG037213.1	W2	CCG046590.1
CCG037213.1	W2	CCG009293.1
CCG037213.1	W2	CCG014063.1
CCG002323.1	W2	CCG046590.1
CCG002323.1	W2	CCG009293.1
CCG002323.1	W2	CCG014063.1
CCG046590.1	W2	CCG009293.1
CCG046590.1	W2	CCG014063.1
CCG009293.1	W2	CCG014063.1
CCG044141.4	W2	CCG000329.1
CCG044141.4	W2	CCG021048.1
CCG044141.4	W2	CCG020457.1
CCG044141.4	W2	CCG008041.1
CCG000329.1	W2	CCG021048.1
CCG000329.1	W2	CCG036685.3
CCG000329.1	W2	CCG020457.1
CCG000329.1	W2	CCG000170.1
CCG000329.1	W2	CCG008041.1
CCG021048.1	W2	CCG036685.3
CCG021048.1	W2	CCG020457.1
CCG021048.1	W2	CCG000170.1
CCG021048.1	W2	CCG041772.1
CCG021048.1	W2	CCG008041.1
CCG036685.3	W2	CCG020457.1
CCG036685.3	W2	CCG000170.1
CCG036685.3	W2	CCG008041.1
CCG020457.1	W2	CCG000170.1
CCG020457.1	W2	CCG008041.1
CCG000170.1	W2	CCG008041.1
CCG041772.1	W2	CCG008041.1
CCG032761.1	W2	CCG032769.1
CCG032761.1	W2	CCG040792.1
CCG032761.1	W2	CCG032825.1
CCG032761.1	W2	CCG042912.1
CCG012913.1	W2	CCG000167.1
CCG012913.1	W2	CCG002454.4
CCG040792.1	W2	CCG032824.1
CCG040792.1	W2	CCG032825.1
CCG040792.1	W2	CCG018550.1
CCG040792.1	W2	CCG046811.1
CCG040792.1	W2	CCG042912.1
CCG032824.1	W2	CCG032825.1
CCG032824.1	W2	CCG018550.1
CCG032824.1	W2	CCG046811.1
CCG032825.1	W2	CCG018550.1
CCG032825.1	W2	CCG046811.1
CCG032825.1	W2	CCG002454.4
CCG032825.1	W2	CCG042912.1
CCG038641.1	W2	CCG002454.4
CCG034118.1	W2	CCG002454.4
CCG034118.1	W2	CCG002000.1
CCG018550.1	W2	CCG046811.1
CCG018550.1	W2	CCG002454.4
CCG046811.1	W2	CCG002454.4
CCG000167.1	W2	CCG002454.4
CCG002454.4	W2	CCG022628.1
CCG002454.4	W2	CCG042912.1
CCG022555.2	W2	CCG007297.1
CCG022555.2	W2	CCG027359.1
CCG022555.2	W2	CCG027360.1
CCG022555.2	W2	CCG038620.1
CCG022555.2	W2	CCG015660.1
CCG022555.2	W2	CCG007986.2
CCG022555.2	W2	CCG010764.1
CCG022555.2	W2	CCG025240.1
CCG022555.2	W2	CCG014007.1
CCG007297.1	W2	CCG027359.1
CCG007297.1	W2	CCG027360.1
CCG007297.1	W2	CCG038620.1
CCG007297.1	W2	CCG015660.1
CCG007297.1	W2	CCG007986.2
CCG007297.1	W2	CCG010764.1
CCG007297.1	W2	CCG025240.1
CCG007297.1	W2	CCG014007.1
CCG027359.1	W2	CCG027360.1
CCG027359.1	W2	CCG038620.1
CCG027359.1	W2	CCG015660.1
CCG027359.1	W2	CCG007986.2
CCG027359.1	W2	CCG010764.1
CCG027359.1	W2	CCG025240.1
CCG027359.1	W2	CCG014007.1
CCG027360.1	W2	CCG038620.1
CCG027360.1	W2	CCG015660.1
CCG027360.1	W2	CCG007986.2
CCG027360.1	W2	CCG010764.1
CCG027360.1	W2	CCG025240.1
CCG027360.1	W2	CCG014007.1
CCG038620.1	W2	CCG015660.1
CCG038620.1	W2	CCG007986.2
CCG038620.1	W2	CCG010764.1
CCG038620.1	W2	CCG025240.1
CCG038620.1	W2	CCG014007.1
CCG015660.1	W2	CCG007986.2
CCG015660.1	W2	CCG010764.1
CCG015660.1	W2	CCG025240.1
CCG015660.1	W2	CCG014007.1
CCG007986.2	W2	CCG010764.1
CCG007986.2	W2	CCG025240.1
CCG007986.2	W2	CCG014007.1
CCG010764.1	W2	CCG025240.1
CCG010764.1	W2	CCG014007.1
CCG025240.1	W2	CCG014007.1
CCG012551.1	W2	CCG030169.2
CCG012551.1	TFs	CCG000147.1
CCG012551.1	W2	CCG051332.5
CCG012551.1	W2	CCG016743.1
CCG030169.2	W2	CCG051332.5
CCG000147.1	TFs	CCG016743.1
CCG051332.5	W2	CCG016743.1
CCG017263.1	W2	CCG031807.1
CCG017263.1	W2	CCG032759.1
CCG017263.1	TFs	CCG007310.1
CCG017263.1	W2	CCG051764.2
CCG017263.1	W2	CCG027248.1
CCG017263.1	W2	CCG023681.1
CCG017263.1	W2	CCG003444.1
CCG017263.1	W2	CCG039884.1
CCG017263.1	W2	CCG002520.1
CCG017263.1	W2	CCG049665.1
CCG017263.1	W2	CCG032553.1
CCG017263.1	W2	CCG041763.1
CCG017263.1	W2	CCG023284.1
CCG017263.1	W2	CCG036167.1
CCG017263.1	W2	CCG008069.1
CCG031807.1	W2	CCG032759.1
CCG031807.1	TFs	CCG007310.1
CCG031807.1	W2	CCG051764.2
CCG031807.1	W2	CCG023681.1
CCG031807.1	W2	CCG003444.1
CCG031807.1	W2	CCG039884.1
CCG031807.1	W2	CCG049665.1
CCG031807.1	W2	CCG032553.1
CCG031807.1	W2	CCG041763.1
CCG031807.1	W2	CCG023284.1
CCG031807.1	W2	CCG036167.1
CCG031807.1	W2	CCG008069.1
CCG032759.1	TFs	CCG007310.1
CCG032759.1	W2	CCG051764.2
CCG032759.1	W2	CCG027248.1
CCG032759.1	W2	CCG023681.1
CCG032759.1	W2	CCG003444.1
CCG032759.1	W2	CCG039884.1
CCG032759.1	W2	CCG002520.1
CCG032759.1	W2	CCG049665.1
CCG032759.1	W2	CCG032553.1
CCG032759.1	W2	CCG041763.1
CCG032759.1	W2	CCG023284.1
CCG032759.1	W2	CCG036167.1
CCG032759.1	W2	CCG008069.1
CCG032759.1	W2	CCG012333.1
CCG007310.1	TFs	CCG051764.2
CCG007310.1	TFs	CCG027248.1
CCG007310.1	TFs	CCG023681.1
CCG007310.1	TFs	CCG003444.1
CCG007310.1	TFs	CCG039884.1
CCG007310.1	TFs	CCG049665.1
CCG007310.1	TFs	CCG032553.1
CCG007310.1	TFs	CCG041763.1
CCG007310.1	TFs	CCG023284.1
CCG007310.1	TFs	CCG036167.1
CCG007310.1	TFs	CCG008069.1
CCG051764.2	W2	CCG023681.1
CCG051764.2	W2	CCG003444.1
CCG051764.2	W2	CCG039884.1
CCG051764.2	W2	CCG049665.1
CCG051764.2	W2	CCG032553.1
CCG051764.2	W2	CCG041763.1
CCG051764.2	W2	CCG036167.1
CCG051764.2	W2	CCG008069.1
CCG027248.1	W2	CCG023681.1
CCG027248.1	W2	CCG003444.1
CCG027248.1	W2	CCG002520.1
CCG027248.1	W2	CCG032553.1
CCG027248.1	W2	CCG023284.1
CCG027248.1	W2	CCG008069.1
CCG027248.1	W2	CCG012333.1
CCG023681.1	W2	CCG003444.1
CCG023681.1	W2	CCG039884.1
CCG023681.1	W2	CCG049665.1
CCG023681.1	W2	CCG032553.1
CCG023681.1	W2	CCG041763.1
CCG023681.1	W2	CCG023284.1
CCG023681.1	W2	CCG008069.1
CCG003444.1	W2	CCG002520.1
CCG003444.1	W2	CCG032553.1
CCG003444.1	W2	CCG041763.1
CCG003444.1	W2	CCG023284.1
CCG003444.1	W2	CCG036167.1
CCG003444.1	W2	CCG008069.1
CCG003444.1	W2	CCG012333.1
CCG039884.1	W2	CCG049665.1
CCG039884.1	W2	CCG032553.1
CCG039884.1	W2	CCG041763.1
CCG039884.1	W2	CCG036167.1
CCG039884.1	W2	CCG008069.1
CCG002520.1	W2	CCG023284.1
CCG002520.1	W2	CCG008069.1
CCG002520.1	W2	CCG012333.1
CCG049665.1	W2	CCG032553.1
CCG049665.1	W2	CCG041763.1
CCG049665.1	W2	CCG036167.1
CCG049665.1	W2	CCG008069.1
CCG032553.1	W2	CCG041763.1
CCG032553.1	W2	CCG023284.1
CCG032553.1	W2	CCG036167.1
CCG032553.1	W2	CCG008069.1
CCG041763.1	W2	CCG036167.1
CCG041763.1	W2	CCG008069.1
CCG023284.1	W2	CCG008069.1
CCG023284.1	W2	CCG012333.1
CCG036167.1	W2	CCG008069.1
CCG007301.1	W2	CCG024659.1
CCG007301.1	W2	CCG029960.2
CCG007301.1	W2	CCG011885.1
CCG007301.1	W2	CCG006221.1
CCG007301.1	W2	CCG039861.3
CCG007301.1	W2	CCG013956.1
CCG007301.1	W2	CCG053365.1
CCG007301.1	W2	CCG053367.1
CCG007301.1	W2	CCG035743.1
CCG007301.1	W2	CCG006724.3
CCG007301.1	W2	CCG052512.1
CCG007301.1	W2	CCG051605.1
CCG007301.1	W2	CCG046184.2
CCG007301.1	W2	CCG022063.1
CCG007301.1	W2	CCG004476.1
CCG024659.1	W2	CCG029960.2
CCG024659.1	W2	CCG011885.1
CCG024659.1	TFs	CCG006221.1
CCG024659.1	W2	CCG039861.3
CCG024659.1	W2	CCG013956.1
CCG024659.1	W2	CCG053365.1
CCG024659.1	W2	CCG053367.1
CCG024659.1	W2	CCG035743.1
CCG024659.1	W2	CCG006724.3
CCG024659.1	W2	CCG052512.1
CCG024659.1	W2	CCG051605.1
CCG024659.1	W2	CCG046184.2
CCG024659.1	W2	CCG022063.1
CCG024659.1	W2	CCG004476.1
CCG029960.2	W2	CCG011885.1
CCG029960.2	TFs	CCG006221.1
CCG029960.2	W2	CCG039861.3
CCG029960.2	W2	CCG013956.1
CCG029960.2	W2	CCG053365.1
CCG029960.2	W2	CCG053367.1
CCG029960.2	W2	CCG035743.1
CCG029960.2	W2	CCG006724.3
CCG029960.2	W2	CCG052512.1
CCG029960.2	W2	CCG051605.1
CCG029960.2	W2	CCG046184.2
CCG029960.2	W2	CCG022063.1
CCG029960.2	W2	CCG004476.1
CCG011885.1	TFs	CCG006221.1
CCG011885.1	W2	CCG039861.3
CCG011885.1	W2	CCG013956.1
CCG011885.1	W2	CCG053365.1
CCG011885.1	W2	CCG053367.1
CCG011885.1	W2	CCG035743.1
CCG011885.1	W2	CCG006724.3
CCG011885.1	W2	CCG052512.1
CCG011885.1	W2	CCG051605.1
CCG011885.1	W2	CCG046184.2
CCG011885.1	W2	CCG022063.1
CCG011885.1	W2	CCG004476.1
CCG006221.1	TFs	CCG039861.3
CCG006221.1	TFs	CCG013956.1
CCG006221.1	TFs	CCG053365.1
CCG006221.1	TFs	CCG053367.1
CCG006221.1	TFs	CCG035743.1
CCG006221.1	TFs	CCG006724.3
CCG006221.1	TFs	CCG052512.1
CCG006221.1	TFs	CCG051605.1
CCG006221.1	TFs	CCG046184.2
CCG006221.1	TFs	CCG022063.1
CCG006221.1	TFs	CCG004476.1
CCG039861.3	W2	CCG013956.1
CCG039861.3	W2	CCG053365.1
CCG039861.3	W2	CCG053367.1
CCG039861.3	W2	CCG035743.1
CCG039861.3	W2	CCG006724.3
CCG039861.3	W2	CCG052512.1
CCG039861.3	W2	CCG051605.1
CCG039861.3	W2	CCG046184.2
CCG039861.3	W2	CCG022063.1
CCG039861.3	W2	CCG004476.1
CCG013956.1	W2	CCG053365.1
CCG013956.1	W2	CCG053367.1
CCG013956.1	W2	CCG035743.1
CCG013956.1	W2	CCG006724.3
CCG013956.1	W2	CCG052512.1
CCG013956.1	W2	CCG051605.1
CCG013956.1	W2	CCG046184.2
CCG013956.1	W2	CCG022063.1
CCG013956.1	W2	CCG004476.1
CCG053365.1	W2	CCG053367.1
CCG053365.1	W2	CCG035743.1
CCG053365.1	W2	CCG006724.3
CCG053365.1	W2	CCG052512.1
CCG053365.1	W2	CCG051605.1
CCG053365.1	W2	CCG046184.2
CCG053365.1	W2	CCG022063.1
CCG053365.1	W2	CCG004476.1
CCG053367.1	W2	CCG035743.1
CCG053367.1	W2	CCG006724.3
CCG053367.1	W2	CCG052512.1
CCG053367.1	W2	CCG051605.1
CCG053367.1	W2	CCG046184.2
CCG053367.1	W2	CCG022063.1
CCG053367.1	W2	CCG004476.1
CCG035743.1	W2	CCG006724.3
CCG035743.1	W2	CCG052512.1
CCG035743.1	W2	CCG051605.1
CCG035743.1	W2	CCG046184.2
CCG035743.1	W2	CCG022063.1
CCG035743.1	W2	CCG004476.1
CCG006724.3	W2	CCG052512.1
CCG006724.3	W2	CCG051605.1
CCG006724.3	W2	CCG046184.2
CCG006724.3	W2	CCG022063.1
CCG006724.3	W2	CCG004476.1
CCG052512.1	W2	CCG051605.1
CCG052512.1	W2	CCG046184.2
CCG052512.1	W2	CCG022063.1
CCG052512.1	W2	CCG004476.1
CCG051605.1	W2	CCG046184.2
CCG051605.1	W2	CCG022063.1
CCG051605.1	W2	CCG004476.1
CCG046184.2	W2	CCG022063.1
CCG046184.2	W2	CCG004476.1
CCG022063.1	W2	CCG004476.1
CCG027388.2	W2	CCG023048.1
CCG027388.2	W2	CCG046860.1
CCG027388.2	TFs	CCG023488.1
CCG027388.2	W2	CCG025629.1
CCG027388.2	W2	CCG024571.1
CCG027388.2	W2	CCG010763.1
CCG023048.1	W2	CCG046860.1
CCG023048.1	W2	CCG023488.1
CCG023048.1	W2	CCG025629.1
CCG023048.1	W2	CCG024571.1
CCG023048.1	W2	CCG010763.1
CCG046860.1	TFs	CCG023488.1
CCG046860.1	W2	CCG025629.1
CCG046860.1	W2	CCG024571.1
CCG046860.1	W2	CCG010763.1
CCG023488.1	TFs	CCG025629.1
CCG023488.1	W2	CCG024571.1
CCG023488.1	W2	CCG010763.1
CCG025629.1	W2	CCG024571.1
CCG025629.1	W2	CCG010763.1
CCG024571.1	W2	CCG010763.1
CCG007310.1	TFs	CCG003444.1
CCG007310.1	TFs	CCG041763.1
CCG007310.1	TFs	CCG003444.1
CCG007310.1	TFs	CCG041763.1
CCG037430.2	TFs	CCG043736.1
CCG006221.1	TFs	CCG046184.2
CCG023488.1	TFs	CCG010763.1
mdm-miR156t	mic	MSTRG.53084.1
mdm-miR156u	mic	MSTRG.53084.1
mdm-miR156v	mic	MSTRG.53084.1
mdm-miR156w	mic	MSTRG.53084.1
mdm-miR159c	mic	MSTRG.74171.2
mdm-miR159c	mic	MSTRG.41126.1
mdm-miR164b	mic	MSTRG.42613.1
mdm-miR164c	mic	MSTRG.42613.1
mdm-miR164d	mic	MSTRG.42613.1
mdm-miR164e	mic	MSTRG.42613.1
mdm-miR164f	mic	MSTRG.42613.1
mdm-miR166a	mic	MSTRG.4400.2
mdm-miR166b	mic	MSTRG.4400.2
mdm-miR166c	mic	MSTRG.4400.2
mdm-miR166d	mic	MSTRG.4400.2
mdm-miR166e	mic	MSTRG.4400.2
mdm-miR166f	mic	MSTRG.4400.2
mdm-miR166g	mic	MSTRG.4400.2
mdm-miR166h	mic	MSTRG.4400.2
mdm-miR166i	mic	MSTRG.4400.2
mdm-miR169b	mic	MSTRG.32707.2
mdm-miR169e	mic	MSTRG.3537.1
mdm-miR169e	mic	MSTRG.54388.3
mdm-miR169e	mic	MSTRG.54388.4
mdm-miR169e	mic	MSTRG.54388.1
mdm-miR169e	mic	MSTRG.33335.1
mdm-miR169e	mic	MSTRG.2083.2
mdm-miR169e	mic	MSTRG.2083.1
mdm-miR169f	mic	MSTRG.3537.1
mdm-miR169f	mic	MSTRG.54388.3
mdm-miR169f	mic	MSTRG.54388.4
mdm-miR169f	mic	MSTRG.54388.1
mdm-miR169f	mic	MSTRG.33335.1
mdm-miR169f	mic	MSTRG.2083.2
mdm-miR169f	mic	MSTRG.2083.1
mdm-miR171a	mic	MSTRG.36377.16
mdm-miR171a	mic	MSTRG.5422.2
mdm-miR171b	mic	MSTRG.36377.16
mdm-miR171b	mic	MSTRG.5422.2
mdm-miR171g	mic	MSTRG.49577.4
mdm-miR171h	mic	MSTRG.49577.4
mdm-miR171o	mic	MSTRG.59220.5
mdm-miR172a	mic	MSTRG.62792.4
mdm-miR172b	mic	MSTRG.62792.4
mdm-miR172c	mic	MSTRG.62792.4
mdm-miR172d	mic	MSTRG.62792.4
mdm-miR172e	mic	MSTRG.62792.4
mdm-miR172f	mic	MSTRG.62792.4
mdm-miR172g	mic	MSTRG.62792.4
mdm-miR172h	mic	MSTRG.62792.4
mdm-miR172i	mic	MSTRG.44580.1
mdm-miR172i	mic	MSTRG.68623.1
mdm-miR172j	mic	MSTRG.44580.1
mdm-miR172j	mic	MSTRG.68623.1
mdm-miR172k	mic	MSTRG.44580.1
mdm-miR172k	mic	MSTRG.68623.1
mdm-miR172l	mic	MSTRG.44580.1
mdm-miR172l	mic	MSTRG.68623.1
mdm-miR172m	mic	MSTRG.62792.4
mdm-miR172n	mic	MSTRG.62792.4
mdm-miR172o	mic	MSTRG.62792.4
mdm-miR2111a	mic	MSTRG.71047.1
mdm-miR2111b	mic	MSTRG.71047.1
mdm-miR319c	mic	MSTRG.3869.1
mdm-miR393a	mic	MSTRG.25585.13
mdm-miR393b	mic	MSTRG.25585.13
mdm-miR393c	mic	MSTRG.25585.13
mdm-miR395a	mic	MSTRG.54741.2
mdm-miR395b	mic	MSTRG.54741.2
mdm-miR395c	mic	MSTRG.54741.2
mdm-miR395d	mic	MSTRG.54741.2
mdm-miR395e	mic	MSTRG.54741.2
mdm-miR395f	mic	MSTRG.54741.2
mdm-miR395g	mic	MSTRG.54741.2
mdm-miR395h	mic	MSTRG.54741.2
mdm-miR395i	mic	MSTRG.54741.2
mdm-miR397a	mic	MSTRG.43964.1
mdm-miR397b	mic	MSTRG.43964.1
mdm-miR399d	mic	MSTRG.2397.2
mdm-miR399i	mic	MSTRG.2397.2
mdm-miR399j	mic	MSTRG.2397.2
mdm-miR408b	mic	MSTRG.12182.1
mdm-miR408c	mic	MSTRG.12182.1
mdm-miR408d	mic	MSTRG.12182.1
mdm-miR482a-5p	mic	MSTRG.28764.1
mdm-miR482d	mic	MSTRG.43915.11
mdm-miR482d	mic	MSTRG.43915.6
mdm-miR482d	mic	MSTRG.43915.2
mdm-miR482d	mic	MSTRG.32276.1
mdm-miR482d	mic	MSTRG.40011.1
mdm-miR482d	mic	MSTRG.5249.1
mdm-miR482d	mic	MSTRG.4169.2
mdm-miR482d	mic	MSTRG.4169.3
mdm-miR482d	mic	MSTRG.4169.1
mdm-miR5225c	mic	MSTRG.38510.1
mdm-miR535a	mic	MSTRG.10269.6
mdm-miR7120a	mic	MSTRG.6491.1
mdm-miR7120b	mic	MSTRG.6491.1
mdm-miR7127a	mic	MSTRG.22032.3
mdm-miR7127a	mic	MSTRG.56206.5
mdm-miR7127b	mic	MSTRG.22032.3
mdm-miR7127b	mic	MSTRG.56206.5
mdm-miR858	mic	MSTRG.29520.6
mdm-miR858	mic	MSTRG.60536.1
MSTRG.10269.6	LNC	CCG007279.1
MSTRG.10269.6	LNC	CCG007281.1
MSTRG.10269.6	LNC	CCG007283.1
MSTRG.10269.6	LNC	CCG007286.1
MSTRG.10269.6	LNC	CCG007287.1
MSTRG.10269.6	LNC	CCG007294.1
MSTRG.10269.6	LNC	CCG007295.1
MSTRG.10269.6	LNC	CCG007297.1
MSTRG.10269.6	LNC	CCG007301.1
MSTRG.10269.6	LNC	CCG007302.1
MSTRG.10269.6	LNC	CCG007304.1
MSTRG.10269.6	LNC	CCG007309.1
MSTRG.10269.6	LNC	CCG007310.1
MSTRG.12826.1	LNC	CCG032755.1
MSTRG.12826.1	LNC	CCG032756.1
MSTRG.12826.1	LNC	CCG032757.1
MSTRG.12826.1	LNC	CCG032759.1
MSTRG.12826.1	LNC	CCG032761.1
MSTRG.12826.1	LNC	CCG032762.1
MSTRG.12826.1	LNC	CCG032769.1
MSTRG.12833.1	LNC	CCG032755.1
MSTRG.12833.1	LNC	CCG032756.1
MSTRG.12833.1	LNC	CCG032757.1
MSTRG.12833.1	LNC	CCG032759.1
MSTRG.12833.1	LNC	CCG032761.1
MSTRG.12833.1	LNC	CCG032763.1
MSTRG.12833.1	LNC	CCG032765.1
MSTRG.12833.1	LNC	CCG032769.1
MSTRG.12854.1	LNC	CCG032755.1
MSTRG.12854.1	LNC	CCG032756.1
MSTRG.12854.1	LNC	CCG032757.1
MSTRG.12854.1	LNC	CCG032759.1
MSTRG.12913.1	LNC	CCG046708.1
MSTRG.12913.1	LNC	CCG046710.1
MSTRG.12914.1	LNC	CCG046708.1
MSTRG.12914.1	LNC	CCG046710.1
MSTRG.13444.4	LNC	CCG052037.1
MSTRG.13444.4	LNC	CCG052041.1
MSTRG.13444.4	LNC	CCG052042.2
MSTRG.13444.4	LNC	CCG052045.1
MSTRG.14634.1	LNC	CCG018309.1
MSTRG.14634.1	LNC	CCG018310.1
MSTRG.14634.2	LNC	CCG018309.1
MSTRG.14634.2	LNC	CCG018310.1
MSTRG.16565.1	LNC	CCG000836.1
MSTRG.16565.1	LNC	CCG000846.2
MSTRG.20441.10	LNC	CCG022779.2
MSTRG.20441.13	LNC	CCG022779.2
MSTRG.20441.4	LNC	CCG022779.2
MSTRG.20441.8	LNC	CCG022779.2
MSTRG.20460.1	LNC	CCG022779.2
MSTRG.2083.1	LNC	CCG037961.1
MSTRG.2083.1	LNC	CCG004281.1
MSTRG.2083.1	LNC	CCG004282.1
MSTRG.2083.1	LNC	CCG004285.1
MSTRG.2083.2	LNC	CCG037961.1
MSTRG.2083.2	LNC	CCG004281.1
MSTRG.2083.2	LNC	CCG004282.1
MSTRG.2083.2	LNC	CCG004285.1
MSTRG.21373.1	LNC	CCG001404.1
MSTRG.21373.2	LNC	CCG001404.1
MSTRG.21806.2	LNC	CCG001465.1
MSTRG.21819.18	LNC	CCG001465.1
MSTRG.22032.3	LNC	CCG018870.1
MSTRG.22032.3	LNC	CCG018871.1
MSTRG.22032.3	LNC	CCG018883.1
MSTRG.22032.3	LNC	CCG018886.1
MSTRG.2397.2	LNC	CCG003440.2
MSTRG.2397.2	LNC	CCG003443.1
MSTRG.2397.2	LNC	CCG003444.1
MSTRG.24853.3	LNC	CCG034552.4
MSTRG.24861.1	LNC	CCG034552.4
MSTRG.25585.13	LNC	CCG037404.1
MSTRG.25585.13	LNC	CCG037405.1
MSTRG.25585.13	LNC	CCG037408.1
MSTRG.25585.13	LNC	CCG037409.1
MSTRG.25585.13	LNC	CCG037413.1
MSTRG.25585.13	LNC	CCG037415.1
MSTRG.25585.13	LNC	CCG037424.1
MSTRG.25585.13	LNC	CCG037428.1
MSTRG.25585.13	LNC	CCG037429.1
MSTRG.25585.13	LNC	CCG037430.2
MSTRG.25585.13	LNC	CCG049525.1
MSTRG.2638.1	LNC	CCG021270.1
MSTRG.2642.1	LNC	CCG021270.1
MSTRG.26432.8	LNC	CCG029173.1
MSTRG.26432.8	LNC	CCG029174.1
MSTRG.26432.8	LNC	CCG029179.1
MSTRG.26436.1	LNC	CCG029173.1
MSTRG.26436.1	LNC	CCG029174.1
MSTRG.26436.1	LNC	CCG029179.1
MSTRG.2665.2	LNC	CCG021270.1
MSTRG.28352.18	LNC	CCG026115.1
MSTRG.28455.10	LNC	CCG026177.1
MSTRG.28455.9	LNC	CCG026177.1
MSTRG.28764.1	LNC	CCG031621.1
MSTRG.28764.1	LNC	CCG031623.2
MSTRG.28764.1	LNC	CCG031627.2
MSTRG.29520.12	LNC	CCG046015.1
MSTRG.29520.2	LNC	CCG046015.1
MSTRG.29520.6	LNC	CCG046015.1
MSTRG.29520.6	LNC	CCG045570.1
MSTRG.29520.6	LNC	CCG045571.1
MSTRG.29520.6	LNC	CCG045573.1
MSTRG.29520.6	LNC	CCG046009.2
MSTRG.29520.6	LNC	CCG046010.2
MSTRG.29520.6	LNC	CCG046011.1
MSTRG.29520.6	LNC	CCG046012.1
MSTRG.29520.6	LNC	CCG046013.2
MSTRG.29520.6	LNC	CCG046015.1
MSTRG.29520.6	LNC	CCG046016.1
MSTRG.29520.6	LNC	CCG046019.1
MSTRG.29523.29	LNC	CCG046015.1
MSTRG.29523.30	LNC	CCG046015.1
MSTRG.29523.31	LNC	CCG046015.1
MSTRG.29547.4	LNC	CCG046015.1
MSTRG.29548.1	LNC	CCG046015.1
MSTRG.30851.20	LNC	CCG045720.1
MSTRG.30871.1	LNC	CCG038604.1
MSTRG.30893.3	LNC	CCG038604.1
MSTRG.30893.3	LNC	CCG038620.1
MSTRG.30893.4	LNC	CCG038604.1
MSTRG.30893.4	LNC	CCG038620.1
MSTRG.30893.4	W1	MSTRG.5839.1
MSTRG.30925.1	LNC	CCG038620.1
MSTRG.32276.1	LNC	CCG036046.1
MSTRG.32276.1	LNC	CCG036049.1
MSTRG.32276.1	LNC	CCG036052.1
MSTRG.32707.2	LNC	CCG043728.1
MSTRG.32707.2	LNC	CCG043729.1
MSTRG.32707.2	LNC	CCG031007.1
MSTRG.33033.1	LNC	CCG052972.1
MSTRG.33033.1	LNC	CCG052974.1
MSTRG.33345.3	LNC	CCG033206.1
MSTRG.33345.4	LNC	CCG033206.1
MSTRG.33426.2	LNC	CCG027388.2
MSTRG.33426.2	LNC	CCG027393.1
MSTRG.33426.2	LNC	CCG027395.1
MSTRG.33426.2	LNC	CCG027398.1
MSTRG.33426.2	LNC	CCG027400.1
MSTRG.33426.2	LNC	CCG027403.1
MSTRG.33553.1	LNC	CCG006659.1
MSTRG.33559.3	LNC	CCG006659.1
MSTRG.3394.2	LNC	CCG032934.2
MSTRG.3408.1	LNC	CCG032934.2
MSTRG.34253.6	LNC	CCG041107.1
MSTRG.34253.8	LNC	CCG041107.1
MSTRG.34643.1	LNC	CCG053947.2
MSTRG.34658.1	LNC	CCG053947.2
MSTRG.34659.1	LNC	CCG053947.2
MSTRG.3468.5	LNC	CCG008688.1
MSTRG.3474.2	LNC	CCG008688.1
MSTRG.34748.1	LNC	CCG054003.1
MSTRG.34754.1	LNC	CCG054003.1
MSTRG.34761.1	LNC	CCG054003.1
MSTRG.34761.2	LNC	CCG054003.1
MSTRG.3483.1	LNC	CCG008688.1
MSTRG.34847.1	LNC	CCG009221.1
MSTRG.35353.2	LNC	CCG026273.1
MSTRG.35369.1	LNC	CCG026273.1
MSTRG.3537.1	LNC	CCG017628.1
MSTRG.3537.1	LNC	CCG017630.1
MSTRG.3537.1	LNC	CCG017635.1
MSTRG.3575.4	LNC	CCG017620.1
MSTRG.3575.4	W1	MSTRG.5839.1
MSTRG.36377.16	LNC	CCG042653.1
MSTRG.36377.16	LNC	CCG042656.1
MSTRG.36377.16	LNC	CCG042661.1
MSTRG.36377.16	LNC	CCG042662.1
MSTRG.36377.16	LNC	CCG042663.1
MSTRG.36377.16	LNC	CCG037203.1
MSTRG.36377.16	LNC	CCG037213.1
MSTRG.36377.16	LNC	CCG037216.1
MSTRG.36871.1	LNC	CCG015896.1
MSTRG.38510.1	LNC	CCG018484.1
MSTRG.38510.1	LNC	CCG018485.1
MSTRG.38510.1	LNC	CCG018486.1
MSTRG.38510.1	LNC	CCG018487.1
MSTRG.38510.1	LNC	CCG018492.1
MSTRG.38510.1	LNC	CCG018500.1
MSTRG.3869.1	LNC	CCG029950.1
MSTRG.3869.1	LNC	CCG029956.1
MSTRG.3869.1	LNC	CCG029958.1
MSTRG.3869.1	LNC	CCG029960.2
MSTRG.3869.1	LNC	CCG029965.1
MSTRG.3869.1	LNC	CCG029967.1
MSTRG.3869.1	LNC	CCG029968.1
MSTRG.3869.1	LNC	CCG029971.1
MSTRG.3869.1	LNC	CCG029978.1
MSTRG.3869.1	LNC	CCG029982.1
MSTRG.3869.1	LNC	CCG053121.1
MSTRG.3996.1	LNC	CCG053222.1
MSTRG.40011.1	LNC	CCG032412.1
MSTRG.40011.1	LNC	CCG032413.1
MSTRG.40011.1	LNC	CCG032419.1
MSTRG.40011.1	LNC	CCG032437.1
MSTRG.40011.1	LNC	CCG032439.4
MSTRG.40011.1	LNC	CCG032440.1
MSTRG.40011.1	LNC	CCG032441.1
MSTRG.40011.1	LNC	CCG032447.1
MSTRG.4011.1	LNC	CCG053222.1
MSTRG.4023.3	LNC	CCG053222.1
MSTRG.41106.1	LNC	CCG000147.1
MSTRG.41106.2	LNC	CCG000147.1
MSTRG.41106.3	LNC	CCG000147.1
MSTRG.41126.1	LNC	CCG000147.1
MSTRG.41126.1	LNC	CCG000170.1
MSTRG.41126.1	LNC	CCG000171.1
MSTRG.41126.1	LNC	CCG000175.1
MSTRG.41126.1	LNC	CCG000171.1
MSTRG.41126.1	LNC	CCG000171.1
MSTRG.41126.1	LNC	CCG000147.1
MSTRG.41126.1	LNC	CCG000148.1
MSTRG.41126.1	LNC	CCG000151.2
MSTRG.41126.1	LNC	CCG000153.1
MSTRG.41126.1	LNC	CCG000156.1
MSTRG.41126.1	LNC	CCG000159.1
MSTRG.41126.1	LNC	CCG000160.1
MSTRG.41126.1	LNC	CCG000161.1
MSTRG.41126.1	LNC	CCG000167.1
MSTRG.41126.1	LNC	CCG000168.1
MSTRG.41126.1	LNC	CCG000170.1
MSTRG.41126.1	LNC	CCG000171.1
MSTRG.41126.1	LNC	CCG000173.1
MSTRG.41126.1	LNC	CCG000174.1
MSTRG.41126.1	LNC	CCG000175.1
MSTRG.41126.1	LNC	CCG000177.1
MSTRG.41148.2	LNC	CCG000170.1
MSTRG.41148.2	LNC	CCG000171.1
MSTRG.41148.2	LNC	CCG000175.1
MSTRG.41148.2	LNC	CCG000187.1
MSTRG.41165.1	LNC	CCG000187.1
MSTRG.41318.1	LNC	CCG000437.1
MSTRG.41341.10	LNC	CCG000437.1
MSTRG.41343.1	LNC	CCG000437.1
MSTRG.41343.4	LNC	CCG000437.1
MSTRG.41345.1	LNC	CCG000437.1
MSTRG.4169.1	LNC	CCG021033.2
MSTRG.4169.1	LNC	CCG021035.1
MSTRG.4169.1	LNC	CCG021037.1
MSTRG.4169.1	LNC	CCG021038.2
MSTRG.4169.1	LNC	CCG021039.1
MSTRG.4169.1	LNC	CCG021041.1
MSTRG.4169.1	LNC	CCG021042.1
MSTRG.4169.1	LNC	CCG021044.1
MSTRG.4169.1	LNC	CCG021048.1
MSTRG.4169.1	LNC	CCG021059.3
MSTRG.4169.1	LNC	CCG021060.1
MSTRG.4169.2	LNC	CCG021033.2
MSTRG.4169.2	LNC	CCG021035.1
MSTRG.4169.2	LNC	CCG021037.1
MSTRG.4169.2	LNC	CCG021038.2
MSTRG.4169.2	LNC	CCG021039.1
MSTRG.4169.2	LNC	CCG021041.1
MSTRG.4169.2	LNC	CCG021042.1
MSTRG.4169.2	LNC	CCG021044.1
MSTRG.4169.2	LNC	CCG021048.1
MSTRG.4169.2	LNC	CCG021059.3
MSTRG.4169.2	LNC	CCG021060.1
MSTRG.4169.3	LNC	CCG021033.2
MSTRG.4169.3	LNC	CCG021035.1
MSTRG.4169.3	LNC	CCG021037.1
MSTRG.4169.3	LNC	CCG021038.2
MSTRG.4169.3	LNC	CCG021039.1
MSTRG.4169.3	LNC	CCG021041.1
MSTRG.4169.3	LNC	CCG021042.1
MSTRG.4169.3	LNC	CCG021044.1
MSTRG.4169.3	LNC	CCG021048.1
MSTRG.4169.3	LNC	CCG021059.3
MSTRG.4169.3	LNC	CCG021060.1
MSTRG.42525.1	LNC	CCG010809.2
MSTRG.42525.1	LNC	CCG010810.1
MSTRG.42525.1	LNC	CCG010812.1
MSTRG.42525.1	LNC	CCG010815.1
MSTRG.42525.1	LNC	CCG010817.1
MSTRG.42525.1	LNC	CCG010822.1
MSTRG.42613.1	LNC	CCG039195.1
MSTRG.42613.1	LNC	CCG039196.1
MSTRG.42613.1	LNC	CCG039199.1
MSTRG.42613.1	LNC	CCG039200.1
MSTRG.42613.1	LNC	CCG039202.1
MSTRG.42613.1	LNC	CCG039204.1
MSTRG.42613.1	LNC	CCG019881.1
MSTRG.42613.1	LNC	CCG019885.1
MSTRG.43320.1	LNC	CCG046590.1
MSTRG.43329.2	LNC	CCG046590.1
MSTRG.43365.2	LNC	CCG007986.2
MSTRG.43376.1	LNC	CCG007986.2
MSTRG.43376.1	W1	MSTRG.71864.1
MSTRG.43376.1	W1	MSTRG.66978.6
MSTRG.43376.1	W1	MSTRG.45904.1
MSTRG.43376.1	W1	MSTRG.52382.2
MSTRG.43915.11	LNC	CCG043296.2
MSTRG.43915.11	LNC	CCG043304.1
MSTRG.43915.11	LNC	CCG043305.2
MSTRG.43915.11	LNC	CCG043310.1
MSTRG.43915.11	LNC	CCG043312.2
MSTRG.43915.11	LNC	CCG043315.1
MSTRG.43915.11	LNC	CCG043316.1
MSTRG.43915.11	LNC	CCG043318.1
MSTRG.43915.2	LNC	CCG043296.2
MSTRG.43915.2	LNC	CCG043304.1
MSTRG.43915.2	LNC	CCG043305.2
MSTRG.43915.2	LNC	CCG043310.1
MSTRG.43915.2	LNC	CCG043312.2
MSTRG.43915.2	LNC	CCG043315.1
MSTRG.43915.2	LNC	CCG043316.1
MSTRG.43915.2	LNC	CCG043318.1
MSTRG.43915.6	LNC	CCG043296.2
MSTRG.43915.6	LNC	CCG043304.1
MSTRG.43915.6	LNC	CCG043305.2
MSTRG.43915.6	LNC	CCG043310.1
MSTRG.43915.6	LNC	CCG043312.2
MSTRG.43915.6	LNC	CCG043315.1
MSTRG.43915.6	LNC	CCG043316.1
MSTRG.43915.6	LNC	CCG043318.1
MSTRG.43964.1	LNC	CCG038001.1
MSTRG.43964.1	LNC	CCG037980.1
MSTRG.43964.1	LNC	CCG037990.1
MSTRG.43964.1	LNC	CCG037993.2
MSTRG.43964.1	LNC	CCG037994.1
MSTRG.43964.1	LNC	CCG037995.1
MSTRG.43964.1	LNC	CCG038001.1
MSTRG.43971.31	LNC	CCG038001.1
MSTRG.43971.44	LNC	CCG038001.1
MSTRG.43972.3	LNC	CCG038001.1
MSTRG.4400.2	LNC	CCG006208.1
MSTRG.4400.2	LNC	CCG006209.1
MSTRG.4400.2	LNC	CCG006212.1
MSTRG.4400.2	LNC	CCG006213.1
MSTRG.4400.2	LNC	CCG006219.1
MSTRG.4400.2	LNC	CCG006220.1
MSTRG.4400.2	LNC	CCG006221.1
MSTRG.4400.2	LNC	CCG006225.1
MSTRG.44580.1	LNC	CCG022812.2
MSTRG.44580.1	LNC	CCG041763.1
MSTRG.44580.1	LNC	CCG041764.1
MSTRG.44580.1	LNC	CCG041770.1
MSTRG.44580.1	LNC	CCG041772.1
MSTRG.44580.1	LNC	CCG041773.1
MSTRG.44580.1	LNC	CCG041775.3
MSTRG.44580.1	LNC	CCG041778.1
MSTRG.44580.1	LNC	CCG041779.1
MSTRG.45904.1	LNC	CCG028479.1
MSTRG.48301.1	LNC	CCG002000.1
MSTRG.48302.1	LNC	CCG002000.1
MSTRG.48313.1	LNC	CCG002000.1
MSTRG.48323.1	LNC	CCG002000.1
MSTRG.48323.2	LNC	CCG002000.1
MSTRG.48323.3	LNC	CCG002000.1
MSTRG.48731.1	LNC	CCG028760.1
MSTRG.48731.1	LNC	CCG028776.1
MSTRG.48731.1	W1	MSTRG.7780.1
MSTRG.48762.1	LNC	CCG002692.1
MSTRG.48762.1	W1	MSTRG.45904.1
MSTRG.48762.1	W1	MSTRG.52382.2
MSTRG.48779.1	LNC	CCG002692.1
MSTRG.49577.4	LNC	CCG047479.1
MSTRG.49577.4	LNC	CCG047486.2
MSTRG.49577.4	LNC	CCG047488.1
MSTRG.49577.4	LNC	CCG047489.1
MSTRG.49577.4	LNC	CCG047490.2
MSTRG.49577.4	LNC	CCG047491.1
MSTRG.49577.4	LNC	CCG047492.1
MSTRG.49577.4	LNC	CCG008505.1
MSTRG.49577.4	LNC	CCG008507.1
MSTRG.49577.4	LNC	CCG008508.2
MSTRG.50077.1	LNC	CCG040349.1
MSTRG.50080.2	LNC	CCG040349.1
MSTRG.50080.4	LNC	CCG040349.1
MSTRG.5057.2	LNC	CCG013871.1
MSTRG.5073.1	LNC	CCG013855.1
MSTRG.5073.1	LNC	CCG013871.1
MSTRG.5073.11	LNC	CCG013855.1
MSTRG.5073.11	LNC	CCG013871.1
MSTRG.5073.12	LNC	CCG013855.1
MSTRG.5073.12	LNC	CCG013871.1
MSTRG.5073.14	LNC	CCG013855.1
MSTRG.5073.14	LNC	CCG013871.1
MSTRG.5073.17	LNC	CCG013855.1
MSTRG.5073.17	LNC	CCG013871.1
MSTRG.5073.18	LNC	CCG013855.1
MSTRG.5073.18	LNC	CCG013871.1
MSTRG.5073.2	LNC	CCG013855.1
MSTRG.5073.2	LNC	CCG013871.1
MSTRG.5073.4	LNC	CCG013855.1
MSTRG.5073.4	LNC	CCG013871.1
MSTRG.5073.6	LNC	CCG013855.1
MSTRG.5073.6	LNC	CCG013871.1
MSTRG.5073.9	LNC	CCG013855.1
MSTRG.5073.9	LNC	CCG013871.1
MSTRG.51807.1	LNC	CCG042202.1
MSTRG.51809.1	LNC	CCG042202.1
MSTRG.51810.1	LNC	CCG042202.1
MSTRG.51810.2	LNC	CCG042202.1
MSTRG.51810.3	LNC	CCG042202.1
MSTRG.51810.4	LNC	CCG042202.1
MSTRG.51815.2	LNC	CCG042202.1
MSTRG.52373.1	LNC	CCG042464.2
MSTRG.52382.2	LNC	CCG042464.2
MSTRG.52392.1	LNC	CCG042464.2
MSTRG.5249.1	LNC	CCG027486.1
MSTRG.5249.1	LNC	CCG027487.1
MSTRG.5249.1	LNC	CCG027488.1
MSTRG.5249.1	LNC	CCG027489.1
MSTRG.5249.1	LNC	CCG027497.1
MSTRG.5249.1	LNC	CCG013728.1
MSTRG.5249.1	LNC	CCG013731.1
MSTRG.5249.1	LNC	CCG013736.1
MSTRG.5249.1	LNC	CCG013738.1
MSTRG.5249.1	LNC	CCG013739.1
MSTRG.5249.1	LNC	CCG013740.1
MSTRG.53084.1	LNC	CCG043732.1
MSTRG.53084.1	LNC	CCG043736.1
MSTRG.53084.1	LNC	CCG043254.1
MSTRG.53084.1	LNC	CCG043255.1
MSTRG.53534.4	LNC	CCG007815.1
MSTRG.53534.6	LNC	CCG007815.1
MSTRG.53534.8	LNC	CCG007815.1
MSTRG.53553.1	LNC	CCG007815.1
MSTRG.5422.2	LNC	CCG031103.1
MSTRG.5422.2	LNC	CCG031095.1
MSTRG.5422.2	LNC	CCG031099.1
MSTRG.5422.2	LNC	CCG031103.1
MSTRG.5422.2	LNC	CCG031106.1
MSTRG.5422.2	LNC	CCG031107.1
MSTRG.5422.2	LNC	CCG031111.1
MSTRG.5422.2	LNC	CCG031113.1
MSTRG.5422.2	LNC	CCG031114.1
MSTRG.5422.2	LNC	CCG031115.1
MSTRG.5422.2	LNC	CCG031116.1
MSTRG.54388.1	LNC	CCG038203.1
MSTRG.54388.1	LNC	CCG038206.1
MSTRG.54388.1	LNC	CCG038207.1
MSTRG.54388.1	LNC	CCG038208.1
MSTRG.54388.1	LNC	CCG038217.1
MSTRG.54388.1	LNC	CCG038220.1
MSTRG.54388.3	LNC	CCG038203.1
MSTRG.54388.3	LNC	CCG038206.1
MSTRG.54388.3	LNC	CCG038207.1
MSTRG.54388.3	LNC	CCG038208.1
MSTRG.54388.3	LNC	CCG038217.1
MSTRG.54388.3	LNC	CCG038220.1
MSTRG.54388.4	LNC	CCG038203.1
MSTRG.54388.4	LNC	CCG038206.1
MSTRG.54388.4	LNC	CCG038207.1
MSTRG.54388.4	LNC	CCG038208.1
MSTRG.54388.4	LNC	CCG038217.1
MSTRG.54388.4	LNC	CCG038220.1
MSTRG.54645.3	LNC	CCG023369.1
MSTRG.54645.4	LNC	CCG023369.1
MSTRG.54645.5	LNC	CCG023369.1
MSTRG.54660.1	LNC	CCG023369.1
MSTRG.54741.2	LNC	CCG046178.1
MSTRG.54741.2	LNC	CCG046182.1
MSTRG.54741.2	LNC	CCG046183.1
MSTRG.54741.2	LNC	CCG046184.2
MSTRG.54741.2	LNC	CCG039783.1
MSTRG.54741.2	LNC	CCG039784.1
MSTRG.54741.2	LNC	CCG039786.1
MSTRG.54741.2	LNC	CCG039788.2
MSTRG.54741.2	LNC	CCG039796.1
MSTRG.56206.5	LNC	CCG010406.1
MSTRG.56206.5	LNC	CCG010407.1
MSTRG.56206.5	LNC	CCG010419.1
MSTRG.56206.5	LNC	CCG010420.1
MSTRG.56206.5	LNC	CCG010423.1
MSTRG.56206.5	LNC	CCG010426.1
MSTRG.56206.5	LNC	CCG010433.1
MSTRG.56206.5	LNC	CCG010434.1
MSTRG.56206.5	LNC	CCG010436.1
MSTRG.58184.1	LNC	CCG011205.1
MSTRG.58197.10	LNC	CCG011205.1
MSTRG.58197.6	LNC	CCG011205.1
MSTRG.58197.7	LNC	CCG011205.1
MSTRG.58197.9	LNC	CCG011205.1
MSTRG.59087.6	LNC	CCG005407.1
MSTRG.59087.7	LNC	CCG005407.1
MSTRG.59089.5	LNC	CCG005407.1
MSTRG.59220.5	LNC	CCG022610.1
MSTRG.59220.5	LNC	CCG022612.1
MSTRG.59220.5	LNC	CCG022614.1
MSTRG.59220.5	LNC	CCG022618.1
MSTRG.59220.5	LNC	CCG022621.1
MSTRG.59220.5	LNC	CCG022622.1
MSTRG.59220.5	LNC	CCG022623.1
MSTRG.59220.5	LNC	CCG022625.1
MSTRG.59220.5	LNC	CCG022626.3
MSTRG.59220.5	LNC	CCG022627.1
MSTRG.59220.5	LNC	CCG022628.1
MSTRG.59655.3	LNC	CCG028694.2
MSTRG.59655.3	LNC	CCG028700.1
MSTRG.59655.3	LNC	CCG028701.1
MSTRG.59655.3	LNC	CCG012397.1
MSTRG.60536.1	LNC	CCG019597.1
MSTRG.60536.1	LNC	CCG019598.1
MSTRG.60536.1	LNC	CCG019606.2
MSTRG.61007.9	LNC	CCG003595.1
MSTRG.61022.16	LNC	CCG003595.1
MSTRG.61102.3	LNC	CCG003539.1
MSTRG.61102.3	W1	MSTRG.30893.4
MSTRG.61102.3	W1	MSTRG.5839.1
MSTRG.62661.1	LNC	CCG029693.1
MSTRG.62665.1	LNC	CCG029693.1
MSTRG.62792.4	LNC	CCG023402.1
MSTRG.62792.4	LNC	CCG023412.1
MSTRG.6491.1	LNC	CCG028129.1
MSTRG.6491.1	LNC	CCG028149.1
MSTRG.66978.3	LNC	CCG012333.1
MSTRG.66978.4	LNC	CCG012333.1
MSTRG.66978.5	LNC	CCG012333.1
MSTRG.66978.6	LNC	CCG012333.1
MSTRG.66978.6	W1	MSTRG.48762.1
MSTRG.66978.6	W1	MSTRG.45904.1
MSTRG.66978.6	W1	MSTRG.52382.2
MSTRG.66978.7	LNC	CCG012333.1
MSTRG.66978.8	LNC	CCG012333.1
MSTRG.66978.9	LNC	CCG012333.1
MSTRG.67424.7	LNC	CCG004475.1
MSTRG.67424.7	LNC	CCG004476.1
MSTRG.67424.8	LNC	CCG004475.1
MSTRG.67424.8	LNC	CCG004476.1
MSTRG.67723.1	LNC	CCG014939.1
MSTRG.67733.3	LNC	CCG014939.1
MSTRG.68540.14	LNC	CCG014592.1
MSTRG.68609.1	LNC	CCG010738.1
MSTRG.68623.1	LNC	CCG010738.1
MSTRG.68623.1	LNC	CCG010732.1
MSTRG.68623.1	LNC	CCG010734.1
MSTRG.68623.1	LNC	CCG010735.1
MSTRG.68623.1	LNC	CCG010736.1
MSTRG.68623.1	LNC	CCG010738.1
MSTRG.68623.1	LNC	CCG010739.1
MSTRG.68623.1	LNC	CCG010740.1
MSTRG.68623.1	LNC	CCG010741.1
MSTRG.68623.1	LNC	CCG010743.1
MSTRG.68623.1	LNC	CCG010746.2
MSTRG.68623.1	LNC	CCG010747.1
MSTRG.68623.1	LNC	CCG010749.1
MSTRG.68623.1	LNC	CCG010757.2
MSTRG.68623.1	LNC	CCG010758.1
MSTRG.68623.1	LNC	CCG010760.1
MSTRG.68623.1	LNC	CCG010761.1
MSTRG.68623.1	LNC	CCG010763.1
MSTRG.68623.1	LNC	CCG010764.1
MSTRG.69218.1	LNC	CCG030679.6
MSTRG.69236.1	LNC	CCG030679.6
MSTRG.69989.1	LNC	CCG042668.1
MSTRG.69989.1	LNC	CCG042670.1
MSTRG.69989.1	LNC	CCG042672.1
MSTRG.69989.1	LNC	CCG042674.1
MSTRG.69989.1	LNC	CCG042676.1
MSTRG.69989.1	LNC	CCG032171.1
MSTRG.69989.1	LNC	CCG032173.1
MSTRG.69989.1	LNC	CCG032174.1
MSTRG.69989.1	LNC	CCG032175.1
MSTRG.69989.1	LNC	CCG032180.1
MSTRG.69989.2	LNC	CCG042668.1
MSTRG.69989.2	LNC	CCG042670.1
MSTRG.69989.2	LNC	CCG042672.1
MSTRG.69989.2	LNC	CCG042674.1
MSTRG.69989.2	LNC	CCG042676.1
MSTRG.69989.2	LNC	CCG032171.1
MSTRG.69989.2	LNC	CCG032173.1
MSTRG.69989.2	LNC	CCG032174.1
MSTRG.69989.2	LNC	CCG032175.1
MSTRG.69989.2	LNC	CCG032180.1
MSTRG.71047.1	LNC	CCG048441.1
MSTRG.71864.1	LNC	CCG026712.1
MSTRG.71864.1	LNC	CCG026723.1
MSTRG.71864.1	W1	MSTRG.66978.6
MSTRG.71864.1	W1	MSTRG.48762.1
MSTRG.71864.1	W1	MSTRG.45904.1
MSTRG.71864.1	W1	MSTRG.52382.2
MSTRG.71865.1	LNC	CCG026712.1
MSTRG.71865.1	LNC	CCG026723.1
MSTRG.7767.1	LNC	CCG032824.1
MSTRG.7767.1	LNC	CCG032825.1
MSTRG.7779.1	LNC	CCG032824.1
MSTRG.7779.1	LNC	CCG032825.1
MSTRG.7780.1	LNC	CCG032824.1
MSTRG.7780.1	LNC	CCG032825.1
MSTRG.7780.2	LNC	CCG032824.1
MSTRG.7780.2	LNC	CCG032825.1
MSTRG.8691.2	LNC	CCG012551.1
mdm-miR166a	target	CCG031395.1
mdm-miR166a	target	CCG024598.2
mdm-miR166a	target	CCG018712.3
mdm-miR166a	target	CCG015856.1
mdm-miR166a	target	CCG007333.1
mdm-miR166a	target	CCG050962.1
mdm-miR166a	target	CCG042248.1
mdm-miR166a	target	CCG020169.1
mdm-miR166b	target	CCG024598.2
mdm-miR166b	target	CCG018712.3
mdm-miR166b	target	CCG031395.1
mdm-miR166b	target	CCG020169.1
mdm-miR166b	target	CCG050962.1
mdm-miR166b	target	CCG042248.1
mdm-miR166b	target	CCG007333.1
mdm-miR166b	target	CCG015856.1
mdm-miR166c	target	CCG024598.2
mdm-miR166c	target	CCG018712.3
mdm-miR166c	target	CCG031395.1
mdm-miR166c	target	CCG020169.1
mdm-miR166c	target	CCG050962.1
mdm-miR166c	target	CCG042248.1
mdm-miR166c	target	CCG007333.1
mdm-miR166c	target	CCG015856.1
mdm-miR166d	target	CCG024598.2
mdm-miR166d	target	CCG018712.3
mdm-miR166d	target	CCG031395.1
mdm-miR166d	target	CCG020169.1
mdm-miR166d	target	CCG050962.1
mdm-miR166d	target	CCG042248.1
mdm-miR166d	target	CCG007333.1
mdm-miR166d	target	CCG015856.1
mdm-miR166e	target	CCG024598.2
mdm-miR166e	target	CCG018712.3
mdm-miR166e	target	CCG031395.1
mdm-miR166e	target	CCG020169.1
mdm-miR166e	target	CCG050962.1
mdm-miR166e	target	CCG042248.1
mdm-miR166e	target	CCG007333.1
mdm-miR166e	target	CCG015856.1
mdm-miR166f	target	CCG024598.2
mdm-miR166f	target	CCG018712.3
mdm-miR166f	target	CCG031395.1
mdm-miR166f	target	CCG020169.1
mdm-miR166f	target	CCG050962.1
mdm-miR166f	target	CCG042248.1
mdm-miR166f	target	CCG007333.1
mdm-miR166f	target	CCG015856.1
mdm-miR166g	target	CCG024598.2
mdm-miR166g	target	CCG018712.3
mdm-miR166g	target	CCG031395.1
mdm-miR166g	target	CCG020169.1
mdm-miR166g	target	CCG050962.1
mdm-miR166g	target	CCG042248.1
mdm-miR166g	target	CCG007333.1
mdm-miR166g	target	CCG015856.1
mdm-miR166h	target	CCG024598.2
mdm-miR166h	target	CCG018712.3
mdm-miR166h	target	CCG031395.1
mdm-miR166h	target	CCG020169.1
mdm-miR166h	target	CCG050962.1
mdm-miR166h	target	CCG042248.1
mdm-miR166h	target	CCG007333.1
mdm-miR166h	target	CCG015856.1
mdm-miR166i	target	CCG024598.2
mdm-miR166i	target	CCG018712.3
mdm-miR166i	target	CCG031395.1
mdm-miR166i	target	CCG020169.1
mdm-miR166i	target	CCG050962.1
mdm-miR166i	target	CCG042248.1
mdm-miR166i	target	CCG007333.1
mdm-miR166i	target	CCG015856.1
mdm-miR171g	target	CCG012160.1
mdm-miR171g	target	CCG021484.1
mdm-miR171g	target	CCG047561.1
mdm-miR171h	target	CCG012160.1
mdm-miR171h	target	CCG021484.1
mdm-miR171h	target	CCG047561.1
mdm-miR156t	target	CCG003847.1
mdm-miR156t	target	CCG005432.2
mdm-miR156t	target	CCG017381.1
mdm-miR156t	target	CCG005598.1
mdm-miR156t	target	CCG008119.1
mdm-miR156t	target	CCG033352.1
mdm-miR156t	target	CCG022631.1
mdm-miR156t	target	CCG032696.1
mdm-miR156u	target	CCG003847.1
mdm-miR156u	target	CCG005432.2
mdm-miR156u	target	CCG017381.1
mdm-miR156u	target	CCG005598.1
mdm-miR156u	target	CCG008119.1
mdm-miR156u	target	CCG033352.1
mdm-miR156u	target	CCG022631.1
mdm-miR156u	target	CCG032696.1
mdm-miR156v	target	CCG003847.1
mdm-miR156v	target	CCG005432.2
mdm-miR156v	target	CCG017381.1
mdm-miR156v	target	CCG005598.1
mdm-miR156v	target	CCG008119.1
mdm-miR156v	target	CCG033352.1
mdm-miR156v	target	CCG022631.1
mdm-miR156v	target	CCG032696.1
mdm-miR156w	target	CCG003847.1
mdm-miR156w	target	CCG005432.2
mdm-miR156w	target	CCG017381.1
mdm-miR156w	target	CCG005598.1
mdm-miR156w	target	CCG008119.1
mdm-miR156w	target	CCG033352.1
mdm-miR156w	target	CCG022631.1
mdm-miR156w	target	CCG032696.1
mdm-miR171a	target	CCG012160.1
mdm-miR171a	target	CCG021484.1
mdm-miR171a	target	CCG047561.1
mdm-miR171b	target	CCG012160.1
mdm-miR171b	target	CCG021484.1
mdm-miR171b	target	CCG047561.1
mdm-miR172i	target	CCG025455.1
mdm-miR172i	target	CCG041775.3
mdm-miR172i	target	CCG043062.1
mdm-miR172i	target	CCG019709.2
mdm-miR172i	target	CCG022812.2
mdm-miR172j	target	CCG022812.2
mdm-miR172j	target	CCG019709.2
mdm-miR172j	target	CCG025455.1
mdm-miR172j	target	CCG043062.1
mdm-miR172j	target	CCG041775.3
mdm-miR172k	target	CCG022812.2
mdm-miR172k	target	CCG019709.2
mdm-miR172k	target	CCG025455.1
mdm-miR172k	target	CCG043062.1
mdm-miR172k	target	CCG041775.3
mdm-miR172l	target	CCG019709.2
mdm-miR172l	target	CCG004097.1
mdm-miR172l	target	CCG002606.2
mdm-miR172l	target	CCG022812.2
mdm-miR172l	target	CCG025455.1
mdm-miR172l	target	CCG043062.1
mdm-miR172l	target	CCG041775.3
mdm-miR172l	target	CCG045673.1
mdm-miR172l	target	CCG007477.1
MSTRG.62231.1	target	CCG007477.1
mdm-miR393a	target	CCG033247.1
mdm-miR393a	target	CCG033206.1
mdm-miR393b	target	CCG033247.1
mdm-miR393b	target	CCG033206.1
mdm-miR393c	target	CCG033247.1
mdm-miR393c	target	CCG033206.1
mdm-miR399i	target	CCG022827.2
mdm-miR399j	target	CCG022827.2
mdm-miR164b	target	CCG018699.1
mdm-miR164b	target	CCG051134.1
mdm-miR164b	target	CCG037154.1
mdm-miR164e	target	CCG018699.1
mdm-miR164e	target	CCG051134.1
mdm-miR164e	target	CCG037154.1
mdm-miR164f	target	CCG018699.1
mdm-miR164f	target	CCG051134.1
mdm-miR164f	target	CCG037154.1
mdm-miR164c	target	CCG018699.1
mdm-miR164c	target	CCG051134.1
mdm-miR164c	target	CCG037154.1
mdm-miR164d	target	CCG018699.1
mdm-miR164d	target	CCG051134.1
mdm-miR164d	target	CCG037154.1
mdm-miR172d	target	CCG025455.1
mdm-miR172d	target	CCG043062.1
mdm-miR172d	target	CCG045673.1
mdm-miR172d	target	CCG019709.2
mdm-miR172e	target	CCG025455.1
mdm-miR172e	target	CCG043062.1
mdm-miR172e	target	CCG045673.1
mdm-miR172e	target	CCG019709.2
mdm-miR172f	target	CCG025455.1
mdm-miR172f	target	CCG043062.1
mdm-miR172f	target	CCG045673.1
mdm-miR172f	target	CCG019709.2
mdm-miR172g	target	CCG025455.1
mdm-miR172g	target	CCG043062.1
mdm-miR172g	target	CCG045673.1
mdm-miR172g	target	CCG019709.2
mdm-miR172h	target	CCG025455.1
mdm-miR172h	target	CCG043062.1
mdm-miR172h	target	CCG045673.1
mdm-miR172h	target	CCG019709.2
mdm-miR397a	target	CCG005570.1
mdm-miR397a	target	CCG020458.1
mdm-miR397a	target	CCG024048.2
mdm-miR397a	target	CCG009355.1
mdm-miR397a	target	CCG000070.1
mdm-miR397a	target	CCG000171.1
mdm-miR397b	target	CCG005570.1
mdm-miR397b	target	CCG020458.1
mdm-miR397b	target	CCG024048.2
mdm-miR397b	target	CCG009355.1
mdm-miR397b	target	CCG000070.1
mdm-miR397b	target	CCG000171.1
