# Supplementary material for: The genome of Cleistogenes songorica provides a blueprint for functional dissection of dimorphic flower differentiation and drought adaptability
Source: Plant Biotechnol J. 2020 Oct 28;19(3):532–47. doi: 10.1111/pbi.13483 (PMC7955882; doi:10.1111/pbi.13483)
Supplement: Supplementary file 7 — Table S18 Gene list of conserved genes and expanded genes. [file PBI-19-532-s008.xlsx]

## Sheet: Sheet1
Table S18. Gene list of conserved genes and expanded genes.
	Shoot				Root
#ID	NL	NS	NR		NL	NS	NR
PGAM-i
CCG039895.1					3.64774	9.67567	9.27475
CCG021270.1					6.69318	11.8845	10.3929
SACPD
CCG002323.1	0.193892	2.69382	0.142768		1.02953	3.44284	2.50472
CCG003985.1	-1.024	-3.37335	-0.231555		-0.556977	-2.22938	-2.07947
CCG016270.1	-0.57919	-3.27607	-2.15601		-2.39818	-2.07561	-2.03342
CCG023048.1	-2.87528	-4.41188	-4.57648
CCG046860.1					1.40754	6.5036	2.20982
CYP
CCG000232.1					1.71137	-2.46449	-3.58133
CCG007281.1	-1.30483	-7.00765	-2.99951		-0.399568	-3.36045	-4.26586
CCG012192.1	-0.970842	-5.74581	-2.59481		-0.0134515	-4.2288	-5.33901
4CL
CCG006998.1					1.12102	2.62178	2.58897
CCG020886.1	0.467492	-2.12888	0.161934
CCG025804.1					2.27416	2.85458	2.42601
CCG034927.2					1.02429	-2.0653	-2.0947
BGL
CCG001817.1	-2.97051	-7.81664	-3.36511		-2.7791	-4.79242	-5.08944
CCG001818.1	-1.1707	-2.45099	-2.19216
CCG001820.1	-1.04955	-3.36997	-1.48566		-2.01627	-3.46423	-2.8057
CCG003842.1	-0.505157	-8.39066	0.20948
CCG003845.1					3.37797	2.61683	1.72814
CCG005594.1	0.585363	-5.76681	-0.222275
CCG007963.1	1.57004	-2.22714	1.51338		-0.947451	-4.80128	-4.33111
CCG019865.2					-0.881661	-4.87538	-0.437957
CCG020327.1	-1.76241	-3.93917	-1.31041		-2.5563	-5.25333	-3.21282
CCG048623.1					5.11125	5.41427	3.81231
CCG053365.1	-1.60484	-6.27802	-1.53512		-2.09011	-4.96951	-2.92871
CCG053367.1	-1.23765	-4.80934	-1.11689		-3.05187	-6.87561	-5.76186
CCG053369.1	-3.37368	-8.82846	-4.27242		-3.41346	-5.46774	-6.19256
ALDH
CCG025021.1	-2.26435	0.16004	-3.76869		-4.44782	-0.709341	-1.05105
ASOD
CCG036344.1	-3.5872	-5.30594	-4.2225		-3.12384	-5.67183	-4.08864
CCG044991.2	-4.46692	-5.19906	-5.31683		-2.28286	-1.14327	-2.18184
GT
CCG036288.2	-2.35289	-2.71323	-1.54007		-2.95586	-3.00769	-2.37208
CCG047534.1					-4.0019	-4.45528	-1.77849
GUE
CCG005407.1					-4.88417	-5.83952	-5.8455
CCG005659.1	-0.760398	-6.95422	-1.05788
NTP
CCG014063.1	-0.800643	4.15136	-1.39702		0.72883	3.0802	2.34526
CCG017988.1					-2.14958	0.5124	0.0190266
CCG030220.1					-2.03263	-2.87843	-1.19834
CCG045720.1	-0.333961	2.93902	-0.77456		0.604259	3.37363	3.83192
CCG051120.1	-2.66405	-0.56045	-1.60962		-3.38246	-1.58925	-1.75829
T6P
CCG031078.1	1.21558	2.1409	0.28605
GBE
CCG025648.4	-0.0437806	2.58638	0.426154
PAL
CCG004291.1					-0.527072	-3.68687	-0.791072
CCG017941.1	-0.349022	-0.913235	-3.02594		2.74061	4.34824	3.94876
CCG017942.1	-0.93837	3.5946	-0.281471		1.697	4.55618	3.3902
CCG021207.2					2.59699	2.43156	2.35809
CCG021208.1					-1.26666	-3.28345	0.132663
CCG035945.2	0.0284414	-2.39219	-1.65883
CCG044346.1	-0.375117	-1.72625	-2.90585		2.44111	3.62484	2.99219
CCG044347.1					2.32606	4.02782	2.84987
GH17
CCG019612.1					2.94158	4.59913	2.94447
