# Supplementary material for: The genome of Cleistogenes songorica provides a blueprint for functional dissection of dimorphic flower differentiation and drought adaptability
Source: Plant Biotechnol J. 2020 Oct 28;19(3):532–47. doi: 10.1111/pbi.13483 (PMC7955882; doi:10.1111/pbi.13483)
Supplement: Supplementary file 8 — Table S19 Significantly expanded genes. [file PBI-19-532-s012.xlsx]

## Sheet: Sheet1
Table S19. Significantly expanded genes.
Gene ID	Gene family
CCG044798.1	UDP-glycosyltransferase 85A3 OS=Arabidopsis thaliana (Mouse-ear cress) PE=2 SV=2
CCG031418.1	UDP-glycosyltransferase 85A2 GN=UGT85A2 OS=Arabidopsis thaliana (Mouse-ear cress) PE=2 SV=1
CCG032269.1	UDP-glycosyltransferase 85A2 GN=UGT85A2 OS=Arabidopsis thaliana (Mouse-ear cress) PE=2 SV=1
CCG039467.2	UDP-glycosyltransferase 85A1 GN=F12K8.26 OS=Arabidopsis thaliana (Mouse-ear cress) PE=2 SV=1
CCG008755.1	Receptor-like protein kinase HSL1 (Precursor) GN=HSL1 OS=Arabidopsis thaliana (Mouse-ear cress) PE=2 SV=1
CCG024709.1	Receptor-like protein kinase HSL1 (Precursor) GN=HSL1 OS=Arabidopsis thaliana (Mouse-ear cress) PE=2 SV=1
CCG002739.1	Receptor-like protein kinase HSL1 (Precursor) GN=HSL1 OS=Arabidopsis thaliana (Mouse-ear cress) PE=2 SV=1
CCG004371.1	Receptor-like protein kinase HSL1 (Precursor) GN=HSL1 OS=Arabidopsis thaliana (Mouse-ear cress) PE=2 SV=1
CCG023038.1	Receptor-like protein kinase HSL1 (Precursor) GN=HSL1 OS=Arabidopsis thaliana (Mouse-ear cress) PE=2 SV=1
CCG000395.2	Receptor-like protein kinase HSL1 (Precursor) GN=HSL1 OS=Arabidopsis thaliana (Mouse-ear cress) PE=2 SV=1
CCG042695.1	Receptor-like protein kinase HSL1 (Precursor) GN=HSL1 OS=Arabidopsis thaliana (Mouse-ear cress) PE=2 SV=1
CCG047002.1	Receptor-like protein kinase HSL1 (Precursor) GN=HSL1 OS=Arabidopsis thaliana (Mouse-ear cress) PE=2 SV=1
CCG015466.1	Receptor-like protein kinase HSL1 (Precursor) GN=HSL1 OS=Arabidopsis thaliana (Mouse-ear cress) PE=2 SV=1
CCG000836.1	Receptor-like protein kinase HSL1 (Precursor) GN=HSL1 OS=Arabidopsis thaliana (Mouse-ear cress) PE=2 SV=1
CCG034086.1	Receptor-like protein kinase HSL1 (Precursor) GN=HSL1 OS=Arabidopsis thaliana (Mouse-ear cress) PE=2 SV=1
CCG033131.1	Receptor-like protein kinase HSL1 (Precursor) GN=HSL1 OS=Arabidopsis thaliana (Mouse-ear cress) PE=2 SV=1
CCG051066.1	Receptor-like protein kinase HSL1 (Precursor) GN=HSL1 OS=Arabidopsis thaliana (Mouse-ear cress) PE=2 SV=1
CCG051556.1	Receptor-like protein kinase HSL1 (Precursor) GN=HSL1 OS=Arabidopsis thaliana (Mouse-ear cress) PE=2 SV=1
CCG015828.1	Receptor-like protein kinase HSL1 (Precursor) GN=HSL1 OS=Arabidopsis thaliana (Mouse-ear cress) PE=2 SV=1
CCG016499.1	Receptor-like protein kinase HAIKU2 (Precursor) GN=IKU2 OS=Arabidopsis thaliana (Mouse-ear cress) PE=1 SV=1
CCG016500.1	Receptor-like protein kinase HAIKU2 (Precursor) GN=IKU2 OS=Arabidopsis thaliana (Mouse-ear cress) PE=1 SV=1
CCG023368.1	Receptor-like protein kinase HAIKU2 (Precursor) GN=IKU2 OS=Arabidopsis thaliana (Mouse-ear cress) PE=1 SV=1
CCG027029.3	Receptor-like protein kinase 5 (Precursor) GN=F21O9.180 OS=Arabidopsis thaliana (Mouse-ear cress) PE=1 SV=1
CCG049441.1	Receptor-like protein kinase 2 (Precursor) GN=RCH2 OS=Arabidopsis thaliana (Mouse-ear cress) PE=1 SV=1
CCG038321.1	Receptor-like protein kinase (Precursor) GN=INRPK1 OS=Ipomoea nil (Japanese morning glory) PE=2 SV=2
CCG025796.1	Receptor-like protein kinase (Precursor) GN=INRPK1 OS=Ipomoea nil (Japanese morning glory) PE=2 SV=2
CCG038734.1	Receptor-like protein kinase (Precursor) GN=INRPK1 OS=Ipomoea nil (Japanese morning glory) PE=2 SV=2
CCG002828.2	Leucine-rich repeat receptor-like serine/threonine-protein kinase BAM3 (Precursor) GN=BAM3 OS=Arabidopsis thaliana (Mouse-ear cress) PE=2 SV=3
CCG004368.1	Leucine-rich repeat receptor-like serine/threonine-protein kinase BAM2 (Precursor) GN=BAM2 OS=Arabidopsis thaliana (Mouse-ear cress) PE=1 SV=1
CCG008688.1	Leucine-rich repeat receptor-like serine/threonine-protein kinase BAM2 (Precursor) GN=BAM2 OS=Arabidopsis thaliana (Mouse-ear cress) PE=1 SV=1
CCG036779.1	Leucine-rich repeat receptor-like serine/threonine-protein kinase BAM1 (Precursor) GN=BAM1 OS=Arabidopsis thaliana (Mouse-ear cress) PE=1 SV=1
CCG019374.1	Leucine-rich repeat receptor-like serine/threonine-protein kinase BAM1 (Precursor) GN=BAM1 OS=Arabidopsis thaliana (Mouse-ear cress) PE=1 SV=1
CCG041065.1	Leucine-rich repeat receptor-like serine/threonine-protein kinase BAM1 (Precursor) GN=BAM1 OS=Arabidopsis thaliana (Mouse-ear cress) PE=1 SV=1
CCG008753.1	Leucine-rich repeat receptor-like serine/threonine-protein kinase BAM1 (Precursor) GN=BAM1 OS=Arabidopsis thaliana (Mouse-ear cress) PE=1 SV=1
CCG031035.1	Leucine-rich repeat receptor-like serine/threonine-protein kinase BAM1 (Precursor) GN=BAM1 OS=Arabidopsis thaliana (Mouse-ear cress) PE=1 SV=1
CCG043794.1	Leucine-rich repeat receptor-like serine/threonine-protein kinase BAM1 (Precursor) GN=BAM1 OS=Arabidopsis thaliana (Mouse-ear cress) PE=1 SV=1
CCG002874.1	Leucine-rich repeat receptor-like serine/threonine-protein kinase BAM1 (Precursor) GN=BAM1 OS=Arabidopsis thaliana (Mouse-ear cress) PE=1 SV=1
CCG039456.1	Leucine-rich repeat receptor-like serine/threonine-protein kinase At1g17230 (Precursor) GN=At1g17230 OS=Arabidopsis thaliana (Mouse-ear cress) PE=2 SV=2
CCG008580.1	Leucine-rich repeat receptor-like serine/threonine-protein kinase At1g17230 (Precursor) GN=At1g17230 OS=Arabidopsis thaliana (Mouse-ear cress) PE=2 SV=2
CCG023369.1	Leucine-rich repeat receptor-like protein kinase TDR (Precursor) GN=TDR OS=Arabidopsis thaliana (Mouse-ear cress) PE=1 SV=1
CCG051627.1	Leucine-rich repeat receptor-like protein kinase TDR (Precursor) GN=TDR OS=Arabidopsis thaliana (Mouse-ear cress) PE=1 SV=1
CCG004988.1	Leucine-rich repeat receptor-like protein kinase TDR (Precursor) GN=TDR OS=Arabidopsis thaliana (Mouse-ear cress) PE=1 SV=1
CCG013758.2	Leucine-rich repeat receptor-like protein kinase PXL2 (Precursor) GN=PXL2 OS=Arabidopsis thaliana (Mouse-ear cress) PE=2 SV=1
CCG021020.1	Leucine-rich repeat receptor-like protein kinase PXL2 (Precursor) GN=PXL2 OS=Arabidopsis thaliana (Mouse-ear cress) PE=2 SV=1
CCG030772.1	Leucine-rich repeat receptor-like protein kinase PXL2 (Precursor) GN=PXL2 OS=Arabidopsis thaliana (Mouse-ear cress) PE=2 SV=1
CCG038733.1	Leucine-rich repeat receptor-like protein kinase PEPR2 (Precursor) GN=PEPR2 OS=Arabidopsis thaliana (Mouse-ear cress) PE=1 SV=1
CCG012841.1	Leucine-rich repeat receptor-like kinase protein FLORAL ORGAN NUMBER1 (Precursor) OS=Oryza sativa subsp. japonica (Rice) PE=1 SV=1
CCG049114.1	Leucine-rich repeat receptor-like kinase protein FLORAL ORGAN NUMBER1 (Precursor) OS=Oryza sativa subsp. japonica (Rice) PE=1 SV=1
CCG014781.2	LRR receptor-like serine/threonine-protein kinase HSL2 (Precursor) GN=HSL2 OS=Arabidopsis thaliana (Mouse-ear cress) PE=2 SV=1
CCG026045.1	LRR receptor-like serine/threonine-protein kinase GSO1 (Precursor) GN=GSO1 OS=Arabidopsis thaliana (Mouse-ear cress) PE=2 SV=1
CCG032160.1	LRR receptor-like serine/threonine-protein kinase GSO1 (Precursor) GN=GSO1 OS=Arabidopsis thaliana (Mouse-ear cress) PE=2 SV=1
CCG049665.1	LRR receptor-like serine/threonine-protein kinase GSO1 (Precursor) GN=GSO1 OS=Arabidopsis thaliana (Mouse-ear cress) PE=2 SV=1
CCG020199.2	Potassium transporter 7 GN=P0625E02.129 OS=Oryza sativa subsp. japonica (Rice) PE=2 SV=3
CCG051812.1	Potassium transporter 7 GN=P0625E02.129 OS=Oryza sativa subsp. japonica (Rice) PE=2 SV=3
CCG002225.1	Potassium transporter 6 OS=Oryza sativa subsp. japonica (Rice) PE=2 SV=1
CCG013657.1	Potassium transporter 6 OS=Oryza sativa subsp. japonica (Rice) PE=2 SV=1
CCG002238.1	Potassium transporter 5 OS=Oryza sativa subsp. japonica (Rice) PE=2 SV=2
CCG013646.1	Potassium transporter 5 OS=Oryza sativa subsp. japonica (Rice) PE=2 SV=2
CCG013647.1	Potassium transporter 5 OS=Oryza sativa subsp. japonica (Rice) PE=2 SV=2
CCG010939.1	Potassium transporter 27 GN=OSJNBa0029P07.16 OS=Oryza sativa subsp. japonica (Rice) PE=2 SV=1
CCG050736.1	Potassium transporter 27 GN=OSJNBa0029P07.16 OS=Oryza sativa subsp. japonica (Rice) PE=2 SV=1
CCG022634.1	Potassium transporter 26 OS=Oryza sativa subsp. japonica (Rice) PE=2 SV=1
CCG008527.2	Potassium transporter 25 OS=Oryza sativa subsp. japonica (Rice) PE=2 SV=1
CCG004440.1	Potassium transporter 24 GN=OSJNBa0084K06.26 OS=Oryza sativa subsp. japonica (Rice) PE=3 SV=1
CCG022103.1	Potassium transporter 24 GN=OSJNBa0084K06.26 OS=Oryza sativa subsp. japonica (Rice) PE=3 SV=1
CCG048517.1	Potassium transporter 23 OS=Oryza sativa subsp. japonica (Rice) PE=2 SV=1
CCG054136.1	Potassium transporter 23 OS=Oryza sativa subsp. japonica (Rice) PE=2 SV=1
CCG002922.1	Potassium transporter 22 OS=Oryza sativa subsp. japonica (Rice) PE=2 SV=1
CCG043852.1	Potassium transporter 22 OS=Oryza sativa subsp. japonica (Rice) PE=2 SV=1
CCG010941.1	Potassium transporter 21 GN=OSJNBa0008D12.10 OS=Oryza sativa subsp. japonica (Rice) PE=3 SV=1
CCG019876.1	Potassium transporter 21 GN=OSJNBa0008D12.10 OS=Oryza sativa subsp. japonica (Rice) PE=3 SV=1
CCG051346.2	Potassium transporter 19 GN=P0461D06.12 OS=Oryza sativa subsp. japonica (Rice) PE=2 SV=1
CCG051390.1	Potassium transporter 19 GN=P0461D06.12 OS=Oryza sativa subsp. japonica (Rice) PE=2 SV=1
CCG005060.3	Potassium transporter 18 OS=Oryza sativa subsp. japonica (Rice) PE=2 SV=1
CCG042728.1	Potassium transporter 18 OS=Oryza sativa subsp. japonica (Rice) PE=2 SV=1
CCG043100.1	Potassium transporter 10 GN=OSJNBa0072A21.17 OS=Oryza sativa subsp. japonica (Rice) PE=2 SV=1
CCG022444.1	Potassium transporter 10 GN=OSJNBa0072A21.17 OS=Oryza sativa subsp. japonica (Rice) PE=2 SV=1
CCG026712.1	Potassium transporter 10 GN=OSJNBa0072A21.17 OS=Oryza sativa subsp. japonica (Rice) PE=2 SV=1
CCG025679.1	Potassium transporter 1 OS=Oryza sativa subsp. japonica (Rice) PE=1 SV=2
CCG025680.3	Potassium transporter 1 OS=Oryza sativa subsp. japonica (Rice) PE=1 SV=2
CCG051015.1	Potassium transporter 1 OS=Oryza sativa subsp. japonica (Rice) PE=1 SV=2
CCG017941.1	Phenylalanine ammonia-lyase OS=Oryza sativa subsp. japonica (Rice) PE=1 SV=2
CCG035945.2	Phenylalanine ammonia-lyase OS=Oryza sativa subsp. japonica (Rice) PE=1 SV=2
CCG036121.1	Phenylalanine ammonia-lyase OS=Oryza sativa subsp. japonica (Rice) PE=1 SV=2
CCG044346.1	Phenylalanine ammonia-lyase OS=Oryza sativa subsp. japonica (Rice) PE=1 SV=2
CCG036122.1	Phenylalanine ammonia-lyase GN=ZB8 OS=Oryza sativa subsp. indica (Rice) PE=3 SV=1
CCG004291.1	Phenylalanine ammonia-lyase GN=ZB8 OS=Oryza sativa subsp. indica (Rice) PE=3 SV=1
CCG021207.2	Phenylalanine ammonia-lyase GN=ZB8 OS=Oryza sativa subsp. indica (Rice) PE=3 SV=1
CCG021208.1	Phenylalanine ammonia-lyase GN=ZB8 OS=Oryza sativa subsp. indica (Rice) PE=3 SV=1
CCG021209.1	Phenylalanine ammonia-lyase GN=ZB8 OS=Oryza sativa subsp. indica (Rice) PE=3 SV=1
CCG029884.1	Phenylalanine ammonia-lyase GN=ZB8 OS=Oryza sativa subsp. indica (Rice) PE=3 SV=1
CCG035946.1	Phenylalanine ammonia-lyase GN=ZB8 OS=Oryza sativa subsp. indica (Rice) PE=3 SV=1
CCG035947.2	Phenylalanine ammonia-lyase GN=ZB8 OS=Oryza sativa subsp. indica (Rice) PE=3 SV=1
CCG044347.1	Phenylalanine ammonia-lyase GN=ZB8 OS=Oryza sativa subsp. indica (Rice) PE=3 SV=1
CCG017942.1	Phenylalanine ammonia-lyase GN=PAL OS=Triticum aestivum (Wheat) PE=3 SV=1
CCG007777.2	Disease resistance protein RPM1 GN=F17A9.20 OS=Arabidopsis thaliana (Mouse-ear cress) PE=1 SV=1
CCG007778.1	Disease resistance protein RPM1 GN=F17A9.20 OS=Arabidopsis thaliana (Mouse-ear cress) PE=1 SV=1
CCG051202.1	Disease resistance protein RPM1 GN=F17A9.20 OS=Arabidopsis thaliana (Mouse-ear cress) PE=1 SV=1
CCG005826.1	Disease resistance protein RPM1 GN=F17A9.20 OS=Arabidopsis thaliana (Mouse-ear cress) PE=1 SV=1
CCG020697.1	Disease resistance protein RPM1 GN=F17A9.20 OS=Arabidopsis thaliana (Mouse-ear cress) PE=1 SV=1
CCG020700.1	Disease resistance protein RPM1 GN=F17A9.20 OS=Arabidopsis thaliana (Mouse-ear cress) PE=1 SV=1
CCG001831.1	Disease resistance protein RGA2 GN=RGA2 OS=Solanum bulbocastanum (Wild potato) PE=1 SV=1
CCG003614.1	Disease resistance protein RGA2 GN=RGA2 OS=Solanum bulbocastanum (Wild potato) PE=1 SV=1
CCG012254.1	Disease resistance protein RGA2 GN=RGA2 OS=Solanum bulbocastanum (Wild potato) PE=1 SV=1
CCG036101.1	Disease resistance protein RGA2 GN=RGA2 OS=Solanum bulbocastanum (Wild potato) PE=1 SV=1
CCG014629.1	Disease resistance protein RGA2 GN=RGA2 OS=Solanum bulbocastanum (Wild potato) PE=1 SV=1
CCG038004.1	Disease resistance protein RGA2 GN=RGA2 OS=Solanum bulbocastanum (Wild potato) PE=1 SV=1
CCG051223.1	Disease resistance protein RGA2 GN=RGA2 OS=Solanum bulbocastanum (Wild potato) PE=1 SV=1
CCG047163.1	Disease resistance protein RGA2 GN=RGA2 OS=Solanum bulbocastanum (Wild potato) PE=1 SV=1
CCG035585.1	Zinc finger CCCH domain-containing protein 43 GN=OSJNBa0077L03.22 OS=Oryza sativa subsp. japonica (Rice) PE=2 SV=1
CCG050511.1	Zinc finger CCCH domain-containing protein 43 GN=OSJNBa0077L03.22 OS=Oryza sativa subsp. japonica (Rice) PE=2 SV=1
CCG009636.2	Zinc finger CCCH domain-containing protein 43 GN=OSJNBa0077L03.22 OS=Oryza sativa subsp. japonica (Rice) PE=2 SV=1
CCG038150.1	Xyloglucan galactosyltransferase KATAMARI1 homolog OS=Oryza sativa subsp. japonica (Rice) PE=2 SV=1
CCG013756.1	Xyloglucan galactosyltransferase KATAMARI1 homolog OS=Oryza sativa subsp. japonica (Rice) PE=2 SV=1
CCG013755.1	Xyloglucan galactosyltransferase KATAMARI1 homolog OS=Oryza sativa subsp. japonica (Rice) PE=2 SV=1
CCG013757.1	Xyloglucan galactosyltransferase KATAMARI1 homolog OS=Oryza sativa subsp. japonica (Rice) PE=2 SV=1
CCG021021.1	Xyloglucan galactosyltransferase KATAMARI1 homolog OS=Oryza sativa subsp. japonica (Rice) PE=2 SV=1
CCG021022.1	Xyloglucan galactosyltransferase KATAMARI1 homolog OS=Oryza sativa subsp. japonica (Rice) PE=2 SV=1
CCG021023.1	Xyloglucan galactosyltransferase KATAMARI1 homolog OS=Oryza sativa subsp. japonica (Rice) PE=2 SV=1
CCG021342.1	Xyloglucan galactosyltransferase KATAMARI1 homolog OS=Oryza sativa subsp. japonica (Rice) PE=2 SV=1
CCG021343.1	Xyloglucan galactosyltransferase KATAMARI1 homolog OS=Oryza sativa subsp. japonica (Rice) PE=2 SV=1
CCG021344.1	Xyloglucan galactosyltransferase KATAMARI1 homolog OS=Oryza sativa subsp. japonica (Rice) PE=2 SV=1
CCG021345.1	Xyloglucan galactosyltransferase KATAMARI1 homolog OS=Oryza sativa subsp. japonica (Rice) PE=2 SV=1
CCG026677.1	Xyloglucan galactosyltransferase KATAMARI1 homolog OS=Oryza sativa subsp. japonica (Rice) PE=2 SV=1
CCG026678.1	Xyloglucan galactosyltransferase KATAMARI1 homolog OS=Oryza sativa subsp. japonica (Rice) PE=2 SV=1
CCG026680.1	Xyloglucan galactosyltransferase KATAMARI1 homolog OS=Oryza sativa subsp. japonica (Rice) PE=2 SV=1
CCG026681.1	Xyloglucan galactosyltransferase KATAMARI1 homolog OS=Oryza sativa subsp. japonica (Rice) PE=2 SV=1
CCG043361.1	Valine--tRNA ligase GN=VALRS OS=Arabidopsis thaliana (Mouse-ear cress) PE=2 SV=2
CCG017426.1	Ubiquitin-like-specific protease ESD4 GN=ESD4 OS=Arabidopsis thaliana (Mouse-ear cress) PE=1 SV=1
CCG021218.1	Ubiquitin-like protein 5 GN=UBL5 OS=Arabidopsis thaliana (Mouse-ear cress) PE=3 SV=1
CCG052548.1	Synaptotagmin-4 GN=T5K6.90 OS=Arabidopsis thaliana (Mouse-ear cress) PE=2 SV=1
CCG053919.1	Synaptotagmin-4 GN=T5K6.90 OS=Arabidopsis thaliana (Mouse-ear cress) PE=2 SV=1
CCG006191.2	Subtilisin-like protease SDD1 {ECO:0000303|PubMed:10809670} (Precursor) OS=Arabidopsis thaliana (Mouse-ear cress) PE=2 SV=1
CCG007275.1	Subtilisin-like protease SDD1 {ECO:0000303|PubMed:10809670} (Precursor) OS=Arabidopsis thaliana (Mouse-ear cress) PE=2 SV=1
CCG021030.1	Subtilisin-like protease SDD1 {ECO:0000303|PubMed:10809670} (Precursor) OS=Arabidopsis thaliana (Mouse-ear cress) PE=2 SV=1
CCG025820.1	Subtilisin-like protease SDD1 {ECO:0000303|PubMed:10809670} (Precursor) OS=Arabidopsis thaliana (Mouse-ear cress) PE=2 SV=1
CCG033044.1	Subtilisin-like protease SDD1 {ECO:0000303|PubMed:10809670} (Precursor) OS=Arabidopsis thaliana (Mouse-ear cress) PE=2 SV=1
CCG036043.1	Subtilisin-like protease SDD1 {ECO:0000303|PubMed:10809670} (Precursor) OS=Arabidopsis thaliana (Mouse-ear cress) PE=2 SV=1
CCG020821.1	Subtilisin-like protease SDD1 {ECO:0000303|PubMed:10809670} (Precursor) OS=Arabidopsis thaliana (Mouse-ear cress) PE=2 SV=1
CCG034838.1	Subtilisin-like protease SDD1 {ECO:0000303|PubMed:10809670} (Precursor) OS=Arabidopsis thaliana (Mouse-ear cress) PE=2 SV=1
CCG000559.1	Subtilisin-like protease SDD1 {ECO:0000303|PubMed:10809670} (Precursor) OS=Arabidopsis thaliana (Mouse-ear cress) PE=2 SV=1
CCG012183.2	Subtilisin-like protease SDD1 {ECO:0000303|PubMed:10809670} (Precursor) OS=Arabidopsis thaliana (Mouse-ear cress) PE=2 SV=1
CCG012185.1	Subtilisin-like protease SDD1 {ECO:0000303|PubMed:10809670} (Precursor) OS=Arabidopsis thaliana (Mouse-ear cress) PE=2 SV=1
CCG012186.1	Subtilisin-like protease SDD1 {ECO:0000303|PubMed:10809670} (Precursor) OS=Arabidopsis thaliana (Mouse-ear cress) PE=2 SV=1
CCG047265.1	Subtilisin-like protease SDD1 {ECO:0000303|PubMed:10809670} (Precursor) OS=Arabidopsis thaliana (Mouse-ear cress) PE=2 SV=1
CCG000444.1	Subtilisin-like protease SDD1 {ECO:0000303|PubMed:10809670} (Precursor) OS=Arabidopsis thaliana (Mouse-ear cress) PE=2 SV=1
CCG003018.1	Subtilisin-like protease SDD1 {ECO:0000303|PubMed:10809670} (Precursor) OS=Arabidopsis thaliana (Mouse-ear cress) PE=2 SV=1
CCG021493.1	Subtilisin-like protease SDD1 {ECO:0000303|PubMed:10809670} (Precursor) OS=Arabidopsis thaliana (Mouse-ear cress) PE=2 SV=1
CCG048306.3	Subtilisin-like protease SDD1 {ECO:0000303|PubMed:10809670} (Precursor) OS=Arabidopsis thaliana (Mouse-ear cress) PE=2 SV=1
CCG003788.1	Subtilisin-like protease SBT5.4 {ECO:0000303|PubMed:16193095} (Precursor) GN=At5g59810 OS=Arabidopsis thaliana (Mouse-ear cress) PE=1 SV=1
CCG018434.1	Subtilisin-like protease SBT5.3 (Precursor) OS=Arabidopsis thaliana (Mouse-ear cress) PE=2 SV=1
CCG007867.1	Subtilisin-like protease SBT5.3 (Precursor) OS=Arabidopsis thaliana (Mouse-ear cress) PE=2 SV=1
CCG012184.1	Subtilisin-like protease SBT5.3 (Precursor) OS=Arabidopsis thaliana (Mouse-ear cress) PE=2 SV=1
CCG012804.2	Subtilisin-like protease SBT5.3 (Precursor) OS=Arabidopsis thaliana (Mouse-ear cress) PE=2 SV=1
CCG023615.2	Subtilisin-like protease SBT5.3 (Precursor) OS=Arabidopsis thaliana (Mouse-ear cress) PE=2 SV=1
CCG035051.2	Subtilisin-like protease SBT5.3 (Precursor) OS=Arabidopsis thaliana (Mouse-ear cress) PE=2 SV=1
CCG043339.1	Subtilisin-like protease SBT5.3 (Precursor) OS=Arabidopsis thaliana (Mouse-ear cress) PE=2 SV=1
CCG009221.1	Subtilisin-like protease SBT5.3 (Precursor) OS=Arabidopsis thaliana (Mouse-ear cress) PE=2 SV=1
CCG032578.1	Subtilisin-like protease SBT5.3 (Precursor) OS=Arabidopsis thaliana (Mouse-ear cress) PE=2 SV=1
CCG013826.1	Subtilisin-like protease SBT5.3 (Precursor) OS=Arabidopsis thaliana (Mouse-ear cress) PE=2 SV=1
CCG032580.1	Subtilisin-like protease SBT5.3 (Precursor) OS=Arabidopsis thaliana (Mouse-ear cress) PE=2 SV=1
CCG006232.1	Subtilisin-like protease SBT3.3 {ECO:0000303|PubMed:16193095} (Precursor) OS=Arabidopsis thaliana (Mouse-ear cress) PE=2 SV=1
CCG027215.1	Subtilisin-like protease (Precursor) GN=At5g67360 OS=Arabidopsis thaliana (Mouse-ear cress) PE=1 SV=1
CCG043607.1	Subtilisin-like protease (Precursor) GN=At5g67360 OS=Arabidopsis thaliana (Mouse-ear cress) PE=1 SV=1
CCG045506.3	Subtilisin-like protease (Precursor) GN=At5g67360 OS=Arabidopsis thaliana (Mouse-ear cress) PE=1 SV=1
CCG012932.1	Subtilisin-like protease (Precursor) GN=At5g67360 OS=Arabidopsis thaliana (Mouse-ear cress) PE=1 SV=1
CCG013630.4	Subtilisin-like protease (Precursor) GN=At5g67360 OS=Arabidopsis thaliana (Mouse-ear cress) PE=1 SV=1
CCG045987.1	Subtilisin-like protease (Precursor) GN=At5g67360 OS=Arabidopsis thaliana (Mouse-ear cress) PE=1 SV=1
CCG049776.1	Subtilisin-like protease (Precursor) GN=At5g67360 OS=Arabidopsis thaliana (Mouse-ear cress) PE=1 SV=1
CCG053652.1	Subtilisin-like protease (Precursor) GN=At5g67360 OS=Arabidopsis thaliana (Mouse-ear cress) PE=1 SV=1
CCG006834.2	Subtilisin-like protease (Precursor) GN=At5g67360 OS=Arabidopsis thaliana (Mouse-ear cress) PE=1 SV=1
CCG009725.1	Subtilisin-like protease (Precursor) GN=At5g67360 OS=Arabidopsis thaliana (Mouse-ear cress) PE=1 SV=1
CCG011885.1	Subtilisin-like protease (Precursor) GN=At5g67360 OS=Arabidopsis thaliana (Mouse-ear cress) PE=1 SV=1
CCG012934.1	Subtilisin-like protease (Precursor) GN=At5g67360 OS=Arabidopsis thaliana (Mouse-ear cress) PE=1 SV=1
CCG016855.1	Subtilisin-like protease (Precursor) GN=At5g67360 OS=Arabidopsis thaliana (Mouse-ear cress) PE=1 SV=1
CCG031250.1	Subtilisin-like protease (Precursor) GN=At5g67360 OS=Arabidopsis thaliana (Mouse-ear cress) PE=1 SV=1
CCG032934.2	Subtilisin-like protease (Precursor) GN=At5g67360 OS=Arabidopsis thaliana (Mouse-ear cress) PE=1 SV=1
CCG040792.1	Subtilisin-like protease (Precursor) GN=At5g67360 OS=Arabidopsis thaliana (Mouse-ear cress) PE=1 SV=1
CCG042202.1	Subtilisin-like protease (Precursor) GN=At5g67360 OS=Arabidopsis thaliana (Mouse-ear cress) PE=1 SV=1
CCG044066.2	Subtilisin-like protease (Precursor) GN=At5g67360 OS=Arabidopsis thaliana (Mouse-ear cress) PE=1 SV=1
CCG044591.1	Subtilisin-like protease (Precursor) GN=At5g67360 OS=Arabidopsis thaliana (Mouse-ear cress) PE=1 SV=1
CCG047838.4	Subtilisin-like protease (Precursor) GN=At5g67360 OS=Arabidopsis thaliana (Mouse-ear cress) PE=1 SV=1
CCG015402.1	Subtilisin-like protease (Precursor) GN=At5g67360 OS=Arabidopsis thaliana (Mouse-ear cress) PE=1 SV=1
CCG025811.1	Subtilisin-like protease (Precursor) GN=At5g67360 OS=Arabidopsis thaliana (Mouse-ear cress) PE=1 SV=1
CCG038295.1	Subtilisin-like protease (Precursor) GN=At5g67360 OS=Arabidopsis thaliana (Mouse-ear cress) PE=1 SV=1
CCG053706.1	Subtilisin-like protease (Precursor) GN=At5g67360 OS=Arabidopsis thaliana (Mouse-ear cress) PE=1 SV=1
CCG006498.2	Subtilisin-like protease (Precursor) GN=At5g67360 OS=Arabidopsis thaliana (Mouse-ear cress) PE=1 SV=1
CCG007938.1	Subtilisin-like protease (Precursor) GN=At5g67360 OS=Arabidopsis thaliana (Mouse-ear cress) PE=1 SV=1
CCG042777.1	Serine/threonine-protein phosphatase 7 long form homolog GN=At1g48120 OS=Arabidopsis thaliana (Mouse-ear cress) PE=2 SV=1
CCG006618.1	Serine/threonine-protein phosphatase 7 long form homolog GN=At1g48120 OS=Arabidopsis thaliana (Mouse-ear cress) PE=2 SV=1
CCG013815.1	Serine/threonine-protein phosphatase 7 long form homolog GN=At1g48120 OS=Arabidopsis thaliana (Mouse-ear cress) PE=2 SV=1
CCG018860.1	Serine/threonine-protein phosphatase 7 long form homolog GN=At1g48120 OS=Arabidopsis thaliana (Mouse-ear cress) PE=2 SV=1
CCG029011.1	Serine/threonine-protein phosphatase 7 long form homolog GN=At1g48120 OS=Arabidopsis thaliana (Mouse-ear cress) PE=2 SV=1
CCG032058.1	Serine/threonine-protein phosphatase 7 long form homolog GN=At1g48120 OS=Arabidopsis thaliana (Mouse-ear cress) PE=2 SV=1
CCG039574.1	Serine/threonine-protein phosphatase 7 long form homolog GN=At1g48120 OS=Arabidopsis thaliana (Mouse-ear cress) PE=2 SV=1
CCG046688.1	Serine/threonine-protein phosphatase 7 long form homolog GN=At1g48120 OS=Arabidopsis thaliana (Mouse-ear cress) PE=2 SV=1
CCG023697.1	Serine/threonine-protein phosphatase 7 long form homolog GN=At1g48120 OS=Arabidopsis thaliana (Mouse-ear cress) PE=2 SV=1
CCG046344.1	Serine/threonine-protein phosphatase 7 long form homolog GN=At1g48120 OS=Arabidopsis thaliana (Mouse-ear cress) PE=2 SV=1
CCG021619.1	SelT-like protein (Precursor) GN=At3g47300 OS=Arabidopsis thaliana (Mouse-ear cress) PE=2 SV=2
CCG004044.1	RING-H2 zinc finger protein RHA4a GN=RHA4A OS=Arabidopsis thaliana (Mouse-ear cress) PE=2 SV=1
CCG004043.1	RING-H2 finger protein ATL56 GN=ATL56 OS=Arabidopsis thaliana (Mouse-ear cress) PE=2 SV=1
CCG004041.1	RING-H2 finger protein ATL56 GN=ATL56 OS=Arabidopsis thaliana (Mouse-ear cress) PE=2 SV=1
CCG004482.5	RING-H2 finger protein ATL56 GN=ATL56 OS=Arabidopsis thaliana (Mouse-ear cress) PE=2 SV=1
CCG026580.1	Replication protein A 70 kDa DNA-binding subunit C OS=Oryza sativa subsp. japonica (Rice) PE=1 SV=1
CCG010768.1	Replication protein A 70 kDa DNA-binding subunit C GN=MFC19.7 OS=Arabidopsis thaliana (Mouse-ear cress) PE=3 SV=1
CCG036606.1	Replication protein A 70 kDa DNA-binding subunit C GN=MFC19.7 OS=Arabidopsis thaliana (Mouse-ear cress) PE=3 SV=1
CCG003077.1	Putative potassium transporter 8 GN=OsJ_10761 OS=Oryza sativa subsp. japonica (Rice) PE=3 SV=2
CCG039861.3	Putative potassium transporter 8 GN=OsJ_10761 OS=Oryza sativa subsp. japonica (Rice) PE=3 SV=2
CCG019564.2	Putative potassium transporter 12 GN=OsJ_26409 OS=Oryza sativa subsp. japonica (Rice) PE=2 SV=1
CCG035580.2	Putative potassium transporter 12 GN=OsJ_26409 OS=Oryza sativa subsp. japonica (Rice) PE=2 SV=1
CCG016743.1	Putative laccase-9 (Precursor) OS=Oryza sativa subsp. japonica (Rice) PE=3 SV=1
CCG000175.1	Putative laccase-5 (Precursor) OS=Oryza sativa subsp. japonica (Rice) PE=3 SV=1
CCG020462.1	Putative laccase-5 (Precursor) OS=Oryza sativa subsp. japonica (Rice) PE=3 SV=1
CCG005570.1	Putative laccase-17 (Precursor) GN=OsJ_031367 OS=Oryza sativa subsp. japonica (Rice) PE=3 SV=1
CCG002520.1	Putative laccase-11 GN=OsJ_018044 OS=Oryza sativa subsp. japonica (Rice) PE=5 SV=2
CCG036673.1	Putative laccase-11 GN=OsJ_018044 OS=Oryza sativa subsp. japonica (Rice) PE=5 SV=2
CCG036777.2	Putative F-box protein PP2-B2 GN=PP2B2 OS=Arabidopsis thaliana (Mouse-ear cress) PE=3 SV=2
CCG036763.2	Putative F-box protein PP2-B2 GN=PP2B2 OS=Arabidopsis thaliana (Mouse-ear cress) PE=3 SV=2
CCG047507.1	Putative disease resistance RPP13-like protein 1 GN=RPPL1 OS=Arabidopsis thaliana (Mouse-ear cress) PE=3 SV=1
CCG038805.1	Putative disease resistance protein RGA4 GN=RGA4 OS=Solanum bulbocastanum (Wild potato) PE=2 SV=1
CCG023775.1	Putative disease resistance protein RGA4 GN=RGA4 OS=Solanum bulbocastanum (Wild potato) PE=2 SV=1
CCG023801.1	Putative disease resistance protein RGA4 GN=RGA4 OS=Solanum bulbocastanum (Wild potato) PE=2 SV=1
CCG049380.1	Putative disease resistance protein RGA3 GN=RGA3 OS=Solanum bulbocastanum (Wild potato) PE=2 SV=2
CCG044704.2	Putative disease resistance protein RGA3 GN=RGA3 OS=Solanum bulbocastanum (Wild potato) PE=2 SV=2
CCG036235.1	Putative disease resistance protein RGA3 GN=RGA3 OS=Solanum bulbocastanum (Wild potato) PE=2 SV=2
CCG018912.1	Putative disease resistance protein RGA3 GN=RGA3 OS=Solanum bulbocastanum (Wild potato) PE=2 SV=2
CCG045647.1	Putative disease resistance protein RGA3 GN=RGA3 OS=Solanum bulbocastanum (Wild potato) PE=2 SV=2
CCG047161.1	Putative disease resistance protein RGA3 GN=RGA3 OS=Solanum bulbocastanum (Wild potato) PE=2 SV=2
CCG038813.1	Putative disease resistance protein RGA1 GN=RGA1 OS=Solanum bulbocastanum (Wild potato) PE=2 SV=2
CCG054367.1	Putative disease resistance protein RGA1 GN=RGA1 OS=Solanum bulbocastanum (Wild potato) PE=2 SV=2
CCG037997.1	Putative disease resistance protein RGA1 GN=RGA1 OS=Solanum bulbocastanum (Wild potato) PE=2 SV=2
CCG001060.1	Putative cyclin-dependent kinase F-2 GN=CDKF-2 OS=Oryza sativa subsp. japonica (Rice) PE=3 SV=1
CCG041345.1	Putative cyclin-dependent kinase F-2 GN=CDKF-2 OS=Oryza sativa subsp. japonica (Rice) PE=3 SV=1
CCG046595.1	Putative cyclin-dependent kinase F-2 GN=CDKF-2 OS=Oryza sativa subsp. japonica (Rice) PE=3 SV=1
CCG009299.1	Putative cyclin-dependent kinase F-2 GN=CDKF-2 OS=Oryza sativa subsp. japonica (Rice) PE=3 SV=1
CCG014093.1	Putative cellulose synthase-like protein D5 GN=CSLD5 OS=Oryza sativa subsp. indica (Rice) PE=3 SV=1
CCG051158.2	Putative cellulose synthase-like protein D5 GN=CSLD5 OS=Oryza sativa subsp. indica (Rice) PE=3 SV=1
CCG023652.1	Putative cellulose synthase A catalytic subunit 11 [UDP-forming] OS=Oryza sativa subsp. japonica (Rice) PE=5 SV=1
CCG027866.1	Putative cellulose synthase A catalytic subunit 11 [UDP-forming] OS=Oryza sativa subsp. japonica (Rice) PE=5 SV=1
CCG032271.1	Putative AC9 transposase OS=Zea mays (Maize) PE=4 SV=1
CCG036492.1	Protein SRG1 GN=SRG1 OS=Arabidopsis thaliana (Mouse-ear cress) PE=2 SV=1
CCG019219.1	Probable ubiquitin-conjugating enzyme E2 25 GN=UBC25 OS=Arabidopsis thaliana (Mouse-ear cress) PE=2 SV=1
CCG047620.1	Probable ubiquitin-conjugating enzyme E2 25 GN=UBC25 OS=Arabidopsis thaliana (Mouse-ear cress) PE=2 SV=1
CCG045589.1	Probable terpene synthase 9 GN=TPS9 OS=Ricinus communis (Castor bean) PE=3 SV=1
CCG019030.1	Probable potassium transporter 9 GN=OJ1409_C08.19 OS=Oryza sativa subsp. japonica (Rice) PE=2 SV=1
CCG051764.2	Probable potassium transporter 9 GN=OJ1409_C08.19 OS=Oryza sativa subsp. japonica (Rice) PE=2 SV=1
CCG004609.1	Probable potassium transporter 4 OS=Oryza sativa subsp. japonica (Rice) PE=2 SV=1
CCG030326.2	Probable potassium transporter 3 OS=Oryza sativa subsp. japonica (Rice) PE=2 SV=1
CCG013677.1	Probable potassium transporter 2 OS=Oryza sativa subsp. japonica (Rice) PE=2 SV=1
CCG037615.1	Probable potassium transporter 17 OS=Oryza sativa subsp. japonica (Rice) PE=2 SV=2
CCG044029.2	Probable potassium transporter 17 OS=Oryza sativa subsp. japonica (Rice) PE=2 SV=2
CCG010940.2	Probable potassium transporter 16 OS=Oryza sativa subsp. japonica (Rice) PE=2 SV=1
CCG019873.1	Probable potassium transporter 16 OS=Oryza sativa subsp. japonica (Rice) PE=2 SV=1
CCG013100.3	Probable potassium transporter 15 GN=OSJNBa0085I10.13 OS=Oryza sativa subsp. japonica (Rice) PE=2 SV=2
CCG048062.1	Probable potassium transporter 15 GN=OSJNBa0085I10.13 OS=Oryza sativa subsp. japonica (Rice) PE=2 SV=2
CCG021988.1	Probable potassium transporter 14 GN=P0409B11.4 OS=Oryza sativa subsp. japonica (Rice) PE=2 SV=1
CCG024651.1	Probable potassium transporter 14 GN=P0409B11.4 OS=Oryza sativa subsp. japonica (Rice) PE=2 SV=1
CCG020806.1	Probable potassium transporter 13 OS=Oryza sativa subsp. japonica (Rice) PE=2 SV=1
CCG039050.1	Probable potassium transporter 11 GN=OSJNBa0070C17.23 OS=Oryza sativa subsp. japonica (Rice) PE=2 SV=3
CCG048090.1	Probable potassium transporter 11 GN=OSJNBa0070C17.23 OS=Oryza sativa subsp. japonica (Rice) PE=2 SV=3
CCG046891.1	Probable mixed-linked glucan synthase 9 GN=OSJNBb0041B22.113 OS=Oryza sativa subsp. japonica (Rice) PE=3 SV=1
CCG046712.1	Probable mixed-linked glucan synthase 9 GN=OSJNBb0041B22.113 OS=Oryza sativa subsp. japonica (Rice) PE=3 SV=1
CCG046710.1	Probable mixed-linked glucan synthase 8 GN=OSJNBb0041B22.114 OS=Oryza sativa subsp. japonica (Rice) PE=2 SV=1
CCG046892.1	Probable mixed-linked glucan synthase 8 GN=OSJNBb0041B22.114 OS=Oryza sativa subsp. japonica (Rice) PE=2 SV=1
CCG013719.1	Probable mixed-linked glucan synthase 7 GN=OSJNBb0052C09.2 OS=Oryza sativa subsp. japonica (Rice) PE=1 SV=1
CCG017043.1	Probable mixed-linked glucan synthase 7 GN=OSJNBb0052C09.2 OS=Oryza sativa subsp. japonica (Rice) PE=1 SV=1
CCG008041.1	Probable mixed-linked glucan synthase 6 OS=Oryza sativa subsp. japonica (Rice) PE=2 SV=1
CCG010092.1	Probable mixed-linked glucan synthase 6 OS=Oryza sativa subsp. japonica (Rice) PE=2 SV=1
CCG045155.1	Probable mixed-linked glucan synthase 3 OS=Oryza sativa subsp. japonica (Rice) PE=3 SV=1
CCG046894.1	Probable mixed-linked glucan synthase 3 OS=Oryza sativa subsp. japonica (Rice) PE=3 SV=1
CCG046895.1	Probable mixed-linked glucan synthase 3 OS=Oryza sativa subsp. japonica (Rice) PE=3 SV=1
CCG028894.1	Probable mixed-linked glucan synthase 3 OS=Oryza sativa subsp. japonica (Rice) PE=3 SV=1
CCG046896.1	Probable mixed-linked glucan synthase 3 OS=Oryza sativa subsp. japonica (Rice) PE=3 SV=1
CCG045156.1	Probable mixed-linked glucan synthase 3 OS=Oryza sativa subsp. japonica (Rice) PE=3 SV=1
CCG028897.1	Probable mixed-linked glucan synthase 3 GN=CSLF3 OS=Oryza sativa subsp. indica (Rice) PE=3 SV=1
CCG028893.1	Probable mixed-linked glucan synthase 3 GN=CSLF3 OS=Oryza sativa subsp. indica (Rice) PE=3 SV=1
CCG046893.1	Probable mixed-linked glucan synthase 3 GN=CSLF3 OS=Oryza sativa subsp. indica (Rice) PE=3 SV=1
CCG032156.1	Probable LRR receptor-like serine/threonine-protein kinase At4g26540 (Precursor) GN=At4g26540 OS=Arabidopsis thaliana (Mouse-ear cress) PE=2 SV=1
CCG016165.1	Probable LRR receptor-like serine/threonine-protein kinase At4g26540 (Precursor) GN=At4g26540 OS=Arabidopsis thaliana (Mouse-ear cress) PE=2 SV=1
CCG042916.3	Probable LRR receptor-like serine/threonine-protein kinase At4g26540 (Precursor) GN=At4g26540 OS=Arabidopsis thaliana (Mouse-ear cress) PE=2 SV=1
CCG023488.1	Probable LRR receptor-like serine/threonine-protein kinase At4g26540 (Precursor) GN=At4g26540 OS=Arabidopsis thaliana (Mouse-ear cress) PE=2 SV=1
CCG030387.1	Probable LRR receptor-like serine/threonine-protein kinase At4g26540 (Precursor) GN=At4g26540 OS=Arabidopsis thaliana (Mouse-ear cress) PE=2 SV=1
CCG033276.1	Probable LRR receptor-like serine/threonine-protein kinase At4g26540 (Precursor) GN=At4g26540 OS=Arabidopsis thaliana (Mouse-ear cress) PE=2 SV=1
CCG012808.1	Probable LRR receptor-like serine/threonine-protein kinase At4g26540 (Precursor) GN=At4g26540 OS=Arabidopsis thaliana (Mouse-ear cress) PE=2 SV=1
CCG003784.1	Probable LRR receptor-like serine/threonine-protein kinase At4g26540 (Precursor) GN=At4g26540 OS=Arabidopsis thaliana (Mouse-ear cress) PE=2 SV=1
CCG011197.1	Probable LRR receptor-like serine/threonine-protein kinase At4g26540 (Precursor) GN=At4g26540 OS=Arabidopsis thaliana (Mouse-ear cress) PE=2 SV=1
CCG003160.1	Probable LRR receptor-like serine/threonine-protein kinase At4g08850 (Precursor) GN=At4g08850 OS=Arabidopsis thaliana (Mouse-ear cress) PE=2 SV=3
CCG003159.1	Probable LRR receptor-like serine/threonine-protein kinase At4g08850 (Precursor) GN=At4g08850 OS=Arabidopsis thaliana (Mouse-ear cress) PE=2 SV=3
CCG029236.1	Probable LRR receptor-like serine/threonine-protein kinase At4g08850 (Precursor) GN=At4g08850 OS=Arabidopsis thaliana (Mouse-ear cress) PE=2 SV=3
CCG030246.1	Probable LRR receptor-like serine/threonine-protein kinase At4g08850 (Precursor) GN=At4g08850 OS=Arabidopsis thaliana (Mouse-ear cress) PE=2 SV=3
CCG047354.2	Probable LRR receptor-like serine/threonine-protein kinase At1g34110 (Precursor) GN=At1g34110 OS=Arabidopsis thaliana (Mouse-ear cress) PE=2 SV=2
CCG025008.2	Probable LRR receptor-like serine/threonine-protein kinase At1g34110 (Precursor) GN=At1g34110 OS=Arabidopsis thaliana (Mouse-ear cress) PE=2 SV=2
CCG030092.1	Probable leucine-rich repeat receptor-like protein kinase At5g63930 (Precursor) GN=At5g63930 OS=Arabidopsis thaliana (Mouse-ear cress) PE=2 SV=1
CCG030244.1	Probable leucine-rich repeat receptor-like protein kinase At1g35710 (Precursor) GN=At1g35710 OS=Arabidopsis thaliana (Mouse-ear cress) PE=2 SV=1
CCG004648.1	Probable leucine-rich repeat receptor-like protein kinase At1g35710 (Precursor) GN=At1g35710 OS=Arabidopsis thaliana (Mouse-ear cress) PE=2 SV=1
CCG007722.1	Probable histone H2A.4 OS=Oryza sativa subsp. japonica (Rice) PE=2 SV=1
CCG044965.1	Probable histone H2A.4 OS=Oryza sativa subsp. japonica (Rice) PE=2 SV=1
CCG046962.1	Probable histone H2A.4 OS=Oryza sativa subsp. japonica (Rice) PE=2 SV=1
CCG001403.1	Probable cellulose synthase A catalytic subunit 8 [UDP-forming] OS=Oryza sativa subsp. japonica (Rice) PE=2 SV=1
CCG045603.1	Probable cellulose synthase A catalytic subunit 6 [UDP-forming] GN=P0669H03.13 OS=Oryza sativa subsp. japonica (Rice) PE=2 SV=1
CCG047199.1	Probable cellulose synthase A catalytic subunit 6 [UDP-forming] GN=P0669H03.13 OS=Oryza sativa subsp. japonica (Rice) PE=2 SV=1
CCG001471.1	Probable cellulose synthase A catalytic subunit 5 [UDP-forming] OS=Oryza sativa subsp. japonica (Rice) PE=2 SV=1
CCG012721.1	Probable cellulose synthase A catalytic subunit 5 [UDP-forming] OS=Oryza sativa subsp. japonica (Rice) PE=2 SV=1
CCG020643.2	Probable cellulose synthase A catalytic subunit 5 [UDP-forming] OS=Oryza sativa subsp. japonica (Rice) PE=2 SV=1
CCG012543.2	Probable cellulose synthase A catalytic subunit 2 [UDP-forming] OS=Oryza sativa subsp. japonica (Rice) PE=2 SV=1
CCG019652.1	Probable cellulose synthase A catalytic subunit 2 [UDP-forming] OS=Oryza sativa subsp. japonica (Rice) PE=2 SV=1
CCG004498.1	Probable cellulose synthase A catalytic subunit 1 [UDP-forming] OS=Oryza sativa subsp. japonica (Rice) PE=2 SV=1
CCG026056.1	Probable cellulose synthase A catalytic subunit 1 [UDP-forming] OS=Oryza sativa subsp. japonica (Rice) PE=2 SV=1
CCG042366.1	Probable cellulose synthase A catalytic subunit 1 [UDP-forming] OS=Oryza sativa subsp. japonica (Rice) PE=2 SV=1
CCG030369.1	Probable cellulose synthase A catalytic subunit 1 [UDP-forming] OS=Oryza sativa subsp. japonica (Rice) PE=2 SV=1
CCG044542.1	Probable amino acid permease 7 GN=AAP7 OS=Arabidopsis thaliana (Mouse-ear cress) PE=1 SV=1
CCG045821.1	Probable amino acid permease 7 GN=AAP7 OS=Arabidopsis thaliana (Mouse-ear cress) PE=1 SV=1
CCG026107.1	Peptidyl-prolyl cis-trans isomerase FKBP20-2, chloroplastic (Precursor) GN=FKBP20-2 OS=Arabidopsis thaliana (Mouse-ear cress) PE=1 SV=1
CCG034568.1	Pentatricopeptide repeat-containing protein At5g39350 GN=PCMP-E16 OS=Arabidopsis thaliana (Mouse-ear cress) PE=2 SV=1
CCG039317.1	Pentatricopeptide repeat-containing protein At5g25630 GN=At5g25630 OS=Arabidopsis thaliana (Mouse-ear cress) PE=2 SV=2
CCG035787.1	Pentatricopeptide repeat-containing protein At5g25630 GN=At5g25630 OS=Arabidopsis thaliana (Mouse-ear cress) PE=2 SV=2
CCG002938.1	Patatin-like protein 3 GN=OJ1343_B12.121 OS=Oryza sativa subsp. japonica (Rice) PE=3 SV=1
CCG002939.1	Patatin-like protein 3 GN=OJ1343_B12.121 OS=Oryza sativa subsp. japonica (Rice) PE=3 SV=1
CCG002940.1	Patatin-like protein 3 GN=OJ1343_B12.121 OS=Oryza sativa subsp. japonica (Rice) PE=3 SV=1
CCG014441.1	Patatin-like protein 3 GN=OJ1343_B12.121 OS=Oryza sativa subsp. japonica (Rice) PE=3 SV=1
CCG014442.1	Patatin-like protein 3 GN=OJ1343_B12.121 OS=Oryza sativa subsp. japonica (Rice) PE=3 SV=1
CCG014444.1	Patatin-like protein 3 GN=OJ1343_B12.121 OS=Oryza sativa subsp. japonica (Rice) PE=3 SV=1
CCG031402.1	Patatin-like protein 3 GN=OJ1343_B12.121 OS=Oryza sativa subsp. japonica (Rice) PE=3 SV=1
CCG031403.1	Patatin-like protein 3 GN=OJ1343_B12.121 OS=Oryza sativa subsp. japonica (Rice) PE=3 SV=1
CCG004462.1	Non-specific lipid transfer protein GPI-anchored 2 (Precursor) GN=T28A8.10 OS=Arabidopsis thaliana (Mouse-ear cress) PE=2 SV=1
CCG014419.2	Non-specific lipid transfer protein GPI-anchored 2 (Precursor) GN=T28A8.10 OS=Arabidopsis thaliana (Mouse-ear cress) PE=2 SV=1
CCG018868.1	Non-specific lipid transfer protein GPI-anchored 2 (Precursor) GN=T28A8.10 OS=Arabidopsis thaliana (Mouse-ear cress) PE=2 SV=1
CCG022079.2	Non-specific lipid transfer protein GPI-anchored 2 (Precursor) GN=T28A8.10 OS=Arabidopsis thaliana (Mouse-ear cress) PE=2 SV=1
CCG044749.2	Non-specific lipid transfer protein GPI-anchored 2 (Precursor) GN=T28A8.10 OS=Arabidopsis thaliana (Mouse-ear cress) PE=2 SV=1
CCG053089.1	NAC domain-containing protein 89 OS=Arabidopsis thaliana (Mouse-ear cress) PE=1 SV=1
CCG043740.1	NAC domain-containing protein 78 GN=T32M21.10 OS=Arabidopsis thaliana (Mouse-ear cress) PE=2 SV=2
CCG037230.1	NAC domain-containing protein 67 OS=Oryza sativa subsp. japonica (Rice) PE=2 SV=1
CCG046708.1	Mixed-linked glucan synthase 2 OS=Oryza sativa subsp. japonica (Rice) PE=2 SV=1
CCG037228.1	MATE efflux family protein DTX1 GN=F3L12.13 OS=Arabidopsis thaliana (Mouse-ear cress) PE=2 SV=1
CCG013721.1	MATE efflux family protein DTX1 GN=F3L12.13 OS=Arabidopsis thaliana (Mouse-ear cress) PE=2 SV=1
CCG052296.1	MATE efflux family protein DTX1 GN=F3L12.13 OS=Arabidopsis thaliana (Mouse-ear cress) PE=2 SV=1
CCG030486.1	MATE efflux family protein 9 GN=F3L12.7 OS=Arabidopsis thaliana (Mouse-ear cress) PE=2 SV=1
CCG030953.1	MATE efflux family protein 9 GN=F3L12.7 OS=Arabidopsis thaliana (Mouse-ear cress) PE=2 SV=1
CCG037226.1	MATE efflux family protein 9 GN=F3L12.7 OS=Arabidopsis thaliana (Mouse-ear cress) PE=2 SV=1
CCG004625.1	MATE efflux family protein 8 GN=F3L12.8 OS=Arabidopsis thaliana (Mouse-ear cress) PE=3 SV=2
CCG009913.1	MATE efflux family protein 7 GN=F3L12.9 OS=Arabidopsis thaliana (Mouse-ear cress) PE=2 SV=1
CCG017040.1	MATE efflux family protein 7 GN=F3L12.9 OS=Arabidopsis thaliana (Mouse-ear cress) PE=2 SV=1
CCG040944.1	MATE efflux family protein 7 GN=F3L12.9 OS=Arabidopsis thaliana (Mouse-ear cress) PE=2 SV=1
CCG043400.1	MATE efflux family protein 7 GN=F3L12.9 OS=Arabidopsis thaliana (Mouse-ear cress) PE=2 SV=1
CCG030485.1	MATE efflux family protein 6 GN=F3L12.10 OS=Arabidopsis thaliana (Mouse-ear cress) PE=3 SV=2
CCG006386.1	MATE efflux family protein 6 GN=F3L12.10 OS=Arabidopsis thaliana (Mouse-ear cress) PE=3 SV=2
CCG037224.1	MATE efflux family protein 6 GN=F3L12.10 OS=Arabidopsis thaliana (Mouse-ear cress) PE=3 SV=2
CCG013722.1	MATE efflux family protein 5 GN=F3L12.12 OS=Arabidopsis thaliana (Mouse-ear cress) PE=3 SV=1
CCG023425.2	MATE efflux family protein 5 GN=F3L12.12 OS=Arabidopsis thaliana (Mouse-ear cress) PE=3 SV=1
CCG023429.1	MATE efflux family protein 5 GN=F3L12.12 OS=Arabidopsis thaliana (Mouse-ear cress) PE=3 SV=1
CCG030950.1	MATE efflux family protein 5 GN=F3L12.12 OS=Arabidopsis thaliana (Mouse-ear cress) PE=3 SV=1
CCG044750.1	Lipid transfer-like protein VAS (Precursor) GN=VAS OS=Arabidopsis thaliana (Mouse-ear cress) PE=2 SV=1
CCG004858.1	L-galactono-1,4-lactone dehydrogenase, mitochondrial (Precursor) GN=GLDH OS=Arabidopsis thaliana (Mouse-ear cress) PE=1 SV=1
CCG024318.1	L-galactono-1,4-lactone dehydrogenase 1, mitochondrial (Precursor) GN=OsJ_32931 OS=Oryza sativa subsp. japonica (Rice) PE=2 SV=1
CCG000210.1	Laccase-8 (Precursor) GN=P0529H11.24 OS=Oryza sativa subsp. japonica (Rice) PE=3 SV=2
CCG035816.2	Laccase-7 (Precursor) OS=Oryza sativa subsp. japonica (Rice) PE=2 SV=1
CCG000209.1	Laccase-6 (Precursor) OS=Oryza sativa subsp. japonica (Rice) PE=2 SV=1
CCG000170.1	Laccase-4 (Precursor) OS=Oryza sativa subsp. japonica (Rice) PE=2 SV=1
CCG000171.1	Laccase-4 (Precursor) OS=Oryza sativa subsp. japonica (Rice) PE=2 SV=1
CCG020457.1	Laccase-4 (Precursor) OS=Oryza sativa subsp. japonica (Rice) PE=2 SV=1
CCG024048.2	Laccase-3 (Precursor) GN=LAC3 OS=Arabidopsis thaliana (Mouse-ear cress) PE=2 SV=2
CCG000070.1	Laccase-3 (Precursor) GN=B1088C09.5 OS=Oryza sativa subsp. japonica (Rice) PE=2 SV=1
CCG029377.2	Laccase-3 (Precursor) GN=B1088C09.5 OS=Oryza sativa subsp. japonica (Rice) PE=2 SV=1
CCG035890.1	Laccase-3 (Precursor) GN=B1088C09.5 OS=Oryza sativa subsp. japonica (Rice) PE=2 SV=1
CCG050486.1	Laccase-25 (Precursor) GN=LAC25 OS=Oryza sativa subsp. japonica (Rice) PE=3 SV=1
CCG036896.1	Laccase-23 (Precursor) GN=LAC23 OS=Oryza sativa subsp. japonica (Rice) PE=3 SV=1
CCG049316.1	Laccase-23 (Precursor) GN=LAC23 OS=Oryza sativa subsp. japonica (Rice) PE=3 SV=1
CCG002637.2	Laccase-22 (Precursor) GN=OsJ_033548 OS=Oryza sativa subsp. japonica (Rice) PE=2 SV=2
CCG034522.1	Laccase-22 (Precursor) GN=OsJ_033548 OS=Oryza sativa subsp. japonica (Rice) PE=2 SV=2
CCG031843.2	Laccase-21 (Precursor) GN=LAC21 OS=Oryza sativa subsp. japonica (Rice) PE=2 SV=1
CCG036447.1	Laccase-2 (Precursor) OS=Oryza sativa subsp. japonica (Rice) PE=2 SV=1
CCG041107.1	Laccase-2 (Precursor) OS=Oryza sativa subsp. japonica (Rice) PE=2 SV=1
CCG002525.1	Laccase-12/13 (Precursor) GN=OJ1362_D02.10 OS=Oryza sativa subsp. japonica (Rice) PE=2 SV=1
CCG002526.1	Laccase-12/13 (Precursor) GN=OJ1362_D02.10 OS=Oryza sativa subsp. japonica (Rice) PE=2 SV=1
CCG020458.1	Laccase-12/13 (Precursor) GN=OJ1362_D02.10 OS=Oryza sativa subsp. japonica (Rice) PE=2 SV=1
CCG036685.3	Laccase-12/13 (Precursor) GN=OJ1362_D02.10 OS=Oryza sativa subsp. japonica (Rice) PE=2 SV=1
CCG009355.1	Laccase-10 (Precursor) GN=OsJ_009911 OS=Oryza sativa subsp. japonica (Rice) PE=2 SV=1
CCG009391.2	Histone H2A OS=Zea mays (Maize) PE=2 SV=1
CCG017713.2	Histone H2A OS=Zea mays (Maize) PE=2 SV=1
CCG006249.1	Histone H2A OS=Petroselinum crispum (Parsley) PE=2 SV=1
CCG022833.1	G-type lectin S-receptor-like serine/threonine-protein kinase SD1-29 (Precursor) GN=SD129 OS=Arabidopsis thaliana (Mouse-ear cress) PE=1 SV=1
CCG000361.1	Glucan endo-1,3-beta-glucosidase 8 (Precursor) GN=At1g64760 OS=Arabidopsis thaliana (Mouse-ear cress) PE=1 SV=2
CCG019513.1	Glucan endo-1,3-beta-glucosidase 8 (Precursor) GN=At1g64760 OS=Arabidopsis thaliana (Mouse-ear cress) PE=1 SV=2
CCG022879.1	Glucan endo-1,3-beta-glucosidase 8 (Precursor) GN=At1g64760 OS=Arabidopsis thaliana (Mouse-ear cress) PE=1 SV=2
CCG024091.1	Glucan endo-1,3-beta-glucosidase 8 (Precursor) GN=At1g64760 OS=Arabidopsis thaliana (Mouse-ear cress) PE=1 SV=2
CCG025012.1	Glucan endo-1,3-beta-glucosidase 8 (Precursor) GN=At1g64760 OS=Arabidopsis thaliana (Mouse-ear cress) PE=1 SV=2
CCG026974.1	Glucan endo-1,3-beta-glucosidase 8 (Precursor) GN=At1g64760 OS=Arabidopsis thaliana (Mouse-ear cress) PE=1 SV=2
CCG039389.1	Glucan endo-1,3-beta-glucosidase 8 (Precursor) GN=At1g64760 OS=Arabidopsis thaliana (Mouse-ear cress) PE=1 SV=2
CCG042230.1	Glucan endo-1,3-beta-glucosidase 8 (Precursor) GN=At1g64760 OS=Arabidopsis thaliana (Mouse-ear cress) PE=1 SV=2
CCG043878.1	Glucan endo-1,3-beta-glucosidase 8 (Precursor) GN=At1g64760 OS=Arabidopsis thaliana (Mouse-ear cress) PE=1 SV=2
CCG053892.1	Glucan endo-1,3-beta-glucosidase 8 (Precursor) GN=At1g64760 OS=Arabidopsis thaliana (Mouse-ear cress) PE=1 SV=2
CCG040997.1	Glucan endo-1,3-beta-glucosidase 8 (Precursor) GN=At1g64760 OS=Arabidopsis thaliana (Mouse-ear cress) PE=1 SV=2
CCG007151.1	Glucan endo-1,3-beta-glucosidase 6 (Precursor) GN=At5g58090 OS=Arabidopsis thaliana (Mouse-ear cress) PE=1 SV=2
CCG019612.1	Glucan endo-1,3-beta-glucosidase 6 (Precursor) GN=At5g58090 OS=Arabidopsis thaliana (Mouse-ear cress) PE=1 SV=2
CCG044724.1	Glucan endo-1,3-beta-glucosidase 6 (Precursor) GN=At5g58090 OS=Arabidopsis thaliana (Mouse-ear cress) PE=1 SV=2
CCG033353.1	Glucan endo-1,3-beta-glucosidase 6 (Precursor) GN=At5g58090 OS=Arabidopsis thaliana (Mouse-ear cress) PE=1 SV=2
CCG004351.2	Glucan endo-1,3-beta-glucosidase 5 (Precursor) GN=At4g31140 OS=Arabidopsis thaliana (Mouse-ear cress) PE=1 SV=1
CCG026441.1	Glucan endo-1,3-beta-glucosidase 5 (Precursor) GN=At4g31140 OS=Arabidopsis thaliana (Mouse-ear cress) PE=1 SV=1
CCG008463.1	F-box protein PP2-B10 GN=PP2B10 OS=Arabidopsis thaliana (Mouse-ear cress) PE=1 SV=1
CCG010171.1	F-box protein PP2-B10 GN=PP2B10 OS=Arabidopsis thaliana (Mouse-ear cress) PE=1 SV=1
CCG010155.1	F-box protein PP2-B10 GN=PP2B10 OS=Arabidopsis thaliana (Mouse-ear cress) PE=1 SV=1
CCG036778.2	F-box protein PP2-B10 GN=PP2B10 OS=Arabidopsis thaliana (Mouse-ear cress) PE=1 SV=1
CCG051628.1	F-box protein PP2-B10 GN=PP2B10 OS=Arabidopsis thaliana (Mouse-ear cress) PE=1 SV=1
CCG010876.1	Fanconi-associated nuclease 1 homolog OS=Oryza sativa subsp. japonica (Rice) PE=3 SV=1
CCG038138.1	Factor of DNA methylation 1 {ECO:0000303|PubMed:22302148} OS=Arabidopsis thaliana (Mouse-ear cress) PE=1 SV=1
CCG017898.1	Endoribonuclease Dicer homolog 4 GN=OSJNBb0065L13.5 OS=Oryza sativa subsp. japonica (Rice) PE=2 SV=1
CCG027313.1	Endoribonuclease Dicer homolog 3b GN=OSJNBa0029C15.23 OS=Oryza sativa subsp. japonica (Rice) PE=3 SV=2
CCG050942.1	Endoribonuclease Dicer homolog 3b GN=OSJNBa0029C15.23 OS=Oryza sativa subsp. japonica (Rice) PE=3 SV=2
CCG032724.1	Endoribonuclease Dicer homolog 3a GN=P0456E05.21 OS=Oryza sativa subsp. japonica (Rice) PE=2 SV=1
CCG002379.2	Endoribonuclease Dicer homolog 3a GN=P0456E05.21 OS=Oryza sativa subsp. japonica (Rice) PE=2 SV=1
CCG010977.3	Endoribonuclease Dicer homolog 2a GN=OJ1785_A05.30 OS=Oryza sativa subsp. japonica (Rice) PE=2 SV=1
CCG025534.1	Endoribonuclease Dicer homolog 2a GN=OJ1785_A05.30 OS=Oryza sativa subsp. japonica (Rice) PE=2 SV=1
CCG025842.1	Endoribonuclease Dicer homolog 2a GN=OJ1785_A05.30 OS=Oryza sativa subsp. japonica (Rice) PE=2 SV=1
CCG010976.1	Endoribonuclease Dicer homolog 2a GN=OJ1785_A05.30 OS=Oryza sativa subsp. japonica (Rice) PE=2 SV=1
CCG025841.2	Endoribonuclease Dicer homolog 2a GN=OJ1785_A05.30 OS=Oryza sativa subsp. japonica (Rice) PE=2 SV=1
CCG033062.1	Endoribonuclease Dicer homolog 1 OS=Oryza sativa subsp. japonica (Rice) PE=3 SV=1
CCG040621.1	Endoribonuclease Dicer homolog 1 OS=Oryza sativa subsp. japonica (Rice) PE=3 SV=1
CCG006172.1	Endoribonuclease Dicer homolog 1 OS=Oryza sativa subsp. japonica (Rice) PE=3 SV=1
CCG010645.1	Endoribonuclease Dicer homolog 1 OS=Oryza sativa subsp. japonica (Rice) PE=3 SV=1
CCG000599.1	Endonuclease OS=Nicotiana tabacum (Common tobacco) PE=2 SV=1
CCG038592.1	Endonuclease OS=Nicotiana tabacum (Common tobacco) PE=2 SV=1
CCG002782.1	Endonuclease OS=Nicotiana tabacum (Common tobacco) PE=2 SV=1
CCG051680.1	Elongation factor 1-alpha GN=TEF OS=Euglena gracilis PE=2 SV=1
CCG030536.1	Elongation factor 1-alpha GN=REFA4 OS=Oryza sativa subsp. japonica (Rice) PE=2 SV=2
CCG036061.1	Elongation factor 1-alpha GN=REFA4 OS=Oryza sativa subsp. japonica (Rice) PE=2 SV=2
CCG001097.1	Elongation factor 1-alpha GN=REFA4 OS=Oryza sativa subsp. japonica (Rice) PE=2 SV=2
CCG009453.1	Elongation factor 1-alpha GN=REFA4 OS=Oryza sativa subsp. japonica (Rice) PE=2 SV=2
CCG001098.1	Elongation factor 1-alpha GN=REFA4 OS=Oryza sativa subsp. japonica (Rice) PE=2 SV=2
CCG001099.1	Elongation factor 1-alpha GN=REFA4 OS=Oryza sativa subsp. japonica (Rice) PE=2 SV=2
CCG001100.1	Elongation factor 1-alpha GN=REFA4 OS=Oryza sativa subsp. japonica (Rice) PE=2 SV=2
CCG001102.1	Elongation factor 1-alpha GN=REFA4 OS=Oryza sativa subsp. japonica (Rice) PE=2 SV=2
CCG017654.1	Elongation factor 1-alpha GN=REFA4 OS=Oryza sativa subsp. japonica (Rice) PE=2 SV=2
CCG036060.1	Elongation factor 1-alpha GN=REFA4 OS=Oryza sativa subsp. japonica (Rice) PE=2 SV=2
CCG036062.1	Elongation factor 1-alpha GN=REFA4 OS=Oryza sativa subsp. japonica (Rice) PE=2 SV=2
CCG036063.1	Elongation factor 1-alpha GN=REFA4 OS=Oryza sativa subsp. japonica (Rice) PE=2 SV=2
CCG036064.1	Elongation factor 1-alpha GN=REFA4 OS=Oryza sativa subsp. japonica (Rice) PE=2 SV=2
CCG014019.1	E3 ubiquitin-protein ligase At4g11680 GN=At4g11680 OS=Arabidopsis thaliana (Mouse-ear cress) PE=2 SV=1
CCG051072.1	E3 ubiquitin-protein ligase At1g63170 GN=At1g63170 OS=Arabidopsis thaliana (Mouse-ear cress) PE=2 SV=2
CCG005839.2	Disease resistance protein RPM1 GN=F17A9.20 OS=Arabidopsis thaliana (Mouse-ear cress) PE=1 SV=1
CCG010948.1	Cysteine proteinase inhibitor 8 (Precursor) OS=Oryza sativa subsp. japonica (Rice) PE=2 SV=1
CCG053671.1	Cysteine proteinase inhibitor 8 (Precursor) OS=Oryza sativa subsp. japonica (Rice) PE=2 SV=1
CCG015896.1	CO(2)-response secreted protease {ECO:0000303|PubMed:25043023} (Precursor) OS=Arabidopsis thaliana (Mouse-ear cress) PE=2 SV=1
CCG027248.1	CO(2)-response secreted protease {ECO:0000303|PubMed:25043023} (Precursor) OS=Arabidopsis thaliana (Mouse-ear cress) PE=2 SV=1
CCG042850.2	CO(2)-response secreted protease {ECO:0000303|PubMed:25043023} (Precursor) OS=Arabidopsis thaliana (Mouse-ear cress) PE=2 SV=1
CCG042164.1	CO(2)-response secreted protease {ECO:0000303|PubMed:25043023} (Precursor) OS=Arabidopsis thaliana (Mouse-ear cress) PE=2 SV=1
CCG036288.2	Cellulose synthase-like protein D4 GN=OsJ_035046 OS=Oryza sativa subsp. japonica (Rice) PE=2 SV=1
CCG008652.1	Cellulose synthase-like protein D4 GN=OsJ_035046 OS=Oryza sativa subsp. japonica (Rice) PE=2 SV=1
CCG047534.1	Cellulose synthase-like protein D4 GN=OsJ_035046 OS=Oryza sativa subsp. japonica (Rice) PE=2 SV=1
CCG017986.1	Cellulose synthase-like protein D3 OS=Oryza sativa subsp. japonica (Rice) PE=2 SV=2
CCG042107.3	Cellulose synthase-like protein D3 OS=Oryza sativa subsp. japonica (Rice) PE=2 SV=2
CCG026805.1	Cellulose synthase-like protein D2 OS=Oryza sativa subsp. japonica (Rice) PE=2 SV=1
CCG003890.1	Cellulose synthase-like protein D2 OS=Oryza sativa subsp. japonica (Rice) PE=2 SV=1
CCG015003.1	Cellulose synthase-like protein D1 OS=Oryza sativa subsp. japonica (Rice) PE=2 SV=1
CCG042464.2	Cellulose synthase-like protein D1 OS=Oryza sativa subsp. japonica (Rice) PE=2 SV=1
CCG030585.1	Cellulose synthase A catalytic subunit 9 [UDP-forming] OS=Oryza sativa subsp. japonica (Rice) PE=2 SV=1
CCG037506.1	Cellulose synthase A catalytic subunit 9 [UDP-forming] OS=Oryza sativa subsp. japonica (Rice) PE=2 SV=1
CCG036627.2	Cellulose synthase A catalytic subunit 9 [UDP-forming] OS=Oryza sativa subsp. japonica (Rice) PE=2 SV=1
CCG030250.1	Cellulose synthase A catalytic subunit 7 [UDP-forming] GN=OSJNBa0006L06.10 OS=Oryza sativa subsp. japonica (Rice) PE=2 SV=1
CCG003165.1	Cellulose synthase A catalytic subunit 7 [UDP-forming] GN=OSJNBa0006L06.10 OS=Oryza sativa subsp. japonica (Rice) PE=2 SV=1
CCG022441.2	Cellulose synthase A catalytic subunit 5 [UDP-forming] GN=CESA5 OS=Arabidopsis thaliana (Mouse-ear cress) PE=1 SV=2
CCG043111.1	Cellulose synthase A catalytic subunit 5 [UDP-forming] GN=CESA5 OS=Arabidopsis thaliana (Mouse-ear cress) PE=1 SV=2
CCG015509.1	Cellulose synthase A catalytic subunit 4 [UDP-forming] GN=P0046E05.4 OS=Oryza sativa subsp. japonica (Rice) PE=2 SV=1
CCG028007.1	Cellulose synthase A catalytic subunit 4 [UDP-forming] GN=CESA4 OS=Oryza sativa subsp. indica (Rice) PE=2 SV=2
CCG051506.1	Cellulose synthase A catalytic subunit 2 [UDP-forming] GN=T22F8.250 OS=Arabidopsis thaliana (Mouse-ear cress) PE=1 SV=1
CCG005245.1	C2 and GRAM domain-containing protein At1g03370 GN=At1g03370 OS=Arabidopsis thaliana (Mouse-ear cress) PE=2 SV=4
CCG011049.1	C2 and GRAM domain-containing protein At1g03370 GN=At1g03370 OS=Arabidopsis thaliana (Mouse-ear cress) PE=2 SV=4
CCG018916.3	C2 and GRAM domain-containing protein At1g03370 GN=At1g03370 OS=Arabidopsis thaliana (Mouse-ear cress) PE=2 SV=4
CCG040715.1	C2 and GRAM domain-containing protein At1g03370 GN=At1g03370 OS=Arabidopsis thaliana (Mouse-ear cress) PE=2 SV=4
CCG042550.2	C2 and GRAM domain-containing protein At1g03370 GN=At1g03370 OS=Arabidopsis thaliana (Mouse-ear cress) PE=2 SV=4
CCG043140.1	C2 and GRAM domain-containing protein At1g03370 GN=At1g03370 OS=Arabidopsis thaliana (Mouse-ear cress) PE=2 SV=4
CCG005194.2	C2 and GRAM domain-containing protein At1g03370 GN=At1g03370 OS=Arabidopsis thaliana (Mouse-ear cress) PE=2 SV=4
CCG007792.2	C2 and GRAM domain-containing protein At1g03370 GN=At1g03370 OS=Arabidopsis thaliana (Mouse-ear cress) PE=2 SV=4
CCG039206.1	C2 and GRAM domain-containing protein At1g03370 GN=At1g03370 OS=Arabidopsis thaliana (Mouse-ear cress) PE=2 SV=4
CCG039403.1	C2 and GRAM domain-containing protein At1g03370 GN=At1g03370 OS=Arabidopsis thaliana (Mouse-ear cress) PE=2 SV=4
CCG042604.1	C2 and GRAM domain-containing protein At1g03370 GN=At1g03370 OS=Arabidopsis thaliana (Mouse-ear cress) PE=2 SV=4
CCG042754.1	C2 and GRAM domain-containing protein At1g03370 GN=At1g03370 OS=Arabidopsis thaliana (Mouse-ear cress) PE=2 SV=4
CCG043142.1	C2 and GRAM domain-containing protein At1g03370 GN=At1g03370 OS=Arabidopsis thaliana (Mouse-ear cress) PE=2 SV=4
CCG046009.2	C2 and GRAM domain-containing protein At1g03370 GN=At1g03370 OS=Arabidopsis thaliana (Mouse-ear cress) PE=2 SV=4
CCG049754.5	C2 and GRAM domain-containing protein At1g03370 GN=At1g03370 OS=Arabidopsis thaliana (Mouse-ear cress) PE=2 SV=4
CCG040717.1	C2 and GRAM domain-containing protein At1g03370 GN=At1g03370 OS=Arabidopsis thaliana (Mouse-ear cress) PE=2 SV=4
CCG001817.1	Beta-glucosidase 8 (Precursor) OS=Oryza sativa subsp. japonica (Rice) PE=1 SV=1
CCG053369.1	Beta-glucosidase 8 (Precursor) OS=Oryza sativa subsp. japonica (Rice) PE=1 SV=1
CCG001818.1	Beta-glucosidase 7 (Precursor) GN=OSJNBa0004L11.16 OS=Oryza sativa subsp. japonica (Rice) PE=1 SV=1
CCG001820.1	Beta-glucosidase 7 (Precursor) GN=OSJNBa0004L11.16 OS=Oryza sativa subsp. japonica (Rice) PE=1 SV=1
CCG053365.1	Beta-glucosidase 7 (Precursor) GN=OSJNBa0004L11.16 OS=Oryza sativa subsp. japonica (Rice) PE=1 SV=1
CCG053367.1	Beta-glucosidase 7 (Precursor) GN=OSJNBa0004L11.16 OS=Oryza sativa subsp. japonica (Rice) PE=1 SV=1
CCG031141.1	Beta-glucosidase 6 (Precursor) GN=BGLU6 OS=Oryza sativa subsp. japonica (Rice) PE=1 SV=1
CCG017577.2	Beta-glucosidase 6 (Precursor) GN=BGLU6 OS=Oryza sativa subsp. japonica (Rice) PE=1 SV=1
CCG028882.1	Beta-glucosidase 38 (Precursor) GN=OsJ_35886 OS=Oryza sativa subsp. japonica (Rice) PE=2 SV=2
CCG046575.1	Beta-glucosidase 38 (Precursor) GN=OsJ_35886 OS=Oryza sativa subsp. japonica (Rice) PE=2 SV=2
CCG021583.1	Beta-glucosidase 34 (Precursor) OS=Oryza sativa subsp. japonica (Rice) PE=2 SV=1
CCG048623.1	Beta-glucosidase 34 (Precursor) OS=Oryza sativa subsp. japonica (Rice) PE=2 SV=1
CCG005594.1	Beta-glucosidase 30 (Precursor) GN=BGLU30 OS=Oryza sativa subsp. japonica (Rice) PE=2 SV=1
CCG003842.1	Beta-glucosidase 29 (Precursor) GN=OsJ_29835 OS=Oryza sativa subsp. japonica (Rice) PE=2 SV=2
CCG003845.1	Beta-glucosidase 29 (Precursor) GN=OsJ_29835 OS=Oryza sativa subsp. japonica (Rice) PE=2 SV=2
CCG020327.1	Beta-glucosidase 26 (Precursor) GN=OsJ_25416 OS=Oryza sativa subsp. japonica (Rice) PE=1 SV=1
CCG046988.1	Beta-glucosidase 26 (Precursor) GN=OsJ_25416 OS=Oryza sativa subsp. japonica (Rice) PE=1 SV=1
CCG051885.1	Beta-glucosidase 26 (Precursor) GN=OsJ_25416 OS=Oryza sativa subsp. japonica (Rice) PE=1 SV=1
CCG037112.1	Beta-glucosidase 25 (Precursor) GN=BGLU25 OS=Oryza sativa subsp. japonica (Rice) PE=2 SV=2
CCG025229.2	Beta-glucosidase 25 (Precursor) GN=BGLU25 OS=Oryza sativa subsp. japonica (Rice) PE=2 SV=2
CCG029693.1	Beta-glucosidase 24 (Precursor) OS=Oryza sativa subsp. japonica (Rice) PE=2 SV=1
CCG007963.1	Beta-glucosidase 12 (Precursor) OS=Oryza sativa subsp. japonica (Rice) PE=2 SV=2
CCG010205.1	Beta-glucosidase 12 (Precursor) OS=Oryza sativa subsp. japonica (Rice) PE=2 SV=2
CCG010206.1	Beta-glucosidase 12 (Precursor) OS=Oryza sativa subsp. japonica (Rice) PE=2 SV=2
CCG019865.2	Beta-glucosidase 1 (Precursor) GN=OSJNBa0094H06.33 OS=Oryza sativa subsp. japonica (Rice) PE=2 SV=1
CCG042417.3	Ankyrin repeat-containing protein At5g02620 GN=At5g02620 OS=Arabidopsis thaliana (Mouse-ear cress) PE=1 SV=1
CCG041031.1	Ankyrin repeat-containing protein At3g12360 GN=At3g12360 OS=Arabidopsis thaliana (Mouse-ear cress) PE=2 SV=1
CCG023582.1	Ankyrin repeat-containing protein At3g12360 GN=At3g12360 OS=Arabidopsis thaliana (Mouse-ear cress) PE=2 SV=1
CCG020484.1	Ankyrin repeat-containing protein At3g12360 GN=At3g12360 OS=Arabidopsis thaliana (Mouse-ear cress) PE=2 SV=1
CCG047254.1	Ankyrin repeat-containing protein At3g12360 GN=At3g12360 OS=Arabidopsis thaliana (Mouse-ear cress) PE=2 SV=1
CCG018243.1	Ankyrin repeat-containing protein At2g01680 GN=At2g01680 OS=Arabidopsis thaliana (Mouse-ear cress) PE=2 SV=1
CCG018240.1	Ankyrin repeat-containing protein At2g01680 GN=At2g01680 OS=Arabidopsis thaliana (Mouse-ear cress) PE=2 SV=1
CCG009507.1	Ankyrin repeat-containing protein At2g01680 GN=At2g01680 OS=Arabidopsis thaliana (Mouse-ear cress) PE=2 SV=1
CCG033668.3	Ankyrin repeat-containing protein At2g01680 GN=At2g01680 OS=Arabidopsis thaliana (Mouse-ear cress) PE=2 SV=1
CCG041987.1	Ankyrin repeat-containing protein At2g01680 GN=At2g01680 OS=Arabidopsis thaliana (Mouse-ear cress) PE=2 SV=1
CCG052260.1	Ankyrin repeat-containing protein At2g01680 GN=At2g01680 OS=Arabidopsis thaliana (Mouse-ear cress) PE=2 SV=1
CCG022958.1	Ankyrin repeat-containing protein At2g01680 GN=At2g01680 OS=Arabidopsis thaliana (Mouse-ear cress) PE=2 SV=1
CCG002875.1	Amino acid permease 6 GN=AAP6 OS=Arabidopsis thaliana (Mouse-ear cress) PE=1 SV=1
CCG042688.1	Amino acid permease 6 GN=AAP6 OS=Arabidopsis thaliana (Mouse-ear cress) PE=1 SV=1
CCG043792.2	Amino acid permease 6 GN=AAP6 OS=Arabidopsis thaliana (Mouse-ear cress) PE=1 SV=1
CCG003627.1	Amino acid permease 3 GN=AAP3 OS=Arabidopsis thaliana (Mouse-ear cress) PE=1 SV=2
CCG005831.1	Amino acid permease 3 GN=AAP3 OS=Arabidopsis thaliana (Mouse-ear cress) PE=1 SV=2
CCG010845.1	Amino acid permease 3 GN=AAP3 OS=Arabidopsis thaliana (Mouse-ear cress) PE=1 SV=2
CCG010847.1	Amino acid permease 3 GN=AAP3 OS=Arabidopsis thaliana (Mouse-ear cress) PE=1 SV=2
CCG010848.1	Amino acid permease 3 GN=AAP3 OS=Arabidopsis thaliana (Mouse-ear cress) PE=1 SV=2
CCG047665.1	Amino acid permease 3 GN=AAP3 OS=Arabidopsis thaliana (Mouse-ear cress) PE=1 SV=2
CCG049733.1	Amino acid permease 3 GN=AAP3 OS=Arabidopsis thaliana (Mouse-ear cress) PE=1 SV=2
CCG051235.1	Amino acid permease 3 GN=AAP3 OS=Arabidopsis thaliana (Mouse-ear cress) PE=1 SV=2
CCG051236.1	Amino acid permease 3 GN=AAP3 OS=Arabidopsis thaliana (Mouse-ear cress) PE=1 SV=2
CCG028479.1	Amino acid permease 2 GN=AAP2 OS=Arabidopsis thaliana (Mouse-ear cress) PE=1 SV=1
CCG041833.1	Amino acid permease 2 GN=AAP2 OS=Arabidopsis thaliana (Mouse-ear cress) PE=1 SV=1
CCG045582.3	Amino acid permease 2 GN=AAP2 OS=Arabidopsis thaliana (Mouse-ear cress) PE=1 SV=1
CCG014786.1	Amino acid permease 1 OS=Arabidopsis thaliana (Mouse-ear cress) PE=1 SV=1
CCG014785.1	Amino acid permease 1 OS=Arabidopsis thaliana (Mouse-ear cress) PE=1 SV=1
CCG014787.1	Amino acid permease 1 OS=Arabidopsis thaliana (Mouse-ear cress) PE=1 SV=1
CCG014788.1	Amino acid permease 1 OS=Arabidopsis thaliana (Mouse-ear cress) PE=1 SV=1
CCG042690.1	Amino acid permease 1 OS=Arabidopsis thaliana (Mouse-ear cress) PE=1 SV=1
CCG004032.1	Agmatine coumaroyltransferase-2 {ECO:0000303|PubMed:18270436, ECO:0000312|EMBL:BAF97627.1} GN=ACT-2 OS=Hordeum vulgare (Barley) PE=1 SV=1
CCG004034.1	Agmatine coumaroyltransferase-2 {ECO:0000303|PubMed:18270436, ECO:0000312|EMBL:BAF97627.1} GN=ACT-2 OS=Hordeum vulgare (Barley) PE=1 SV=1
CCG004036.1	Agmatine coumaroyltransferase-2 {ECO:0000303|PubMed:18270436, ECO:0000312|EMBL:BAF97627.1} GN=ACT-2 OS=Hordeum vulgare (Barley) PE=1 SV=1
CCG004674.1	Agmatine coumaroyltransferase-2 {ECO:0000303|PubMed:18270436, ECO:0000312|EMBL:BAF97627.1} GN=ACT-2 OS=Hordeum vulgare (Barley) PE=1 SV=1
CCG004675.1	Agmatine coumaroyltransferase-2 {ECO:0000303|PubMed:18270436, ECO:0000312|EMBL:BAF97627.1} GN=ACT-2 OS=Hordeum vulgare (Barley) PE=1 SV=1
CCG004676.3	Agmatine coumaroyltransferase-2 {ECO:0000303|PubMed:18270436, ECO:0000312|EMBL:BAF97627.1} GN=ACT-2 OS=Hordeum vulgare (Barley) PE=1 SV=1
CCG036957.1	Agmatine coumaroyltransferase-2 {ECO:0000303|PubMed:18270436, ECO:0000312|EMBL:BAF97627.1} GN=ACT-2 OS=Hordeum vulgare (Barley) PE=1 SV=1
CCG036958.1	Agmatine coumaroyltransferase-2 {ECO:0000303|PubMed:18270436, ECO:0000312|EMBL:BAF97627.1} GN=ACT-2 OS=Hordeum vulgare (Barley) PE=1 SV=1
CCG036959.1	Agmatine coumaroyltransferase-2 {ECO:0000303|PubMed:18270436, ECO:0000312|EMBL:BAF97627.1} GN=ACT-2 OS=Hordeum vulgare (Barley) PE=1 SV=1
CCG036960.1	Agmatine coumaroyltransferase-2 {ECO:0000303|PubMed:18270436, ECO:0000312|EMBL:BAF97627.1} GN=ACT-2 OS=Hordeum vulgare (Barley) PE=1 SV=1
CCG041528.2	Agmatine coumaroyltransferase-2 {ECO:0000303|PubMed:18270436, ECO:0000312|EMBL:BAF97627.1} GN=ACT-2 OS=Hordeum vulgare (Barley) PE=1 SV=1
CCG050583.1	Agmatine coumaroyltransferase-2 {ECO:0000303|PubMed:18270436, ECO:0000312|EMBL:BAF97627.1} GN=ACT-2 OS=Hordeum vulgare (Barley) PE=1 SV=1
CCG004677.1	Agmatine coumaroyltransferase-1 {ECO:0000303|PubMed:18270436, ECO:0000312|EMBL:BAF97626.1} GN=ACT-1 OS=Hordeum vulgare (Barley) PE=1 SV=1
CCG037297.1	Agmatine coumaroyltransferase-1 {ECO:0000303|PubMed:18270436, ECO:0000312|EMBL:BAF97626.1} GN=ACT-1 OS=Hordeum vulgare (Barley) PE=1 SV=1
CCG007870.1	ADP-ribosylation factor GTPase-activating protein AGD12 GN=F7J7.100 OS=Arabidopsis thaliana (Mouse-ear cress) PE=1 SV=1
CCG019264.1	Acyltransferase-like protein At3g26840, chloroplastic (Precursor) GN=At3g26840 OS=Arabidopsis thaliana (Mouse-ear cress) PE=2 SV=1
CCG008505.1	7-deoxyloganetin glucosyltransferase GN=UGT85A24 OS=Gardenia jasminoides (Cape jasmine) PE=1 SV=1
CCG014708.1	7-deoxyloganetin glucosyltransferase GN=UGT85A24 OS=Gardenia jasminoides (Cape jasmine) PE=1 SV=1
CCG016700.1	7-deoxyloganetin glucosyltransferase GN=UGT85A24 OS=Gardenia jasminoides (Cape jasmine) PE=1 SV=1
CCG016701.1	7-deoxyloganetin glucosyltransferase GN=UGT85A24 OS=Gardenia jasminoides (Cape jasmine) PE=1 SV=1
CCG027940.2	7-deoxyloganetin glucosyltransferase GN=UGT85A24 OS=Gardenia jasminoides (Cape jasmine) PE=1 SV=1
CCG028822.1	7-deoxyloganetin glucosyltransferase GN=UGT85A24 OS=Gardenia jasminoides (Cape jasmine) PE=1 SV=1
CCG031805.1	7-deoxyloganetin glucosyltransferase GN=UGT85A24 OS=Gardenia jasminoides (Cape jasmine) PE=1 SV=1
CCG031807.1	7-deoxyloganetin glucosyltransferase GN=UGT85A24 OS=Gardenia jasminoides (Cape jasmine) PE=1 SV=1
CCG032268.1	7-deoxyloganetin glucosyltransferase GN=UGT85A24 OS=Gardenia jasminoides (Cape jasmine) PE=1 SV=1
CCG037787.1	7-deoxyloganetin glucosyltransferase GN=UGT85A24 OS=Gardenia jasminoides (Cape jasmine) PE=1 SV=1
CCG048925.1	7-deoxyloganetin glucosyltransferase GN=UGT85A24 OS=Gardenia jasminoides (Cape jasmine) PE=1 SV=1
CCG052388.1	7-deoxyloganetin glucosyltransferase GN=UGT85A24 OS=Gardenia jasminoides (Cape jasmine) PE=1 SV=1
CCG019986.1	4-hydroxy-7-methoxy-3-oxo-3,4-dihydro-2H-1,4-benzoxazin-2-yl glucoside beta-D-glucosidase 2, chloroplastic (Precursor) GN=GLU2 OS=Zea mays (Maize) PE=1 SV=1
CCG016309.1	4-hydroxy-7-methoxy-3-oxo-3,4-dihydro-2H-1,4-benzoxazin-2-yl glucoside beta-D-glucosidase 1b, chloroplastic (Precursor) GN=GLU1B OS=Triticum aestivum (Wheat) PE=1 SV=1
CCG033744.2	3-ketoacyl-CoA synthase 6 GN=T26J14.10 OS=Arabidopsis thaliana (Mouse-ear cress) PE=1 SV=1
CCG025532.1	3-ketoacyl-CoA synthase 6 GN=T26J14.10 OS=Arabidopsis thaliana (Mouse-ear cress) PE=1 SV=1
CCG017620.1	3-ketoacyl-CoA synthase 6 GN=T26J14.10 OS=Arabidopsis thaliana (Mouse-ear cress) PE=1 SV=1
CCG031103.1	3-ketoacyl-CoA synthase 6 GN=T26J14.10 OS=Arabidopsis thaliana (Mouse-ear cress) PE=1 SV=1
CCG000509.1	3-ketoacyl-CoA synthase 6 GN=T26J14.10 OS=Arabidopsis thaliana (Mouse-ear cress) PE=1 SV=1
CCG008520.1	3-ketoacyl-CoA synthase 6 GN=T26J14.10 OS=Arabidopsis thaliana (Mouse-ear cress) PE=1 SV=1
CCG025533.1	3-ketoacyl-CoA synthase 6 GN=T26J14.10 OS=Arabidopsis thaliana (Mouse-ear cress) PE=1 SV=1
CCG033742.1	3-ketoacyl-CoA synthase 6 GN=T26J14.10 OS=Arabidopsis thaliana (Mouse-ear cress) PE=1 SV=1
CCG004469.1	3-ketoacyl-CoA synthase 6 GN=T26J14.10 OS=Arabidopsis thaliana (Mouse-ear cress) PE=1 SV=1
CCG004476.1	3-ketoacyl-CoA synthase 6 GN=T26J14.10 OS=Arabidopsis thaliana (Mouse-ear cress) PE=1 SV=1
CCG022063.1	3-ketoacyl-CoA synthase 6 GN=T26J14.10 OS=Arabidopsis thaliana (Mouse-ear cress) PE=1 SV=1
CCG022066.1	3-ketoacyl-CoA synthase 5 GN=F2J7.9 OS=Arabidopsis thaliana (Mouse-ear cress) PE=1 SV=1
CCG022064.1	3-ketoacyl-CoA synthase 5 GN=F2J7.9 OS=Arabidopsis thaliana (Mouse-ear cress) PE=1 SV=1
CCG004475.1	3-ketoacyl-CoA synthase 5 GN=F2J7.9 OS=Arabidopsis thaliana (Mouse-ear cress) PE=1 SV=1
CCG026723.1	3-ketoacyl-CoA synthase 5 GN=F2J7.9 OS=Arabidopsis thaliana (Mouse-ear cress) PE=1 SV=1
CCG030151.1	3-ketoacyl-CoA synthase 4 GN=KCS4 OS=Arabidopsis thaliana (Mouse-ear cress) PE=2 SV=1
CCG038641.1	3-ketoacyl-CoA synthase 4 GN=KCS4 OS=Arabidopsis thaliana (Mouse-ear cress) PE=2 SV=1
CCG007586.1	3-ketoacyl-CoA synthase 17 GN=KCS17 OS=Arabidopsis thaliana (Mouse-ear cress) PE=2 SV=2
CCG034542.1	3-ketoacyl-CoA synthase 17 GN=KCS17 OS=Arabidopsis thaliana (Mouse-ear cress) PE=2 SV=2
CCG000339.1	3-ketoacyl-CoA synthase 17 GN=KCS17 OS=Arabidopsis thaliana (Mouse-ear cress) PE=2 SV=2
CCG035688.1	3-ketoacyl-CoA synthase 17 GN=KCS17 OS=Arabidopsis thaliana (Mouse-ear cress) PE=2 SV=2
CCG036183.1	3-ketoacyl-CoA synthase 17 GN=KCS17 OS=Arabidopsis thaliana (Mouse-ear cress) PE=2 SV=2
CCG020005.3	3-ketoacyl-CoA synthase 11 GN=KCS11 OS=Arabidopsis thaliana (Mouse-ear cress) PE=2 SV=1
CCG013855.1	3-ketoacyl-CoA synthase 11 GN=KCS11 OS=Arabidopsis thaliana (Mouse-ear cress) PE=2 SV=1
CCG023662.1	3-ketoacyl-CoA synthase 11 GN=KCS11 OS=Arabidopsis thaliana (Mouse-ear cress) PE=2 SV=1
CCG027876.2	3-ketoacyl-CoA synthase 11 GN=KCS11 OS=Arabidopsis thaliana (Mouse-ear cress) PE=2 SV=1
CCG053222.1	3-ketoacyl-CoA synthase 11 GN=KCS11 OS=Arabidopsis thaliana (Mouse-ear cress) PE=2 SV=1
CCG001577.2	3-ketoacyl-CoA synthase 11 GN=KCS11 OS=Arabidopsis thaliana (Mouse-ear cress) PE=2 SV=1
CCG030183.1	3-ketoacyl-CoA synthase 11 GN=KCS11 OS=Arabidopsis thaliana (Mouse-ear cress) PE=2 SV=1
CCG038604.1	3-ketoacyl-CoA synthase 11 GN=KCS11 OS=Arabidopsis thaliana (Mouse-ear cress) PE=2 SV=1
CCG029960.2	3-ketoacyl-CoA synthase 10 GN=T1D16.11 OS=Arabidopsis thaliana (Mouse-ear cress) PE=1 SV=2
CCG013956.1	3-ketoacyl-CoA synthase 10 GN=T1D16.11 OS=Arabidopsis thaliana (Mouse-ear cress) PE=1 SV=2
CCG011758.1	3-ketoacyl-CoA synthase 1 GN=T25K16.11 OS=Arabidopsis thaliana (Mouse-ear cress) PE=2 SV=1
CCG052145.1	3-ketoacyl-CoA synthase 1 GN=T25K16.11 OS=Arabidopsis thaliana (Mouse-ear cress) PE=2 SV=1
CCG001681.1	3-ketoacyl-CoA synthase 1 GN=T25K16.11 OS=Arabidopsis thaliana (Mouse-ear cress) PE=2 SV=1
CCG032938.1	3-ketoacyl-CoA synthase 1 GN=T25K16.11 OS=Arabidopsis thaliana (Mouse-ear cress) PE=2 SV=1
CCG006484.1	3-ketoacyl-CoA synthase 1 GN=T25K16.11 OS=Arabidopsis thaliana (Mouse-ear cress) PE=2 SV=1
CCG002043.1	1-deoxy-D-xylulose 5-phosphate reductoisomerase, chloroplastic (Precursor) OS=Oryza sativa subsp. japonica (Rice) PE=2 SV=2
CCG003720.1	--
CCG043869.1	--
CCG001090.1	--
CCG005502.1	--
CCG028066.1	--
CCG054155.1	--
CCG004337.1	--
CCG042055.1	--
CCG049030.1	--
CCG004710.1	--
CCG018345.3	--
CCG020523.1	--
CCG021298.1	--
CCG019321.1	--
CCG021437.1	--
CCG026875.2	--
CCG030757.1	--
CCG034501.1	--
CCG039692.1	--
CCG040181.1	--
CCG044538.1	--
CCG023688.1	--
CCG008782.1	--
CCG034644.2	--
CCG010489.3	--
CCG010490.1	--
CCG010492.1	--
CCG010493.1	--
CCG010494.1	--
CCG010495.1	--
CCG018134.1	--
CCG018135.1	--
CCG018138.1	--
CCG018140.1	--
CCG045140.1	--
CCG048389.1	--
CCG027279.1	--
CCG027281.1	--
CCG027282.1	--
CCG027283.2	--
CCG029768.1	--
CCG029769.1	--
CCG050911.1	--
CCG050912.1	--
CCG050913.1	--
CCG054305.1	--
CCG054306.1	--
CCG054309.1	--
CCG032468.1	--
CCG012767.1	--
CCG032469.1	--
CCG032470.1	--
CCG032472.1	--
CCG047622.1	--
CCG050301.1	--
CCG037471.1	--
CCG021161.1	--
CCG042774.1	--
CCG044753.1	--
CCG035257.1	--
CCG005889.1	--
CCG017223.1	--
CCG033778.1	--
CCG010567.1	--
CCG000381.6	--
CCG011123.1	--
CCG011925.1	--
CCG027253.1	--
CCG033990.1	--
CCG041656.1	--
CCG027251.1	--
CCG015365.1	--
CCG041630.1	--
CCG042397.1	--
CCG023426.1	--
CCG030951.1	--
CCG045658.1	--
CCG050613.1	--
CCG011427.1	--
CCG016513.1	--
CCG016527.1	--
CCG017194.1	--
CCG018295.1	--
CCG021567.1	--
CCG023725.1	--
CCG036819.1	--
CCG038703.1	--
CCG045801.1	--
CCG012491.1	--
CCG041908.1	--
CCG051299.1	--
CCG051386.1	--
CCG051617.1	--
CCG053068.1	--
CCG053087.1	--
CCG001469.2	--
CCG019117.1	--
CCG020559.1	--
CCG027522.1	--
CCG047119.1	--
CCG007947.1	--
CCG015932.1	--
CCG027971.1	--
CCG028139.1	--
CCG039065.1	--
CCG000927.1	--
CCG000416.1	--
CCG009619.1	--
CCG019898.3	--
CCG047413.1	--
CCG010568.1	--
CCG046689.1	--
CCG002175.1	--
CCG004904.2	--
CCG033269.1	--
CCG052158.1	--
CCG051523.1	--
CCG017198.1	--
CCG007361.2	--
CCG014018.1	--
CCG049006.1	--
CCG049584.1	--
CCG043505.1	--
CCG049007.1	--
CCG049585.1	--
CCG003540.1	--
CCG033433.1	--
CCG042733.1	--
CCG052319.1	--
CCG027530.1	--
CCG050185.1	--
CCG031475.1	--
CCG009019.1	--
CCG033740.1	--
CCG053044.1	--
CCG009026.1	--
CCG024429.1	--
CCG035589.1	--
CCG039218.1	--
CCG005146.1	--
CCG003036.1	--
CCG007173.1	--
CCG036479.1	--
CCG032962.1	--
CCG051213.1	--
CCG002680.1	--
CCG005818.1	--
CCG007765.1	--
CCG037816.8	--
CCG001626.1	--
CCG029262.1	--
CCG006978.1	--
CCG025389.1	--
CCG025391.1	--
CCG033950.1	--
CCG033951.1	--
CCG035192.1	--
CCG042439.1	--
CCG043108.1	--
CCG046168.1	--
CCG049886.3	--
CCG000762.1	--
CCG000763.1	--
CCG007060.4	--
CCG016973.1	--
CCG016974.2	--
CCG027508.1	--
CCG027531.1	--
CCG027532.1	--
CCG029622.1	--
CCG029623.1	--
CCG045484.1	--
CCG045486.1	--
CCG049405.1	--
CCG049802.1	--
CCG029219.4	--
CCG053092.1	--
CCG044283.1	--
