# Supplementary material for: The genome of Cleistogenes songorica provides a blueprint for functional dissection of dimorphic flower differentiation and drought adaptability
Source: Plant Biotechnol J. 2020 Oct 28;19(3):532–47. doi: 10.1111/pbi.13483 (PMC7955882; doi:10.1111/pbi.13483)
Supplement: Supplementary file 9 — Table S20 Flowering‐related genes information. [file PBI-19-532-s018.xlsx]

## Sheet: Sheet1
Table S20. Flowering related genes information.
Gene name	Abbreviation	Short description	Cover Arabidopsis gene	C. songorica gene	CH	CL	Log2(CH/CL)
Pseudo_x0002_response regulator	PRRs			CCG030543.2	1.44433	0.315067	2.19667
				CCG009434.4	7.65354	4.60649	0.732459
				CCG017675.1	71.548	44.4576	0.686481
				CCG010697.1	28.1888	19.1278	0.559447
				CCG006241.1	40.3553	21.356	0.918119
				CCG051674.3	12.806	10.7038	0.258701
Late elongated hypocotyl/circadian clock	LHY/CCA1	Homeodomain-like superfamily protein	AT1G01060	CCG010110.1	21.1798	22.719	-0.101208
				CCG008021.1	12.7966	25.6084	-1.00086
CCA1 hiking expedition	CHE			CCG031859.1	1.53647	7.84018	-2.35127
				CCG052195.1	2.37987	2.36063	0.011706
				CCG028851.1	2.03762	3.03515	-0.574888
				CCG030693.1	0.613198	1.1265	-0.877417
				CCG029771.1	0	0	-
LUX ARRYHTHMO	LUX	Homeodomain-like superfamily protein	AT3G46640	CCG009058.1	1.78188	7.45453	-2.06472
				CCG020467.1	2.18135	1.12897	0.950216
				CCG024255.1	5.9838	1.63834	1.86883
Early flowering 4	ELF4	Protein of unknown function (DUF1313)	AT2G40080	CCG048536.1	0	0	-
Pseudo_x0002_response regulator 3	PRR3			CCG010697.1	28.1888	19.1278	0.559447
				CCG006241.1	40.3553	21.356	0.918119
Timing of cab expression1	TOC1	CCT motif -containing response regulator protein	AT5G61380	CCG032055.1	21.0393	20.7879	0.0173449
				CCG021169.1	9.82991	5.47811	0.8435
Cycling dof factor 1	CDF1	Cycling DOF factor 1	AT3G47500	CCG045899.1	11.0583	8.42547	0.392305
				CCG022136.1	7.90904	5.84681	0.435852
				CCG054142.2	1.64796	2.47253	-0.585303
				CCG048523.2	2.25735	1.78319	0.340173
Cycling dof factor 2	CDF2	Cycling DOF factor 2	AT5G39660	CCG013302.1	17.7254	12.8884	0.459741
				CCG051733.1	12.0261	7.37562	0.705327
				CCG044859.1	15.9246	15.0605	0.0804878
				CCG013893.1	28.6114	24.6786	0.213326
				CCG053179.1	15.4978	10.5632	0.553019
				CCG009494.1	2.97944	2.07919	0.519017
				CCG001904.1	5.40579	3.05717	0.822309
				CCG024152.1	8.08588	6.62972	0.286455
Flavin-binding kelch repeat, F-box 1/Zeitlupe	FKF1/ZTL	Flavin-binding, kelch repeat, f box 1	AT1G68050	CCG011805.1	4.09356	2.72403	0.587614
Zeitlupe	ZTL	Galactose oxidase/kelch repeat superfamily protein	AT5G57360	CCG003921.1	12.9647	10.8491	0.257005
				CCG007117.1	17.4717	18.5322	-0.0850089
				CCG009990.1	9.33189	9.93636	-0.0905487
				CCG021373.1	9.80901	11.7267	-0.257615
				CCG037058.2	8.02201	10.3608	-0.369097
Cryptochrome 1	CRY1/CRY2	Cryptochrome 1	AT4G08920	CCG048902.1	8.15163	9.50585	-0.221727
Cryptochrome 2	CRY2	Cryptochrome 2	AT1G04400	CCG028579.1	8.80354	9.29367	-0.0781643
				CCG028805.1	11.1334	14.8365	-0.414258
				CCG014713.1	3.79154	2.13432	0.829005
				CCG039179.1	6.19822	5.64684	0.13441
				CCG047762.1	0	0	-
Constitutively photomorphogenic	COP1	Transducin/WD40 repeat-like superfamily protein	AT2G32950	CCG031729.1	15.2923	9.02982	0.760041
				CCG004257.1	20.1897	12.9109	0.64503
Early flowering 3	ELF3	Hydroxyproline-rich glycoprotein family protein	AT2G25930	CCG041170.1	10.3549	9.89355	0.0657475
				CCG002810.1	9.14832	7.07162	0.371466
				CCG052474.1	3.08694	4.79778	-0.636189
				CCG049200.1	8.07785	6.82089	0.24401
Phytochrome A	PHYA	Phytochrome A	AT1G09570	CCG001733.5	8.29556	10.4035	-0.326656
				CCG053462.1	0	0.026785	-
				CCG043478.1	1.08768	1.11443	-0.0350597
				CCG033182.1	4.1047	8.2859	-1.01338
Phytochrome B	PHYB	Phytochrome B	AT2G18790	CCG039998.1	8.17271	12.9544	-0.664554
				CCG025146.1	22.9244	31.4978	-0.458368
Early flowering E	PHYE	Phytochrome E	AT4G18130	CCG006891.1	6.81243	13.8823	-1.027
				CCG040845.1	5.92808	7.98304	-0.429374
Phytochrome and flowering time regulatory protein	PFT1	Phytochrome and flowering time regulatory protein (PFT1)	AT1G25540	CCG014050.1	11.5673	9.52696	0.279967
Constans	CO			CCG009159.1	9.31605	20.5516	-1.14146
				CCG049872.1	35.2044	24.1859	0.541588
				CCG010321.1	0.00575	0.201876	-5.13376
				CCG017830.1	26.3268	27.6801	-0.0723191
				CCG001492.1	5.0572	9.09566	-0.846838
				CCG006992.1	3.79353	1.3777	1.46128
				CCG010603.1	0	0.229627	-
				CCG004410.1	3.86073	3.45867	0.158656
				CCG020893.1	75.933	46.6314	0.703425
Suppressor of phya	SPA		AT2G46340	CCG033501.1	0.956066	0.30493	1.64863
			AT4G11110	CCG038628.1	7.84518	7.71522	0.0240987
			AT3G15354	CCG030164.1	5.93354	4.94236	0.263692
				CCG024860.1	3.65372	2.72552	0.422833
				CCG015396.1	33.794	43.4109	-0.361293
				CCG030786.1	1.14653	0.311771	1.87871
HAP5	NF-YC			CCG049822.1	0	0	-
				CCG011729.1	5.40823	2.50153	1.11235
				CCG006453.1	1.5967	0.745983	1.09788
				CCG007043.2	6.4019	9.60881	-0.585858
				CCG019565.1	0.111353	0	-
				CCG011188.2	21.1754	24.6475	-0.219053
				CCG035579.1	8.79443	0.282718	4.95915
				CCG042906.1	45.3113	50.136	-0.145975
				CCG012797.1	24.2546	44.8529	-0.886943
				CCG003793.1	18.5997	31.806	-0.774022
HAP3	NF-YB			CCG029892.1	0.259884	0.174399	0.575476
				CCG004294.1	2.14217	2.41275	-0.171604
				CCG038615.1	1.47773	1.23722	0.256275
				CCG036691.1	7.17167	5.44369	0.397723
				CCG002559.1	6.28416	9.85434	-0.64904
				CCG007617.1	0.532582	1.53925	-1.53115
				CCG020408.1	18.5371	19.424	-0.0674256
				CCG044559.1	0	0.595149	-
				CCG029476.1	2.77119	2.02106	0.455391
				CCG010625.1	0.696253	0.283637	1.29557
				CCG010628.1	0	0.357442	-
				CCG005021.1	0	0.303415	-
				CCG000739.1	0	0	-
				CCG000740.1	0	0	-
				CCG000741.1	0	0.768423	-
Cryptochrome-interacting basic-helix-loop-helix 1	CIB1	Cryptochrome-interacting basic-helix-loop-helix 1	AT4G34530	CCG035293.1	5.66286	3.12994	0.855398
				CCG005399.1	19.0959	28.4175	-0.57352
				CCG044286.1	4.30235	9.01056	-1.06649
				CCG005654.2	15.9396	19.0591	-0.257869
				CCG035871.1	2.97219	1.39652	1.08969
TEM	TEM	AP2/B3 transcription factor family protein	AT1G25560	CCG050355.1	0.39308	1.33207	-1.76077
				CCG026913.1	0.606478	3.24096	-2.41789
				CCG050025.2	0	0	-
				CCG032533.1	10.0821	24.9635	-1.30803
Flowering locus T	FT	PEBP (phosphatidylethanolamine-binding protein) family protein	AT1G65480	CCG027790.1	0.358975	5.31727	-3.88873
Twin sister of FT	TSF	TWIN SISTER OF FT	AT4G20370	CCG008829.1	14.5722	10.3562	0.492724
				CCG051548.1	0	0	-
				CCG014806.1	0	0	-
				CCG028797.1	59.2597	141.246	-1.25309
Squamosa promoter binding protein-like	SPL3		AT2G33810	CCG033352.1	2.77357	2.50136	0.149031
				CCG007150.1	1.43873	3.28468	-1.19096
Flowering locus D	FD	Squamosa promoter binding protein-like 3		CCG006288.1	0.289113	1.34173	-2.21439
				CCG049099.1	0.203346	0	-
				CCG010747.1	0.710829	2.75279	-1.95332
Constans like 9	COL9	CONSTANS-like 9	AT3G07650	CCG020223.2	17.7061	3.24161	2.44946
				CCG051829.1	38.6668	30.3542	0.349201
				CCG028183.1	38.7671	33.6766	0.20309
				CCG003339.1	59.8976	35.0526	0.772975
				CCG044554.1	17.9456	13.7884	0.380177
				CCG005463.1	20.9471	27.0645	-0.369656
				CCG009102.1	7.65665	10.9308	-0.513611
Far‐red insensitive 2	RFI2			CCG049229.2	31.462	35.1176	-0.158588
				CCG024744.1	16.7041	30.4775	-0.867541
FVE	FVE	Transducin family protein / WD-40 repeat family protein	AT2G19520	CCG054046.2	34.0444	65.5148	-0.944402
				CCG032637.1	50.354	93.1444	-0.887364
Flowering locus KH domain	FLK	RNA-binding KH domain-containing protein	AT3G04610	CCG014402.1	1.63106	4.80782	-1.55958
				CCG002980.1	31.2432	40.9736	-0.391155
				CCG045682.1	14.0702	17.7301	-0.33355
				CCG011251.1	11.1321	11.9348	-0.100459
				CCG038235.3	10.219	6.8391	0.579377
Plastid-encoded plastid RNA polymerase	PEP	RNA-binding KH domain-containing protein	AT4G26000	CCG014215.1	8.26908	14.6521	-0.825306
				CCG024027.2	7.90873	5.38056	0.55569
				CCG037919.1	11.5471	13.7471	-0.251596
Luminidependens	LD			CCG013668.1	2.74249	4.11776	-0.586373
				CCG002218.1	10.1328	8.09332	0.324235
FPA	FPA	RNA binding	AT2G43410	CCG032964.1	1.79508	1.99849	-0.154856
				CCG011818.1	6.02402	5.73891	0.0699493
				CCG053480.1	2.36749	1.17789	1.00716
				CCG046427.1	1.22589	0.907954	0.433135
				CCG051118.1	1.78749	2.48072	-0.472821
				CCG014060.2	3.16954	3.92294	-0.307661
FY	FY		AT5G13480	CCG037212.1	7.75459	8.16199	-0.0738706
		Transducin/WD40 repeat-like superfamily protein		CCG006691.1	4.40185	3.63257	0.277119
Flowering locus D	FLD		AT3G10390	CCG047776.1	0.165326	0.400125	-1.27514
		Flavin containing amine oxidoreductase family protein		CCG031811.1	0	0	-
				CCG012194.1	2.67946	3.72438	-0.475057
				CCG047272.2	0.417953	0.489765	-0.228749
				CCG016703.1	0	0	-
				CCG004982.1	1.78466	1.23937	0.526044
FCA	FCA	RNA binding;abscisic acid binding	AT4G16280	CCG016188.1	16.1369	11.4711	0.492361
				CCG046334.1	13.9225	12.2402	0.185783
FRL	FRL	FRIGIDA like 1	AT5G16320	CCG032083.1	14.5101	17.8049	-0.295215
				CCG050412.1	15.7819	16.1058	-0.029305
				CCG032983.1	63.1412	119.553	-0.921001
				CCG046316.1	50.8773	89.936	-0.821876
Frigida	FRI	FRIGIDA-like protein	AT4G00650	CCG037481.1	98.3453	169.922	-0.788943
				CCG027236.1	17.3937	34.601	-0.992248
				CCG039370.1	105.678	212.914	-1.0106
				CCG033867.1	4.15986	5.41448	-0.380289
				CCG035768.2	11.8579	12.981	-0.130549
				CCG006750.1	14.9257	14.5421	0.0375579
				CCG041015.1	18.9561	18.978	-0.00166191
				CCG019537.2	23.494	30.6792	-0.384969
Suppressor of frigida 4	SUF4	zinc finger (C2H2 type) family protein	AT1G30970	CCG011779.1	11.3034	11.063	0.0310168
Frigida essential 1	FES1	Zinc finger C-x8-C-x5-C-x3-H type family protein	AT2G33835	CCG043723.1	12.9191	20.4633	-0.663534
				CCG021777.1	1.27293	1.54253	-0.277145
				CCG017590.1	11.8137	12.3581	-0.0649909
				CCG031128.1	7.44173	5.28631	0.493377
				CCG031130.1	115.409	194.101	-0.750051
Polymerase II associated factor 1	PAF1	proteasome alpha subunit F1	AT5G42790	CCG033381.1	91.5035	76.1311	0.265342
				CCG015831.2	23.6752	31.6946	-0.42086
				CCG027032.1	0.340656	0.129219	1.3985
				CCG007180.2	87.0907	95.0653	-0.1264
Early flowering in short days	EFS	histone methyltransferases(H3-K4 specific);histone methyltransferases(H3-K36 specific)	AT1G77300	CCG034121.1	11.5574	5.72537	1.01338
				CCG025492.1	6.30237	7.19151	-0.190401
				CCG045215.1	7.91223	7.18478	0.13914
Photoperiod independent early flowering 1	PIE1	SNF2 domain-containing protein / helicase domain-containing protein	AT3G12810	CCG016202.3	6.8182	5.43021	0.328384
	SWC6			CCG036895.1	1.3	0.581543	1.16055
				CCG049317.2	2.16222	1.54353	0.486281
Actin-related protein 6	ARP6	actin-related protein 6	AT3G33520	CCG041034.1	7.84788	7.84186	0.00110581
				CCG000526.1	67.5587	66.6075	0.0204574
				CCG000528.1	1.414	2.64662	-0.904371
				CCG041033.1	8.87302	8.72466	0.0243273
Flowering locus C	FLC			CCG040150.2	4.18473	0	-
				CCG033679.2	3.95718	0.56718	2.8026
Short vegetative phase	SVP	K-box region and MADS-box transcription factor family protein	AT2G22540	CCG031780.2	17.5254	9.21857	0.926831
				CCG029993.1	3.14682	0.359922	3.12814
				CCG033542.2	3.01571	0.218356	3.78775
				CCG050730.1	0.08797	0	-
				CCG009654.2	55.6951	40.8104	0.448615
Supressor of overexpression of constans 1	SOC1	AGAMOUS-like 20	AT2G45660	CCG005776.1	21.3525	16.0133	0.415137
Fruitful	FUL	AGAMOUS-like 8	AT5G60910	CCG019822.2	24.9643	30.5816	-0.292796
				CCG010369.2	36.7988	41.5033	-0.173567
Apetala 1	AP1	K-box region and MADS-box transcription factor family protein	AT1G69120	CCG018060.1	0	0	-
				CCG006879.1	71.295	97.5285	-0.452023
Early flowering 3	ELF9	RNA binding (RRM/RBD/RNP motifs) family protein	AT5G16260	CCG048760.1	3.16966	0.953108	1.73362
				CCG025352.1	0.124318	0.135784	-0.127278
				CCG028006.1	1.92955	7.60722	-1.9791
				CCG028317.1	2.31906	2.62414	-0.178308
				CCG028319.1	0	0.207342	-
				CCG029103.1	8.85183	7.31746	0.274632
				CCG030198.1	7.32653	0	-
				CCG037289.2	9.9389	9.92802	0.00157988
				CCG037291.1	0.074458	0.64141	-3.10675
				CCG041923.1	39.3439	25.9117	0.602539
				CCG043209.1	33.7306	40.3905	-0.259955
				CCG045702.1	7.54661	0	-
				CCG048758.1	0	0.55517	-
Terminal flower 1	TFL1		AT5G03840	CCG038881.1	0	1.14313	-
Arabidopsis thaliana centroradialis homolog	ATC	PEBP (phosphatidylethanolamine-binding protein) family protein		CCG043681.1	0	0	-
LEAFY	LFY		AT5G61850	CCG017592.1	0	0	-
		Floral meristem identity control protein LEAFY (LFY)		CCG043717.2	3.75233	3.05489	0.296667
Vernalisation 2	VRN2		AT4G16845	CCG010564.1	0.203113	0.063042	1.6879
		VEFS-Box of polycomb protein		CCG006892.3	72.8812	55.0399	0.405069
				CCG040848.1	7.01665	2.69606	1.37993
				CCG007787.1	0.256295	0	-
				CCG014049.1	5.54186	5.60785	-0.0170762
				CCG051102.1	6.34836	4.26356	0.574328
Vernalization5-like 1	VEL1			CCG021379.1	20.0786	24.5587	-0.290572
				CCG031907.1	4.69234	7.69051	-0.712772
Multicopy suppressor of ira 1	MSI1		AT5G58230	CCG031398.1	12.9967	7.03441	0.885645
		Transducin/WD40 repeat-like superfamily protein		CCG031399.1	4.97158	7.51661	-0.596378
				CCG014445.1	3.24679	8.67417	-1.41771
				CCG010746.2	8.23344	8.62988	-0.0678452
				CCG002935.1	0.074461	0.344186	-2.20863
Curly LEAF	CLF	SET domain-containing protein	AT2G23380	CCG040010.1	8.11925	6.93737	0.226957
		SET domain-containing protein		CCG025133.2	9.98019	8.92069	0.161913
Swinger	SWN		AT4G02020	CCG040546.1	6.47781	5.94838	0.12301
		SET domain-containing protein		CCG008859.1	10.1732	8.81494	0.206748
Fertilization independent endosperm	FIE1		FIE	CCG035120.1	2.21284	1.49631	0.564489
		AT3G20740		CCG051137.6	5.8846	2.00473	1.55354
Vernalisation 1	VRN1		AT3G18990	CCG003620.2	2.45084	3.60841	-0.558087
		AP2/B3-like transcriptional factor family protein		CCG038003.1	0	0	-
				CCG038214.1	0.812017	0.513998	0.659747
				CCG005838.1	17.1072	23.342	-0.448321
Vernalisation 5	VRN5	Fibronectin type III domain-containing protein	AT3G24440	CCG033221.6	7.95853	8.4928	-0.0937382
				CCG007112.1	16.4087	14.9314	0.136112
				CCG039762.1	10.1248	9.11132	0.152164
				CCG037069.1	1.30117	0.318248	2.03159
				CCG044977.1	3.40103	2.5663	0.40628
LOM	LOM			CCG003677.1	2.66718	4.56705	-0.775949
				CCG012160.1	3.76288	8.3022	-1.14166
				CCG001321.1	2.90498	5.22116	-0.845843
				CCG047561.1	5.97032	16.2209	-1.44198
Agamous-like 9	SPL9	Squamosa promoter binding protein-like 3	AT2G33810	CCG022631.1	0.408599	0.638199	-0.643321
				CCG008119.1	0.168047	1.0575	-2.65373
				CCG003847.1	0.669622	3.11592	-2.21824
				CCG005598.1	0.163313	1.08597	-2.73328
Gigantia	GI	Gigantea protein (GI)	AT1G22770	CCG035769.1	53.5515	31.8626	0.749066
				CCG006753.2	40.6756	24.9123	0.707305
Nuclear factor-Y	NF-Y			CCG025313.1	18.082	24.1878	-0.41972
				CCG020827.1	0.110747	0.202446	-0.87027
	AP2 TOE	Integrase-type DNA-binding superfamily protein	AT4G36920	CCG045673.1	0.715976	3.66325	-2.35514
Target of EAT	TOE			CCG047137.2	1.57275	3.84455	-1.28953
	TOE			CCG012601.1	5.923	19.459	-1.71604
				CCG006619.3	5.19627	0.570276	3.18775
				CCG039520.1	1.00735	0.213472	2.23845
				CCG019709.2	1.7434	6.59706	-1.91992
				CCG022812.2	4.35744	10.3315	-1.2455
				CCG043062.1	0.234333	0.014018	4.06321
				CCG025455.1	0.647915	2.22293	-1.77859
Phosphate 2	PHO2	PHOSPHATE 2	AT2G33770.1	CCG052638.1	41.1724	35.7503	0.203719
				CCG002714.2	18.6498	20.975	-0.169514
AFBs	AFBs	Auxin F-box protein	AT3G26810.1	CCG005765.1	11.8426	14.4688	-0.288959
				CCG020510.1	13.5805	12.4817	0.121727
				CCG028101.3	10.2045	19.7805	-0.954877
				CCG030002.1	2.97621	5.83805	-0.97201
				CCG031786.2	4.96612	6.20483	-0.321273
				CCG033206.1	7.90325	17.2083	-1.12259
				CCG033247.1	22.0658	39.6422	-0.845223
				CCG034526.1	9.44342	8.43279	0.1633
				CCG050723.1	5.6647	7.77773	-0.45735
ARG	ARG			CCG005311.1	9.81488	19.6884	-1.0043
				CCG018717.1	5.6598	9.60114	-0.762455
				CCG007070.1	25.0508	32.9419	-0.395067
				CCG024594.1	5.57218	12.9771	-1.21965
				CCG009931.2	3.02728	4.19191	-0.469587
				CCG037146.3	15.0722	21.5449	-0.515456
Auxin response factor	ARF34			CCG050269.2	5.48402	6.0995	-0.153458
				CCG026831.1	5.21124	6.7507	-0.373412
				CCG013629.1	81.9837	124.296	-0.600366
				CCG019182.1	0.557967	2.54149	-2.18742
				CCG032425.1	2.88426	6.35897	-1.14059
				CCG005516.1	3.90286	5.41654	-0.472837
				CCG006790.1	18.3064	25.4216	-0.473707
				CCG000281.1	10.2496	16.2298	-0.663077
				CCG009771.2	50.7097	51.3086	-0.0169381
				CCG025255.1	11.9883	11.9514	0.00443903
TCP4	TCP4	TCP FAMILY TRANSCRIPTION FACTOR 4	AT3G15030	CCG052743.1	0	0.117656	-
Like heterochromatin protein 1	LHP1	LIKE HETEROCHROMATIN PROTEIN 1	AT5G17690	CCG035059.1	0.508062	0.71274	-0.488371
				CCG022406.1	1.59198	1.90165	-0.256432
HUA3	HUA2			CCG020330.1	5.12741	7.75351	-0.596619
				CCG028132.1	14.9666	7.32745	1.03036
Agamous-like	AGL19	AGAMOUS-like		CCG047588.1	0	0	-
	AGL16			CCG028529.1	0	0	-
	AGL17			CCG015172.1	0	0	-
				CCG049052.1	0.514886	0.516893	-0.00561262
