# Supplementary material for: The genome of Cleistogenes songorica provides a blueprint for functional dissection of dimorphic flower differentiation and drought adaptability
Source: Plant Biotechnol J. 2020 Oct 28;19(3):532–47. doi: 10.1111/pbi.13483 (PMC7955882; doi:10.1111/pbi.13483)
Supplement: Supplementary file 10 — Table S21 Homologous genes between C. songorica and O. sativa. [file PBI-19-532-s006.xlsx]

## Sheet: Sheet1
Table S21. Homologous genes between C. songorica and O. sativa.
family ID	C. songorica	O. sativa
17324	CCG012870.1	LOC_Os01g56210.1
12820	CCG049138.1	LOC_Os06g50000.1
17373	CCG036999.1	LOC_Os06g48930.1
17074	CCG037084.1	LOC_Os06g47360.1
10271	CCG025441.1	LOC_Os06g43600.2
21234	CCG013139.2	LOC_Os09g09550.1
19422	CCG046209.1	LOC_Os11g42100.1
16068	CCG014828.1	LOC_Os06g35490.1
13202	CCG030965.1	LOC_Os06g30370.1
21426	CCG029712.1	LOC_Os06g22050.1
16073	CCG009111.1	LOC_Os06g19610.1
14553	CCG031583.1	LOC_Os04g01930.1
18188	CCG040535.1	LOC_Os06g07100.2
18398	CCG016629.1	LOC_Os12g41370.1
19654	CCG020683.1	LOC_Os04g52650.1
17281	CCG034999.1	LOC_Os05g43880.1
17683	CCG020750.1	LOC_Os05g33130.1
14337	CCG036022.1	LOC_Os05g31490.1
5450	CCG035972.1	LOC_Os04g55840.1
21580	CCG049233.1	LOC_Os02g16070.1
13669	CCG025997.1	LOC_Os06g22760.1
17300	CCG033584.2	LOC_Os11g10770.1
19736	CCG029464.3	LOC_Os08g07970.1
15949	CCG005281.1	LOC_Os04g58080.1
17497	CCG018024.1	LOC_Os04g37530.1
16569	CCG010538.1	LOC_Os04g08550.1
14790	CCG000007.1	LOC_Os06g02810.1
13873	CCG046281.1	LOC_Os11g47700.1
17735	CCG029725.1	LOC_Os06g22490.1
19550	CCG008417.1	LOC_Os11g14040.1
19483	CCG001126.1	LOC_Os04g16160.1
15124	CCG017152.1	LOC_Os08g38620.1
11919	CCG037686.1	LOC_Os06g33350.1
21442	CCG031720.1	LOC_Os02g53250.1
11511	CCG014555.1	LOC_Os01g73670.1
21448	CCG032061.1	LOC_Os02g40650.1
13776	CCG048887.1	LOC_Os02g36000.1
16503	CCG034713.1	LOC_Os11g22404.1
17355	CCG051554.1	LOC_Os02g13650.1
16317	CCG013681.1	LOC_Os01g70980.1
17333	CCG020481.2	LOC_Os01g62850.1
19612	CCG015341.1	LOC_Os01g51670.1
21363	CCG023846.1	LOC_Os01g40580.1
16192	CCG017449.1	LOC_Os01g22352.1
18234	CCG044942.1	LOC_Os01g04040.1
19799	CCG038380.1	LOC_Os01g06220.1
12888	CCG022042.1	LOC_Os01g31270.1
21556	CCG045547.1	LOC_Os07g30640.1
13918	CCG018792.1	LOC_Os12g26940.1
17103	CCG002843.1	LOC_Os03g53690.1
19439	CCG017080.1	LOC_Os09g10980.1
18744	CCG051502.1	LOC_Os06g45730.1
18504	CCG007899.1	LOC_Os03g14310.1
19319	CCG005469.1	LOC_Os07g47040.1
17217	CCG003065.1	LOC_Os03g22080.1
17839	CCG052252.1	LOC_Os03g32180.1
17388	CCG026324.1	LOC_Os10g39160.1
16385	CCG003679.1	LOC_Os10g40420.1
19849	CCG047030.1	LOC_Os10g10700.1
18501	CCG007609.1	LOC_Os10g20139.1
17106	CCG009592.1	LOC_Os03g51180.1
21465	CCG033587.1	LOC_Os09g39850.1
21435	CCG030931.1	LOC_Os01g06870.1
7213	CCG017276.1	LOC_Os01g58022.1
21345	CCG022318.1	LOC_Os04g22130.1
14420	CCG002934.1	LOC_Os10g01044.1
14474	CCG044892.1	LOC_Os03g01216.1
14906	CCG013356.2	LOC_Os03g01540.1
10438	CCG013354.1	LOC_Os03g01570.1
14458	CCG033043.2	LOC_Os03g02720.1
16160	CCG006175.1	LOC_Os03g02920.1
21528	CCG040613.2	LOC_Os03g03070.1
12717	CCG040612.1	LOC_Os03g03130.1
15660	CCG021091.2	LOC_Os03g04060.1
16158	CCG027487.1	LOC_Os03g04220.1
14898	CCG027488.1	LOC_Os03g04240.1
10468	CCG021079.1	LOC_Os03g04260.1
12774	CCG035471.1	LOC_Os01g58510.1
16760	CCG021065.1	LOC_Os03g04480.1
11520	CCG049632.1	LOC_Os03g04550.1
12661	CCG013791.1	LOC_Os04g18650.1
14892	CCG013812.1	LOC_Os03g06020.1
17228	CCG013819.1	LOC_Os03g08130.1
16154	CCG053226.1	LOC_Os03g06630.1
16153	CCG053183.1	LOC_Os03g07330.1
13914	CCG013924.1	LOC_Os08g42680.1
16150	CCG053129.1	LOC_Os03g08110.1
15629	CCG013964.2	LOC_Os03g08460.1
16149	CCG013965.2	LOC_Os03g08470.1
14879	CCG013969.2	LOC_Os03g08520.1
12319	CCG050722.1	LOC_Os03g08860.1
5405	CCG050720.1	LOC_Os03g08880.1
12455	CCG033883.1	LOC_Os03g09180.1
15726	CCG050686.1	LOC_Os03g09190.1
15886	CCG033846.1	LOC_Os03g10060.1
21602	CCG051796.1	LOC_Os07g39830.1
10455	CCG017575.1	LOC_Os03g11400.1
12273	CCG017583.1	LOC_Os03g11500.1
12704	CCG017609.1	LOC_Os03g11780.1
7295	CCG031095.1	LOC_Os03g12230.1
10553	CCG031094.2	LOC_Os03g12236.1
14567	CCG031041.1	LOC_Os03g12810.1
14863	CCG031030.1	LOC_Os03g12680.1
19309	CCG033016.1	LOC_Os02g20000.1
10979	CCG031016.1	LOC_Os03g13200.1
12828	CCG008710.1	LOC_Os03g13230.1
10132	CCG006527.2	LOC_Os03g13390.2
8076	CCG032935.1	LOC_Os03g13950.1
19305	CCG006473.1	LOC_Os03g14300.1
10855	CCG046077.1	LOC_Os03g15120.1
12501	CCG049951.1	LOC_Os03g15950.1
9883	CCG049947.1	LOC_Os03g15890.1
14854	CCG009374.1	LOC_Os03g16890.1
12405	CCG009404.1	LOC_Os02g12870.1
18210	CCG017690.1	LOC_Os03g17432.1
11015	CCG017674.1	LOC_Os03g17580.1
5599	CCG009473.1	LOC_Os03g18150.1
12465	CCG040047.1	LOC_Os03g19040.1
14848	CCG025160.2	LOC_Os03g19980.2
16132	CCG039954.1	LOC_Os03g20470.2
16130	CCG039939.1	LOC_Os03g20730.1
12249	CCG039919.2	LOC_Os03g21000.1
17218	CCG003078.1	LOC_Os03g21880.1
14843	CCG039857.1	LOC_Os03g22020.1
8589	CCG032932.1	LOC_Os03g13830.1
8262	CCG028175.1	LOC_Os03g22830.2
21407	CCG028170.2	LOC_Os03g22930.1
9916	CCG028167.1	LOC_Os03g23020.1
12806	CCG028157.1	LOC_Os03g23980.1
10135	CCG028751.1	LOC_Os03g24930.1
14836	CCG033283.1	LOC_Os03g25390.2
17212	CCG033308.1	LOC_Os03g25930.1
10633	CCG053496.1	LOC_Os03g26210.1
16121	CCG033333.1	LOC_Os03g26460.1
9672	CCG007416.2	LOC_Os12g31340.1
9990	CCG026479.1	LOC_Os03g27290.1
17207	CCG026456.1	LOC_Os03g27690.1
16119	CCG026445.1	LOC_Os03g27850.1
17784	CCG038868.1	LOC_Os03g28160.2
13262	CCG004310.1	LOC_Os03g29680.1
6140	CCG004308.1	LOC_Os03g29740.1
10125	CCG004301.1	LOC_Os03g29850.1
14563	CCG009675.1	LOC_Os03g30920.1
17837	CCG052210.1	LOC_Os03g31230.2
17838	CCG052212.1	LOC_Os03g31290.1
16019	CCG052215.1	LOC_Os03g31310.3
17119	CCG009674.1	LOC_Os03g31320.2
14354	CCG036600.1	LOC_Os03g25850.1
15079	CCG052254.1	LOC_Os03g32220.1
18699	CCG041501.1	LOC_Os03g32790.1
10218	CCG036258.1	LOC_Os03g63260.3
14821	CCG020030.1	LOC_Os03g32050.1
18588	CCG020029.1	LOC_Os03g32040.1
15820	CCG001127.1	LOC_Os03g31740.1
8391	CCG052233.1	LOC_Os03g02200.1
15615	CCG011013.1	LOC_Os03g32470.1
15225	CCG048289.1	LOC_Os10g37720.1
10713	CCG048294.1	LOC_Os10g37830.1
12983	CCG048295.2	LOC_Os10g37840.2
11807	CCG026347.1	LOC_Os10g38730.1
9922	CCG026331.1	LOC_Os10g39110.1
18472	CCG004212.1	LOC_Os10g39210.1
17389	CCG026314.1	LOC_Os10g39450.1
12424	CCG036565.2	LOC_Os10g39820.1
17770	CCG036563.1	LOC_Os10g39840.1
12787	CCG036512.1	LOC_Os10g40620.1
13340	CCG003714.1	LOC_Os10g41060.1
10379	CCG036469.1	LOC_Os10g41240.1
10812	CCG049520.1	LOC_Os10g43040.1
15206	CCG001377.1	LOC_Os10g01530.1
15663	CCG022122.1	LOC_Os10g10980.1
17375	CCG050547.1	LOC_Os10g06630.1
17378	CCG042158.1	LOC_Os10g08879.1
17055	CCG034199.1	LOC_Os10g18370.1
16348	CCG035018.1	LOC_Os10g18340.1
9032	CCG048627.1	LOC_Os10g17770.1
18119	CCG025968.1	LOC_Os10g20650.1
12293	CCG035835.1	LOC_Os10g21460.1
18515	CCG009009.2	LOC_Os10g22039.1
19876	CCG053155.1	LOC_Os10g31530.1
13319	CCG053164.1	LOC_Os10g26410.1
17380	CCG010580.1	LOC_Os10g26100.1
18578	CCG018113.1	LOC_Os10g25830.1
14698	CCG044593.1	LOC_Os10g25400.1
14044	CCG052295.1	LOC_Os10g25150.1
12826	CCG024030.1	LOC_Os10g25030.1
17740	CCG030438.3	LOC_Os10g28350.1
13686	CCG001541.2	LOC_Os10g28320.1
17771	CCG036736.3	LOC_Os10g30150.1
14548	CCG021326.2	LOC_Os10g31850.1
3510	CCG013741.1	LOC_Os10g32760.1
3009	CCG003173.1	LOC_Os10g32870.1
10899	CCG034663.2	LOC_Os04g20810.2
15219	CCG003146.1	LOC_Os10g33310.1
13690	CCG003144.1	LOC_Os10g33350.1
13692	CCG050370.1	LOC_Os10g33620.1
12250	CCG050365.1	LOC_Os10g33700.1
15220	CCG027079.1	LOC_Os10g33730.1
11608	CCG020160.1	LOC_Os10g33830.1
19855	CCG048276.1	LOC_Os10g37580.1
5408	CCG020184.1	LOC_Os03g01910.1
14273	CCG027325.2	LOC_Os10g34310.1
10987	CCG027314.3	LOC_Os10g34420.1
12926	CCG027301.1	LOC_Os10g34670.1
6810	CCG050934.1	LOC_Os10g34540.1
15223	CCG016025.1	LOC_Os10g36500.1
14266	CCG048230.1	LOC_Os10g36680.1
12992	CCG048268.2	LOC_Os10g37420.1
11382	CCG025572.1	LOC_Os05g04750.1
16345	CCG052322.1	LOC_Os02g20040.1
16018	CCG024315.2	LOC_Os03g36439.1
15670	CCG024323.1	LOC_Os03g36560.1
16014	CCG024326.1	LOC_Os03g36650.1
18615	CCG024331.2	LOC_Os03g36900.1
19796	CCG038008.1	LOC_Os03g36920.1
17071	CCG024335.1	LOC_Os03g36960.1
16017	CCG024355.1	LOC_Os03g37770.1
14662	CCG010938.1	LOC_Os03g37810.1
12468	CCG005123.1	LOC_Os03g38520.1
17117	CCG017664.2	LOC_Os03g38870.1
14403	CCG025851.1	LOC_Os03g39000.1
12355	CCG025852.2	LOC_Os03g39010.1
12611	CCG015228.1	LOC_Os03g38120.1
19245	CCG011890.1	LOC_Os03g40710.1
17114	CCG003013.1	LOC_Os03g42100.1
12229	CCG014410.1	LOC_Os03g43400.1
16669	CCG002946.1	LOC_Os03g43840.1
9875	CCG050472.1	LOC_Os05g23840.1
12682	CCG017141.1	LOC_Os03g44560.1
17110	CCG017145.1	LOC_Os03g44630.1
10474	CCG052812.1	LOC_Os03g45270.1
14372	CCG024098.1	LOC_Os03g45720.1
5728	CCG024136.1	LOC_Os03g46681.1
9318	CCG053806.2	LOC_Os03g47650.1
16143	CCG053804.1	LOC_Os03g47720.1
16007	CCG021556.1	LOC_Os03g47970.1
14648	CCG028626.1	LOC_Os03g48570.1
18449	CCG001799.1	LOC_Os03g49680.1
19879	CCG053378.1	LOC_Os03g49690.1
5713	CCG053389.2	LOC_Os03g49900.1
12420	CCG053418.1	LOC_Os03g50270.1
19491	CCG001772.1	LOC_Os03g50410.1
4427	CCG001761.1	LOC_Os03g50550.1
14409	CCG035729.1	LOC_Os10g09930.1
13138	CCG001706.1	LOC_Os03g51470.1
14308	CCG009538.1	LOC_Os03g51930.1
11248	CCG009537.1	LOC_Os03g51950.1
16002	CCG034375.2	LOC_Os03g51960.1
12353	CCG034366.1	LOC_Os03g52130.1
8544	CCG049462.1	LOC_Os03g52475.1
18360	CCG006010.1	LOC_Os01g07160.1
14633	CCG028676.1	LOC_Os03g53200.1
12656	CCG006926.1	LOC_Os03g53610.1
19815	CCG040882.1	LOC_Os03g43340.1
13065	CCG006884.1	LOC_Os03g54130.1
14630	CCG006879.1	LOC_Os03g54170.1
8357	CCG040825.1	LOC_Os03g54920.1
13064	CCG006861.1	LOC_Os03g55080.1
10177	CCG040813.1	LOC_Os03g55140.1
12817	CCG040789.1	LOC_Os03g55380.1
9308	CCG040785.2	LOC_Os03g55410.1
8153	CCG029991.1	LOC_Os03g08730.1
14628	CCG040743.1	LOC_Os03g55980.1
17704	CCG023734.1	LOC_Os05g34520.1
17099	CCG019438.3	LOC_Os03g57210.1
13055	CCG019495.2	LOC_Os03g57530.1
14622	CCG019493.2	LOC_Os03g57640.1
14620	CCG019531.1	LOC_Os03g57990.1
15994	CCG043464.1	LOC_Os03g58500.1
9118	CCG012495.1	LOC_Os03g58630.1
15993	CCG012530.1	LOC_Os03g59225.1
7576	CCG019643.2	LOC_Os08g44680.1
12936	CCG019645.2	LOC_Os03g59280.1
10309	CCG019664.1	LOC_Os03g59440.1
12475	CCG019680.1	LOC_Os03g59690.1
12530	CCG012569.1	LOC_Os03g59700.1
14612	CCG012576.2	LOC_Os03g59760.1
12540	CCG012584.2	LOC_Os03g60140.1
12629	CCG012588.1	LOC_Os03g60190.1
18538	CCG012589.1	LOC_Os03g60210.1
14609	CCG012593.1	LOC_Os03g60300.1
13043	CCG012620.1	LOC_Os03g60570.1
15989	CCG012623.1	LOC_Os03g60600.1
4367	CCG019719.1	LOC_Os03g60650.1
4740	CCG038790.1	LOC_Os03g60720.1
11274	CCG038747.1	LOC_Os03g61240.1
12476	CCG010584.1	LOC_Os10g26070.1
10493	CCG020673.1	LOC_Os03g61680.1
12384	CCG020617.1	LOC_Os03g62510.1
8344	CCG020608.1	LOC_Os03g62640.2
10628	CCG012754.1	LOC_Os03g63660.1
17088	CCG014141.1	LOC_Os03g64070.1
10386	CCG014133.1	LOC_Os08g14450.1
10962	CCG014132.1	LOC_Os03g64219.1
15370	CCG046282.1	LOC_Os11g47690.1
19826	CCG042360.1	LOC_Os06g03240.1
9902	CCG023730.1	LOC_Os11g44930.1
12634	CCG041988.2	LOC_Os11g43900.1
15373	CCG033687.1	LOC_Os11g43520.1
19807	CCG039775.1	LOC_Os11g42950.1
7439	CCG019333.1	LOC_Os11g41600.2
17492	CCG035255.1	LOC_Os08g30520.1
18155	CCG001866.1	LOC_Os10g04850.1
17601	CCG007943.1	LOC_Os06g37840.1
19776	CCG035153.1	LOC_Os11g38610.2
15876	CCG035689.1	LOC_Os11g37920.1
12658	CCG000349.1	LOC_Os11g37640.1
6655	CCG042826.3	LOC_Os11g37540.1
18603	CCG022881.1	LOC_Os11g36760.1
16353	CCG022873.1	LOC_Os11g37060.1
10977	CCG029642.1	LOC_Os11g36450.1
10737	CCG049375.1	LOC_Os11g35360.1
11961	CCG048713.1	LOC_Os11g34080.1
18498	CCG007517.1	LOC_Os11g33300.1
21472	CCG034551.1	LOC_Os07g44880.1
17455	CCG046208.1	LOC_Os11g42090.1
19202	CCG040637.1	LOC_Os06g41580.1
12894	CCG014520.1	LOC_Os11g30484.1
15130	CCG014519.1	LOC_Os02g33890.1
18552	CCG014498.1	LOC_Os11g29710.1
17732	CCG029225.1	LOC_Os01g39350.1
16859	CCG044739.1	LOC_Os11g27540.2
15680	CCG027342.1	LOC_Os11g24484.1
13898	CCG026652.1	LOC_Os11g21804.1
12401	CCG014259.1	LOC_Os08g10480.1
14371	CCG027161.2	LOC_Os11g18170.1
12718	CCG004825.1	LOC_Os11g16560.1
19623	CCG017422.1	LOC_Os02g41930.1
16507	CCG008733.1	LOC_Os11g13670.1
21355	CCG022966.1	LOC_Os11g14410.1
17466	CCG049018.1	LOC_Os11g14980.1
17467	CCG025495.1	LOC_Os11g11650.1
12800	CCG005832.1	LOC_Os11g09030.1
12262	CCG049336.4	LOC_Os11g07912.1
18287	CCG031988.1	LOC_Os10g03560.1
11975	CCG023800.1	LOC_Os11g06130.1
18357	CCG030048.1	LOC_Os10g35490.1
8676	CCG053595.1	LOC_Os11g01594.1
7475	CCG029070.1	LOC_Os11g04860.1
19284	CCG015782.1	LOC_Os03g56904.1
11978	CCG020047.1	LOC_Os11g03710.1
5641	CCG047663.1	LOC_Os11g08940.1
12385	CCG003625.1	LOC_Os11g09040.1
13408	CCG007794.1	LOC_Os12g08360.1
19517	CCG004735.1	LOC_Os12g08930.1
10082	CCG034230.1	LOC_Os05g06670.1
16634	CCG022824.1	LOC_Os04g55250.1
16633	CCG022830.1	LOC_Os04g55200.1
19822	CCG041696.1	LOC_Os04g54230.1
15558	CCG041692.2	LOC_Os04g54190.1
19738	CCG029547.1	LOC_Os04g53710.1
19770	CCG034352.1	LOC_Os03g52360.1
16626	CCG013096.1	LOC_Os04g52090.1
8238	CCG048020.1	LOC_Os04g51320.1
12587	CCG047994.1	LOC_Os04g50960.1
14043	CCG047993.4	LOC_Os04g50930.1
14300	CCG047991.1	LOC_Os04g50890.1
3712	CCG047977.1	LOC_Os04g50720.1
12770	CCG012997.1	LOC_Os04g50216.1
15970	CCG011713.1	LOC_Os04g49530.1
16620	CCG011712.1	LOC_Os04g49520.1
14500	CCG047912.1	LOC_Os04g49260.1
14036	CCG045525.1	LOC_Os04g48870.1
16618	CCG045509.1	LOC_Os06g23420.1
17633	CCG012251.1	LOC_Os04g48350.1
10904	CCG020982.3	LOC_Os04g47700.1
15535	CCG020983.1	LOC_Os04g47680.1
18427	CCG020994.1	LOC_Os04g47450.1
15534	CCG012196.1	LOC_Os04g47290.2
10662	CCG012193.1	LOC_Os04g47260.1
11139	CCG051648.1	LOC_Os04g46740.1
17513	CCG017374.2	LOC_Os04g46440.1
16614	CCG044514.1	LOC_Os04g46290.1
11138	CCG044513.1	LOC_Os04g46280.1
18425	CCG044441.2	LOC_Os04g45130.1
17510	CCG017294.1	LOC_Os04g45110.1
3017	CCG044401.1	LOC_Os04g44510.1
12075	CCG044400.1	LOC_Os04g44500.1
16610	CCG017964.2	LOC_Os04g44210.1
16609	CCG017963.1	LOC_Os04g44190.1
11181	CCG044369.1	LOC_Os04g44110.1
10351	CCG017946.1	LOC_Os04g43840.1
18725	CCG044350.1	LOC_Os04g43824.1
10505	CCG044325.3	LOC_Os04g43430.2
17385	CCG032888.1	LOC_Os10g39600.1
10594	CCG017793.1	LOC_Os04g41550.1
15516	CCG017776.2	LOC_Os04g41310.1
16600	CCG010194.1	LOC_Os04g39590.1
16598	CCG028504.1	LOC_Os04g39100.1
17501	CCG028541.1	LOC_Os04g38620.1
14011	CCG028563.1	LOC_Os04g38400.1
15502	CCG014729.1	LOC_Os04g38390.1
12870	CCG018000.1	LOC_Os04g37810.1
17498	CCG018011.1	LOC_Os04g37680.1
18422	CCG018017.1	LOC_Os04g37590.1
5496	CCG018028.2	LOC_Os04g37470.1
12450	CCG014661.1	LOC_Os04g36830.1
15283	CCG034169.1	LOC_Os02g35600.1
16597	CCG018066.1	LOC_Os04g36600.1
16593	CCG018085.1	LOC_Os04g35790.3
12670	CCG018099.1	LOC_Os04g35650.1
12454	CCG018102.1	LOC_Os04g35610.1
12058	CCG043632.1	LOC_Os04g34530.1
10997	CCG025514.2	LOC_Os04g34460.1
14558	CCG043662.1	LOC_Os04g33840.1
18416	CCG053478.1	LOC_Os04g33070.1
10463	CCG012987.1	LOC_Os04g32970.1
3519	CCG051013.1	LOC_Os04g32940.1
13992	CCG033275.1	LOC_Os04g32860.1
6905	CCG005474.1	LOC_Os04g32620.1
17587	CCG006033.1	LOC_Os07g05420.1
15483	CCG016264.1	LOC_Os04g31250.1
14562	CCG016265.1	LOC_Os04g31240.1
13990	CCG016269.1	LOC_Os04g31110.1
19732	CCG029001.1	LOC_Os04g28050.1
10778	CCG045166.1	LOC_Os04g28020.1
8523	CCG044332.2	LOC_Os04g43550.1
13385	CCG032279.1	LOC_Os04g34480.1
11565	CCG050494.1	LOC_Os11g31770.1
16581	CCG026567.2	LOC_Os04g15690.1
12824	CCG026564.1	LOC_Os04g15790.1
13870	CCG029251.1	LOC_Os04g18380.1
15724	CCG050363.1	LOC_Os04g09654.1
19596	CCG013371.1	LOC_Os04g12110.1
8381	CCG049435.1	LOC_Os04g04020.1
19811	CCG040136.1	LOC_Os11g43420.1
16069	CCG015084.1	LOC_Os04g01960.1
12270	CCG045320.1	LOC_Os04g01674.1
15709	CCG041397.1	LOC_Os09g03990.1
14196	CCG051188.1	LOC_Os09g01140.1
14466	CCG002113.2	LOC_Os08g45210.1
10691	CCG028384.1	LOC_Os05g22370.2
17413	CCG018626.1	LOC_Os08g43760.1
15272	CCG044561.1	LOC_Os08g43540.1
11224	CCG041636.1	LOC_Os08g43334.1
13753	CCG048604.2	LOC_Os08g42390.1
11158	CCG046394.1	LOC_Os08g42380.1
11022	CCG048589.3	LOC_Os08g42030.1
11835	CCG048584.1	LOC_Os08g41960.1
16420	CCG048567.2	LOC_Os08g41730.1
15267	CCG048552.1	LOC_Os08g41420.1
15265	CCG005349.1	LOC_Os08g41100.1
14552	CCG005346.1	LOC_Os08g40450.1
12443	CCG008130.1	LOC_Os06g27790.1
19676	CCG022640.1	LOC_Os08g40010.1
17696	CCG022636.1	LOC_Os08g39970.1
13746	CCG004594.1	LOC_Os08g39430.1
10262	CCG011163.1	LOC_Os08g39270.1
16415	CCG011181.1	LOC_Os08g38960.1
15262	CCG011183.1	LOC_Os08g38910.2
16414	CCG011186.1	LOC_Os08g38810.1
19759	CCG032440.1	LOC_Os10g24970.1
17407	CCG042910.1	LOC_Os08g38730.1
16411	CCG042953.2	LOC_Os08g37490.1
16405	CCG042992.1	LOC_Os08g37150.1
17402	CCG042999.1	LOC_Os08g37050.1
16406	CCG004566.6	LOC_Os08g37040.1
15257	CCG043000.1	LOC_Os08g37030.1
16402	CCG004650.1	LOC_Os08g35220.1
14415	CCG027160.1	LOC_Os08g35060.1
12680	CCG038307.1	LOC_Os08g34900.1
14588	CCG038308.1	LOC_Os08g34800.1
15249	CCG038339.1	LOC_Os08g34370.1
16397	CCG038347.1	LOC_Os08g34310.1
10329	CCG049037.1	LOC_Os08g34190.1
9944	CCG035987.1	LOC_Os08g34130.1
21414	CCG028735.1	LOC_Os08g34030.1
15253	CCG036003.2	LOC_Os08g33900.1
17398	CCG020740.2	LOC_Os08g33670.1
10174	CCG028705.1	LOC_Os08g33540.1
17726	CCG028702.3	LOC_Os08g33488.1
9172	CCG022165.1	LOC_Os08g32520.1
5430	CCG048961.1	LOC_Os06g13280.1
16392	CCG025555.1	LOC_Os08g31140.1
9025	CCG031981.3	LOC_Os10g04620.1
18330	CCG025544.1	LOC_Os08g28214.1
10986	CCG015145.1	LOC_Os08g29500.2
11812	CCG033147.1	LOC_Os08g29510.1
21077	CCG001882.1	LOC_Os12g39520.1
18705	CCG042075.1	LOC_Os08g27220.1
13680	CCG042079.1	LOC_Os08g27170.1
8700	CCG042084.1	LOC_Os08g27070.1
12945	CCG042731.2	LOC_Os08g27010.1
17731	CCG029066.1	LOC_Os06g06600.1
19825	CCG042113.1	LOC_Os08g25799.1
14481	CCG003959.1	LOC_Os08g25080.1
17560	CCG003949.1	LOC_Os08g24880.1
12768	CCG011922.1	LOC_Os08g20730.1
6421	CCG018423.1	LOC_Os01g30970.1
14555	CCG041208.2	LOC_Os08g19140.1
17371	CCG041198.1	LOC_Os08g18920.1
17369	CCG040644.1	LOC_Os08g17640.1
12435	CCG022038.1	LOC_Os08g17080.1
10327	CCG052411.1	LOC_Os08g15040.1
10293	CCG034932.1	LOC_Os08g14640.1
14583	CCG034421.1	LOC_Os05g45270.1
16358	CCG004894.1	LOC_Os08g02670.1
9815	CCG036366.1	LOC_Os11g25454.1
13656	CCG035125.1	LOC_Os08g04310.1
17754	CCG034555.1	LOC_Os11g25510.1
18526	CCG010159.1	LOC_Os08g05580.1
14329	CCG010120.1	LOC_Os08g06050.1
16362	CCG008011.1	LOC_Os08g06090.1
10835	CCG010084.1	LOC_Os08g06490.2
17365	CCG010079.1	LOC_Os08g06540.1
11130	CCG010070.1	LOC_Os03g38020.1
15822	CCG029480.1	LOC_Os08g07700.1
7911	CCG013429.1	LOC_Os08g09180.1
17778	CCG038020.2	LOC_Os08g09370.1
16515	CCG001177.1	LOC_Os03g24410.1
9596	CCG051001.1	LOC_Os08g13090.1
1790	CCG052328.1	LOC_Os08g13180.1
16368	CCG052330.1	LOC_Os08g13400.1
13668	CCG052346.1	LOC_Os08g13920.1
10186	CCG003526.1	LOC_Os08g02070.1
11767	CCG003503.1	LOC_Os08g01780.1
10062	CCG003461.1	LOC_Os08g01350.1
15176	CCG003459.1	LOC_Os08g01330.1
12303	CCG003458.2	LOC_Os08g01320.1
10913	CCG003457.1	LOC_Os08g01310.1
15175	CCG003456.1	LOC_Os08g01300.1
13651	CCG013396.1	LOC_Os08g01040.1
10187	CCG000676.1	LOC_Os01g73220.1
15407	CCG000654.1	LOC_Os01g73170.1
4414	CCG000636.1	LOC_Os05g01540.1
6937	CCG037178.1	LOC_Os01g72570.1
16318	CCG037216.1	LOC_Os01g72190.1
18711	CCG042660.1	LOC_Os01g72160.1
21541	CCG042656.1	LOC_Os01g72120.1
18455	CCG002192.2	LOC_Os01g71170.1
21241	CCG013691.1	LOC_Os01g71094.1
16315	CCG013671.1	LOC_Os01g70850.1
6818	CCG013663.1	LOC_Os01g70730.1
14568	CCG013638.1	LOC_Os01g70400.1
16313	CCG013622.1	LOC_Os01g70210.1
16312	CCG013598.1	LOC_Os01g69930.1
13586	CCG032678.1	LOC_Os01g69190.1
9321	CCG024099.1	LOC_Os03g45730.1
15119	CCG013587.1	LOC_Os01g68740.1
15118	CCG002349.1	LOC_Os01g68610.1
11708	CCG002380.1	LOC_Os01g68104.1
15114	CCG046752.3	LOC_Os01g67830.1
7601	CCG002419.2	LOC_Os01g67480.1
15112	CCG002422.1	LOC_Os01g67410.1
12438	CCG046833.1	LOC_Os01g66360.1
12306	CCG023079.1	LOC_Os01g66270.1
16306	CCG023057.1	LOC_Os01g65950.1
10568	CCG046859.1	LOC_Os01g65840.1
10996	CCG023046.1	LOC_Os01g65790.1
15105	CCG009877.1	LOC_Os01g64570.1
17334	CCG000462.1	LOC_Os01g64470.1
18289	CCG009882.1	LOC_Os01g64480.1
16303	CCG009884.1	LOC_Os01g64440.1
10890	CCG009886.1	LOC_Os02g44132.2
13569	CCG000268.1	LOC_Os01g64120.1
17785	CCG039072.1	LOC_Os01g63990.1
12546	CCG000228.1	LOC_Os03g60200.1
13007	CCG035805.1	LOC_Os01g63280.2
12709	CCG035824.1	LOC_Os01g62980.1
15101	CCG035825.1	LOC_Os01g62970.1
11173	CCG007404.1	LOC_Os11g37130.1
12756	CCG020451.1	LOC_Os05g50690.1
11112	CCG020441.2	LOC_Os01g62220.1
16295	CCG000094.1	LOC_Os01g61470.1
17707	CCG024045.1	LOC_Os01g61190.1
17331	CCG000062.1	LOC_Os01g61060.1
4792	CCG026224.1	LOC_Os01g60770.1
10409	CCG026238.1	LOC_Os01g60440.1
13557	CCG026266.1	LOC_Os01g59970.1
16293	CCG033624.1	LOC_Os01g59930.1
15095	CCG026269.1	LOC_Os01g59900.1
19764	CCG033626.1	LOC_Os01g59640.1
13556	CCG026270.1	LOC_Os01g59890.1
15094	CCG026280.1	LOC_Os01g59760.1
10339	CCG033642.1	LOC_Os01g59680.1
12495	CCG035494.1	LOC_Os01g58790.2
18284	CCG011298.1	LOC_Os01g58760.1
17760	CCG035433.1	LOC_Os01g57740.1
17328	CCG035429.2	LOC_Os01g57690.1
16289	CCG015253.1	LOC_Os01g57050.1
14538	CCG026660.2	LOC_Os11g22960.1
10111	CCG012081.1	LOC_Os01g55610.1
10112	CCG015574.1	LOC_Os01g55510.1
17321	CCG015446.1	LOC_Os01g53630.1
7925	CCG048703.1	LOC_Os01g53260.1
14429	CCG015424.1	LOC_Os01g53220.1
11666	CCG015411.1	LOC_Os01g52890.1
16282	CCG015408.1	LOC_Os01g52830.1
14565	CCG054022.1	LOC_Os01g51790.1
15069	CCG054024.1	LOC_Os01g51770.1
17221	CCG032646.1	LOC_Os01g51500.1
16824	CCG032643.2	LOC_Os01g51420.1
10194	CCG054048.4	LOC_Os01g51280.1
15066	CCG032571.1	LOC_Os01g50460.1
17317	CCG050005.1	LOC_Os01g50310.1
15064	CCG032532.1	LOC_Os01g49820.2
18276	CCG050038.1	LOC_Os01g49640.1
14347	CCG050050.2	LOC_Os01g49380.1
21451	CCG032426.1	LOC_Os01g48080.1
7780	CCG019149.1	LOC_Os01g47560.1
18267	CCG052529.1	LOC_Os01g40240.1
19831	CCG043325.1	LOC_Os11g11370.1
4564	CCG009066.1	LOC_Os02g21250.1
7928	CCG013452.1	LOC_Os01g46980.1
12323	CCG011612.1	LOC_Os01g46350.1
16820	CCG032303.1	LOC_Os01g46030.1
16271	CCG020540.4	LOC_Os01g45450.1
14401	CCG036464.1	LOC_Os01g45160.1
21496	CCG036432.1	LOC_Os01g43890.1
8315	CCG040172.1	LOC_Os01g43530.1
17803	CCG042785.1	LOC_Os01g56040.1
7984	CCG018608.1	LOC_Os01g43060.1
3568	CCG018535.1	LOC_Os11g07070.1
11033	CCG023925.1	LOC_Os01g42060.1
16265	CCG023921.1	LOC_Os01g41990.1
11644	CCG023914.1	LOC_Os01g41900.1
18611	CCG023912.1	LOC_Os01g41880.1
17631	CCG011998.1	LOC_Os01g41510.1
18748	CCG052599.1	LOC_Os01g41250.1
15046	CCG052596.1	LOC_Os01g41200.1
13503	CCG023862.2	LOC_Os01g40690.1
15042	CCG052562.1	LOC_Os01g40630.1
14496	CCG018526.1	LOC_Os01g37850.1
9620	CCG020726.1	LOC_Os08g33370.2
16261	CCG028205.1	LOC_Os01g37800.1
10109	CCG028202.1	LOC_Os01g37770.1
13494	CCG018504.1	LOC_Os01g36720.1
16237	CCG028389.1	LOC_Os05g20570.1
16260	CCG005917.1	LOC_Os01g37750.1
12830	CCG043249.1	LOC_Os01g36600.1
13020	CCG043235.2	LOC_Os01g36240.1
12591	CCG043218.1	LOC_Os01g36090.1
12628	CCG052898.1	LOC_Os01g32730.1
10201	CCG029583.1	LOC_Os01g33230.1
17013	CCG023989.1	LOC_Os01g32920.1
8636	CCG036370.4	LOC_Os01g31360.2
16748	CCG017958.1	LOC_Os04g44090.1
17241	CCG043573.1	LOC_Os01g02860.1
16351	CCG049488.1	LOC_Os01g29240.1
17758	CCG035204.1	LOC_Os01g28790.1
12579	CCG035211.1	LOC_Os01g28730.1
13402	CCG045222.1	LOC_Os01g31760.1
11084	CCG028366.3	LOC_Os01g28540.1
8029	CCG010238.1	LOC_Os04g40550.1
10787	CCG019266.2	LOC_Os01g26120.1
16196	CCG021593.1	LOC_Os01g25460.1
14290	CCG031956.1	LOC_Os01g25320.1
3514	CCG030365.1	LOC_Os01g28230.1
14957	CCG017451.1	LOC_Os01g22370.1
13397	CCG016962.1	LOC_Os01g22336.1
14956	CCG017446.1	LOC_Os01g22230.1
14941	CCG028797.1	LOC_Os01g11940.1
13371	CCG028800.1	LOC_Os01g11910.1
10488	CCG041140.1	LOC_Os05g51820.1
15732	CCG052728.1	LOC_Os01g11860.1
12163	CCG040666.1	LOC_Os01g11700.1
18697	CCG040668.1	LOC_Os01g11660.1
17252	CCG040679.1	LOC_Os01g11460.1
14938	CCG015836.1	LOC_Os01g10610.1
16179	CCG042247.1	LOC_Os01g10310.1
18566	CCG016423.1	LOC_Os01g09030.1
12896	CCG006775.1	LOC_Os01g08960.1
12663	CCG006738.2	LOC_Os01g08400.1
19450	CCG030197.1	LOC_Os08g29400.1
11057	CCG004488.1	LOC_Os01g07960.3
14930	CCG004491.1	LOC_Os01g07920.1
16177	CCG004494.1	LOC_Os01g07890.1
8540	CCG023482.1	LOC_Os01g07490.1
6264	CCG023473.1	LOC_Os01g07400.1
14370	CCG030927.2	LOC_Os01g07090.1
15965	CCG038385.1	LOC_Os01g06000.1
11530	CCG038451.1	LOC_Os01g04350.1
16878	CCG052118.1	LOC_Os01g04340.1
14916	CCG044961.1	LOC_Os01g03730.1
18528	CCG010474.1	LOC_Os01g02139.1
13355	CCG046632.2	LOC_Os01g01450.1
14923	CCG046621.1	LOC_Os01g01350.1
7600	CCG001994.1	LOC_Os03g31170.1
9906	CCG034641.1	LOC_Os01g14670.1
15963	CCG018224.2	LOC_Os01g15530.1
9468	CCG001924.1	LOC_Os01g15610.1
21079	CCG001925.1	LOC_Os03g02080.1
14952	CCG041037.1	LOC_Os01g16470.1
17262	CCG015903.2	LOC_Os01g16980.1
13455	CCG031347.1	LOC_Os05g06780.1
12728	CCG015868.3	LOC_Os01g18210.1
16188	CCG011071.1	LOC_Os01g18890.1
5554	CCG016949.1	LOC_Os01g19170.1
14322	CCG011091.1	LOC_Os01g19380.1
15891	CCG016937.1	LOC_Os01g19410.3
13317	CCG031906.1	LOC_Os01g19430.1
13755	CCG016928.1	LOC_Os01g19548.1
13391	CCG011108.1	LOC_Os01g19770.1
16190	CCG011112.1	LOC_Os01g19940.1
19328	CCG011114.1	LOC_Os01g20000.1
12773	CCG016912.1	LOC_Os01g20030.1
4322	CCG011140.1	LOC_Os01g21250.1
14434	CCG028794.1	LOC_Os01g11970.1
12641	CCG028188.1	LOC_Os01g12090.1
14944	CCG028772.1	LOC_Os01g12460.1
10106	CCG028759.1	LOC_Os01g33020.1
19868	CCG050886.1	LOC_Os03g02090.1
12487	CCG052646.1	LOC_Os01g13120.1
13375	CCG002708.1	LOC_Os01g13130.1
8165	CCG047005.1	LOC_Os01g13940.1
10144	CCG023239.2	LOC_Os06g51490.1
10404	CCG037826.1	LOC_Os06g51510.1
9914	CCG023244.2	LOC_Os06g51520.1
8339	CCG016472.1	LOC_Os01g52460.1
14727	CCG049110.1	LOC_Os06g50370.1
8173	CCG009905.1	LOC_Os06g49480.1
10940	CCG009920.1	LOC_Os06g49140.1
16839	CCG036993.2	LOC_Os06g49010.4
15702	CCG036994.1	LOC_Os06g48980.1
21440	CCG031544.1	LOC_Os10g37604.1
10040	CCG025321.2	LOC_Os06g45510.1
10038	CCG025285.1	LOC_Os06g45990.2
5582	CCG025236.2	LOC_Os06g46799.1
11232	CCG017528.1	LOC_Os11g06860.1
3544	CCG024304.1	LOC_Os11g32360.1
11385	CCG037056.1	LOC_Os06g47910.1
11122	CCG009986.1	LOC_Os06g47920.1
11198	CCG009985.1	LOC_Os06g47930.1
15967	CCG043360.1	LOC_Os07g20510.1
17686	CCG021612.1	LOC_Os04g48730.1
12437	CCG014756.1	LOC_Os06g36910.1
16063	CCG036332.1	LOC_Os06g37410.1
19699	CCG024987.1	LOC_Os06g38120.1
16780	CCG024989.1	LOC_Os07g28480.1
12811	CCG047349.1	LOC_Os06g39140.1
14752	CCG027881.1	LOC_Os06g39590.1
16061	CCG023659.1	LOC_Os06g39875.1
10497	CCG031891.1	LOC_Os11g28980.1
17167	CCG040734.1	LOC_Os06g40880.1
14394	CCG043133.1	LOC_Os06g41390.1
12831	CCG043128.1	LOC_Os06g41700.1
16059	CCG022451.1	LOC_Os06g42630.1
19703	CCG025430.1	LOC_Os06g43720.1
13149	CCG035174.1	LOC_Os06g44050.1
13154	CCG020894.1	LOC_Os06g44430.1
16051	CCG020893.1	LOC_Os06g44450.1
10875	CCG025351.1	LOC_Os06g44980.1
14757	CCG014831.1	LOC_Os06g35480.1
16070	CCG014845.1	LOC_Os06g34850.1
17171	CCG032212.1	LOC_Os06g34360.1
14758	CCG052826.1	LOC_Os06g33549.1
17009	CCG014108.2	LOC_Os06g22654.1
14762	CCG029786.1	LOC_Os06g27850.1
12259	CCG029787.1	LOC_Os06g27860.1
10929	CCG038714.1	LOC_Os06g27770.1
18181	CCG030700.1	LOC_Os06g28720.1
18693	CCG040217.1	LOC_Os06g22420.1
12446	CCG000811.1	LOC_Os06g20340.1
16841	CCG037811.1	LOC_Os01g71800.1
14073	CCG000804.1	LOC_Os06g20120.1
18648	CCG029671.1	LOC_Os06g20110.1
16575	CCG009118.1	LOC_Os04g02620.1
18625	CCG025981.1	LOC_Os06g17560.1
8939	CCG042336.1	LOC_Os05g22730.1
12403	CCG004479.1	LOC_Os06g14780.1
18731	CCG046174.1	LOC_Os06g14450.1
14559	CCG004068.1	LOC_Os06g14240.1
8578	CCG007479.2	LOC_Os06g13680.1
9024	CCG007469.1	LOC_Os04g56670.2
14400	CCG004108.1	LOC_Os06g13160.1
12447	CCG007459.1	LOC_Os06g13100.1
12689	CCG004114.1	LOC_Os06g13070.1
12676	CCG007439.1	LOC_Os06g12820.1
19514	CCG004131.1	LOC_Os08g02730.1
17598	CCG007437.1	LOC_Os06g12790.1
18185	CCG027909.1	LOC_Os06g12000.1
16079	CCG013243.1	LOC_Os06g11980.1
14774	CCG027901.1	LOC_Os06g11860.1
14775	CCG027899.2	LOC_Os06g11840.1
21403	CCG027891.1	LOC_Os06g11680.1
12865	CCG027887.1	LOC_Os06g11650.1
17180	CCG031671.1	LOC_Os06g11620.1
16080	CCG013207.1	LOC_Os06g11490.1
18478	CCG004776.1	LOC_Os06g10300.1
18581	CCG018742.1	LOC_Os06g10700.1
12814	CCG013178.1	LOC_Os06g11020.1
15398	CCG012377.1	LOC_Os06g05580.1
12812	CCG027747.1	LOC_Os06g05720.1
12946	CCG010335.2	LOC_Os06g05920.1
18509	CCG008813.1	LOC_Os06g06150.1
16090	CCG027804.1	LOC_Os06g06550.1
18696	CCG040540.1	LOC_Os01g15210.1
21441	CCG031582.1	LOC_Os06g07896.1
11436	CCG035635.1	LOC_Os06g08023.1
16088	CCG031565.1	LOC_Os06g08130.1
14786	CCG031553.1	LOC_Os06g08340.1
7875	CCG012351.1	LOC_Os06g09390.1
9867	CCG044092.1	LOC_Os06g05090.1
19862	CCG050382.1	LOC_Os06g04210.1
13221	CCG043391.1	LOC_Os06g03670.1
14536	CCG033087.1	LOC_Os06g03530.1
7276	CCG004402.1	LOC_Os06g02780.1
10281	CCG033079.1	LOC_Os06g02580.1
6113	CCG052622.1	LOC_Os02g15610.1
12821	CCG026802.1	LOC_Os06g02220.1
13238	CCG026759.1	LOC_Os06g01500.1
10139	CCG034425.1	LOC_Os06g01470.1
16791	CCG026434.1	LOC_Os01g74590.1
12338	CCG018292.1	LOC_Os02g01110.1
14298	CCG051470.1	LOC_Os12g42120.1
16479	CCG037322.1	LOC_Os12g42530.1
11928	CCG018678.1	LOC_Os12g41380.1
13852	CCG038180.2	LOC_Os12g39210.1
16367	CCG046094.1	LOC_Os03g21600.2
14441	CCG043299.2	LOC_Os12g38880.1
14344	CCG017000.1	LOC_Os12g30610.1
11943	CCG017002.1	LOC_Os12g30620.1
3678	CCG017004.2	LOC_Os12g31000.1
7657	CCG034819.1	LOC_Os12g31480.1
3490	CCG025307.2	LOC_Os06g45720.1
17450	CCG040504.1	LOC_Os12g31748.2
18223	CCG053469.1	LOC_Os07g12100.1
12619	CCG030861.1	LOC_Os12g32630.1
16484	CCG034759.1	LOC_Os12g33020.1
15358	CCG039756.1	LOC_Os12g34500.1
16145	CCG030826.2	LOC_Os12g34440.1
15357	CCG039757.1	LOC_Os12g34510.1
17448	CCG031893.1	LOC_Os12g35070.1
13859	CCG046179.1	LOC_Os12g36110.1
19786	CCG036270.2	LOC_Os12g36530.1
13858	CCG042797.1	LOC_Os12g37690.1
13010	CCG046912.1	LOC_Os01g74340.1
7623	CCG038103.1	LOC_Os12g37900.1
17800	CCG042335.1	LOC_Os05g22800.1
18645	CCG028859.1	LOC_Os12g22800.1
14467	CCG028857.1	LOC_Os03g47470.1
9858	CCG051656.1	LOC_Os12g19860.1
15855	CCG039345.2	LOC_Os12g19530.2
18735	CCG046549.1	LOC_Os12g24490.1
19721	CCG027334.1	LOC_Os11g18770.1
10604	CCG009614.1	LOC_Os12g25720.1
12026	CCG049178.1	LOC_Os12g16720.1
5425	CCG028656.2	LOC_Os05g18470.1
5552	CCG024415.1	LOC_Os05g19670.1
13459	CCG020691.2	LOC_Os05g21180.2
10669	CCG031352.1	LOC_Os05g25390.1
15019	CCG010880.1	LOC_Os05g24770.1
10688	CCG024453.1	LOC_Os05g24880.1
14517	CCG024437.1	LOC_Os05g25480.1
19697	CCG024432.1	LOC_Os05g25630.1
18561	CCG015695.1	LOC_Os05g27940.1
8403	CCG044199.1	LOC_Os05g27950.1
14386	CCG015680.1	LOC_Os05g28350.1
17291	CCG015654.1	LOC_Os05g28830.1
12392	CCG051658.1	LOC_Os12g15590.2
13453	CCG041491.1	LOC_Os05g29810.1
12222	CCG033181.1	LOC_Os05g30140.1
17045	CCG040494.1	LOC_Os07g49360.1
21462	CCG033185.2	LOC_Os05g30320.1
15016	CCG036026.1	LOC_Os05g31290.1
8412	CCG036023.1	LOC_Os05g31480.2
3851	CCG008245.3	LOC_Os05g31760.1
15014	CCG008189.1	LOC_Os05g32590.1
14408	CCG028969.1	LOC_Os05g33000.2
16758	CCG020748.1	LOC_Os05g33110.1
15936	CCG032799.1	LOC_Os05g33830.1
18516	CCG009049.1	LOC_Os05g34230.1
18742	CCG049701.1	LOC_Os05g34510.1
16221	CCG045581.1	LOC_Os05g35010.1
21562	CCG046014.1	LOC_Os05g35370.1
4706	CCG049761.1	LOC_Os01g65090.1
13439	CCG045933.1	LOC_Os05g37450.1
14513	CCG002481.1	LOC_Os05g37830.1
16664	CCG002508.1	LOC_Os05g38230.1
14591	CCG002539.1	LOC_Os05g38590.1
13437	CCG052936.1	LOC_Os05g38770.1
14328	CCG002572.2	LOC_Os05g38990.1
10757	CCG002575.1	LOC_Os05g39060.1
19565	CCG009841.1	LOC_Os05g16140.1
16215	CCG021641.1	LOC_Os05g39400.1
9870	CCG021646.1	LOC_Os05g39540.1
17285	CCG021725.1	LOC_Os05g41160.1
15662	CCG021731.1	LOC_Os05g41230.1
16210	CCG021765.1	LOC_Os05g41610.1
10960	CCG021766.1	LOC_Os05g41620.1
12995	CCG018354.1	LOC_Os05g41800.1
19634	CCG018361.1	LOC_Os05g41920.1
16208	CCG034984.1	LOC_Os05g43770.1
13423	CCG034986.1	LOC_Os05g43790.1
14341	CCG034987.1	LOC_Os05g43810.1
10866	CCG021865.1	LOC_Os05g43820.1
8068	CCG034989.2	LOC_Os05g43830.1
16207	CCG027059.1	LOC_Os05g44090.1
12553	CCG015800.1	LOC_Os05g45350.1
10150	CCG015777.2	LOC_Os05g45810.1
11241	CCG015762.1	LOC_Os05g46020.1
16201	CCG026924.1	LOC_Os05g47470.1
12243	CCG023250.1	LOC_Os05g47510.1
17719	CCG026911.1	LOC_Os05g47670.1
14980	CCG026907.1	LOC_Os05g47730.1
17274	CCG050342.1	LOC_Os05g47820.1
10163	CCG026887.1	LOC_Os05g48030.1
4126	CCG050320.1	LOC_Os01g49026.1
12685	CCG021498.1	LOC_Os08g21700.1
15922	CCG050258.1	LOC_Os05g49010.1
8181	CCG045727.1	LOC_Os05g50490.3
14439	CCG045764.1	LOC_Os05g51090.1
10277	CCG002787.1	LOC_Os04g09530.1
14967	CCG041151.1	LOC_Os05g51750.1
10623	CCG041138.1	LOC_Os05g51830.1
14286	CCG052996.1	LOC_Os05g11010.1
11080	CCG038659.1	LOC_Os05g09020.1
18627	CCG026086.1	LOC_Os08g09780.1
3942	CCG035757.2	LOC_Os05g08770.2
18660	CCG032159.1	LOC_Os05g07810.1
14983	CCG016177.1	LOC_Os05g07600.1
16559	CCG019933.1	LOC_Os12g10520.1
13976	CCG014895.2	LOC_Os12g10540.3
15454	CCG019948.2	LOC_Os12g10720.1
12028	CCG019964.2	LOC_Os12g12170.1
15452	CCG025069.1	LOC_Os12g13110.1
13973	CCG030316.1	LOC_Os12g15460.1
16235	CCG024371.1	LOC_Os05g15170.1
19766	CCG033803.2	LOC_Os05g13970.1
11003	CCG033812.1	LOC_Os05g13440.1
18601	CCG022713.1	LOC_Os05g12474.1
16239	CCG026198.1	LOC_Os05g11860.1
19433	CCG026193.1	LOC_Os11g05950.1
12365	CCG026187.1	LOC_Os05g11700.1
7811	CCG024517.2	LOC_Os05g01510.2
11239	CCG024505.1	LOC_Os05g01570.1
12898	CCG024476.1	LOC_Os05g01750.1
5428	CCG022282.1	LOC_Os12g36210.1
10908	CCG044979.1	LOC_Os05g05320.1
11086	CCG033237.1	LOC_Os05g05130.1
19211	CCG026612.1	LOC_Os05g04990.1
13476	CCG027391.1	LOC_Os05g04740.2
17301	CCG026635.1	LOC_Os05g04650.1
9174	CCG004815.1	LOC_Os11g19700.1
17519	CCG050154.1	LOC_Os04g57380.1
12562	CCG038387.1	LOC_Os04g57160.2
15565	CCG041544.1	LOC_Os04g56690.1
13632	CCG041810.1	LOC_Os04g56120.1
10089	CCG005301.1	LOC_Os04g57750.1
16640	CCG042511.1	LOC_Os04g58090.1
10643	CCG005273.1	LOC_Os04g58190.1
14068	CCG042524.1	LOC_Os04g58250.1
14176	CCG038893.1	LOC_Os09g26540.1
14070	CCG005256.1	LOC_Os04g58570.1
16232	CCG020638.1	LOC_Os04g57040.1
16607	CCG042554.1	LOC_Os04g58790.1
14417	CCG005171.1	LOC_Os04g58980.1
9776	CCG005214.1	LOC_Os04g59150.1
16644	CCG042590.1	LOC_Os04g59160.1
7231	CCG030487.1	LOC_Os07g48640.1
19640	CCG019048.1	LOC_Os07g47760.1
14680	CCG051846.1	LOC_Os07g46710.1
13105	CCG051859.1	LOC_Os07g46520.1
14682	CCG051888.2	LOC_Os07g46170.1
6111	CCG020333.1	LOC_Os07g46190.1
17124	CCG020337.1	LOC_Os07g46230.1
12598	CCG020349.1	LOC_Os07g45170.1
16026	CCG051922.1	LOC_Os07g44890.1
14684	CCG051929.1	LOC_Os07g44860.1
11344	CCG020369.1	LOC_Os07g44780.1
11345	CCG052028.2	LOC_Os07g44460.1
17820	CCG046116.1	LOC_Os07g44090.3
14688	CCG051996.2	LOC_Os07g43940.1
14294	CCG052015.1	LOC_Os07g43540.1
17129	CCG025916.1	LOC_Os07g43316.2
12341	CCG025886.1	LOC_Os07g43070.1
17130	CCG048416.1	LOC_Os07g42910.1
14694	CCG048414.1	LOC_Os07g42890.1
12795	CCG052064.2	LOC_Os07g42880.1
11171	CCG052066.1	LOC_Os07g42820.1
18153	CCG026352.1	LOC_Os07g42790.1
14343	CCG052094.1	LOC_Os07g42510.1
12313	CCG026407.2	LOC_Os07g40820.1
16033	CCG039548.1	LOC_Os07g39930.1
12890	CCG012926.1	LOC_Os07g39070.1
12738	CCG053692.1	LOC_Os07g38430.1
2836	CCG026510.1	LOC_Os07g38420.1
12696	CCG026494.1	LOC_Os07g38220.1
12266	CCG030749.1	LOC_Os07g36820.1
14412	CCG046732.1	LOC_Os07g36430.1
14713	CCG046874.1	LOC_Os12g25130.1
17142	CCG032739.1	LOC_Os07g36210.1
12585	CCG032741.1	LOC_Os07g36190.1
10809	CCG003197.1	LOC_Os07g36180.2
12094	CCG047367.1	LOC_Os07g36530.1
14715	CCG003252.1	LOC_Os07g34589.2
12996	CCG001012.1	LOC_Os07g33650.1
5861	CCG001011.2	LOC_Os07g33630.1
14717	CCG021950.2	LOC_Os07g33330.1
21368	CCG024665.1	LOC_Os07g32774.1
21339	CCG021990.1	LOC_Os11g27030.1
12458	CCG028873.3	LOC_Os12g21930.1
14414	CCG042441.1	LOC_Os07g31440.2
12327	CCG045475.1	LOC_Os07g31610.1
11165	CCG018944.1	LOC_Os07g30790.1
5418	CCG041383.1	LOC_Os08g31690.1
16045	CCG018905.1	LOC_Os07g29630.1
10727	CCG011772.2	LOC_Os09g38740.1
16551	CCG048363.1	LOC_Os09g38560.1
16193	CCG027601.1	LOC_Os09g27930.1
12822	CCG014569.1	LOC_Os09g37540.1
17482	CCG014556.1	LOC_Os09g37330.1
16550	CCG014550.1	LOC_Os09g37260.1
11251	CCG010753.2	LOC_Os09g36990.1
15442	CCG006291.1	LOC_Os09g36940.1
17481	CCG010749.1	LOC_Os09g36930.1
13957	CCG010746.2	LOC_Os09g36900.1
17622	CCG010744.1	LOC_Os09g36880.1
15441	CCG006284.1	LOC_Os09g36860.1
10903	CCG010726.2	LOC_Os09g36670.1
12833	CCG010719.1	LOC_Os09g36520.1
12472	CCG016574.1	LOC_Os09g35900.1
12572	CCG016594.1	LOC_Os09g35780.1
12720	CCG016661.1	LOC_Os09g33992.2
10773	CCG023234.1	LOC_Os12g17830.3
16684	CCG005679.1	LOC_Os09g32964.1
18483	CCG005670.1	LOC_Os09g32770.1
13948	CCG052878.1	LOC_Os09g32570.1
12669	CCG044285.1	LOC_Os09g32526.1
15436	CCG044265.2	LOC_Os09g32230.1
19842	CCG045552.1	LOC_Os12g32480.1
16152	CCG012793.1	LOC_Os09g12620.1
16753	CCG019751.1	LOC_Os09g29690.1
16536	CCG025876.1	LOC_Os09g29300.1
15428	CCG037714.1	LOC_Os09g29120.1
13941	CCG043955.2	LOC_Os09g28740.1
18680	CCG037650.1	LOC_Os09g28150.1
10222	CCG043998.1	LOC_Os09g28050.1
15423	CCG037632.1	LOC_Os09g27850.1
2038	CCG009878.1	LOC_Os01g64540.1
10334	CCG037575.1	LOC_Os09g26870.1
16225	CCG028980.1	LOC_Os05g32730.1
16529	CCG037520.1	LOC_Os09g25770.1
12970	CCG037518.5	LOC_Os09g25650.1
16659	CCG001466.1	LOC_Os12g24870.1
17476	CCG054242.1	LOC_Os09g25260.1
7971	CCG054124.1	LOC_Os09g20850.1
16523	CCG054121.1	LOC_Os09g20810.1
6994	CCG054119.1	LOC_Os09g20660.1
17472	CCG048496.1	LOC_Os09g20560.1
16522	CCG054098.1	LOC_Os09g20350.1
12813	CCG048465.1	LOC_Os09g19750.1
10961	CCG018808.1	LOC_Os09g17750.1
3873	CCG018791.1	LOC_Os09g16920.1
19683	CCG023419.1	LOC_Os06g29490.1
1101	CCG046552.1	CCG053522.1
13913	CCG029748.1	LOC_Os09g12230.1
13911	CCG017059.1	LOC_Os09g10740.1
14573	CCG052893.1	LOC_Os09g10940.1
10854	CCG048434.1	LOC_Os09g11230.1
13912	CCG048435.1	LOC_Os09g11240.1
18389	CCG023446.1	LOC_Os09g11260.1
9683	CCG041185.1	LOC_Os09g04624.1
9290	CCG016450.1	LOC_Os01g56900.1
12858	CCG044500.1	LOC_Os04g46120.1
1784	CCG022149.1	LOC_Os09g13020.1
16506	CCG016197.1	LOC_Os09g06740.1
17829	CCG048635.1	LOC_Os09g07480.1
17084	CCG046299.1	LOC_Os09g07920.1
13872	CCG046319.1	LOC_Os09g04050.1
12000	CCG044030.2	LOC_Os09g27500.1
13729	CCG048706.1	LOC_Os04g55660.1
5499	CCG013026.1	LOC_Os04g51030.1
12517	CCG023538.1	LOC_Os09g39980.1
12772	CCG023537.1	LOC_Os09g39970.1
16773	CCG023534.1	LOC_Os09g02440.1
14357	CCG047721.1	LOC_Os10g11260.1
21222	CCG011771.1	LOC_Os09g38730.1
9726	CCG005061.1	LOC_Os09g38920.1
8824	CCG018858.1	LOC_Os07g28090.1
17152	CCG018827.1	LOC_Os07g26940.1
18726	CCG044789.1	LOC_Os07g26720.2
18755	CCG054330.1	LOC_Os07g23730.1
16102	CCG054335.1	LOC_Os07g23550.1
15017	CCG034008.1	LOC_Os07g23494.1
12369	CCG054342.1	LOC_Os07g23169.1
12757	CCG031312.1	LOC_Os08g41460.2
14800	CCG039237.1	LOC_Os07g19444.1
3446	CCG037356.1	LOC_Os07g19040.1
14683	CCG020316.1	LOC_Os07g18990.1
15823	CCG027613.1	LOC_Os07g17400.1
16103	CCG027619.1	LOC_Os07g17310.1
18741	CCG049464.1	LOC_Os07g17210.1
12559	CCG049471.1	LOC_Os07g17120.1
10088	CCG041569.1	LOC_Os07g15500.1
17192	CCG047202.1	LOC_Os07g14910.1
17193	CCG045610.1	LOC_Os07g14660.1
17656	CCG015375.1	LOC_Os01g52280.1
12519	CCG045662.1	LOC_Os07g13534.1
12374	CCG039734.2	LOC_Os07g12220.1
16105	CCG039728.1	LOC_Os07g12140.1
19544	CCG007950.1	LOC_Os03g51100.1
16107	CCG017106.1	LOC_Os07g09384.1
12387	CCG017104.1	LOC_Os07g09370.1
10959	CCG018301.1	LOC_Os07g09050.1
6501	CCG011449.2	LOC_Os07g08760.1
19809	CCG040082.1	LOC_Os07g08320.1
17199	CCG037477.2	LOC_Os07g07870.1
16113	CCG042763.1	LOC_Os07g06880.1
18244	CCG021148.1	LOC_Os07g04060.1
7266	CCG009701.1	LOC_Os02g18690.1
13253	CCG033243.1	LOC_Os07g06644.1
8764	CCG008567.1	LOC_Os07g05960.1
17789	CCG039454.1	LOC_Os07g05800.1
13255	CCG021134.1	LOC_Os07g03240.1
13248	CCG021119.1	LOC_Os07g03120.1
16371	CCG001179.1	LOC_Os07g02480.1
14339	CCG051238.1	LOC_Os07g02060.1
14514	CCG001258.1	LOC_Os07g02280.1
5745	CCG013392.1	LOC_Os07g01760.1
12951	CCG022185.1	LOC_Os02g58720.2
7730	CCG022193.1	LOC_Os02g58550.2
17693	CCG022224.1	LOC_Os02g58100.1
15327	CCG044211.2	LOC_Os02g57560.1
12715	CCG008938.1	LOC_Os02g57440.1
9650	CCG035252.2	LOC_Os02g57410.2
9861	CCG033796.1	LOC_Os02g56910.1
16462	CCG017256.1	LOC_Os02g56750.1
17429	CCG017260.1	LOC_Os02g56490.1
17220	CCG024228.1	LOC_Os03g62900.1
15322	CCG043549.1	LOC_Os02g55600.1
15951	CCG013547.1	LOC_Os02g55380.1
14784	CCG013529.1	LOC_Os06g08580.1
14783	CCG013528.1	LOC_Os06g08600.1
12609	CCG013504.1	LOC_Os02g54710.1
9322	CCG041226.1	LOC_Os04g02280.1
8827	CCG016818.1	LOC_Os02g54560.1
8446	CCG016839.1	LOC_Os02g54130.1
16084	CCG016853.1	LOC_Os02g53870.1
14265	CCG031736.1	LOC_Os02g53050.1
13839	CCG005770.1	LOC_Os02g52260.1
7819	CCG031813.1	LOC_Os02g51850.1
9989	CCG016719.1	LOC_Os02g51670.1
6726	CCG027993.1	LOC_Os02g50770.1
14560	CCG008515.1	LOC_Os02g49980.1
12650	CCG026717.1	LOC_Os02g49820.1
15693	CCG033930.1	LOC_Os02g49590.1
16467	CCG033922.5	LOC_Os02g49420.1
12965	CCG044559.1	LOC_Os02g49370.1
18294	CCG040329.1	LOC_Os07g47860.1
9249	CCG046184.2	LOC_Os12g36194.1
5800	CCG008353.1	LOC_Os02g47060.1
14882	CCG008354.1	LOC_Os02g47030.1
21179	CCG008367.1	LOC_Os04g53340.1
7695	CCG036420.1	LOC_Os02g46780.1
1786	CCG027413.1	LOC_Os05g04490.1
11275	CCG040435.1	LOC_Os02g46290.1
7731	CCG040427.1	LOC_Os02g46100.1
16453	CCG040415.1	LOC_Os02g45890.1
15313	CCG040405.1	LOC_Os02g45710.1
10141	CCG040391.1	LOC_Os02g45540.1
15307	CCG007309.1	LOC_Os02g45000.1
16451	CCG007286.1	LOC_Os02g44710.1
14257	CCG034563.1	LOC_Os02g44540.3
14564	CCG021486.1	LOC_Os02g44480.1
16449	CCG021482.1	LOC_Os02g44320.1
16447	CCG014299.1	LOC_Os02g43030.1
12726	CCG011517.1	LOC_Os02g42870.1
12693	CCG011515.1	LOC_Os02g42850.2
16717	CCG011511.1	LOC_Os02g42810.1
16727	CCG014320.1	LOC_Os02g42730.1
13793	CCG011506.1	LOC_Os02g42710.1
13792	CCG014329.1	LOC_Os02g42620.1
18346	CCG035952.1	LOC_Os02g41770.1
15297	CCG021203.1	LOC_Os02g41560.1
8034	CCG041045.1	LOC_Os01g16610.1
8104	CCG015215.1	LOC_Os02g40514.2
10160	CCG048805.1	LOC_Os02g39100.1
17225	CCG048917.2	LOC_Os02g36690.1
16438	CCG048892.1	LOC_Os02g36320.1
14587	CCG048847.1	LOC_Os02g35450.1
13012	CCG002471.1	LOC_Os07g40920.1
16568	CCG045209.1	LOC_Os02g34960.1
16434	CCG022573.1	LOC_Os02g34700.1
8953	CCG051284.1	LOC_Os02g33560.1
6092	CCG033462.1	LOC_Os02g02890.1
17835	CCG051398.2	LOC_Os04g32980.1
19874	CCG051342.1	LOC_Os02g32320.1
17054	CCG015051.1	LOC_Os02g30600.1
12763	CCG003994.1	LOC_Os02g29980.1
12380	CCG004719.1	LOC_Os02g26860.1
12496	CCG027595.1	LOC_Os02g26660.1
14483	CCG050869.2	LOC_Os02g25080.1
18638	CCG027563.1	LOC_Os02g24740.1
12997	CCG047374.1	LOC_Os02g21280.1
18717	CCG043267.1	LOC_Os02g21260.1
5785	CCG043734.3	LOC_Os02g20930.1
18441	CCG000546.1	LOC_Os08g19820.1
3125	CCG022898.1	LOC_Os02g27840.1
5856	CCG000584.1	LOC_Os02g19440.1
17149	CCG000596.1	LOC_Os02g19200.1
15942	CCG037232.1	LOC_Os01g49360.1
8186	CCG034793.1	LOC_Os02g17280.1
15132	CCG030785.1	LOC_Os02g02370.1
7939	CCG007254.1	LOC_Os02g02990.1
12571	CCG007247.1	LOC_Os02g03070.1
17341	CCG033440.1	LOC_Os02g03180.1
15137	CCG007207.1	LOC_Os02g03610.1
8590	CCG007203.1	LOC_Os02g03710.1
9031	CCG007202.1	LOC_Os02g03720.1
10000	CCG033399.1	LOC_Os02g03750.1
15139	CCG007163.1	LOC_Os02g04430.1
17246	CCG028316.1	LOC_Os02g10460.1
16329	CCG007153.1	LOC_Os02g04640.1
14918	CCG029772.1	LOC_Os06g30250.1
16480	CCG007101.1	LOC_Os02g06290.1
12809	CCG021408.1	LOC_Os02g06430.1
17345	CCG007644.1	LOC_Os02g06440.1
12607	CCG007645.1	LOC_Os02g06480.1
17346	CCG021420.1	LOC_Os02g06630.1
15150	CCG006970.1	LOC_Os02g08470.1
15151	CCG038580.2	LOC_Os02g08160.1
11751	CCG038571.1	LOC_Os02g09420.1
21615	CCG053843.1	LOC_Os07g27030.1
14413	CCG043134.2	LOC_Os02g10080.1
10525	CCG007882.1	LOC_Os02g10220.1
15889	CCG035042.1	LOC_Os02g10370.1
14597	CCG024740.1	LOC_Os02g10940.1
12810	CCG007834.1	LOC_Os02g11040.1
17353	CCG051570.1	LOC_Os02g13370.1
17169	CCG020268.1	LOC_Os06g36010.1
9581	CCG051552.1	LOC_Os02g13800.1
7902	CCG051532.1	LOC_Os02g14000.2
12469	CCG033555.1	LOC_Os02g01220.1
18064	CCG041752.1	LOC_Os04g55130.1
18226	CCG052104.1	LOC_Os01g04540.1
14486	CCG017199.1	CCG047904.2
21498	CCG037061.1	LOC_Os12g23680.1
616	CCG025228.1	LOC_Os11g07390.1
267	CCG039187.1	ChrUn.fgenesh.mRNA.47
19758	CCG032364.1	LOC_Os03g51260.1
19832	CCG043484.1	CCG049516.2
17027	CCG024157.1	LOC_Os12g34108.1
5060	CCG044679.1	LOC_Os09g04790.1
8682	CCG048631.1	LOC_Os10g14180.8
11949	CCG044672.1	LOC_Os09g04710.1
10772	CCG022921.1	LOC_Os02g09440.1
4742	CCG012646.1	LOC_Os03g61019.1
14660	CCG025859.4	LOC_Os03g39160.1
13883	CCG049264.1	LOC_Os11g39540.1
8444	CCG005121.1	LOC_Os03g38500.1
13429	CCG018319.1	LOC_Os05g41220.1
10115	CCG030372.1	LOC_Os01g07800.2
14667	CCG030548.2	LOC_Os07g49530.1
11133	CCG052742.2	LOC_Os01g11570.1
11838	CCG005484.1	LOC_Os08g42620.1
10526	CCG048323.1	LOC_Os12g32180.1
13490	CCG022276.1	LOC_Os05g01970.5
9693	CCG027345.3	LOC_Os11g26140.1
15473	CCG023180.1	LOC_Os04g11390.2
15451	CCG030295.1	LOC_Os12g13930.1
15165	CCG000898.2	LOC_Os02g15100.1
13536	CCG015349.3	LOC_Os01g51810.1
17460	CCG009271.1	LOC_Os11g39030.1
2993	CCG027376.1	LOC_Os11g27400.1
16502	CCG029161.2	LOC_Os11g27530.1
9001	CCG028152.1	LOC_Os03g26030.1
10203	CCG039244.1	LOC_Os07g20270.1
9250	CCG037365.1	LOC_Os07g19470.1
12223	CCG019060.1	LOC_Os07g47590.2
7211	CCG053612.1	LOC_Os07g39710.1
14701	CCG053606.1	LOC_Os07g39790.1
5134	CCG053605.2	LOC_Os07g39800.1
12326	CCG008576.1	LOC_Os07g05870.1
13257	CCG008577.1	LOC_Os07g05830.1
8387	CCG039453.1	LOC_Os07g05810.1
7783	CCG008581.2	LOC_Os07g05720.1
15173	CCG002112.1	LOC_Os08g45200.1
8492	CCG024342.1	LOC_Os03g37130.1
12998	CCG024339.1	LOC_Os03g37100.1
14316	CCG024338.1	LOC_Os03g37090.1
7653	CCG024327.1	LOC_Os03g36730.1
9945	CCG006581.1	LOC_Os03g03690.3
15932	CCG006123.1	LOC_Os03g03670.1
13047	CCG012560.2	LOC_Os03g59550.1
5632	CCG002632.1	LOC_Os01g49060.1
15574	CCG042562.1	LOC_Os04g58860.1
8417	CCG042566.1	LOC_Os04g58900.1
8693	CCG024325.1	LOC_Os03g36630.1
6066	CCG020026.1	LOC_Os08g03310.1
6147	CCG046592.1	LOC_Os11g47770.1
10976	CCG007959.1	LOC_Os12g27070.1
8102	CCG051492.1	LOC_Os07g25430.1
9850	CCG040517.1	LOC_Os10g11340.1
8716	CCG049013.2	LOC_Os10g14920.1
15364	CCG007991.1	LOC_Os12g29500.1
16487	CCG000284.1	LOC_Os12g29480.1
8123	CCG043902.1	LOC_Os11g39130.1
15379	CCG043889.1	LOC_Os11g39010.1
7764	CCG009274.1	LOC_Os11g38990.2
11462	CCG004313.1	LOC_Os03g29540.2
10191	CCG004309.2	LOC_Os03g29730.1
13120	CCG029902.1	LOC_Os03g29760.2
7654	CCG029899.2	LOC_Os03g29810.1
16677	CCG004300.1	LOC_Os03g29910.1
15882	CCG046572.1	LOC_Os12g23190.1
11146	CCG020297.1	LOC_Os11g23790.1
6132	CCG009620.1	LOC_Os12g25210.1
11947	CCG009617.1	LOC_Os12g25180.1
10995	CCG047132.1	LOC_Os07g12830.3
14806	CCG047131.1	LOC_Os07g12890.1
6423	CCG047126.2	LOC_Os07g12770.1
2394	CCG047125.1	LOC_Os07g12730.1
10408	CCG047117.1	LOC_Os07g12640.1
18736	CCG047113.1	LOC_Os07g12480.1
12506	CCG034055.1	LOC_Os07g12330.1
8116	CCG047321.1	LOC_Os02g58790.1
12218	CCG022183.1	LOC_Os02g58740.1
12914	CCG047329.1	LOC_Os02g58570.1
8098	CCG022198.2	LOC_Os02g58500.1
7649	CCG022204.1	LOC_Os02g58390.1
11660	CCG049980.1	LOC_Os01g50810.1
18664	CCG032605.1	LOC_Os07g41620.1
11069	CCG032608.1	LOC_Os01g50930.1
16279	CCG054065.1	LOC_Os01g51030.1
11663	CCG015382.1	LOC_Os01g52410.1
10870	CCG053988.2	LOC_Os01g52400.1
5701	CCG015373.1	LOC_Os01g52230.1
15071	CCG053997.1	LOC_Os01g52190.1
11662	CCG054001.1	LOC_Os01g52160.1
15070	CCG015366.1	LOC_Os01g52140.1
18559	CCG015356.1	LOC_Os01g52030.1
14360	CCG054019.1	LOC_Os01g51860.1
9207	CCG035964.1	LOC_Os04g20230.1
9134	CCG028848.1	LOC_Os04g10400.1
13987	CCG029248.1	LOC_Os04g18790.1
10185	CCG034035.1	LOC_Os11g12800.1
12754	CCG008404.1	LOC_Os11g13880.1
15365	CCG001531.1	LOC_Os09g04160.1
11032	CCG045875.1	LOC_Os09g02130.1
5494	CCG025042.1	LOC_Os04g15920.1
7391	CCG047416.1	LOC_Os10g34840.1
6896	CCG037336.1	LOC_Os12g42840.1
4356	CCG050643.1	LOC_Os12g43120.1
17042	CCG050636.1	LOC_Os12g43340.1
15725	CCG050634.1	LOC_Os12g43390.1
16772	CCG023358.1	LOC_Os12g43530.1
5008	CCG046828.1	LOC_Os01g66520.1
12900	CCG035023.2	LOC_Os10g13850.1
4996	CCG013716.1	LOC_Os03g11100.1
9909	CCG016552.2	LOC_Os12g44380.1
12325	CCG016551.1	LOC_Os12g44370.1
12245	CCG012782.1	LOC_Os03g42520.1
10651	CCG016543.1	LOC_Os12g44300.1
10208	CCG023382.1	LOC_Os12g43890.1
11921	CCG016526.1	LOC_Os12g43880.1
11923	CCG016506.1	LOC_Os12g43740.1
5631	CCG023371.1	LOC_Os12g43670.1
12445	CCG017985.1	LOC_Os08g25700.1
18331	CCG042116.1	LOC_Os08g25690.1
8961	CCG005499.1	LOC_Os08g23870.1
4061	CCG042287.1	LOC_Os05g29860.2
11268	CCG042029.5	LOC_Os03g63140.1
5771	CCG042276.1	LOC_Os03g63060.1
5294	CCG042275.1	LOC_Os03g63040.1
8745	CCG042274.1	LOC_Os03g63020.1
10580	CCG042009.1	LOC_Os03g62780.1
14604	CCG042010.1	LOC_Os03g62770.1
5754	CCG042011.1	LOC_Os03g62750.1
16757	CCG020603.1	LOC_Os03g62670.1
12561	CCG020606.1	LOC_Os05g02810.1
10151	CCG020609.1	LOC_Os03g62630.1
9294	CCG020591.1	LOC_Os03g62620.4
8046	CCG020611.1	LOC_Os03g62610.1
9991	CCG020621.1	LOC_Os03g62420.1
10822	CCG030449.2	LOC_Os10g28410.1
14569	CCG030435.1	LOC_Os10g28370.1
7388	CCG030437.1	LOC_Os10g28360.1
15213	CCG030440.1	LOC_Os10g28330.1
15215	CCG036729.1	LOC_Os10g30070.1
14404	CCG036730.1	LOC_Os10g30080.1
14523	CCG030418.1	LOC_Os10g30162.1
11792	CCG036743.1	LOC_Os10g30290.1
12825	CCG036744.1	LOC_Os10g30300.1
13688	CCG030398.6	LOC_Os10g30450.1
11794	CCG034320.1	LOC_Os10g30550.1
9993	CCG015343.1	LOC_Os01g51700.1
10602	CCG032655.1	LOC_Os01g51610.1
12489	CCG054038.1	LOC_Os01g51430.1
10418	CCG054043.1	LOC_Os01g51360.1
10871	CCG032639.1	LOC_Os01g51320.1
16280	CCG054049.1	LOC_Os01g51270.1
10535	CCG032633.1	LOC_Os01g51260.1
15068	CCG032630.1	LOC_Os01g51230.1
9954	CCG054056.1	LOC_Os01g51154.1
8549	CCG032622.1	LOC_Os01g51120.1
12766	CCG033517.1	LOC_Os02g02000.1
5781	CCG033520.1	LOC_Os02g01970.1
13607	CCG033523.1	LOC_Os02g01930.1
7022	CCG033529.1	LOC_Os02g01710.2
10344	CCG009650.1	LOC_Os02g01480.1
10432	CCG033539.1	LOC_Os02g01450.1
12459	CCG051474.1	LOC_Os02g01190.1
5721	CCG033558.2	LOC_Os02g01180.1
13605	CCG051483.1	LOC_Os02g01060.1
3925	CCG033563.1	LOC_Os02g01030.1
9094	CCG010552.1	LOC_Os01g15290.1
10714	CCG010554.1	LOC_Os04g08350.1
8310	CCG010557.1	LOC_Os04g08310.1
14546	CCG010560.1	LOC_Os04g08330.1
16571	CCG045490.1	LOC_Os04g05070.1
12040	CCG049444.1	LOC_Os04g05010.1
7021	CCG049440.3	LOC_Os09g04210.3
10162	CCG049442.1	LOC_Os04g04320.1
10301	CCG049436.1	LOC_Os04g04030.1
6565	CCG046401.1	LOC_Os03g36750.1
12748	CCG040498.1	LOC_Os12g31830.1
7178	CCG040501.1	LOC_Os12g31800.1
5974	CCG017016.1	LOC_Os12g31450.1
11941	CCG017165.1	LOC_Os12g31350.1
15362	CCG017177.1	LOC_Os12g30550.1
7739	CCG038694.1	LOC_Os12g29670.1
8990	CCG041215.1	LOC_Os08g19320.1
17372	CCG041212.1	LOC_Os08g19210.2
8978	CCG041199.1	LOC_Os08g18970.1
5652	CCG045758.1	LOC_Os05g51060.1
8195	CCG041933.1	LOC_Os01g34700.1
4958	CCG016562.1	LOC_Os01g33420.1
6462	CCG029582.1	LOC_Os01g33160.1
8040	CCG049451.2	LOC_Os01g31680.1
3683	CCG019872.1	LOC_Os01g32330.1
7956	CCG018727.1	LOC_Os01g32780.1
6157	CCG018732.1	LOC_Os08g20270.2
14293	CCG050231.1	LOC_Os01g32980.1
13882	CCG019339.3	LOC_Os11g41650.2
13881	CCG019337.1	LOC_Os11g41640.1
7712	CCG047645.1	LOC_Os11g41160.2
6335	CCG047643.3	LOC_Os11g41140.1
5696	CCG046243.1	LOC_Os11g40610.5
6134	CCG019305.1	LOC_Os11g40590.3
8603	CCG007298.1	LOC_Os12g29560.1
10052	CCG046241.1	LOC_Os11g40570.1
6455	CCG033048.1	LOC_Os01g31220.1
4674	CCG011152.1	LOC_Os08g41250.2
11958	CCG019303.1	LOC_Os11g40540.1
12368	CCG050169.2	LOC_Os11g40210.1
14457	CCG006534.1	LOC_Os11g40200.1
10536	CCG050162.1	LOC_Os11g40090.2
17591	CCG006547.1	LOC_Os11g40030.2
6431	CCG029750.1	LOC_Os09g12270.1
15263	CCG029745.1	LOC_Os06g50950.1
3763	CCG029743.1	LOC_Os09g11520.1
10654	CCG052911.2	LOC_Os09g11510.1
15406	CCG017077.1	LOC_Os09g10950.1
6487	CCG039338.1	LOC_Os09g10820.1
8389	CCG032982.1	LOC_Os09g07460.1
5102	CCG001064.1	LOC_Os03g44210.2
12604	CCG001046.1	LOC_Os11g16280.1
6289	CCG049017.3	LOC_Os02g54190.1
12169	CCG049015.1	LOC_Os11g14910.1
9283	CCG001124.1	LOC_Os05g25060.1
9331	CCG052225.1	LOC_Os03g33012.1
13094	CCG037944.1	LOC_Os03g30830.1
5973	CCG029861.1	LOC_Os03g30570.1
19741	CCG029876.1	LOC_Os06g34970.1
4092	CCG029880.1	LOC_Os03g30092.1
13261	CCG029892.1	LOC_Os03g29970.1
9521	CCG018477.1	LOC_Os01g37460.1
14963	CCG047556.4	LOC_Os01g31580.1
9940	CCG005929.1	LOC_Os01g37510.1
17307	CCG005925.1	LOC_Os01g37600.1
15038	CCG034462.1	LOC_Os01g36550.1
10541	CCG043219.1	LOC_Os01g36070.1
10030	CCG027770.1	LOC_Os06g06080.1
12557	CCG010330.1	LOC_Os06g06040.1
5591	CCG010331.1	LOC_Os06g05980.1
13218	CCG010333.1	LOC_Os06g05950.1
4746	CCG027763.1	LOC_Os06g05900.1
2916	CCG027760.1	LOC_Os06g05880.1
10532	CCG027753.1	LOC_Os06g05800.1
14504	CCG027749.1	LOC_Os06g05740.1
14793	CCG027746.1	LOC_Os06g05710.1
14796	CCG027733.1	LOC_Os06g05540.1
8832	CCG012380.1	LOC_Os06g05520.1
18640	CCG027730.1	LOC_Os06g05470.1
15622	CCG012381.2	LOC_Os06g05440.1
16799	CCG027729.1	LOC_Os06g05420.1
9072	CCG027704.1	LOC_Os06g05110.1
7198	CCG042617.1	LOC_Os04g59630.1
8975	CCG005189.2	LOC_Os04g59580.1
8884	CCG042608.1	LOC_Os04g59570.2
8413	CCG042607.1	LOC_Os04g59560.1
9779	CCG005204.2	LOC_Os04g59400.1
6690	CCG042595.1	LOC_Os04g59394.1
10075	CCG005207.1	LOC_Os04g59330.1
12113	CCG042584.1	LOC_Os04g59060.1
12642	CCG042583.1	LOC_Os04g59050.1
15575	CCG042582.1	LOC_Os04g59040.1
12350	CCG005173.1	LOC_Os04g58970.1
9983	CCG020623.3	LOC_Os03g62370.1
9295	CCG020626.2	LOC_Os03g62340.1
9984	CCG020627.2	LOC_Os03g62330.1
15982	CCG020632.1	LOC_Os03g62230.1
14374	CCG020637.1	LOC_Os03g62160.2
14606	CCG012717.1	LOC_Os03g62010.1
16803	CCG028365.1	LOC_Os01g28600.1
8159	CCG020652.1	LOC_Os03g61960.1
8221	CCG012712.1	LOC_Os03g61950.1
13040	CCG020658.1	LOC_Os03g61410.1
15987	CCG012703.1	LOC_Os03g61530.1
11272	CCG020661.1	LOC_Os03g61540.1
14607	CCG012698.1	LOC_Os03g61590.1
13041	CCG020668.1	LOC_Os03g61340.1
15986	CCG020678.1	LOC_Os03g61720.1
11976	CCG036835.1	LOC_Os11g02640.1
14168	CCG035721.1	LOC_Os10g10180.1
5250	CCG035735.1	LOC_Os10g02070.1
15211	CCG042152.1	LOC_Os10g09760.1
9038	CCG022764.1	LOC_Os04g17064.1
11477	CCG042142.1	LOC_Os11g42500.1
19713	CCG026032.1	LOC_Os10g07430.1
11786	CCG026033.1	LOC_Os10g07290.1
3214	CCG026037.2	LOC_Os10g07229.1
5178	CCG050545.1	LOC_Os10g06610.1
13674	CCG038727.1	LOC_Os10g06680.1
10554	CCG038729.1	LOC_Os10g06720.1
13724	CCG022367.1	LOC_Os10g42066.1
13676	CCG031994.1	LOC_Os10g05088.1
15203	CCG031991.1	LOC_Os10g05130.1
15205	CCG001851.1	LOC_Os10g02920.1
14659	CCG019735.1	LOC_Os03g40170.1
9329	CCG025857.3	LOC_Os03g39129.1
4645	CCG015188.1	LOC_Os03g39610.1
9871	CCG034715.1	LOC_Os05g49440.1
10157	CCG026656.1	LOC_Os12g32200.1
16015	CCG010962.1	LOC_Os03g38600.1
8108	CCG005120.1	LOC_Os03g38480.1
8748	CCG010944.1	LOC_Os06g20030.1
12417	CCG050398.1	LOC_Os07g16130.1
10310	CCG027629.1	LOC_Os07g16150.1
16866	CCG047043.1	LOC_Os07g18710.1
7773	CCG022770.1	LOC_Os07g20410.1
8717	CCG004795.1	LOC_Os07g15490.1
7279	CCG047204.1	LOC_Os07g15280.1
5586	CCG047203.1	LOC_Os07g15270.1
8511	CCG037354.1	LOC_Os07g19030.1
14804	CCG047186.1	LOC_Os07g14540.1
17195	CCG045639.1	LOC_Os07g14140.1
16862	CCG045641.1	LOC_Os07g14130.1
14185	CCG045648.1	LOC_Os07g13969.1
15719	CCG047156.1	LOC_Os07g13930.1
12852	CCG045652.1	LOC_Os07g13600.1
14805	CCG045657.2	LOC_Os07g13580.1
7172	CCG054344.1	LOC_Os07g22950.1
15474	CCG052195.1	LOC_Os04g11830.1
12046	CCG052184.1	LOC_Os04g11050.1
8750	CCG037794.1	LOC_Os11g34180.1
12987	CCG037796.2	LOC_Os07g34950.1
13615	CCG046380.1	LOC_Os02g05050.1
7210	CCG046381.2	LOC_Os07g22220.1
12660	CCG040099.1	LOC_Os04g08764.1
13947	CCG005651.1	LOC_Os09g32330.1
16543	CCG052883.1	LOC_Os09g32350.1
10856	CCG052887.1	LOC_Os09g32430.1
8190	CCG044290.1	LOC_Os09g32450.1
16544	CCG044289.1	LOC_Os09g32470.1
5306	CCG005660.1	LOC_Os09g32680.1
9718	CCG005661.2	LOC_Os09g32690.2
16881	CCG052870.1	LOC_Os09g32730.1
4342	CCG052869.1	LOC_Os09g32740.1
8666	CCG005674.1	LOC_Os09g32800.1
4462	CCG005677.1	LOC_Os09g32948.1
11006	CCG052832.1	LOC_Os09g33800.1
8343	CCG052830.1	LOC_Os09g33820.2
13867	CCG034724.1	LOC_Os12g32280.1
13866	CCG034725.1	LOC_Os12g32284.1
3797	CCG030874.1	LOC_Os12g32330.1
12457	CCG034730.1	LOC_Os12g32374.1
16485	CCG030859.1	LOC_Os12g32640.1
13865	CCG034747.1	LOC_Os12g32750.1
4348	CCG027243.1	LOC_Os07g27450.1
6676	CCG039761.1	LOC_Os12g34840.1
10695	CCG031904.1	LOC_Os12g34860.1
8707	CCG031900.2	LOC_Os12g34880.1
13861	CCG039771.1	LOC_Os12g34890.1
6536	CCG031896.1	LOC_Os12g35040.1
9057	CCG044069.1	LOC_Os09g26900.1
11049	CCG039780.1	LOC_Os12g35320.1
10926	CCG035960.1	LOC_Os04g20590.1
10305	CCG031877.1	LOC_Os12g35580.1
8768	CCG031874.2	LOC_Os12g35620.1
9028	CCG039346.1	LOC_Os12g19549.1
10606	CCG028831.1	LOC_Os12g19350.1
10865	CCG027811.1	LOC_Os06g06730.1
13216	CCG027813.1	LOC_Os06g06750.1
6987	CCG008851.1	LOC_Os06g06810.1
13023	CCG040547.1	LOC_Os06g07000.1
12981	CCG008860.1	LOC_Os06g07020.1
16853	CCG040542.1	LOC_Os06g07040.1
9392	CCG040532.1	LOC_Os06g07130.1
12991	CCG027802.1	LOC_Os06g06530.1
12734	CCG008838.1	LOC_Os06g06520.1
10444	CCG008834.1	LOC_Os06g06410.1
5881	CCG008832.2	LOC_Os06g06280.1
5937	CCG008829.1	LOC_Os06g06320.1
7785	CCG008825.2	LOC_Os01g34190.1
1189	CCG008822.1	LOC_Os06g06270.1
13217	CCG008820.1	LOC_Os06g06230.1
14296	CCG008817.1	LOC_Os06g06180.1
7705	CCG053961.1	LOC_Os01g39270.1
12845	CCG053966.1	LOC_Os01g39690.1
9523	CCG052498.1	LOC_Os01g39110.1
11639	CCG052495.1	LOC_Os01g39000.2
12492	CCG024332.1	LOC_Os03g36910.1
11010	CCG052482.1	LOC_Os01g38660.1
10332	CCG052481.2	LOC_Os01g38620.1
17308	CCG052473.1	LOC_Os01g38520.1
13496	CCG052471.1	LOC_Os01g38500.1
12241	CCG052469.1	LOC_Os01g38490.1
10333	CCG018528.1	LOC_Os01g37832.1
9210	CCG028210.1	LOC_Os01g37825.1
10869	CCG028209.1	LOC_Os01g37820.1
12361	CCG028204.3	LOC_Os01g37790.1
15899	CCG018500.1	LOC_Os01g36830.1
8732	CCG018487.1	LOC_Os01g36940.1
6310	CCG018479.1	LOC_Os01g37120.1
4578	CCG049413.1	LOC_Os04g02910.1
7557	CCG049407.1	LOC_Os04g02900.1
15468	CCG015074.1	LOC_Os04g02510.1
9086	CCG015075.3	LOC_Os04g02500.1
18408	CCG041878.1	LOC_Os04g02070.1
10394	CCG015086.1	LOC_Os05g09400.1
11407	CCG041867.1	LOC_Os04g01950.1
6692	CCG015113.1	LOC_Os04g01590.1
13641	CCG015115.1	LOC_Os07g15770.1
18410	CCG015116.1	LOC_Os04g01570.1
10845	CCG000472.1	LOC_Os04g01530.2
7916	CCG000473.2	LOC_Os04g01540.1
12576	CCG000474.1	LOC_Os04g01510.1
9687	CCG001546.1	LOC_Os10g11310.2
4354	CCG000485.1	LOC_Os04g01240.1
7199	CCG000486.2	LOC_Os04g01230.1
16649	CCG000493.1	LOC_Os01g74620.1
4466	CCG000499.2	LOC_Os09g01360.1
7659	CCG047027.1	LOC_Os01g14540.1
9301	CCG012596.1	LOC_Os03g60360.1
7165	CCG019706.1	LOC_Os03g60380.1
14177	CCG039035.1	LOC_Os03g25670.1
4766	CCG012611.1	LOC_Os03g60480.1
15669	CCG023893.1	LOC_Os06g49930.1
13044	CCG012617.1	LOC_Os03g60540.1
11279	CCG012619.1	LOC_Os03g60560.1
13042	CCG012621.1	LOC_Os03g60580.1
10388	CCG038788.1	LOC_Os03g60740.1
11017	CCG012633.1	LOC_Os03g60750.2
6404	CCG038784.1	LOC_Os03g60780.1
12989	CCG048593.1	LOC_Os02g20280.1
3849	CCG012637.2	LOC_Os03g60850.1
9979	CCG038774.2	LOC_Os03g60939.1
17278	CCG012643.1	LOC_Os03g60950.1
8404	CCG012647.1	LOC_Os03g61030.1
11277	CCG012650.1	LOC_Os03g61060.1
9022	CCG012666.1	LOC_Os03g61200.1
8150	CCG026658.1	LOC_Os06g27650.1
8551	CCG017564.1	LOC_Os03g11310.1
12736	CCG012681.1	LOC_Os03g61750.1
5282	CCG002070.1	LOC_Os11g37730.1
9190	CCG040526.1	LOC_Os03g64370.1
7707	CCG040528.1	LOC_Os03g64350.1
3613	CCG014126.1	LOC_Os03g64260.1
6119	CCG014127.1	LOC_Os03g64250.2
8164	CCG014134.1	LOC_Os03g64200.1
9292	CCG014135.2	LOC_Os03g64190.1
10101	CCG014137.3	LOC_Os08g39420.1
15979	CCG014139.1	LOC_Os03g64100.1
14331	CCG012727.1	LOC_Os03g64060.1
3970	CCG012728.1	LOC_Os03g64050.1
13031	CCG012729.2	LOC_Os03g64030.1
14603	CCG012730.2	LOC_Os03g64020.1
4565	CCG014146.1	LOC_Os03g63970.1
11264	CCG012735.1	LOC_Os03g63930.1
17089	CCG014152.1	LOC_Os03g63890.1
9869	CCG025242.1	LOC_Os06g46700.1
15980	CCG014159.1	LOC_Os03g63760.1
5080	CCG012746.3	LOC_Os07g42750.1
4123	CCG014162.2	LOC_Os03g63730.1
8562	CCG012748.1	LOC_Os03g63720.1
8340	CCG012750.1	LOC_Os03g63700.1
8295	CCG012751.1	LOC_Os03g63690.1
13033	CCG014169.1	LOC_Os03g63650.1
14494	CCG012758.4	LOC_Os03g63560.1
7997	CCG014174.1	LOC_Os03g63550.1
5604	CCG014177.1	LOC_Os03g63530.1
6525	CCG012762.1	LOC_Os05g41930.2
11149	CCG014182.1	LOC_Os03g63490.1
15630	CCG014184.1	LOC_Os03g63480.1
8513	CCG020035.1	LOC_Os03g63380.1
5543	CCG020036.1	LOC_Os03g63370.1
10026	CCG044862.1	LOC_Os03g63360.1
10461	CCG042291.1	LOC_Os03g63290.1
14389	CCG029698.1	LOC_Os06g21410.1
13848	CCG014939.1	LOC_Os06g21910.1
6096	CCG014947.2	LOC_Os06g21980.1
17734	CCG029716.1	LOC_Os06g22100.2
7960	CCG030938.1	LOC_Os06g29430.1
18649	CCG029788.1	LOC_Os06g27830.1
7861	CCG041991.1	LOC_Os01g29740.1
9246	CCG052139.1	LOC_Os10g33690.1
15685	CCG029775.1	LOC_Os06g28050.3
8672	CCG010135.1	LOC_Os08g05790.1
11074	CCG010139.1	LOC_Os02g19060.1
11774	CCG040974.1	LOC_Os08g05650.1
17772	CCG036762.1	LOC_Os07g10535.1
11775	CCG010166.1	LOC_Os08g05510.1
15179	CCG047772.1	LOC_Os08g04840.1
9553	CCG035780.1	LOC_Os09g09480.2
9196	CCG035137.1	LOC_Os08g04440.1
16360	CCG035136.1	LOC_Os08g04430.1
16359	CCG035112.1	LOC_Os08g04140.1
6022	CCG004933.1	LOC_Os08g04130.1
17570	CCG004929.1	LOC_Os08g03700.1
7631	CCG004907.2	LOC_Os08g03380.1
15182	CCG029446.1	LOC_Os08g08230.1
14499	CCG029454.1	LOC_Os08g08120.1
9921	CCG029460.1	LOC_Os08g08060.1
13659	CCG029476.1	LOC_Os08g07740.1
9595	CCG053776.1	LOC_Os08g07730.1
17845	CCG053779.1	LOC_Os08g07690.1
17363	CCG053785.1	LOC_Os08g07500.1
8000	CCG053790.1	LOC_Os08g07430.1
9933	CCG008080.1	LOC_Os08g07300.2
10420	CCG053795.2	LOC_Os08g07280.1
11214	CCG043733.1	LOC_Os01g26020.1
11773	CCG008061.1	LOC_Os08g06620.1
3827	CCG010071.1	LOC_Os03g38000.1
15185	CCG010088.1	LOC_Os08g06450.1
8341	CCG010090.1	LOC_Os08g06430.1
5812	CCG008037.1	LOC_Os08g06330.1
15186	CCG008035.1	LOC_Os08g06320.1
7804	CCG010097.1	LOC_Os08g06280.1
15187	CCG010098.1	LOC_Os08g06250.1
7383	CCG008007.1	LOC_Os06g01660.1
10723	CCG010129.1	LOC_Os08g05890.1
14810	CCG042067.2	LOC_Os07g09680.1
18704	CCG042069.1	LOC_Os07g09630.1
3622	CCG017107.1	LOC_Os07g09400.1
4651	CCG018303.1	LOC_Os07g09060.1
15202	CCG025054.1	LOC_Os10g05720.1
12834	CCG018264.1	LOC_Os07g08880.1
12456	CCG018260.1	LOC_Os07g08820.1
13246	CCG011452.1	LOC_Os07g08710.1
11451	CCG029915.2	LOC_Os07g08210.1
8796	CCG039347.1	LOC_Os07g08180.2
9408	CCG029904.1	LOC_Os07g08140.1
9162	CCG037461.1	LOC_Os07g08050.1
4943	CCG039352.3	LOC_Os07g07974.1
14936	CCG045387.1	LOC_Os01g09880.1
11009	CCG045389.1	LOC_Os01g09890.1
7887	CCG023125.1	LOC_Os11g13420.1
12289	CCG023126.1	LOC_Os01g10080.2
12882	CCG007752.1	LOC_Os01g10100.2
8673	CCG023138.2	LOC_Os01g18280.1
9854	CCG023145.1	LOC_Os01g18400.1
10719	CCG016959.1	LOC_Os01g18880.2
4205	CCG011075.1	LOC_Os01g19020.1
14397	CCG011077.1	LOC_Os01g19120.1
12567	CCG016951.1	LOC_Os12g29990.1
11237	CCG011084.2	LOC_Os08g21840.1
13390	CCG016944.1	LOC_Os01g19330.1
7569	CCG016942.1	LOC_Os01g19390.1
5470	CCG039706.1	LOC_Os12g41920.2
16189	CCG011110.1	LOC_Os01g19820.3
14955	CCG011111.1	LOC_Os01g19880.1
16191	CCG016914.1	LOC_Os01g19990.1
18529	CCG011117.1	LOC_Os01g20100.1
8697	CCG039621.1	LOC_Os01g23620.1
12220	CCG031922.1	LOC_Os01g23630.1
15291	CCG030349.1	LOC_Os01g25240.1
14961	CCG030340.1	LOC_Os01g27600.1
11102	CCG010250.1	LOC_Os04g40670.1
16604	CCG010245.1	LOC_Os04g40640.1
17504	CCG010244.2	LOC_Os04g40630.1
15514	CCG020577.1	LOC_Os04g40590.1
14402	CCG010236.1	LOC_Os04g40530.1
11103	CCG010234.1	LOC_Os04g40430.1
14016	CCG028439.1	LOC_Os04g40300.1
10842	CCG010227.1	LOC_Os04g40290.1
12069	CCG028446.4	LOC_Os04g40090.1
6747	CCG010217.1	LOC_Os04g40050.1
7974	CCG028452.1	LOC_Os04g40030.1
12509	CCG028456.1	LOC_Os04g39950.1
12067	CCG028461.1	LOC_Os04g39780.1
16601	CCG028462.1	LOC_Os04g39770.1
2910	CCG016436.1	LOC_Os04g39280.1
15507	CCG016459.1	LOC_Os04g39170.1
9019	CCG028503.1	LOC_Os04g39110.1
7970	CCG016469.1	LOC_Os04g39090.1
17143	CCG028511.1	LOC_Os07g35570.1
14015	CCG016477.1	LOC_Os04g38960.1
10249	CCG016479.1	LOC_Os04g38940.1
5627	CCG028520.4	LOC_Os04g38930.1
8524	CCG048693.1	LOC_Os04g38850.1
12529	CCG031350.1	LOC_Os05g20030.1
5724	CCG027494.1	LOC_Os03g04340.1
8986	CCG021075.1	LOC_Os03g04310.1
3736	CCG038336.1	LOC_Os08g27090.1
14899	CCG033834.1	LOC_Os03g04110.1
7162	CCG006094.1	LOC_Os01g51220.1
13525	CCG013462.1	LOC_Os01g47100.1
11521	CCG006115.1	LOC_Os03g03730.1
9440	CCG006126.1	LOC_Os03g03640.1
12552	CCG006586.1	LOC_Os03g03630.1
13330	CCG006128.1	LOC_Os03g03600.1
4672	CCG006598.1	LOC_Os03g03540.1
17592	CCG006600.1	LOC_Os03g03520.1
14900	CCG006141.1	LOC_Os03g03480.1
11124	CCG006142.1	LOC_Os03g03470.1
12908	CCG006144.1	LOC_Os03g03450.1
8313	CCG006148.1	LOC_Os03g03400.1
7924	CCG006149.1	LOC_Os03g03390.1
12788	CCG006150.1	LOC_Os03g03370.1
8691	CCG040598.1	LOC_Os03g03360.1
14901	CCG040607.1	LOC_Os03g03200.1
4574	CCG006160.1	LOC_Os03g03180.1
13333	CCG040611.1	LOC_Os03g03140.1
5817	CCG006169.1	LOC_Os03g03020.1
8318	CCG040619.1	LOC_Os03g03000.1
7608	CCG008619.1	LOC_Os07g04840.1
14822	CCG002856.1	LOC_Os07g04670.1
13256	CCG009116.1	LOC_Os10g11500.1
17076	CCG021128.1	LOC_Os07g03170.1
8477	CCG021127.1	LOC_Os07g03160.1
8376	CCG001171.1	LOC_Os03g19650.3
17538	CCG001180.1	LOC_Os07g02470.1
3964	CCG001184.1	LOC_Os07g02440.1
17797	CCG041786.1	LOC_Os12g01250.1
8432	CCG030335.1	LOC_Os07g44650.1
16195	CCG013126.1	LOC_Os01g24440.1
10484	CCG013121.2	LOC_Os01g24090.1
9901	CCG017407.1	LOC_Os01g21180.1
13396	CCG017433.1	LOC_Os01g21590.1
11735	CCG007183.1	LOC_Os02g04010.2
10415	CCG034194.1	LOC_Os01g31370.1
7570	CCG017457.1	LOC_Os01g22510.1
8737	CCG016599.1	LOC_Os05g18730.1
3293	CCG053590.1	LOC_Os12g01530.1
7396	CCG036516.1	LOC_Os10g40610.1
12931	CCG036533.1	LOC_Os10g40290.1
12932	CCG003661.1	LOC_Os10g40040.1
5016	CCG036549.1	LOC_Os02g07070.1
13713	CCG003653.1	LOC_Os10g39920.1
3099	CCG003649.1	LOC_Os10g40090.1
17041	CCG036564.1	LOC_Os10g39830.1
8416	CCG036567.1	LOC_Os10g39800.1
15232	CCG026292.2	LOC_Os10g39740.1
6596	CCG036580.1	LOC_Os10g39710.1
3287	CCG001253.1	LOC_Os07g02180.1
16372	CCG001254.1	LOC_Os07g02170.1
14825	CCG001255.1	LOC_Os07g02200.1
8915	CCG001260.1	LOC_Os07g02300.1
11038	CCG001263.2	LOC_Os07g01730.1
11457	CCG002902.1	LOC_Os07g01660.1
18445	CCG001267.1	LOC_Os07g01620.1
14826	CCG002906.1	LOC_Os07g01530.1
12580	CCG001275.1	LOC_Os07g01480.1
13825	CCG002912.1	LOC_Os07g01410.1
10857	CCG001281.2	LOC_Os07g01320.1
17809	CCG043853.1	LOC_Os07g01230.1
5092	CCG046182.1	LOC_Os12g36170.1
16483	CCG036273.1	LOC_Os12g36630.1
4251	CCG036294.1	LOC_Os12g36920.1
9674	CCG008647.1	LOC_Os12g36910.1
14104	CCG008640.1	LOC_Os03g44450.1
10549	CCG038063.3	LOC_Os12g37370.1
10126	CCG038064.2	LOC_Os12g37380.1
7182	CCG042782.1	LOC_Os12g37419.1
13857	CCG042796.1	LOC_Os12g37650.1
11018	CCG029309.1	LOC_Os01g01307.1
13855	CCG029305.1	LOC_Os12g38120.1
7430	CCG038122.1	LOC_Os12g38140.1
7622	CCG029300.1	LOC_Os12g38200.1
6551	CCG029295.1	LOC_Os12g38310.1
16482	CCG029294.1	LOC_Os12g38320.1
9542	CCG038151.1	LOC_Os12g38440.1
16010	CCG029291.1	LOC_Os12g38450.1
11935	CCG038144.2	LOC_Os12g38570.1
13853	CCG038159.1	LOC_Os12g38800.1
14592	CCG038160.2	LOC_Os12g38810.1
10469	CCG004215.1	LOC_Os10g39400.1
5666	CCG004213.2	LOC_Os10g39220.1
13712	CCG026321.1	LOC_Os10g39190.1
13711	CCG004206.1	LOC_Os10g39150.1
2657	CCG026328.1	LOC_Os10g39130.1
13710	CCG026332.1	LOC_Os10g39100.1
16381	CCG026333.1	LOC_Os10g39090.1
15229	CCG004194.1	LOC_Os10g39000.1
8178	CCG026338.1	LOC_Os10g38980.1
12986	CCG026341.1	LOC_Os10g38930.1
9846	CCG004188.1	LOC_Os10g38870.1
18471	CCG004185.1	LOC_Os10g38834.1
15226	CCG015940.1	LOC_Os10g38020.1
6309	CCG048285.1	LOC_Os10g37690.1
13707	CCG015952.1	LOC_Os10g37670.1
10836	CCG015954.2	LOC_Os10g37660.1
7934	CCG048281.1	LOC_Os07g20150.1
6582	CCG015961.1	LOC_Os03g31570.1
11180	CCG015977.1	LOC_Os10g37330.1
15224	CCG015979.1	LOC_Os10g37290.1
13702	CCG048258.1	LOC_Os10g37230.1
8289	CCG048257.2	LOC_Os10g37210.1
7802	CCG048255.1	LOC_Os10g37180.1
5542	CCG015995.1	LOC_Os10g36950.1
10983	CCG027101.1	LOC_Os11g32890.1
7123	CCG007547.1	LOC_Os11g32480.1
10601	CCG024303.1	LOC_Os11g32320.1
7121	CCG024288.1	LOC_Os11g32160.1
8946	CCG034523.1	LOC_Os11g31940.1
9202	CCG034524.1	LOC_Os11g31650.2
12807	CCG014532.1	LOC_Os11g32070.1
17650	CCG014528.1	LOC_Os11g28940.1
9692	CCG040631.1	LOC_Os11g30560.1
5213	CCG041113.1	LOC_Os01g32170.1
11560	CCG048677.1	LOC_Os01g32184.1
12783	CCG014518.1	LOC_Os11g30430.1
15389	CCG043912.1	LOC_Os11g29910.1
12318	CCG043921.1	LOC_Os11g29780.1
14492	CCG043926.1	LOC_Os11g29680.1
14313	CCG025490.1	LOC_Os04g35010.1
7655	CCG014500.2	LOC_Os11g29690.1
8535	CCG014499.2	LOC_Os11g29700.1
10167	CCG014490.1	LOC_Os11g29350.1
6850	CCG023188.1	LOC_Os01g20110.1
12941	CCG044742.1	LOC_Os11g28300.1
6105	CCG006179.1	LOC_Os03g02860.1
9182	CCG037940.1	LOC_Os03g02730.1
5651	CCG033039.1	LOC_Os03g02670.2
14902	CCG033038.1	LOC_Os03g02660.1
9185	CCG033032.1	LOC_Os03g02690.1
8317	CCG033024.1	LOC_Os03g02450.1
12708	CCG006210.1	LOC_Os03g02430.1
7561	CCG006211.1	LOC_Os03g02410.1
5698	CCG033019.1	LOC_Os03g02390.1
10410	CCG033014.1	LOC_Os03g02310.1
14489	CCG033013.1	LOC_Os03g02300.1
13337	CCG001353.1	LOC_Os03g01990.1
12349	CCG001352.1	LOC_Os03g01980.1
16161	CCG001351.1	LOC_Os03g01960.1
12924	CCG013336.1	LOC_Os03g01810.1
14904	CCG001340.1	LOC_Os03g01800.1
14905	CCG013342.1	LOC_Os03g01740.1
7307	CCG001310.1	LOC_Os01g24980.1
8302	CCG001308.1	LOC_Os03g01210.1
9239	CCG001306.1	LOC_Os03g01190.1
6646	CCG044895.1	LOC_Os03g01180.1
8775	CCG044900.1	LOC_Os03g01090.1
12962	CCG001293.1	LOC_Os03g01016.2
10802	CCG021445.1	LOC_Os02g43760.1
15304	CCG021446.1	LOC_Os02g43770.1
10801	CCG034610.1	LOC_Os02g43790.1
10431	CCG021450.1	LOC_Os02g43810.1
9179	CCG021458.1	LOC_Os02g43906.1
9639	CCG034592.1	LOC_Os02g44010.1
13801	CCG034589.2	LOC_Os02g44090.1
3540	CCG034583.1	LOC_Os02g44108.1
9851	CCG034581.1	LOC_Os02g44120.1
13803	CCG021474.1	LOC_Os02g44130.1
6350	CCG021476.1	LOC_Os02g44220.1
14482	CCG021480.2	LOC_Os02g44290.1
11872	CCG034575.2	LOC_Os02g44300.1
4315	CCG034569.1	LOC_Os02g44470.1
15306	CCG021487.1	LOC_Os02g44500.1
12829	CCG021489.1	LOC_Os02g44530.1
15916	CCG021491.1	LOC_Os02g44560.1
8736	CCG021492.1	LOC_Os02g44570.2
15309	CCG007285.1	LOC_Os02g44700.1
15308	CCG007289.2	LOC_Os02g44740.1
8921	CCG007291.1	LOC_Os02g44780.1
11873	CCG040348.1	LOC_Os02g44860.1
17792	CCG040364.1	LOC_Os02g45080.1
9904	CCG007315.1	LOC_Os02g45090.1
15311	CCG040383.1	LOC_Os02g45390.1
5925	CCG040399.1	LOC_Os02g45660.1
12480	CCG007358.1	LOC_Os02g45750.1
15314	CCG040409.1	LOC_Os02g45780.1
11072	CCG007363.1	LOC_Os02g45810.1
13808	CCG007364.1	LOC_Os02g45850.1
15315	CCG040413.1	LOC_Os02g45870.1
2872	CCG009083.1	LOC_Os09g08430.1
8297	CCG016211.1	LOC_Os02g46320.1
15317	CCG016208.1	LOC_Os02g46360.1
12647	CCG016203.1	LOC_Os02g46440.1
12793	CCG039474.1	LOC_Os10g21920.1
8027	CCG008990.1	LOC_Os10g22590.1
14106	CCG008978.1	LOC_Os10g22960.1
15605	CCG008974.1	LOC_Os10g22990.1
10272	CCG019097.1	LOC_Os10g23060.1
15672	CCG025063.2	LOC_Os10g23100.1
16178	CCG049367.1	LOC_Os10g23230.1
13022	CCG019109.2	LOC_Os10g24070.1
15650	CCG019113.1	LOC_Os10g25010.1
16880	CCG052288.1	LOC_Os10g25060.1
13579	CCG052301.1	LOC_Os10g25220.1
14183	CCG042210.1	LOC_Os10g25310.1
9932	CCG013300.1	LOC_Os10g26660.1
10978	CCG013289.2	LOC_Os10g27060.1
2075	CCG013287.1	LOC_Os10g27174.1
9912	CCG013286.2	LOC_Os10g27180.1
16320	CCG013280.1	LOC_Os10g27350.1
[truncated: 13,090 more rows]
[truncated: 111 more columns]
