# Supplementary material for: The genome of Cleistogenes songorica provides a blueprint for functional dissection of dimorphic flower differentiation and drought adaptability
Source: Plant Biotechnol J. 2020 Oct 28;19(3):532–47. doi: 10.1111/pbi.13483 (PMC7955882; doi:10.1111/pbi.13483)
Supplement: Supplementary file 11 — Table S22 ABCDE‐MADS genes expression. [file PBI-19-532-s007.xlsx]

## Sheet: sheet1
Table S22. ABCDE-MADS genes expression.
		#ID	CH	CL	Leaf1	Leaf2	Leaf3	Root1	Root2	Root3	Shoot1	Shoot2	Shoot3	seeds1	seeds2	seeds3
A-class	CsA1	CCG019822.2	24.9643	30.5816	11.2004	9.1717	8.38853	1.29179	1.1161	2.15714	0.311266	1.26406	3.76334	2.07114	2.34671	1.68208
	CsA2	CCG007614.1	31.6805	44.2236	26.9894	26.4596	23.8576	8.65439	7.48137	10.6083	9.40496	13.3376	23.4342	1.53116	1.96146	2.24399
	CsA3	CCG031780.2	17.5254	9.21857	16.2577	13.4338	12.7952	17.4841	12.7744	12.2165	13.0421	15.4685	10.8245	3.34953	3.96988	4.40942
	CsA4	CCG005776.1	21.3525	16.0133	30.9915	39.8687	31.6576	43.9329	22.3235	24.5172	24.7076	26.4262	28.3384	6.80562	5.65182	5.4908
B-class	CsB1	CCG049149.1	122.301	34.3284	0.03638	0	0	1.75205	3.02672	0	0	0	0	1.33947	0.992702	1.27376
	CsB2	CCG044105.1	134.477	54.8249	0.087076	0.040141	0	0.264669	3.513	0.043329	0.068308	0.140581	3.86293	3.68431	3.9074	3.56626
	CsB3	CCG037870.1	56.6478	23.9659	0.097693	0.110548	0.030149	1.26885	0.938288	1.13465	0.208503	0.066767	0.131488	5.93518	7.14867	7.55336
	CsB4	CCG045161.1	0	2.70065	0	0.057063	0	0.291032	0	0.236653	0	0	0.077518	0.9426	0	0.792345
	CsB5	CCG049730.1	51.9309	16.792	0.291621	0.21024	0	1.26286	1.31662	1.09781	0.210834	0.044785	0.40828	1.73344	1.36801	1.54033
C-class	CsC1	CCG024855.1	4.91374	7.92996	0	0	0	1.62526	1.79634	1.07508	0.067256	0.124943	0	3.5209	3.67628	3.53148
	CsC2	CCG052982.1	82.4882	172.882	0.015778	0	0.024944	0	0	0	0	0.040785	0.042366	2.50699	2.28416	1.82078
	CsC3	CCG026171.1	63.1006	176.223	0	0	0	0	0	0	0.042708	0.065807	0	2.04811	2.60558	2.8845
	CsC4	CCG028043.2	293.19	222.445	0.608764	0.323971	0.118322	0.494755	0.262125	0.180522	3.5882	1.95548	8.20645	3.64297	2.69251	2.74253
	CsC5	CCG015844.1	30.9857	24.5477	0.359381	0.283195	0.122553	0.167274	0.120943	0.060779	0.6741	0.587171	1.70558	0.52192	0.333521	0.206441
	CsC6	CCG017591.1	30.9706	37.516	0	0	0	0	0	0	0	0.089341	0	0.22752	0.33786	0.665151
	CsC7	CCG031127.1	63.4571	174.222	0	0	0	0	0	0	0	0	0.048471	3.44355	1.28802	2.37588
D-class	CsD1	CCG014895.2	35.3944	138.607	0	0.036923	0	0	0.069149	0	0	0	0	6.95586	6.67772	7.52181
	CsD2	CCG019936.1	29.1944	85.2384	0	0	0	0	0	0	0.181977	0	0.059531	2.30945	2.79454	2.36044
	CsD3	CCG023081.2	19.6878	100.41	0	0	0	0	0	0	0	0	0	4.28888	4.13926	3.22449
	CsD4	CCG046837.1	18.5712	78.777	0	0	0	0	0.033534	0	0	0	0	2.35486	3.0591	2.82721
	CsD5	CCG049821.1	31.8191	37.3806	11.8907	10.9879	9.45073	18.9325	11.9486	11.3164	4.70474	6.4215	7.12067	21.7704	20.9844	21.3448
	CsD6	CCG007044.1	22.9535	26.9187	8.16641	7.86797	6.92286	12.442	7.57066	7.26062	3.27323	3.3814	6.18197	10.6141	13.2354	11.5012
E-class	CsE1	CCG043717.2	3.75233	3.05489	0	0.129946	0.168964	0	0.178467	0.019921	0	0	0	0.310146	0.879837	0.394165
	CsE2	CCG047564.1	109.22	146.182	0.058599	0.129999	0.026792	0.349989	0	0	0	0.061397	0	5.79496	5.94341	5.73738
	CsE3	CCG031126.1	206.224	252.456	0	0.030614	0	0	0	0.040048	0.015784	0.131583	0.102531	13.6995	11.9536	17.9034
	CsE4	CCG017592.1	0	0	0	0	0	0	0	0	0	0	0	0	0	0
	CsE5	CCG040839.1	45.7844	130.396	1.12924	2.04554	0.9429	0.518141	0.138258	0.200283	0.340006	0.21037	0.112826	1.64207	1.45392	0.88419
	CsE6	CCG006879.1	71.295	97.5285	0.560823	0.475454	0.115921	0	0	0	0.031482	0.065611	0.364225	3.16021	3.06826	2.232
	CsE7	CCG027813.1	47.1953	92.7559	0	0	0	0	0	0.025628	0.04151	0	0	5.86372	5.92037	5.58772
	CsE8	CCG052858.1	386.426	474.602	0	0	0	0	0	0	0	0	0	9.45827	9.2775	12.3413
	CsE9	CCG005677.1	273.069	392.607	0	0	0	0	0	0.03313	0	0	0	12.6545	13.7725	12.3118
A-class_ANT	CsANT1	CCG002422.1	0	0.09856	0	0.016959	0.016738	3.07096	5.29845	5.52141	0	0	0	1.73443	1.83524	1.46424
	CsANT2	CCG046771.1	0	0.016589	0	0	0	4.02585	7.27161	7.83034	0	0	0	2.91632	1.72154	2.45431
	CsANT3	CCG009127.1	0	0	0	0	0	2.30046	4.41226	4.95517	0.016783	0	0	1.75026	1.34905	1.65564
	CsANT4	CCG001523.1	0	0	0	0	0	3.84689	7.63584	6.56741	0	0	0	3.02815	2.9473	2.82162
	CsANT5	CCG010419.1	0	0.341213	0	0	0	0.060718	0.211803	0.166248	0.086461	0	0.020806	4.91993	3.57274	4.56622
	CsANT6	CCG019359.1	0.055035	0.536554	0	0	0	0	0.056759	0.059047	0.09138	0.096675	0.038079	3.78808	3.50289	4.11463
	CsANT7	CCG041052.1	0.049202	0.318771	0	0	0	0	0	0	0.096109	0.025084	0.016843	0.366052	0.42909	0.199648
	CsANT8	CCG020884.1	0.279685	0	0	0	0	1.22285	5.26888	1.56151	0	0	0	6.45781	6.76675	5.72874
	CsANT9	CCG025361.1	0	0	0	0	0	1.31454	7.96944	4.22361	0	0	0	5.82378	3.162	4.3223
	CsANT10	CCG021135.1	0.09995	0.723591	0	0	0	0.034472	0.264762	0.09507	0.018735	0	0	3.19796	3.56408	2.764
	CsANT11	CCG022787.2	33.7964	28.3136	25.5299	25.0046	26.7047	62.9104	59.9458	45.8998	17.2206	20.9717	18.3028	49.1649	51.9849	50.3839
	CsANT12	CCG014639.2	16.9349	10.3019	7.96344	9.13396	10.5308	7.78733	10.4114	8.03178	17.4343	16.5547	26.2427	11.0167	12.5881	11.9039
	CsANT13	CCG034948.1	46.0291	16.8933	4.85034	6.2836	4.66352	8.01867	6.00245	6.67471	7.5175	4.28712	3.96748	32.9209	32.1477	33.1421
	CsANT14	CCG041800.1	37.592	30.549	17.0913	17.1205	15.8691	30.843	16.9101	34.7149	12.542	16.616	12.0404	23.5761	20.9273	27.4995
	CsANT15	CCG052371.1	50.3216	34.9332	6.73724	7.97508	5.25435	23.7013	20.115	24.5093	9.38773	5.48092	5.19106	67.2455	66.971	66.6187
	CsANT16	CCG041803.1	4.27038	11.4712	0.281665	0.471116	0.146168	28.7937	48.7414	36.427	2.48875	5.64847	2.64218	29.3359	27.8197	28.3654
	CsANT17	CCG025156.1	3.54436	5.33488	0.669872	0.739447	0.833419	3.02196	3.25115	2.89369	1.0388	1.61658	1.19636	8.31915	7.91973	10.1085
	CsANT18	CCG039981.1	0.107927	0.260108	0	0	0	0.09554	0.533847	0	0	0	0.042909	3.94941	3.33195	4.15546
	CsANT19	CCG031052.1	0	0.090625	0.038404	0	0	0.516336	0.21184	0.426234	0.180213	0.055656	0.251415	1.97544	2.16216	1.76225
	CsANT20	CCG008678.1	0.030255	0.244818	0	0	0	0.0363	0.156861	0	0.078102	0	0.041817	1.57631	0.954866	0.838112
	CsANT21	CCG040738.1	0.048797	0.674214	0	0	0	0	0	0	0.144188	0.025152	0.050992	0.39291	0.53461	0.266528
	CsANT22	CCG053136.1	0.455469	0.163047	0.035856	0	0.016767	0	0	0.266977	0	0	0	24.5908	23.4502	25.6207
	CsANT23	CCG013931.1	0	0.03501	0	0	0.039981	0.013059	0	0.036256	0	0	0.01173	45.8486	46.2195	31.3853
A-class_AP2	CsAP2_1	CCG006619.3	5.19627	0.570276	46.8187	62.1663	51.2742	29.7246	35.5445	56.5526	46.545	51.3286	28.5055	30.2784	38.2169	29.951
	CsAP2_2	CCG039520.1	1.00735	0.213472	78.0874	80.3644	74.6291	30.2947	56.6768	73.5061	72.4925	85.8516	66.7008	70.8563	80.0244	77.7411
	CsAP2_3	CCG012601.1	5.923	19.459	9.22913	9.3421	7.75827	18.151	18.5896	26.4086	12.3102	20.2681	11.2762	14.653	13.7661	14.1642
	CsAP2_4	CCG019709.2	1.7434	6.59706	4.99779	8.75693	6.83144	13.4445	15.9206	24.0362	7.01435	9.33942	11.8091	8.75776	7.93498	7.4541
	CsAP2_5	CCG045673.1	0.715976	3.66325	0	0	0	0.64795	0.829281	1.20217	0.046332	0.04828	0.032558	2.39759	2.70001	3.39214
	CsAP2_6	CCG047137.2	1.57275	3.84455	1.21252	1.29744	0.912447	3.54219	3.44131	5.45668	0.451085	1.24683	0.929988	13.6138	12.9667	13.652
	CsAP2_7	CCG022812.2	4.35744	10.3315	3.93192	4.5735	3.77206	49.754	60.3348	77.1674	9.02501	12.3681	9.06145	15.9418	17.8679	16.3994
	CsAP2_8	CCG043062.1	0.234333	0.014018	0	0.047522	0	0.171509	0.860638	4.45171	4.10906	5.56421	8.18531	1.60178	1.85805	1.60505
	CsAP2_9	CCG025455.1	0.647915	2.22293	0	0	0	7.2629	5.9064	19.9319	0.280536	0.447888	0.460495	0.905421	0.842021	0.700323
