# Supplementary material for: The genome of Cleistogenes songorica provides a blueprint for functional dissection of dimorphic flower differentiation and drought adaptability
Source: Plant Biotechnol J. 2020 Oct 28;19(3):532–47. doi: 10.1111/pbi.13483 (PMC7955882; doi:10.1111/pbi.13483)
Supplement: Supplementary file 12 — Table S23 Transcription factors of ABCDE‐MADS and miRNA expression. [file PBI-19-532-s010.xlsx]

## Sheet: Sheet1
Table S23. Transcription factor of ABCDE-MADS and miRNA expression.
Family		ID	CH	CL	Leaf1	Leaf2	Leaf3	Root1	Root2	Root3	Shoot1	Shoot2	Shoot3	Seeds1	Seeds2	Seeds3
dof		CCG007324.1	2.34646	3.73443	11.4114	12.7618	10.9803	113.042	150.888	142.728	13.346	9.33205	7.59534	17.8447	16.5697	17.0249
dof		CCG006814.1	0.165626	1.38878	0	0	0	0.634053	1.24076	1.23444	0.293656	0	0	1.97064	1.77577	2.34845
dof		CCG005273.1	8.67584	20.6346	0.23119	0.114075	0	3.41925	6.44107	4.23384	0.662293	1.52587	0.124973	4.54277	3.96433	4.51614
dof		CCG009370.1	1.28368	1.82469	1.62505	2.41094	1.69021	13.8474	14.5522	19.3315	1.3457	1.58859	0.56	0.499693	0.463255	0.837454
dof		CCG029651.1	4.60203	4.85821	2.20034	1.06507	1.19161	25.9199	36.1487	21.991	3.94049	4.08951	3.84848	0.54435	0.717141	1.33914
dof		CCG048161.2	1.04608	1.38594	1.43538	1.05148	0.937649	24.636	48.6752	37.2938	3.05933	3.74965	1.63662	0.235135	0.274135	0.80161
dof		CCG040374.3	2.82391	4.90857	14.4279	15.2709	10.665	137.474	161.104	195.461	13.7231	6.97748	4.10383	13.2221	13.6258	13.4965
ERF		CCG007336.1	19.7016	19.3614	0	0	0	4.27998	6.27095	4.05186	0.060433	0	0.039521	4.39827	5.36033	3.62623
ERF		CCG020269.1	1.94796	0.881713	0.034782	0	0.211538	9.55675	9.3548	19.9727	0.500908	0.673963	0.391577	2.71277	2.30083	3.23168
ERF		CCG020107.1	0.576896	0.385169	0.734106	0.737738	0.277344	0.770088	1.43905	2.09358	1.93776	1.42575	3.47327	0.981798	1.07348	1.25017
ERF		CCG019600.1	0.139434	0.373829	0	0	0	1.99844	3.18442	1.3012	0.103038	0.912076	0.068211	1.43668	1.22255	1.12299
ERF		CCG018352.1	33.6652	44.677	8.99035	5.54577	7.20889	9.69517	27.5995	17.964	4.26279	3.94502	2.58482	24.1294	21.6515	28.5114
ERF		CCG031758.1	66.4368	79.0835	0	0	0	1.0239	3.50239	1.17463	0	0.194441	0.051228	16.8707	17.6585	17.1625
ERF		CCG005913.1	42.4176	21.4469	0.259469	0.128996	0.277115	0.143853	2.22618	2.02098	0.129026	0	0	10.9114	12.729	13.4801
ERF		CCG010797.1	17.621	33.3141	0	0	0	0.293722	7.04104	2.33818	0.176891	1.11259	0.458404	1.5028	1.42894	1.497
ERF		CCG009863.1	2.84603	3.35643	0.14527	0.111149	0.077989	1.49303	10.3972	5.99572	0.354031	0.575797	0.244834	16.2274	15.8063	15.9786
ERF		CCG009791.1	115.713	237.241	8.44501	10.9059	11.1532	38.3569	46.4412	22.0361	6.71619	3.33927	9.61991	50.5963	53.8847	55.1827
ERF		CCG014332.1	36.3475	10.8751	0.285806	0.222302	0.481291	4.39922	13.8995	6.8594	0.181084	0.577963	0.457859	1.7746	2.47927	2.3711
ERF		CCG013966.1	0	0.301156	0	0	0	5.5305	4.91629	3.81129	0	0.052582	0.034518	19.2508	18.8575	20.9749
ERF		CCG013965.2	1.88246	33.6645	2.51697	4.76527	4.06266	71.0754	98.9654	119.247	3.09304	3.10231	1.13531	29.6355	36.0406	30.9726
ERF		CCG013547.1	0.639683	2.03927	0.346721	0.687874	0.014153	2.28633	2.88711	4.31681	0.131514	0	0.028244	15.8661	20.2238	16.6548
ERF		CCG013486.1	147.361	162.419	57.6815	52.3882	52.3126	114.678	77.8859	86.9306	38.3185	24.2149	31.0671	83.9475	100.538	103.246
ERF		CCG046040.1	0	0.405286	0	0	0	3.35835	1.7451	5.39236	0.417398	0.201453	0.804238	0.478445	0.356463	0.315835
ERF		CCG016848.1	6.28417	6.21969	0	0	0	0.069863	0	0.096984	0	0	0	0.821348	0.191808	0.555595
ERF		CCG016836.1	164.655	102.237	27.7577	30.9341	28.388	41.4487	38.8079	45.7661	20.1663	17.3692	19.1876	46.2047	52.7653	50.9632
ERF		CCG012351.1	89.7773	94.7565	17.3741	16.6714	14.4716	45.7208	47.9163	28.194	9.51452	6.12653	9.43701	25.5975	23.7118	27.8248
ERF		CCG011136.1	7.53251	12.6467	0	0	0	4.28386	11.117	18.0088	0.417486	0.598088	0.949875	65.1272	70.2489	62.9708
ERF		CCG044195.1	42.3179	50.8018	17.9143	20.5329	17.7549	14.2189	21.2946	13.6426	7.47202	7.09479	11.9286	17.7184	18.4248	21.167
ERF		CCG043975.1	9.35636	14.1014	0	0	0	0.078992	0.080364	0	0	0	0	4.95372	4.98653	4.36121
ERF		CCG043528.1	0.138674	1.56692	0.174696	0	0.048026	1.02247	0.55474	1.84512	0.21095	0.044922	0.379041	4.40822	5.43413	5.39582
ERF		CCG043391.1	156.918	233.428	1.04019	0.738478	5.0946	7.48547	19.0412	3.96143	0.113566	0.500527	0.162377	16.2246	15.2153	16.2654
ERF		CCG015853.1	0.22031	0.673226	0.065357	0	0	0.117913	0.567535	0	0	0.067226	0.105914	1.88486	2.01167	2.86747
ERF		CCG015314.1	14.0129	20.3011	0.11167	0.157897	0.107118	0.629311	1.26237	0.317641	0.335718	0.345152	0.038978	5.55399	6.43673	8.18627
ERF		CCG051563.1	0.190872	0.041849	0.192818	0	0	9.45792	11.839	15.2575	0.389323	0.671015	0.141999	1.33705	2.25352	1.53843
ERF		CCG050761.1	1.74167	3.74948	0.201165	0	0.095122	5.13883	7.58297	10.1613	0.201654	0.411531	0.108665	22.4491	20.9434	23.89
ERF		CCG050688.1	73.5097	89.3546	1.00752	0.371551	0.259215	15.7972	26.8358	9.26598	10.1775	4.60366	2.44052	6.93831	5.38418	5.66195
ERF		CCG038819.1	23.1955	39.142	0.485379	0.645406	1.98066	1.91103	9.83865	2.06101	0.229186	1.06053	0.867191	2.21959	2.9705	2.9535
ERF		CCG037976.1	0.046254	0.024492	0	0.233864	0.03727	3.46796	1.81443	2.67211	0.019602	0.161912	0	0.391244	0.395786	0.174196
ERF		CCG049781.1	5.37065	2.64762	0	0	0	0.170734	3.55354	0.915924	0	0	0	7.40175	9.63035	9.04774
ERF		CCG002104.1	0.233842	0.404063	0.059494	0	0	0.373179	1.85998	0	0	0	0	69.3708	65.5313	65.3337
ERF		CCG043005.1	106.867	260.356	0.040772	0	0	0.300593	1.89537	0.518679	0.026893	0.494632	0.092317	15.2162	18.8322	18.7475
ERF		CCG041777.1	21.4294	0.067905	18.5941	18.6307	19.3651	85.9773	152.559	133.383	17.348	23.8589	15.8319	16.989	19.2248	15.8301
ERF		CCG031553.1	0.144675	0.83532	0	0	0	1.81853	10.2894	5.17573	0.152208	0	0.402933	27.8788	23.6502	30.3705
ERF		CCG030168.1	9.45805	1.04987	1.07221	0.19356	0.298552	0	0	0	0.307078	0.065297	0.211657	0.121231	0.430413	0.099947
ERF		CCG029969.1	3.76857	2.03552	0	0.022744	0	13.3348	17.625	26.7179	0.062324	0.279742	0.805816	34.5688	34.6388	34.7667
ERF		CCG024446.1	6.2462	10.9407	10.4559	4.81345	4.437	28.0319	49.5687	37.3763	2.0098	1.17858	4.01367	8.89983	8.42868	10.4265
ERF		CCG004574.1	157.263	383.698	0.135654	0	0.087898	1.97783	2.91655	2.29326	0.112838	0.765856	0.158699	24.0807	23.4232	25.432
ERF		CCG035550.1	0.265578	0.40774	0	0	0	0.053773	1.57198	0.188678	0	0	0	8.89584	8.94082	8.86093
ERF		CCG035466.1	11.1084	15.6527	1.35693	1.08165	0.63794	3.07916	9.47603	4.06312	1.84816	3.40079	1.75833	6.30673	5.7958	6.02133
ERF		CCG034610.1	6.56676	5.27743	13.6239	12.4303	6.428	36.0452	31.0027	31.6673	9.54256	9.28124	4.60679	9.68316	8.17058	9.12197
ERF		CCG034607.1	31.0952	2.24443	0.16923	0.053043	0.253033	0.446802	0.897842	1.071	0.094856	0.05026	0.037877	5.7649	5.38311	5.17689
ERF		CCG033884.1	5.67527	6.24822	0.161874	0.002754	0	0.911212	0.780736	0.660976	0.147214	0.065847	0	0.00966	0.09093	0.132052
GRF		CCG008335.1	3.27256	8.45384	0.044569	0.087571	0.074072	0.931392	0.60562	0.757475	0.981411	0.906279	0.84508	23.5054	22.6094	23.5613
GRF		CCG014471.1	1.02883	2.31278	0.529768	0.725348	0.988173	0.947508	2.54531	2.85364	0.299958	0.50653	0.494614	5.21712	4.80766	5.54459
GRF		CCG045737.1	1.23681	1.65521	0.395735	1.10088	0.742881	2.71883	11.0091	7.76708	0.405219	0.098046	0.195143	5.77511	5.33398	5.16816
MYB		CCG008021.1	12.7966	25.6084	7.4857	7.25626	10.462	120.496	75.4421	79.475	215.976	189.61	315.091	33.3488	34.4127	27.6334
MYB		CCG007717.1	1.07522	0.437919	49.8176	38.3398	53.4577	1683.03	1725.35	1213.92	54.4591	59.2599	57.3386	11.9336	13.248	14.1257
MYB		CCG019908.1	0.463064	0.242313	0.267393	0.169308	0	2.09232	2.01116	2.0499	0.823002	0.776616	0.651725	0.435677	0.75682	0.511676
MYB		CCG019130.1	8.70113	16.2862	0	0	0	0	0.344496	0.040864	0.225048	0.133367	0.23753	1.75665	2.15787	0.937451
MYB		CCG033255.1	28.1549	20.7475	5.71391	5.33045	8.04193	6.77012	7.6118	6.14743	1.50427	3.04704	3.66373	8.34043	8.44398	8.85509
MYB		CCG032556.1	1.8678	4.49347	0	0	0	0	0	0	0	0	0	1.6623	1.46711	1.55857
MYB		CCG032125.1	10.1294	38.2249	0.037785	0.029284	0.030795	0.216966	0.601653	0.046489	0.024018	0.122088	0.048087	6.53186	6.62325	5.98926
MYB		CCG006506.1	49.8432	41.9464	42.5616	34.3766	40.3287	48.429	56.3861	58.9842	15.6028	16.3199	17.9412	89.4824	93.2859	93.8437
MYB		CCG004986.2	41.6162	57.4373	21.1472	22.9039	23.3701	35.582	21.388	13.1863	8.06077	7.4085	9.76197	17.12	19.085	18.2522
MYB		CCG004780.1	3.68158	0.253884	0	0	0	0	0.048999	0.242389	0	0	0	11.6758	10.4498	11.7422
MYB		CCG004767.1	5.1715	0	0	0	0.364598	0.283878	0.190918	0	0.076448	0.139144	0.161788	0.254391	0.43103	0.102382
MYB		CCG010825.1	8.95371	1.0282	0.623986	0.257501	0.55468	2.43838	5.388	3.28746	2.11385	2.51837	1.61801	3.07266	2.21694	2.74283
MYB		CCG020712.3	16.3022	8.94105	6.15334	5.0319	4.36516	3.02946	2.3546	1.93697	4.11074	3.02393	3.96591	4.88218	5.29617	5.61899
MYB		CCG023548.1	37.6259	42.4866	32.658	23.4514	28.6816	66.6288	115.592	108.197	32.8089	21.87	12.2808	38.42	39.0407	38.3567
MYB		CCG053534.1	0.469249	0.86754	0.309586	0.235459	0.187247	7.44956	3.90349	4.19167	0.491008	0.892982	0.170126	0.326282	0.371561	0.258036
MYB		CCG053332.1	0.510635	1.25119	1.3797	0.930603	0.917772	15.6115	12.4401	16.7594	0.305688	0.614786	0.293311	1.02574	0.982053	1.33643
MYB		CCG052660.2	2.57876	5.10621	0.110804	0.093716	0.103244	1.11155	1.00743	2.22362	0.493576	0.211637	0.20489	1.58486	2.07086	1.60706
MYB		CCG026764.1	17.649	24.02	12.6819	12.0205	11.6733	14.412	12.6277	11.3148	9.90998	9.87695	13.9293	41.6703	39.1141	40.1169
MYB		CCG045924.1	8.87571	8.268	2.76281	3.59662	3.08596	6.34793	8.02627	10.2098	4.78986	1.94924	1.77025	18.8345	20.4076	20.6386
MYB		CCG045769.1	0.54037	0.998053	0.347925	0.377201	0.336527	168.092	139.772	152.799	3.66895	6.99527	1.56256	0.65467	0.574199	0.382041
MYB		CCG016393.1	17.0763	8.08282	10.1454	18.6701	14.6307	46.5799	61.7116	79.2017	13.0674	10.9948	13.442	1.92433	3.12257	3.15932
MYB		CCG011515.1	2.64179	5.95249	0.100836	0.181791	0.065357	20.6439	25.1962	35.5489	1.10016	0.577123	1.48347	7.41826	6.59474	6.44571
MYB		CCG010951.1	33.1182	1.54149	0	0.209307	0.02265	0.239227	0.618137	0.288945	0	0	0.028852	4.97412	3.92238	4.57634
MYB		CCG044651.4	7.28847	9.0728	1.41264	1.82274	1.21899	1.85706	0.764173	2.68966	1.23683	0.868294	0.843841	3.44917	2.98947	2.90135
MYB		CCG052014.1	34.1775	57.6637	5.22243	2.6268	3.11284	0.048049	0.51893	1.24256	3.88319	2.90907	3.0125	12.1499	10.6126	12.2828
MYB		CCG029315.1	1.26628	1.58014	2.33448	2.06857	1.01539	59.4579	73.8948	65.7732	8.59358	7.71125	2.58592	4.83124	5.627	4.75939
MYB		CCG028920.1	36.0208	19.8141	1.75818	1.85579	2.31806	3.19296	6.66531	6.02978	0.250912	0.394391	0.44507	3.57369	4.91641	5.19781
MYB		CCG038647.1	7.63138	1.0636	0.476883	6.3508	0.225816	0.054088	0	0.154924	2.20652	1.29676	1.11305	0.331721	0.439969	0.166574
MYB		CCG038369.3	25.1879	49.2104	0	0.029888	0	0	0	0	0	0	0	4.92942	6.13717	5.55087
MYB		CCG038109.2	2.80806	1.44513	8.43503	7.32137	6.81951	126.928	85.7565	105.655	9.97643	10.0001	4.23183	5.38702	4.65685	5.09242
MYB		CCG038090.1	9.65633	7.96727	0.163965	0	0	0	0.742787	0	0.036054	0	0	0.861223	0.603999	0.57261
MYB		CCG049984.1	3.3467	10.8227	3.33148	4.06182	1.23746	46.2939	49.777	69.8849	15.0961	18.3614	21.6911	0.219463	0.2625	0.793289
MYB		CCG049779.1	1.13432	1.91542	0.288351	0.251541	0.627932	0.393103	0.773495	0.816861	0.162203	0.020313	0.374336	0.621527	0.742597	0.484513
MYB		CCG037137.1	18.644	1.07926	0	0	0	0	0.222156	0.264477	0.021079	0	0.017303	0.254614	0.473618	0.502313
MYB		CCG036420.1	2.78659	0.265659	0.026328	0.051964	0	4.60162	6.15268	9.24219	0.450944	1.00035	0.234943	1.52001	1.67153	1.07152
MYB		CCG036215.2	1.65691	1.87217	1.89076	1.56499	2.66449	41.0003	28.7042	54.2158	3.98217	3.27947	4.42597	2.49476	2.34115	2.52002
MYB		CCG042797.1	25.8608	16.2349	0.693101	0.708258	0.784417	1.82224	3.02344	1.23254	0.152535	1.0338	0.181566	2.20529	1.84519	2.33155
MYB		CCG025936.1	3.43119	6.14311	0.180327	0.137007	0.11656	1.30974	2.04688	2.4179	0.367715	0.248927	0.809018	1.73495	1.85586	1.63123
MYB		CCG025249.1	18.2389	1.37497	0.117424	0.069267	0.066627	0.291809	1.09316	1.95024	0.022585	0	0.216202	1.11348	1.01017	0.898176
MYB		CCG024792.1	13.4247	43.058	0.408403	0.464429	0.500874	0.246621	1.01853	0.284592	0.187986	0.175649	0.154313	5.93082	4.68539	4.21427
MYB		CCG047614.1	1.25116	1.0453	0	0.442925	0	8.89277	14.8297	21.8076	0.952411	2.67505	0.939129	2.45681	2.90396	2.96909
MYB		CCG046956.1	1.639	3.42368	34.6966	16.3157	16.402	249.318	209.301	237.527	10.5546	10.4708	7.83489	2.13848	3.91875	3.71099
MYB		CCG046955.1	0.568671	1.51339	1.43524	1.29021	1.59377	23.5077	21.8118	12.12	1.23285	0.880946	0.583366	0.556309	0.908338	0.60664
MYB		CCG002784.1	0.163407	0	1.46962	1.24593	1.04393	94.5208	95.8624	83.376	2.41091	2.86121	1.02483	0.289278	0.434199	0.263986
MYB		CCG041104.1	9.63143	0.122274	0	0	0	0.527482	0.094146	0.205765	0.020545	0	0	0	0	0
MYB		CCG040847.1	1.77127	1.62637	0.425646	0.6771	0.545385	3.09368	2.96544	4.29978	0.439162	0.769144	0.912272	0.999747	0.716239	0.366743
MYB		CCG035534.1	1.58685	3.18182	1.69034	4.43899	2.31335	27.916	37.7514	30.3638	7.5092	9.72551	3.64032	2.62314	2.61472	2.23478
MYB		CCG034311.3	3.47107	3.89879	0.034093	0.284301	0.094587	0	0	0	0.129226	0.069902	0.027625	0.239811	0.299903	0.418188
SPL		CCG008143.1	39.489	50.7414	15.7021	18.2341	13.9218	11.1051	6.9479	9.92743	4.76326	2.71217	2.55878	11.1126	17.783	10.514
SPL		CCG005432.2	222.351	396.057	0.031125	0.281692	0.321015	2.18483	3.40008	5.34221	1.58836	1.06215	1.49728	6.90039	7.85206	7.98414
SPL		CCG005341.1	26.3647	39.5098	12.6692	14.4454	10.7849	19.2878	14.0804	15.8213	5.02243	5.29443	4.77524	8.22168	7.52485	7.60617
SPL		CCG026559.1	0	0.018795	0	0	0	3.21464	3.28447	1.72502	0.357173	0.164673	0.085806	0.103681	0.310389	0.059037
SPL		CCG014516.1	2.86093	3.11038	2.30379	3.15059	2.4981	27.007	28.5808	32.2009	3.04066	2.44489	2.1153	2.08135	3.20471	1.74127
SPL		CCG040626.1	2.21755	2.71169	0.51767	0.753984	1.72244	18.0274	18.7861	19.8801	1.86551	8.63132	1.5339	1.55079	1.04532	1.79445
MADS		CCG007360.1	35.6123	129.341	0	0	0	0	0	0	0	0	0	2.50172	3.74687	3.0939
MADS		CCG007044.1	22.9535	26.9187	8.16641	7.86797	6.92286	12.442	7.57066	7.26062	3.27323	3.3814	6.18197	10.6141	13.2354	11.5012
MADS		CCG006882.1	62.8746	65.8129	1.32142	2.30577	1.62923	0.111704	0.045963	0	0.16595	0.47855	0.443615	5.20166	7.03748	6.37467
MADS		CCG006879.1	71.295	97.5285	0.560823	0.475454	0.115921	0	0	0	0.031482	0.065611	0.364225	3.16021	3.06826	2.232
MADS		CCG019936.1	29.1944	85.2384	0	0	0	0	0	0	0.181977	0	0.059531	2.30945	2.79454	2.36044
MADS		CCG005677.1	273.069	392.607	0	0	0	0	0	0.03313	0	0	0	12.6545	13.7725	12.3118
MADS		CCG010369.2	36.7988	41.5033	0.203657	0.542567	0.478561	0.326566	0.4497	0	0.108915	0.07923	0.023671	4.79688	4.32892	4.49688
MADS		CCG023062.2	99.0532	31.0809	0.155762	0.290854	0.222651	0.154705	0.124495	0.084381	0.079518	0.311173	0.229802	1.46923	1.88361	1.44253
MADS		CCG052982.1	82.4882	172.882	0.015778	0	0.024944	0	0	0	0	0.040785	0.042366	2.50699	2.28416	1.82078
MADS		CCG052858.1	386.426	474.602	0	0	0	0	0	0	0	0	0	9.45827	9.2775	12.3413
MADS		CCG027813.1	47.1953	92.7559	0	0	0	0	0	0.025628	0.04151	0	0	5.86372	5.92037	5.58772
MADS		CCG026171.1	63.1006	176.223	0	0	0	0	0	0	0.042708	0.065807	0	2.04811	2.60558	2.8845
MADS		CCG046837.1	18.5712	78.777	0	0	0	0	0.033534	0	0	0	0	2.35486	3.0591	2.82721
MADS		CCG046700.1	0.74799	0.188181	0.336375	0.326471	0.547758	4.81285	4.76295	5.61563	0.01569	0.04707	0.038763	1.83542	1.8559	2.00669
MADS		CCG011686.1	12.1949	25.0107	0	0	0	0	0	0	0	0	0	1.47536	2.06619	1.60776
MADS		CCG044105.1	134.477	54.8249	0.087076	0.040141	0	0.264669	3.513	0.043329	0.068308	0.140581	3.86293	3.68431	3.9074	3.56626
MADS		CCG043717.2	3.75233	3.05489	0	0.129946	0.168964	0	0.178467	0.019921	0	0	0	0.310146	0.879837	0.394165
MADS		CCG014895.2	35.3944	138.607	0	0.036923	0	0	0.069149	0	0	0	0	6.95586	6.67772	7.52181
MADS		CCG037870.1	56.6478	23.9659	0.097693	0.110548	0.030149	1.26885	0.938288	1.13465	0.208503	0.066767	0.131488	5.93518	7.14867	7.55336
MADS		CCG037781.1	0.164626	0.348761	0.023301	0	0.035609	13.0344	5.17408	8.63589	0.698817	0.057974	0.026689	0.712361	1.09484	0.645515
MADS		CCG049730.1	51.9309	16.792	0.291621	0.21024	0	1.26286	1.31662	1.09781	0.210834	0.044785	0.40828	1.73344	1.36801	1.54033
MADS		CCG049149.1	122.301	34.3284	0.03638	0	0	1.75205	3.02672	0	0	0	0	1.33947	0.992702	1.27376
MADS		CCG002172.1	5.48977	10.6718	0.128519	0.213334	0.128799	0.207166	0.329373	0	0.314048	0.210921	0.248849	1.30825	1.30331	1.13078
MADS		CCG001192.1	55.7022	134.344	0	0	0	0	0	0	0	0	0	1.45593	1.74665	1.74703
MADS		CCG042870.1	0.160641	0.410926	0.03437	0.187597	0.425549	9.9961	11.1286	14.2246	0.17811	0.062524	0.083586	0.222117	0.076257	0.146126
MADS		CCG031126.1	206.224	252.456	0	0.030614	0	0	0	0.040048	0.015784	0.131583	0.102531	13.6995	11.9536	17.9034
MADS		CCG024855.1	4.91374	7.92996	0	0	0	1.62526	1.79634	1.07508	0.067256	0.124943	0	3.5209	3.67628	3.53148
MADS		CCG047564.1	109.22	146.182	0.058599	0.129999	0.026792	0.349989	0	0	0	0.061397	0	5.79496	5.94341	5.73738
MADS		CCG040839.1	45.7844	130.396	1.12924	2.04554	0.9429	0.518141	0.138258	0.200283	0.340006	0.21037	0.112826	1.64207	1.45392	0.88419
MADS		CCG040408.1	99.4696	195.471	0	0	0	0	0	0	0	0	0.077594	1.90736	2.54415	1.66792
NAC	CsNAC1	CCG008026.1	56.8714	65.1089	19.7906	23.9836	22.1477	24.8523	22.1208	13.2032	5.15841	6.34834	5.49822	18.4997	19.5891	18.0308
NAC	CsNAC2	CCG020077.1	7.21734	8.56617	0.330015	0.37075	0.824736	5.34757	4.51881	2.07938	0.027466	0	0.112732	1.2851	1.28587	1.30894
NAC	CsNAC3	CCG019688.1	496.431	740.004	23.0207	21.1311	35.8199	91.5877	268.712	64.5406	15.3293	19.8264	13.4362	134.947	129.219	135.228
NAC	CsNAC4	CCG019212.1	8.87724	15.7412	1.69977	1.38441	2.26058	4.04745	7.78681	3.63374	0.514705	0.784136	0.51163	4.48454	5.26095	4.60331
NAC	CsNAC5	CCG032460.1	12.076	21.916	1.40428	1.47722	2.41376	4.19877	7.54498	6.1498	0.429316	0.979802	0.534412	4.04195	5.08564	4.47076
NAC	CsNAC6	CCG032230.1	0	0	0	0	0	1.21601	1.39539	1.73266	0	0	0	4.56347	4.31659	3.98606
NAC	CsNAC7	CCG005625.2	18.0837	24.2711	7.35594	6.45655	6.66257	15.0017	12.0747	11.1044	2.34013	2.52046	2.40831	11.8775	10.6375	11.1989
NAC	CsNAC8	CCG022052.1	34.7044	40.0779	11.9193	8.39254	12.7939	12.2269	9.40121	9.39229	4.99565	2.81923	4.46188	12.2156	12.698	11.4809
NAC	CsNAC9	CCG021286.1	64.5738	54.5325	5.55699	13.4629	12.3218	16.2165	24.1341	10.7748	4.66709	4.32723	3.55351	18.5082	18.1433	18.6375
NAC	CsNAC10	CCG021089.1	4.45688	8.29477	0.883479	1.53374	2.73303	1.87589	1.8004	2.53401	0.455905	0.947148	1.1414	3.87346	3.86307	3.47297
NAC	CsNAC11	CCG022337.1	7.65869	7.10918	0.226588	0.498262	0.402827	2.401	1.7581	1.88878	0.77644	0.193595	0.142285	1.05115	1.29283	1.06978
NAC	CsNAC12	CCG053729.1	37.3207	7.53417	6.57762	5.29573	10.5771	0	0	0	2.5354	0.362555	11.4292	4.65537	4.969	4.85349
NAC	CsNAC13	CCG027643.1	4.87421	1.17237	4.33564	1.43471	0.877993	24.5657	16.1503	33.4888	3.33903	2.77227	3.90346	0.779477	0.57793	1.21304
NAC	CsNAC14	CCG027195.1	1.41209	0.199584	0.152859	0.09051	0	5.83335	4.7053	3.26254	0.115778	0.094337	0.049543	1.64726	1.64886	1.26857
NAC	CsNAC15	CCG026756.1	0	0.268073	0	0.01294	0	4.04881	3.05402	2.51442	0.299182	0.201673	0.181956	0.752402	0.657134	0.530753
NAC	CsNAC16	CCG046633.1	0.03858	0.905135	0	0	0	0	0.065965	0	0	0	0	5.99758	7.33578	6.69376
NAC	CsNAC17	CCG046629.1	1.93559	0.685494	0.177532	0.197098	0.083575	0.753349	1.71746	0.875037	0	0.286541	0.141566	3.86734	2.38075	2.53984
NAC	CsNAC18	CCG045361.1	5.65306	3.45642	2.19506	3.76092	1.90457	14.0411	11.7065	16.8072	2.64809	2.76558	1.86341	2.62751	2.60722	2.56771
NAC	CsNAC19	CCG012578.1	617.276	877.919	3.23486	2.41184	3.25624	78.5224	430.52	38.5595	3.05103	6.23144	5.03965	157.54	146.317	148.832
NAC	CsNAC20	CCG011466.1	0	1.20426	0	0	0.027673	0	0	0	0	0	0	24.5926	23.9674	23.2588
NAC	CsNAC21	CCG044869.1	2.09298	0.230096	0.317947	0.372799	0.866187	5.62397	4.74681	6.02679	0.480081	0.242057	0.388278	1.13019	0.994427	1.3434
NAC	CsNAC22	CCG044267.1	0	0	0.7598	1.24054	1.24126	18.4169	10.0951	14.6923	0.303845	0.154182	0.20251	0.261786	0.142106	0.293192
NAC	CsNAC23	CCG014775.2	0.558672	0.371236	0.173674	0.364776	0.292841	0.615698	0.422587	0.739503	0.457176	0.099845	0.149409	1.54456	1.62082	1.26847
NAC	CsNAC24	CCG014644.1	0	0	0	0	0	2.32317	4.28922	2.82788	0	0	0.020653	1.10184	1.01534	1.23393
NAC	CsNAC25	CCG050379.1	0.618036	0.233209	2.02069	2.80351	1.08789	44.1485	47.7419	61.1608	1.13925	1.53133	1.05626	0.10506	0.510312	0.124658
NAC	CsNAC26	CCG049726.1	59.5775	82.9948	10.7812	6.81976	7.60078	6.5537	23.4495	4.53611	7.05716	9.02977	4.39738	39.5687	41.5907	40.0516
NAC	CsNAC27	CCG002273.1	28.287	19.9156	23.6255	16.9024	15.3349	44.8327	118.119	60.3866	38.1681	41.1617	44.4168	40.0312	43.6084	43.116
NAC	CsNAC28	CCG002026.1	41.2617	9.79603	1.94337	1.28626	2.05276	1.95725	4.55891	1.37694	5.19295	5.01354	9.97873	11.5026	11.2019	12.4716
NAC	CsNAC29	CCG001919.1	107.535	99.4403	13.2673	17.5253	16.6895	18.3724	15.6404	9.92307	4.47331	4.89765	4.81843	21.9996	21.9345	21.6487
NAC	CsNAC30	CCG036807.2	116.008	240.244	23.4121	9.89217	12.5244	9.39013	12.3166	4.39413	0.746827	0.550162	2.12017	4.68007	4.85041	5.23859
NAC	CsNAC31	CCG035937.1	6.93263	16.7134	0	0	0	0.117609	1.45783	0.055157	0	0	0	0.042057	0	0.097322
NAC	CsNAC32	CCG025583.1	116.864	249.838	1.4051	0.133952	0.175004	20.2671	27.0697	5.80845	0.2821	0.96339	0.302003	7.10833	7.28292	5.78447
NAC	CsNAC33	CCG025582.1	15.2598	8.80969	0.520205	0.990527	0.599443	1.01125	5.26831	1.41227	0.625362	0.332915	0.386743	2.45654	2.21112	2.61537
NAC	CsNAC34	CCG025267.1	15.6763	7.52094	3.66934	5.15498	6.34854	3.10038	5.86448	4.32872	4.15162	2.0151	3.76746	6.45213	5.68081	6.75602
NAC	CsNAC35	CCG039917.1	124.655	124.422	13.2561	21.2933	20.4991	15.8027	62.151	23.4984	18.106	16.3372	5.94297	30.5744	25.3333	25.727
NAC	CsNAC36	CCG039299.3	39.8934	8.50031	0.569395	0.412807	0.409714	0.204397	0.11627	0.141034	0.053217	0.062737	0.04226	1.82616	1.99117	2.33184
NAC	CsNAC37	CCG034424.1	0.391809	0.321291	0.023556	0	0	2.49699	1.3452	1.61963	0.057478	0.146134	0.333338	0.389769	0.784995	0.312451
NAC	CsNAC38	CCG034127.1	0.574264	1.87478	0.179491	0.550809	0.260721	4.60692	3.55944	4.7974	0.459713	0.045871	0.628464	1.40252	1.73608	1.2515
NAC	CsNAC39	CCG034054.1	151.542	371.83	7.85745	15.1615	28.1497	28.4886	67.1364	19.9136	3.59901	2.61963	2.73239	45.4725	48.2753	44.2847
BBR/BPC		CCG006983.1	5.8082	0	1.17735	1.71404	1.65817	0	0	0	0.263175	0	0.246025	0.032574	0.44718	0.029557
BBR/BPC		CCG049881.1	6.0037	0.033448	1.2332	1.00539	0.64159	0	0	0	0.10729	0.018509	0.475147	0.359292	0.886064	0.695275
B3		CCG032655.1	20.65	0.333663	0	0	0	0	0	0	0	0	0	4.86626	5.30642	5.20383
B3		CCG005285.1	15.2697	0.449487	0	0	0	0	0	0	0	0	0	0.088962	0	0.156547
B3		CCG009219.2	4.69434	7.04969	0.066223	0.084775	0.057079	2.27037	2.83118	1.59081	0.16486	0.137102	0.02542	0.864051	0.650183	1.09771
B3		CCG053746.1	25.5763	36.9131	8.25233	8.67323	8.82017	12.8088	10.2015	8.91992	2.27774	2.40768	2.20847	17.7949	16.8172	17.3471
B3		CCG038214.1	0.812017	0.513998	0.620967	0.654705	0.788638	2.1125	1.78417	2.11305	0.403241	0.83267	0.724657	8.59341	7.87099	8.03513
B3		CCG036164.1	0	0	0.093877	0.250136	0.134381	1.30186	2.37758	1.79979	0	0.09656	0	0.366617	0.26123	0.526735
B3		CCG042506.1	10.578	0	0	0	0	0	0	0	0	0	0	0.134493	0.089074	0.166781
B3		CCG031278.2	0.557644	0.454703	0	0	0	1.03398	0.35365	0.550298	0	0	0.041038	1.56171	1.99397	2.10627
B3		CCG031145.1	18.059	25.855	12.0185	12.2706	7.58735	9.30788	7.49184	6.55301	5.36135	4.27028	6.8286	9.11969	10.0415	8.03873
B3		CCG048786.3	8.7799	10.5822	0.141261	0.11736	0.041055	0.941108	0.725697	0.603087	0.432108	0.124991	0.13415	0.50959	0.577015	0.748388
B3		CCG039283.1	27.4844	44.6951	10.8886	12.5475	10.4986	11.1031	8.61256	8.61287	3.12473	3.49473	4.51555	16.407	16.4783	15.3033
CO-like		CCG020223.2	17.7061	3.24161	2.21655	2.23471	2.51655	0.451542	1.42188	0.39151	1.58571	1.56395	1.28753	0.902943	1.54924	1.09282
CO-like		CCG005463.1	20.9471	27.0645	19.5695	21.8141	13.673	20.8933	65.6229	33.6899	5.41683	4.23216	4.68818	23.4796	24.6987	22.9444
DBB		CCG010338.1	27.6331	35.4088	1.79994	3.93618	3.12083	10.1287	12.4522	9.33392	1.84588	1.62212	1.91302	7.7753	7.49541	7.40175
DBB		CCG027761.1	18.6794	27.5107	8.88529	8.93489	10.3509	26.5265	24.0415	19.3151	6.84399	5.45589	7.19222	59.9175	58.5262	60.9921
DBB		CCG011532.1	2.69509	5.59621	3.029	5.05219	4.12629	3.47294	4.01011	4.58864	0.988255	2.49815	1.27662	12.4821	9.89318	10.8963
DBB		CCG037867.1	2.51064	1.10998	4.45138	5.73894	3.1023	8.56683	6.26996	15.0588	1.40015	1.24084	0.435393	83.6031	83.3727	79.3197
DBB		CCG049146.2	6.21416	31.9992	3.71879	2.74541	3.10189	28.1014	36.6665	49.7575	3.47832	5.77323	1.91527	90.743	93.1796	98.581
EIL		CCG051731.1	0.359024	0.034705	0.028061	0.162645	0.184765	2.54326	4.90004	4.547	0.083095	0	0.041457	0.517924	0.718556	0.4458
EIL		CCG030483.1	0.987851	3.82414	1.3823	1.2017	1.11955	2.02064	2.01978	2.41348	0.80507	0.717986	0.654034	6.17451	5.09775	5.53591
AMGs		CCG007360.1	35.6123	129.341	0	0	0	0	0	0	0	0	0	2.50172	3.74687	3.0939
AMGs		CCG040408.1	99.4696	195.471	0	0	0	0	0	0	0	0	0.077594	1.90736	2.54415	1.66792
AMGs		CCG006882.1	62.8746	65.8129	1.32142	2.30577	1.62923	0.111704	0.045963	0	0.16595	0.47855	0.443615	5.20166	7.03748	6.37467
AMGs		CCG010369.2	36.7988	41.5033	0.203657	0.542567	0.478561	0.326566	0.4497	0	0.108915	0.07923	0.023671	4.79688	4.32892	4.49688
AMGs		CCG001192.1	55.7022	134.344	0	0	0	0	0	0	0	0	0	1.45593	1.74665	1.74703
AMGs		CCG049149.1	122.301	34.3284	0.03638	0	0	1.75205	3.02672	0	0	0	0	1.33947	0.992702	1.27376
AMGs		CCG044105.1	134.477	54.8249	0.087076	0.040141	0	0.264669	3.513	0.043329	0.068308	0.140581	3.86293	3.68431	3.9074	3.56626
AMGs		CCG037870.1	56.6478	23.9659	0.097693	0.110548	0.030149	1.26885	0.938288	1.13465	0.208503	0.066767	0.131488	5.93518	7.14867	7.55336
AMGs		CCG049730.1	51.9309	16.792	0.291621	0.21024	0	1.26286	1.31662	1.09781	0.210834	0.044785	0.40828	1.73344	1.36801	1.54033
AMGs		CCG052982.1	82.4882	172.882	0.015778	0	0.024944	0	0	0	0	0.040785	0.042366	2.50699	2.28416	1.82078
AMGs		CCG024855.1	4.91374	7.92996	0	0	0	1.62526	1.79634	1.07508	0.067256	0.124943	0	3.5209	3.67628	3.53148
AMGs		CCG026171.1	63.1006	176.223	0	0	0	0	0	0	0.042708	0.065807	0	2.04811	2.60558	2.8845
AMGs		CCG017591.1	30.9706	37.516	0	0	0	0	0	0	0	0.089341	0	0.22752	0.33786	0.665151
AMGs		CCG031127.1	63.4571	174.222	0	0	0	0	0	0	0	0	0.048471	3.44355	1.28802	2.37588
AMGs		CCG001523.1	0	0	0	0	0	3.84689	7.63584	6.56741	0	0	0	3.02815	2.9473	2.82162
AMGs		CCG002422.1	0	0.09856	0	0.016959	0.016738	3.07096	5.29845	5.52141	0	0	0	1.73443	1.83524	1.46424
AMGs		CCG046771.1	0	0.016589	0	0	0	4.02585	7.27161	7.83034	0	0	0	2.91632	1.72154	2.45431
AMGs		CCG019359.1	0.055035	0.536554	0	0	0	0	0.056759	0.059047	0.09138	0.096675	0.038079	3.78808	3.50289	4.11463
AMGs		CCG021135.1	0.09995	0.723591	0	0	0	0.034472	0.264762	0.09507	0.018735	0	0	3.19796	3.56408	2.764
AMGs		CCG025156.1	3.54436	5.33488	0.669872	0.739447	0.833419	3.02196	3.25115	2.89369	1.0388	1.61658	1.19636	8.31915	7.91973	10.1085
AMGs		CCG031052.1	0	0.090625	0.038404	0	0	0.516336	0.21184	0.426234	0.180213	0.055656	0.251415	1.97544	2.16216	1.76225
AMGs		CCG039981.1	0.107927	0.260108	0	0	0	0.09554	0.533847	0	0	0	0.042909	3.94941	3.33195	4.15546
AMGs		CCG022812.2	4.35744	10.3315	3.93192	4.5735	3.77206	49.754	60.3348	77.1674	9.02501	12.3681	9.06145	15.9418	17.8679	16.3994
AMGs		CCG047137.2	1.57275	3.84455	1.21252	1.29744	0.912447	3.54219	3.44131	5.45668	0.451085	1.24683	0.929988	13.6138	12.9667	13.652
AMGs		CCG043062.1	0.234333	0.014018	0	0.047522	0	0.171509	0.860638	4.45171	4.10906	5.56421	8.18531	1.60178	1.85805	1.60505
AMGs		CCG014895.2	35.3944	138.607	0	0.036923	0	0	0.069149	0	0	0	0	6.95586	6.67772	7.52181
AMGs		CCG019936.1	29.1944	85.2384	0	0	0	0	0	0	0.181977	0	0.059531	2.30945	2.79454	2.36044
AMGs		CCG046837.1	18.5712	78.777	0	0	0	0	0.033534	0	0	0	0	2.35486	3.0591	2.82721
AMGs		CCG049821.1	31.8191	37.3806	11.8907	10.9879	9.45073	18.9325	11.9486	11.3164	4.70474	6.4215	7.12067	21.7704	20.9844	21.3448
AMGs		CCG007044.1	22.9535	26.9187	8.16641	7.86797	6.92286	12.442	7.57066	7.26062	3.27323	3.3814	6.18197	10.6141	13.2354	11.5012
AMGs		CCG043717.2	3.75233	3.05489	0	0.129946	0.168964	0	0.178467	0.019921	0	0	0	0.310146	0.879837	0.394165
AMGs		CCG047564.1	109.22	146.182	0.058599	0.129999	0.026792	0.349989	0	0	0	0.061397	0	5.79496	5.94341	5.73738
AMGs		CCG031126.1	206.224	252.456	0	0.030614	0	0	0	0.040048	0.015784	0.131583	0.102531	13.6995	11.9536	17.9034
AMGs		CCG040839.1	45.7844	130.396	1.12924	2.04554	0.9429	0.518141	0.138258	0.200283	0.340006	0.21037	0.112826	1.64207	1.45392	0.88419
AMGs		CCG006879.1	71.295	97.5285	0.560823	0.475454	0.115921	0	0	0	0.031482	0.065611	0.364225	3.16021	3.06826	2.232
AMGs		CCG027813.1	47.1953	92.7559	0	0	0	0	0	0.025628	0.04151	0	0	5.86372	5.92037	5.58772
AMGs		CCG052858.1	386.426	474.602	0	0	0	0	0	0	0	0	0	9.45827	9.2775	12.3413
AMGs		CCG005677.1	273.069	392.607	0	0	0	0	0	0.03313	0	0	0	12.6545	13.7725	12.3118

## Sheet: miRNA
	CH flower (TPM)	CL bottom flower (TPM)	CL middle flower (TPM)	CL upper flower (TPM)
miR156ab	6	3	5	5
miR156ac	6	3	5	5
miR156c	7	10	12	10
miR156d	6	7	9	7
miR156e	7	10	12	10
miR156f	9	12	16	12
miR156g	6	7	9	7
miR156h	7	10	12	10
miR156i	6	7	9	7
miR156j	7	10	12	10
miR156k	9	12	16	12
miR156l	6	7	9	7
miR156m	6	7	9	7
miR156n	9	12	16	12
miR156o	6	7	9	7
miR156p	1	1	1	1
miR156q	1	1	1	1
miR156r	1	1	1	1
miR156s	1	1	1	1
miR156t	2	3	5	4
miR156u	2	3	5	4
miR156v	2	3	5	4
miR156w	2	3	5	4
miR156y	1	1	1	1
miR159a	5	7	7	7
miR159b	5	7	7	7
miR164a	0	0	0	1
miR164b	1	1	2	3
miR164c	1	1	2	3
miR164d	1	1	2	3
miR164e	1	1	2	3
miR164f	1	1	2	3
miR172d	1	0	1	1
miR172e	1	0	1	1
miR172f	1	0	1	1
miR172g	1	0	1	1
miR172h	1	0	1	1
miR172i	2	0	2	0
miR172j	2	0	2	0
miR172k	2	0	2	0
miR172l	1	0	1	0
miR396a	1	1	1	1
miR396b	5	8	7	7
miR398a	0	1	1	0
