# Supplementary material for: The genome of Cleistogenes songorica provides a blueprint for functional dissection of dimorphic flower differentiation and drought adaptability
Source: Plant Biotechnol J. 2020 Oct 28;19(3):532–47. doi: 10.1111/pbi.13483 (PMC7955882; doi:10.1111/pbi.13483)
Supplement: Supplementary file 13 — Table S24 TFs binding site in AMGs promoter region. [file PBI-19-532-s001.xlsx]

## Sheet: Sheet1
Table S24. TFs binding site in AMGs promoter region.
AMGs	Matrix ID	Family	Position	Strand	Similar Score	Hit Sequence
CCG005677.1	TFmatrixID_0522	SPL	765	-	0.97	catggCGTACgtcttg
	TFmatrixID_0401	SPL	767	-	0.91	tggCGTACgtct
	TFmatrixID_0403	SPL	768	-	0.99	ggcGTACGtc
	TFmatrixID_0403	SPL	1379	-	0.99	aaaGTACGag
	TFmatrixID_0522	SPL	765	+	0.97	catggcGTACGtcttg
	TFmatrixID_0401	SPL	767	+	0.92	tggcGTACGtct
	TFmatrixID_0411	SPL	767	+	0.97	tggcGTACGt
	TFmatrixID_0400	SPL	768	+	0.98	ggcGTACGt
	TFmatrixID_0403	SPL	768	+	0.99	ggCGTACgtc
	TFmatrixID_0404	SPL	769	+	0.97	gcGTACGtc
	TFmatrixID_0402	SPL	770	+	0.99	cGTACGtct
	TFmatrixID_0406	SPL	770	+	0.98	cGTACGtct
	TFmatrixID_0522	SPL	1376	+	0.96	cggaaaGTACGagaaa
	TFmatrixID_0411	SPL	1378	+	0.98	gaaaGTACGa
	TFmatrixID_0400	SPL	1379	+	0.99	aaaGTACGa
	TFmatrixID_0398	SPL	1380	+	0.97	aaGTACGag
	TFmatrixID_0399	SPL	1380	+	0.93	aaGTACGaga
	TFmatrixID_0408	SPL	1380	+	0.97	aaGTACGag
	TFmatrixID_0410	SPL	1380	+	1	aaGTACGag
	TFmatrixID_0402	SPL	1381	+	0.99	aGTACGaga
	TFmatrixID_0405	SPL	1381	+	0.98	aGTACGag
	TFmatrixID_0406	SPL	1381	+	0.99	aGTACGaga
	TFmatrixID_0407	SPL	1381	+	0.94	aGTACGa
CCG006879.1	TFmatrixID_0522	SPL	97	-	0.93	ccgcaCGTACggagcc
	TFmatrixID_0401	SPL	99	-	0.92	gcaCGTACggag
	TFmatrixID_0402	SPL	99	-	0.99	gcaCGTACg
	TFmatrixID_0403	SPL	100	-	1	cacGTACGga
	TFmatrixID_0409	SPL	100	-	1	caCGTACgga
	TFmatrixID_0522	SPL	773	-	0.95	cgctaCGTACctacac
	TFmatrixID_0401	SPL	775	-	0.92	ctaCGTACctac
	TFmatrixID_0402	SPL	775	-	0.99	ctaCGTACc
	TFmatrixID_0398	SPL	776	-	0.96	taCGTACct
	TFmatrixID_0404	SPL	776	-	0.97	taCGTACct
	TFmatrixID_0410	SPL	776	-	0.99	taCGTACct
	TFmatrixID_0400	SPL	777	-	0.98	aCGTACcta
	TFmatrixID_0411	SPL	777	-	0.97	aCGTACctac
	TFmatrixID_0531	SPL	96	+	0.95	gccgcacGTACGgagcccg
	TFmatrixID_0522	SPL	97	+	0.94	ccgcacGTACGgagcc
	TFmatrixID_0401	SPL	99	+	1	gcacGTACGgag
	TFmatrixID_0411	SPL	99	+	1	gcacGTACGg
	TFmatrixID_0400	SPL	100	+	1	cacGTACGg
	TFmatrixID_0403	SPL	100	+	1	caCGTACgga
	TFmatrixID_0409	SPL	100	+	1	cacGTACGga
	TFmatrixID_0398	SPL	101	+	1	acGTACGga
	TFmatrixID_0399	SPL	101	+	1	acGTACGgag
	TFmatrixID_0404	SPL	101	+	1	acGTACGga
	TFmatrixID_0408	SPL	101	+	1	acGTACGga
	TFmatrixID_0410	SPL	101	+	1	acGTACGga
	TFmatrixID_0402	SPL	102	+	1	cGTACGgag
	TFmatrixID_0405	SPL	102	+	1	cGTACGga
	TFmatrixID_0407	SPL	102	+	1	cGTACGg
	TFmatrixID_0522	SPL	675	+	0.96	gcatggGTACGtatag
	TFmatrixID_0401	SPL	677	+	0.92	atggGTACGtat
	TFmatrixID_0411	SPL	677	+	0.97	atggGTACGt
	TFmatrixID_0400	SPL	678	+	0.98	tggGTACGt
	TFmatrixID_0398	SPL	679	+	0.96	ggGTACGta
	TFmatrixID_0404	SPL	679	+	0.97	ggGTACGta
	TFmatrixID_0410	SPL	679	+	0.99	ggGTACGta
	TFmatrixID_0402	SPL	680	+	0.99	gGTACGtat
CCG007044.1	TFmatrixID_0522	SPL	309	-	0.95	gttagCGTACccctgt
	TFmatrixID_0410	SPL	312	-	0.99	agCGTACcc
	TFmatrixID_0522	SPL	1451	-	0.9	aaaaaAGTACattttc
	TFmatrixID_0522	SPL	12	+	0.92	cctgatGTACGccgga
	TFmatrixID_0406	SPL	17	+	0.98	tGTACGccg
	TFmatrixID_0523	SPL	1440	+	0.98	attataGTACAaaaaa
	TFmatrixID_0523	SPL	1451	+	0.97	aaaaaaGTACAttttc
CCG014895.2	TFmatrixID_0522	SPL	1706	-	0.9	aaagcAGTACaatata
	TFmatrixID_0403	SPL	1757	-	0.99	gtaGTACGgc
	TFmatrixID_0531	SPL	1819	-	0.84	ctgccttCGTACaaaactg
	TFmatrixID_0522	SPL	1821	-	0.94	gccttCGTACaaaact
	TFmatrixID_0399	SPL	1823	-	0.94	cttCGTACaa
	TFmatrixID_0401	SPL	1823	-	0.91	cttCGTACaaaa
	TFmatrixID_0402	SPL	1823	-	0.99	cttCGTACa
	TFmatrixID_0406	SPL	1823	-	0.99	cttCGTACa
	TFmatrixID_0398	SPL	1824	-	0.97	ttCGTACaa
	TFmatrixID_0404	SPL	1824	-	0.97	ttCGTACaa
	TFmatrixID_0405	SPL	1824	-	0.98	ttCGTACa
	TFmatrixID_0408	SPL	1824	-	0.98	ttCGTACaa
	TFmatrixID_0409	SPL	1824	-	1	ttCGTACaaa
	TFmatrixID_0410	SPL	1824	-	0.99	ttCGTACaa
	TFmatrixID_0400	SPL	1825	-	0.99	tCGTACaaa
	TFmatrixID_0407	SPL	1825	-	0.94	tCGTACa
	TFmatrixID_0411	SPL	1825	-	0.98	tCGTACaaaa
	TFmatrixID_0523	SPL	1706	+	0.96	aaagcaGTACAatata
	TFmatrixID_0531	SPL	1753	+	0.93	cagtgtaGTACGgctagga
	TFmatrixID_0522	SPL	1754	+	0.98	agtgtaGTACGgctag
	TFmatrixID_0401	SPL	1756	+	0.96	tgtaGTACGgct
	TFmatrixID_0411	SPL	1756	+	1	tgtaGTACGg
	TFmatrixID_0400	SPL	1757	+	1	gtaGTACGg
	TFmatrixID_0409	SPL	1757	+	1	gtaGTACGgc
	TFmatrixID_0399	SPL	1758	+	1	taGTACGgct
	TFmatrixID_0404	SPL	1758	+	1	taGTACGgc
	TFmatrixID_0408	SPL	1758	+	1	taGTACGgc
	TFmatrixID_0410	SPL	1758	+	1	taGTACGgc
	TFmatrixID_0402	SPL	1759	+	1	aGTACGgct
	TFmatrixID_0405	SPL	1759	+	1	aGTACGgc
	TFmatrixID_0406	SPL	1759	+	0.98	aGTACGgct
	TFmatrixID_0407	SPL	1759	+	1	aGTACGg
	TFmatrixID_0398	SPL	1758	+	1	taGTACGgc
	TFmatrixID_0403	SPL	1824	+	1	ttCGTACaaa
CCG017591.1	TFmatrixID_0522	SPL	352	-	0.95	ctcaaCGTACgcgcag
	TFmatrixID_0401	SPL	354	-	0.93	caaCGTACgcgc
	TFmatrixID_0402	SPL	354	-	0.99	caaCGTACg
	TFmatrixID_0406	SPL	354	-	0.98	caaCGTACg
	TFmatrixID_0403	SPL	355	-	0.99	aacGTACGcg
	TFmatrixID_0404	SPL	355	-	0.97	aaCGTACgc
	TFmatrixID_0408	SPL	355	-	0.97	aaCGTACgc
	TFmatrixID_0400	SPL	356	-	0.98	aCGTACgcg
	TFmatrixID_0411	SPL	356	-	0.97	aCGTACgcgc
	TFmatrixID_0522	SPL	352	+	0.94	ctcaacGTACGcgcag
	TFmatrixID_0401	SPL	354	+	0.91	caacGTACGcgc
	TFmatrixID_0403	SPL	355	+	0.99	aaCGTACgcg
CCG019936.1	TFmatrixID_0523	SPL	1806	+	0.95	tattgtGTACAaaatg
	TFmatrixID_0523	SPL	1806	-	0.95	tattgTGTACaaaatg
CCG026171.1	TFmatrixID_0522	SPL	677	-	0.94	cccgtCGTACcgccac
	TFmatrixID_0399	SPL	679	-	0.93	cgtCGTACcg
	TFmatrixID_0402	SPL	679	-	0.99	cgtCGTACc
	TFmatrixID_0406	SPL	679	-	1	cgtCGTACc
	TFmatrixID_0398	SPL	680	-	0.97	gtCGTACcg
	TFmatrixID_0405	SPL	680	-	0.98	gtCGTACc
	TFmatrixID_0408	SPL	680	-	0.97	gtCGTACcg
	TFmatrixID_0409	SPL	680	-	1	gtCGTACcgc
	TFmatrixID_0410	SPL	680	-	1	gtCGTACcg
	TFmatrixID_0400	SPL	681	-	0.99	tCGTACcgc
	TFmatrixID_0407	SPL	681	-	0.94	tCGTACc
	TFmatrixID_0411	SPL	681	-	0.98	tCGTACcgcc
	TFmatrixID_0522	SPL	841	-	0.93	ccacgCGTACcaccgg
	TFmatrixID_0410	SPL	844	-	0.99	cgCGTACca
	TFmatrixID_0402	SPL	1990	-	0.99	gaaCGTACg
	TFmatrixID_0406	SPL	1990	-	0.98	gaaCGTACg
	TFmatrixID_0403	SPL	1991	-	1	aacGTACGac
	TFmatrixID_0404	SPL	1991	-	0.97	aaCGTACga
	TFmatrixID_0408	SPL	1991	-	0.97	aaCGTACga
	TFmatrixID_0409	SPL	1991	-	1	aaCGTACgac
	TFmatrixID_0400	SPL	1992	-	0.98	aCGTACgac
	TFmatrixID_0403	SPL	680	+	0.99	gtCGTACcgc
	TFmatrixID_0411	SPL	1990	+	0.98	gaacGTACGa
	TFmatrixID_0400	SPL	1991	+	0.99	aacGTACGa
	TFmatrixID_0403	SPL	1991	+	1	aaCGTACgac
	TFmatrixID_0409	SPL	1991	+	1	aacGTACGac
	TFmatrixID_0398	SPL	1992	+	0.97	acGTACGac
	TFmatrixID_0408	SPL	1992	+	0.97	acGTACGac
	TFmatrixID_0410	SPL	1992	+	1	acGTACGac
	TFmatrixID_0405	SPL	1993	+	0.98	cGTACGac
	TFmatrixID_0407	SPL	1993	+	0.94	cGTACGa
CCG027813.1	TFmatrixID_0522	SPL	29	-	0.96	tactaCGTACtatgtg
	TFmatrixID_0401	SPL	31	-	0.92	ctaCGTACtatg
	TFmatrixID_0402	SPL	31	-	0.99	ctaCGTACt
	TFmatrixID_0398	SPL	32	-	0.96	taCGTACta
	TFmatrixID_0404	SPL	32	-	0.97	taCGTACta
	TFmatrixID_0405	SPL	32	-	0.98	taCGTACt
	TFmatrixID_0408	SPL	32	-	0.97	taCGTACta
	TFmatrixID_0400	SPL	33	-	0.98	aCGTACtat
	TFmatrixID_0523	SPL	38	-	0.96	ctatgTGTACtaaatt
	TFmatrixID_0531	SPL	690	-	0.96	gcgtcacCGTACgccggcg
	TFmatrixID_0522	SPL	692	-	0.94	gtcacCGTACgccggc
	TFmatrixID_0399	SPL	694	-	1	cacCGTACgc
	TFmatrixID_0401	SPL	694	-	0.99	cacCGTACgccg
	TFmatrixID_0402	SPL	694	-	1	cacCGTACg
	TFmatrixID_0406	SPL	694	-	0.98	cacCGTACg
	TFmatrixID_0398	SPL	695	-	1	acCGTACgc
	TFmatrixID_0403	SPL	695	-	0.99	accGTACGcc
	TFmatrixID_0404	SPL	695	-	1	acCGTACgc
	TFmatrixID_0405	SPL	695	-	1	acCGTACg
	TFmatrixID_0408	SPL	695	-	1	acCGTACgc
	TFmatrixID_0409	SPL	695	-	1	acCGTACgcc
	TFmatrixID_0410	SPL	695	-	1	acCGTACgc
	TFmatrixID_0400	SPL	696	-	1	cCGTACgcc
	TFmatrixID_0407	SPL	696	-	1	cCGTACg
	TFmatrixID_0411	SPL	696	-	1	cCGTACgccg
	TFmatrixID_0522	SPL	1098	-	0.97	agtcgCGTACgtgttc
	TFmatrixID_0401	SPL	1100	-	0.91	tcgCGTACgtgt
	TFmatrixID_0403	SPL	1101	-	0.99	cgcGTACGtg
	TFmatrixID_0403	SPL	32	+	0.99	taCGTACtat
	TFmatrixID_0522	SPL	130	+	0.89	gtagtgGTACCtcatt
	TFmatrixID_0522	SPL	692	+	0.93	gtcaccGTACGccggc
	TFmatrixID_0401	SPL	694	+	0.91	caccGTACGccg
	TFmatrixID_0403	SPL	695	+	0.99	acCGTACgcc
	TFmatrixID_0409	SPL	695	+	1	accGTACGcc
	TFmatrixID_0522	SPL	1098	+	0.96	agtcgcGTACGtgttc
	TFmatrixID_0401	SPL	1100	+	0.92	tcgcGTACGtgt
	TFmatrixID_0411	SPL	1100	+	0.97	tcgcGTACGt
	TFmatrixID_0400	SPL	1101	+	0.98	cgcGTACGt
	TFmatrixID_0403	SPL	1101	+	0.99	cgCGTACgtg
	TFmatrixID_0404	SPL	1102	+	0.97	gcGTACGtg
	TFmatrixID_0402	SPL	1103	+	0.99	cGTACGtgt
	TFmatrixID_0523	SPL	1631	+	0.94	aacttaGTACAaagac
CCG031127.1	TFmatrixID_0522	SPL	85	-	0.97	ccaaaCGTACgtgatg
	TFmatrixID_0401	SPL	87	-	0.93	aaaCGTACgtga
	TFmatrixID_0402	SPL	87	-	0.99	aaaCGTACg
	TFmatrixID_0406	SPL	87	-	0.98	aaaCGTACg
	TFmatrixID_0403	SPL	88	-	0.99	aacGTACGtg
	TFmatrixID_0404	SPL	88	-	0.97	aaCGTACgt
	TFmatrixID_0408	SPL	88	-	0.97	aaCGTACgt
	TFmatrixID_0409	SPL	88	-	1	aaCGTACgtg
	TFmatrixID_0522	SPL	555	-	0.9	atagaAGTACtttgtc
	TFmatrixID_0522	SPL	1700	-	0.94	ccggtCGTACtagtga
	TFmatrixID_0399	SPL	1702	-	0.94	ggtCGTACta
	TFmatrixID_0402	SPL	1702	-	0.99	ggtCGTACt
	TFmatrixID_0406	SPL	1702	-	1	ggtCGTACt
	TFmatrixID_0398	SPL	1703	-	0.97	gtCGTACta
	TFmatrixID_0404	SPL	1703	-	0.97	gtCGTACta
	TFmatrixID_0405	SPL	1703	-	0.98	gtCGTACt
	TFmatrixID_0408	SPL	1703	-	0.97	gtCGTACta
	TFmatrixID_0410	SPL	1703	-	1	gtCGTACta
	TFmatrixID_0400	SPL	1704	-	0.99	tCGTACtag
	TFmatrixID_0407	SPL	1704	-	0.94	tCGTACt
	TFmatrixID_0411	SPL	1704	-	0.98	tCGTACtagt
	TFmatrixID_0522	SPL	85	+	0.95	ccaaacGTACGtgatg
	TFmatrixID_0401	SPL	87	+	0.92	aaacGTACGtga
	TFmatrixID_0403	SPL	88	+	0.99	aaCGTACgtg
	TFmatrixID_0409	SPL	88	+	1	aacGTACGtg
	TFmatrixID_0402	SPL	90	+	0.99	cGTACGtga
	TFmatrixID_0523	SPL	493	+	0.95	aaggtaGTACAacgtt
	TFmatrixID_0523	SPL	616	+	0.95	aaggtaGTACAacgtt
	TFmatrixID_0403	SPL	1703	+	0.99	gtCGTACtag
CCG040839.1	TFmatrixID_0531	SPL	323	-	0.92	atgctacCGTACcgagtct
	TFmatrixID_0522	SPL	325	-	0.97	gctacCGTACcgagtc
	TFmatrixID_0399	SPL	327	-	1	tacCGTACcg
	TFmatrixID_0401	SPL	327	-	0.96	tacCGTACcgag
	TFmatrixID_0402	SPL	327	-	1	tacCGTACc
	TFmatrixID_0406	SPL	327	-	0.98	tacCGTACc
	TFmatrixID_0404	SPL	328	-	1	acCGTACcg
	TFmatrixID_0405	SPL	328	-	1	acCGTACc
	TFmatrixID_0408	SPL	328	-	1	acCGTACcg
	TFmatrixID_0409	SPL	328	-	1	acCGTACcga
	TFmatrixID_0410	SPL	328	-	1	acCGTACcg
	TFmatrixID_0400	SPL	329	-	1	cCGTACcga
	TFmatrixID_0407	SPL	329	-	1	cCGTACc
	TFmatrixID_0411	SPL	329	-	1	cCGTACcgag
	TFmatrixID_0523	SPL	1095	-	0.95	tacatTGTACaatact
	TFmatrixID_0522	SPL	1381	-	0.96	aagatCGTACgtgatt
	TFmatrixID_0399	SPL	1383	-	0.94	gatCGTACgt
	TFmatrixID_0401	SPL	1383	-	0.91	gatCGTACgt
	TFmatrixID_0402	SPL	1383	-	1	gatCGTACg
	TFmatrixID_0406	SPL	1383	-	0.99	gatCGTACg
	TFmatrixID_0398	SPL	1384	-	0.97	atCGTACgt
	TFmatrixID_0403	SPL	1384	-	1	atcGTACGtg
	TFmatrixID_0405	SPL	1384	-	0.98	atCGTACg
	TFmatrixID_0408	SPL	1384	-	0.97	atCGTACgt
	TFmatrixID_0409	SPL	1384	-	1	atCGTACgtg
	TFmatrixID_0410	SPL	1384	-	1	atCGTACgt
	TFmatrixID_0400	SPL	1385	-	0.99	tCGTACgtg
	TFmatrixID_0407	SPL	1385	-	0.94	tCGTACg
	TFmatrixID_0411	SPL	1385	-	0.98	tCGTACgtga
	TFmatrixID_0403	SPL	1808	-	0.99	ttaGTACGat
	TFmatrixID_0522	SPL	1830	-	0.95	acgcaCGTACttaact
	TFmatrixID_0402	SPL	1832	-	0.99	gcaCGTACt
	TFmatrixID_0406	SPL	1832	-	0.98	gcaCGTACt
	TFmatrixID_0410	SPL	1833	-	0.99	caCGTACtt
	TFmatrixID_0400	SPL	1834	-	0.98	aCGTACtta
	TFmatrixID_0403	SPL	328	+	0.99	acCGTACcga
	TFmatrixID_0522	SPL	833	+	0.95	gatcggGTACGcgagg
	TFmatrixID_0410	SPL	837	+	0.99	ggGTACGcg
	TFmatrixID_0523	SPL	1095	+	0.94	tacattGTACAatact
	TFmatrixID_0522	SPL	1196	+	0.9	tagataGTACTtctaa
	TFmatrixID_0522	SPL	1381	+	0.98	aagatcGTACGtgatt
	TFmatrixID_0401	SPL	1383	+	0.92	gatcGTACGt
	TFmatrixID_0400	SPL	1384	+	0.98	atcGTACGt
	TFmatrixID_0403	SPL	1384	+	1	atCGTACgtg
	TFmatrixID_0409	SPL	1384	+	1	atcGTACGtg
	TFmatrixID_0404	SPL	1385	+	0.97	tcGTACGtg
	TFmatrixID_0402	SPL	1386	+	0.99	cGTACGtga
	TFmatrixID_0522	SPL	1805	+	0.98	gaattaGTACGattca
	TFmatrixID_0411	SPL	1807	+	0.98	attaGTACGa
	TFmatrixID_0400	SPL	1808	+	0.99	ttaGTACGa
	TFmatrixID_0409	SPL	1808	+	1	ttaGTACGat
	TFmatrixID_0398	SPL	1809	+	0.97	taGTACGat
	TFmatrixID_0399	SPL	1809	+	0.93	taGTACGatt
	TFmatrixID_0404	SPL	1809	+	0.97	taGTACGat
	TFmatrixID_0408	SPL	1809	+	0.97	taGTACGat
	TFmatrixID_0410	SPL	1809	+	1	taGTACGat
	TFmatrixID_0402	SPL	1810	+	0.99	aGTACGatt
	TFmatrixID_0405	SPL	1810	+	0.98	aGTACGat
	TFmatrixID_0406	SPL	1810	+	0.99	aGTACGatt
	TFmatrixID_0407	SPL	1810	+	0.94	aGTACGa
CCG046837.1	TF_motif_seq_0508	SPL	1090	-	0.75	taGTACTaa
	TF_motif_seq_0508	SPL	1249	-	0.75	ttGTACTgc
	TF_motif_seq_0508	SPL	1323	-	0.75	atGCACGaa
	TF_motif_seq_0508	SPL	252	+	0.75	taCCTACta
	TF_motif_seq_0508	SPL	1112	+	0.75	taAGTACat
CCG047564.1	TFmatrixID_0403	SPL	752	-	0.99	cgtGTACGag
	TFmatrixID_0522	SPL	1803	-	0.94	cgccgCGTACaagtac
	TFmatrixID_0522	SPL	749	+	0.92	acgcgtGTACGaggtt
	TFmatrixID_0411	SPL	751	+	0.98	gcgtGTACGa
	TFmatrixID_0400	SPL	752	+	0.99	cgtGTACGa
	TFmatrixID_0398	SPL	753	+	0.97	gtGTACGag
	TFmatrixID_0399	SPL	753	+	0.93	gtGTACGagg
	TFmatrixID_0404	SPL	753	+	0.97	gtGTACGag
	TFmatrixID_0408	SPL	753	+	0.97	gtGTACGag
	TFmatrixID_0410	SPL	753	+	0.99	gtGTACGag
	TFmatrixID_0402	SPL	754	+	0.99	tGTACGagg
	TFmatrixID_0405	SPL	754	+	0.98	tGTACGag
	TFmatrixID_0406	SPL	754	+	0.99	tGTACGagg
	TFmatrixID_0407	SPL	754	+	0.94	tGTACGa
	TFmatrixID_0522	SPL	1614	+	0.95	ggcgagGTACGcctgc
	TFmatrixID_0410	SPL	1618	+	0.99	agGTACGcc
	TFmatrixID_0406	SPL	1619	+	0.98	gGTACGcct
	TFmatrixID_0403	SPL	1806	+	0.99	cgCGTACaag
	TFmatrixID_0522	SPL	1809	+	0.97	gtacaaGTACGccttg
	TFmatrixID_0410	SPL	1813	+	0.99	aaGTACGcc
	TFmatrixID_0406	SPL	1814	+	0.98	aGTACGcct
CCG052858.1	TFmatrixID_0522	SPL	196	-	0.95	gactaCGTACtagtcg
	TFmatrixID_0401	SPL	198	-	0.92	ctaCGTACtagt
	TFmatrixID_0402	SPL	198	-	0.99	ctaCGTACt
	TFmatrixID_0398	SPL	199	-	0.96	taCGTACta
	TFmatrixID_0404	SPL	199	-	0.97	taCGTACta
	TFmatrixID_0405	SPL	199	-	0.98	taCGTACt
	TFmatrixID_0408	SPL	199	-	0.97	taCGTACta
	TFmatrixID_0400	SPL	200	-	0.98	aCGTACtag
	TFmatrixID_0522	SPL	245	-	0.96	cggtaCGTACttcaca
	TFmatrixID_0399	SPL	247	-	0.93	gtaCGTACtt
	TFmatrixID_0401	SPL	247	-	0.92	gtaCGTACttca
	TFmatrixID_0402	SPL	247	-	0.99	gtaCGTACt
	TFmatrixID_0406	SPL	247	-	0.98	gtaCGTACt
	TFmatrixID_0398	SPL	248	-	0.96	taCGTACtt
	TFmatrixID_0404	SPL	248	-	0.97	taCGTACtt
	TFmatrixID_0405	SPL	248	-	0.98	taCGTACt
	TFmatrixID_0410	SPL	248	-	0.99	taCGTACtt
	TFmatrixID_0400	SPL	249	-	0.98	aCGTACttc
	TFmatrixID_0522	SPL	263	-	0.97	atataCGTACgtcagt
	TFmatrixID_0401	SPL	265	-	0.94	ataCGTACgtca
	TFmatrixID_0402	SPL	265	-	0.99	ataCGTACg
	TFmatrixID_0398	SPL	266	-	0.96	taCGTACgt
	TFmatrixID_0403	SPL	266	-	0.99	tacGTACGtc
	TFmatrixID_0404	SPL	266	-	0.97	taCGTACgt
	TFmatrixID_0409	SPL	266	-	1	taCGTACgtc
	TFmatrixID_0400	SPL	267	-	0.98	aCGTACgtc
	TFmatrixID_0411	SPL	267	-	0.97	aCGTACgtca
	TFmatrixID_0522	SPL	386	-	0.94	cgcgaCGTACggcacg
	TFmatrixID_0401	SPL	388	-	0.92	cgaCGTACggca
	TFmatrixID_0402	SPL	388	-	0.99	cgaCGTACg
	TFmatrixID_0406	SPL	388	-	0.98	cgaCGTACg
	TFmatrixID_0403	SPL	389	-	1	gacGTACGgc
	TFmatrixID_0404	SPL	389	-	0.97	gaCGTACgg
	TFmatrixID_0409	SPL	389	-	1	gaCGTACggc
	TFmatrixID_0411	SPL	390	-	0.97	aCGTACggca
	TFmatrixID_0403	SPL	513	-	0.99	gctGTACGtt
	TFmatrixID_0523	SPL	723	-	0.95	gtttaTGTACcaaaaa
	TFmatrixID_0403	SPL	199	+	0.99	taCGTACtag
	TFmatrixID_0522	SPL	241	+	0.96	aaggcgGTACGtactt
	TFmatrixID_0401	SPL	243	+	0.92	ggcgGTACGtac
	TFmatrixID_0411	SPL	243	+	0.97	ggcgGTACGt
	TFmatrixID_0400	SPL	244	+	0.98	gcgGTACGt
	TFmatrixID_0398	SPL	245	+	0.96	cgGTACGta
	TFmatrixID_0404	SPL	245	+	0.97	cgGTACGta
	TFmatrixID_0410	SPL	245	+	0.99	cgGTACGta
	TFmatrixID_0402	SPL	246	+	0.99	gGTACGtac
	TFmatrixID_0406	SPL	246	+	0.98	gGTACGtac
	TFmatrixID_0522	SPL	263	+	0.98	atatacGTACGtcagt
	TFmatrixID_0401	SPL	265	+	0.92	atacGTACGtca
	TFmatrixID_0403	SPL	266	+	0.99	taCGTACgtc
	TFmatrixID_0409	SPL	266	+	1	tacGTACGtc
	TFmatrixID_0404	SPL	267	+	0.97	acGTACGtc
	TFmatrixID_0402	SPL	268	+	0.99	cGTACGtca
	TFmatrixID_0406	SPL	268	+	0.98	cGTACGtca
	TFmatrixID_0531	SPL	385	+	0.95	ccgcgacGTACGgcacggt
	TFmatrixID_0522	SPL	386	+	0.97	cgcgacGTACGgcacg
	TFmatrixID_0401	SPL	388	+	0.98	cgacGTACGgca
	TFmatrixID_0411	SPL	388	+	1	cgacGTACGg
	TFmatrixID_0400	SPL	389	+	1	gacGTACGg
	TFmatrixID_0403	SPL	389	+	1	gaCGTACggc
	TFmatrixID_0409	SPL	389	+	1	gacGTACGgc
	TFmatrixID_0398	SPL	390	+	1	acGTACGgc
	TFmatrixID_0399	SPL	390	+	1	acGTACGgca
	TFmatrixID_0404	SPL	390	+	1	acGTACGgc
	TFmatrixID_0408	SPL	390	+	1	acGTACGgc
	TFmatrixID_0410	SPL	390	+	1	acGTACGgc
	TFmatrixID_0402	SPL	391	+	1	cGTACGgca
	TFmatrixID_0405	SPL	391	+	1	cGTACGgc
	TFmatrixID_0406	SPL	391	+	0.98	cGTACGgca
	TFmatrixID_0407	SPL	391	+	1	cGTACGg
	TFmatrixID_0522	SPL	510	+	0.96	gtcgctGTACGtttgg
	TFmatrixID_0401	SPL	512	+	0.91	cgctGTACGttt
	TFmatrixID_0411	SPL	512	+	0.97	cgctGTACGt
	TFmatrixID_0409	SPL	513	+	1	gctGTACGtt
	TFmatrixID_0404	SPL	514	+	0.97	ctGTACGtt
	TFmatrixID_0408	SPL	514	+	0.97	ctGTACGtt
	TFmatrixID_0402	SPL	515	+	0.99	tGTACGttt
	TFmatrixID_0405	SPL	515	+	0.98	tGTACGtt
	TFmatrixID_0406	SPL	515	+	0.98	tGTACGttt
	TFmatrixID_0522	SPL	1612	+	0.95	tcccatGTACGtgatc
	TFmatrixID_0400	SPL	1615	+	0.98	catGTACGt
	TFmatrixID_0404	SPL	1616	+	0.97	atGTACGtg
	TFmatrixID_0402	SPL	1617	+	0.99	tGTACGtga
	TFmatrixID_0406	SPL	1617	+	0.98	tGTACGtga
CCG022812.2	TFmatrixID_0398	SPL	1584	-	0.97	ttCGTACcg
	TFmatrixID_0522	SPL	1581	-	0.96	atattCGTACcgagaa
	TFmatrixID_0399	SPL	1583	-	0.94	attCGTACcg
	TFmatrixID_0401	SPL	1583	-	0.9	attCGTACcgag
	TFmatrixID_0402	SPL	1583	-	0.99	attCGTACc
	TFmatrixID_0406	SPL	1583	-	0.99	attCGTACc
	TFmatrixID_0405	SPL	1584	-	0.98	ttCGTACc
	TFmatrixID_0408	SPL	1584	-	0.97	ttCGTACcg
	TFmatrixID_0410	SPL	1584	-	1	ttCGTACcg
	TFmatrixID_0400	SPL	1585	-	0.99	tCGTACcga
	TFmatrixID_0407	SPL	1585	-	0.94	tCGTACc
	TFmatrixID_0411	SPL	1585	-	0.98	tCGTACcgag
	TFmatrixID_0403	SPL	1608	-	0.99	ttaGTACGgg
	TFmatrixID_0523	SPL	1688	-	0.96	tagttTGTACgattaa
	TFmatrixID_0403	SPL	1691	-	1	tttGTACGat
	TFmatrixID_0403	SPL	1584	+	0.99	ttCGTACcga
	TFmatrixID_0531	SPL	1604	+	0.92	tcttttaGTACGgggtgca
	TFmatrixID_0522	SPL	1605	+	0.95	cttttaGTACGgggtg
	TFmatrixID_0401	SPL	1607	+	0.96	tttaGTACGggg
	TFmatrixID_0411	SPL	1607	+	1	tttaGTACGg
	TFmatrixID_0400	SPL	1608	+	1	ttaGTACGg
	TFmatrixID_0409	SPL	1608	+	1	ttaGTACGgg
	TFmatrixID_0398	SPL	1609	+	1	taGTACGgg
	TFmatrixID_0399	SPL	1609	+	1	taGTACGggg
	TFmatrixID_0404	SPL	1609	+	1	taGTACGgg
	TFmatrixID_0408	SPL	1609	+	1	taGTACGgg
	TFmatrixID_0410	SPL	1609	+	1	taGTACGgg
	TFmatrixID_0402	SPL	1610	+	1	aGTACGggg
	TFmatrixID_0405	SPL	1610	+	1	aGTACGgg
	TFmatrixID_0407	SPL	1610	+	1	aGTACGg
	TFmatrixID_0522	SPL	1688	+	0.98	tagtttGTACGattaa
	TFmatrixID_0411	SPL	1690	+	0.98	gtttGTACGa
	TFmatrixID_0400	SPL	1691	+	0.99	tttGTACGa
	TFmatrixID_0409	SPL	1691	+	1	tttGTACGat
	TFmatrixID_0398	SPL	1692	+	0.97	ttGTACGat
	TFmatrixID_0399	SPL	1692	+	0.94	ttGTACGatt
	TFmatrixID_0404	SPL	1692	+	0.97	ttGTACGat
	TFmatrixID_0408	SPL	1692	+	0.98	ttGTACGat
	TFmatrixID_0410	SPL	1692	+	0.99	ttGTACGat
	TFmatrixID_0402	SPL	1693	+	0.99	tGTACGatt
	TFmatrixID_0405	SPL	1693	+	0.98	tGTACGat
	TFmatrixID_0406	SPL	1693	+	1	tGTACGatt
	TFmatrixID_0407	SPL	1693	+	0.94	tGTACGa
CCG002422.1	TFmatrixID_0522	SPL	1615	+	0.9	gaaggtGTACTgctat
CCG037870.1	TFmatrixID_0551	Myb/SANT;MYB	802	-	0.95	CAACCgaa
	TFmatrixID_0352	Myb/SANT	1643	-	0.96	cACCTAct
	TFmatrixID_0330	Myb/SANT	1720	-	0.95	tAACGGcc
	TFmatrixID_0357	Myb/SANT;G2-like	1773	-	0.96	ccaA
	TF_motif_seq_0376	Myb/SANT;MYB	82	+	1	TAACAaa
	TFmatrixID_0474	Myb/SANT;MYB	972	+	0.96	gtCGGTTttg
	TFmatrixID_0524	Myb/SANT	1275	+	0.95	gtcGCTGAgag
	TFmatrixID_0547	Myb/SANT	1275	+	0.95	gtcGCTGAgag
	TFmatrixID_0551	Myb/SANT;MYB	1521	+	0.95	gttGGTTG
	TFmatrixID_0357	Myb/SANT;G2-like	1773	+	0.96	ccAA
	TFmatrixID_0358	Myb/SANT	1904	+	1	aacgGAATCt
	TFmatrixID_0337	Myb/SANT	1905	+	1	acgGAATCta
	TFmatrixID_0338	Myb/SANT	1905	+	1	acgGAATCta
	TFmatrixID_0340	Myb/SANT	1905	+	1	acgGAATCta
	TFmatrixID_0341	Myb/SANT	1905	+	0.98	acggAATCTa
	TFmatrixID_0342	Myb/SANT	1905	+	1	acgGAATCt
	TFmatrixID_0344	Myb/SANT	1905	+	0.98	acgGAATCta
	TFmatrixID_0345	Myb/SANT	1905	+	1	acgGAATCta
	TFmatrixID_0351	Myb/SANT	1905	+	1	acgGAATCta
	TFmatrixID_0367	Myb/SANT	1905	+	1	acgGAATCta
	TFmatrixID_0368	Myb/SANT	1905	+	1	acgGAATCta
	TFmatrixID_0371	Myb/SANT	1905	+	1	acgGAATCta
	TFmatrixID_0324	Myb/SANT	1907	+	0.99	gGAATCta
	TFmatrixID_0397	NAC;NAM	158	-	0.97	gaTACGCgac
	TFmatrixID_0392	NAC;NAM	698	-	1	attcACGCAa
	TFmatrixID_0395	NAC;NAM	698	-	0.99	attCACGCaa
	TFmatrixID_0386	NAC;NAM	700	-	0.96	tCACGCaa
	TFmatrixID_0388	NAC;NAM	700	-	0.99	tCACGCaat
	TFmatrixID_0389	NAC;NAM	700	-	0.99	tCACGCaatg
	TFmatrixID_0390	NAC;NAM	700	-	0.99	tCACGCaatg
	TFmatrixID_0391	NAC;NAM	700	-	0.99	tCACGCaatg
	TFmatrixID_0393	NAC;NAM	700	-	0.98	tCACGCaatg
	TFmatrixID_0394	NAC;NAM	700	-	0.97	tcaCGCAAtgg
	TFmatrixID_0382	NAC;NAM	630	+	1	ggGTCAAag
	TFmatrixID_0391	NAC;NAM	1538	+	0.98	catgGCGTGa
	TFmatrixID_0393	NAC;NAM	1538	+	0.98	catgGCGTGa
	TFmatrixID_0388	NAC;NAM	1539	+	0.98	atgGCGTGa
	TFmatrixID_0395	NAC;NAM	1540	+	0.99	tgGCGTGaaa
	TFmatrixID_0389	NAC;NAM	1951	+	0.99	tgtgGCGTGc
	TFmatrixID_0390	NAC;NAM	1951	+	0.99	tgtgGCGTGc
	TFmatrixID_0391	NAC;NAM	1951	+	0.98	tgtgGCGTGc
	TFmatrixID_0393	NAC;NAM	1951	+	0.98	tgtgGCGTGc
	TFmatrixID_0388	NAC;NAM	1952	+	0.98	gtgGCGTGc
	TFmatrixID_0395	NAC;NAM	1953	+	0.99	tgGCGTGcac
CCG044105.1	TFmatrixID_0474	Myb/SANT;MYB	31	-	0.96	gctAACCGtc
	TFmatrixID_0326	Myb/SANT	1074	-	0.98	agGGATAaga
	TFmatrixID_0331	Myb/SANT	1074	-	1	agGGATAaga
	TFmatrixID_0361	Myb/SANT	1074	-	0.98	aggGATAAga
	TFmatrixID_0372	Myb/SANT	1075	-	0.99	gGGATAaga
	TFmatrixID_0551	Myb/SANT;MYB	1633	-	0.95	CAACCcac
	TFmatrixID_0336	Myb/SANT	1700	-	0.92	tacACCTAact
	TFmatrixID_0336	Myb/SANT	1865	-	0.93	gttACCTAcgt
	TFmatrixID_0319	Myb/SANT	1073	+	0.99	aagGGATAag
	TFmatrixID_0335	Myb/SANT	1073	+	0.99	aagGGATAag
	TFmatrixID_0328	Myb/SANT	1075	+	0.98	gGGATAag
	TFmatrixID_0348	Myb/SANT	1763	+	0.96	ctgtATCTTg
	TFmatrixID_0382	NAC;NAM	1251	-	1	acTTGACta
	TFmatrixID_0382	NAC;NAM	1339	-	1	acTTGACta
CCG049149.1	TFmatrixID_0361	Myb/SANT	692	-	0.93	ataGATAAgt
	TFmatrixID_0551	Myb/SANT;MYB	820	-	0.95	CAACCcac
	TFmatrixID_0563	Myb/SANT	1112	-	0.93	tgatGTTAAatc
	TFmatrixID_0323	Myb/SANT	1321	-	0.99	atGATATttg
	TFmatrixID_0369	Myb/SANT	1321	-	0.98	atGATATtt
	TFmatrixID_0334	Myb/SANT	1322	-	0.98	tGATATttg
	TFmatrixID_0348	Myb/SANT	1780	-	0.99	gAAGATtctc
	TFmatrixID_0324	Myb/SANT	1781	-	0.98	aaGATTCt
	TFmatrixID_0337	Myb/SANT	1781	-	1	aaGATTCtct
	TFmatrixID_0338	Myb/SANT	1781	-	1	aaGATTCtct
	TFmatrixID_0340	Myb/SANT	1781	-	0.99	aaGATTCtct
	TFmatrixID_0341	Myb/SANT	1781	-	0.99	aAGATTctct
	TFmatrixID_0344	Myb/SANT	1781	-	0.99	aaGATTCtct
	TFmatrixID_0345	Myb/SANT	1781	-	1	aaGATTCtct
	TFmatrixID_0351	Myb/SANT	1781	-	1	aaGATTCtct
	TFmatrixID_0367	Myb/SANT	1781	-	1	aaGATTCtct
	TFmatrixID_0368	Myb/SANT	1781	-	1	aaGATTCtct
	TFmatrixID_0371	Myb/SANT	1781	-	1	aaGATTCtct
	TFmatrixID_0361	Myb/SANT	1889	-	0.93	gaaGATAAgg
	TFmatrixID_0336	Myb/SANT	1126	+	0.97	tggTAGGTccc
	TFmatrixID_0352	Myb/SANT	1127	+	0.98	ggTAGGTc
	TFmatrixID_0320	Myb/SANT	1321	+	0.86	atGATATtt
	TFmatrixID_0336	Myb/SANT	1848	+	0.93	ggaTAGGTata
	TFmatrixID_0348	Myb/SANT	1919	+	0.96	ctgtATCTTg
	TFmatrixID_0357	Myb/SANT;G2-like	1936	+	0.96	ggAATA
	TFmatrixID_0382	NAC;NAM	275	-	1	ctTTGACcc
	TFmatrixID_0382	NAC;NAM	294	-	1	gaTTGACcg
	TFmatrixID_0382	NAC;NAM	465	-	1	acTTGACtg
	TFmatrixID_0382	NAC;NAM	477	-	1	atTTGACct
	TFmatrixID_0382	NAC;NAM	1477	-	1	gaTTGACtt
	TFmatrixID_0397	NAC;NAM	1771	-	0.97	agTACGCcag
	TFmatrixID_0394	NAC;NAM	847	+	0.97	ttgTTGCGtgg
	TFmatrixID_0389	NAC;NAM	848	+	0.99	tgttGCGTGg
	TFmatrixID_0390	NAC;NAM	848	+	0.99	tgttGCGTGg
	TFmatrixID_0391	NAC;NAM	848	+	0.99	tgttGCGTGg
	TFmatrixID_0393	NAC;NAM	848	+	0.98	tgttGCGTGg
	TFmatrixID_0388	NAC;NAM	849	+	0.99	gttGCGTGg
	TFmatrixID_0386	NAC;NAM	850	+	0.96	ttGCGTGg
	TFmatrixID_0392	NAC;NAM	850	+	0.99	tTGCGTggct
	TFmatrixID_0395	NAC;NAM	850	+	0.99	ttGCGTGgct
	TFmatrixID_0382	NAC;NAM	1047	+	1	taGTCAAac
CCG049730.1	TFmatrixID_0366	Myb/SANT	479	-	0.93	ggaCCGGTgc
	TFmatrixID_0346	Myb/SANT	480	-	0.99	gaCCGGTg
	TFmatrixID_0323	Myb/SANT	548	-	0.99	agGATATttt
	TFmatrixID_0357	Myb/SANT;G2-like	548	-	0.96	aggATATTtt
	TFmatrixID_0369	Myb/SANT	548	-	0.98	agGATATtt
	TFmatrixID_0334	Myb/SANT	549	-	0.99	gGATATttt
	TFmatrixID_0336	Myb/SANT	1073	-	0.93	catACCTActa
	TFmatrixID_0352	Myb/SANT	1075	-	0.95	tACCTAct
	TFmatrixID_0326	Myb/SANT	1157	-	1	ctGGATAatc
	TFmatrixID_0331	Myb/SANT	1157	-	1	ctGGATAatc
	TFmatrixID_0361	Myb/SANT	1157	-	0.98	ctgGATAAtc
	TFmatrixID_0474	Myb/SANT;MYB	1177	-	0.94	taaAACCGtc
	TFmatrixID_0366	Myb/SANT	1243	-	0.92	aaaCCGGTtt
	TFmatrixID_0346	Myb/SANT	1244	-	1	aaCCGGTt
	TFmatrixID_0374	Myb/SANT	1775	-	0.99	gggtTATCCatag
	TFmatrixID_0319	Myb/SANT	1777	-	1	gtTATCCata
	TFmatrixID_0328	Myb/SANT	1777	-	1	gtTATCCa
	TFmatrixID_0335	Myb/SANT	1777	-	1	gtTATCCata
	TFmatrixID_0346	Myb/SANT	480	+	0.98	gACCGGtg
	TFmatrixID_0320	Myb/SANT	548	+	0.86	agGATATtt
	TFmatrixID_0372	Myb/SANT	567	+	0.99	cccTATCCa
	TFmatrixID_0338	Myb/SANT	950	+	1	cttGAATCta
	TFmatrixID_0341	Myb/SANT	950	+	0.98	cttgAATCTa
	TFmatrixID_0344	Myb/SANT	950	+	0.98	cttGAATCta
	TFmatrixID_0371	Myb/SANT	950	+	0.99	cttGAATCta
	TFmatrixID_0374	Myb/SANT	1155	+	0.99	gtctGGATAatct
	TFmatrixID_0319	Myb/SANT	1156	+	1	tctGGATAat
	TFmatrixID_0335	Myb/SANT	1156	+	1	tctGGATAat
	TFmatrixID_0328	Myb/SANT	1158	+	1	tGGATAat
	TFmatrixID_0366	Myb/SANT	1243	+	0.92	aaACCGGttt
	TFmatrixID_0346	Myb/SANT	1244	+	1	aACCGGtt
	TFmatrixID_0348	Myb/SANT	1301	+	0.95	gtggATCTTc
	TFmatrixID_0326	Myb/SANT	1776	+	1	ggtTATCCat
	TFmatrixID_0331	Myb/SANT	1776	+	1	ggtTATCCat
	TFmatrixID_0361	Myb/SANT	1776	+	0.98	ggTTATCcat
	TFmatrixID_0372	Myb/SANT	1776	+	0.99	ggtTATCCa
	TFmatrixID_0365	Myb/SANT	1786	+	0.99	agtTAGGGca
	TFmatrixID_0382	NAC;NAM	1333	-	1	caTTGACtt
	TFmatrixID_0392	NAC;NAM	1252	+	1	tTGCGTaccc
	TFmatrixID_0394	NAC;NAM	1249	+	0.94	gttTTGCGtac
	TFmatrixID_0396	NAC;NAM	1251	+	0.95	ttTGCGTacc
	TFmatrixID_0397	NAC;NAM	1251	+	0.98	tttGCGTAcc
