# Supplementary material for: The genome of Cleistogenes songorica provides a blueprint for functional dissection of dimorphic flower differentiation and drought adaptability
Source: Plant Biotechnol J. 2020 Oct 28;19(3):532–47. doi: 10.1111/pbi.13483 (PMC7955882; doi:10.1111/pbi.13483)
Supplement: Supplementary file 14 — Table S25 Expression levels of CsSPLs in different tissues. [file PBI-19-532-s004.xlsx]

## Sheet: Sheet1
Table S25. The CsSPLs expression level in different tissues.
A-sub genome	ID	ID	CH	CL	Leaf1	Leaf2	Leaf3	Root1	Root2	Root3	Shoot1	Shoot2	Shoot3	seeds1	seeds2	seeds3
Cs11	CCG025649.1	CsSPL1	0	0	0	0	0	0	0	0	0	0	0	0	0	0
Cs11	CCG026559.1	CsSPL2	0	0.018795	0	0	0	3.21464	3.28447	1.72502	0.357173	0.164673	0.085806	0.103681	0.310389	0.059037		-
Cs05	CCG009927.1	CsSPL3	0	0	0	0	0	0	0	0	0.046678	0	0	0	0	0
Cs05	CCG025359.1	CsSPL4	0.129011	18.7108	0	0	0	0	0	0	1.33788	0.63361	0.735661	1.40159	1.01895	1.24066
Cs12	CCG022631.1	CsSPL5	0.408599	0.638199	0.414417	0.583922	0.915759	2.83199	8.51339	13.5505	7.61662	4.24604	3.59983	1.41991	0.983741	0.970285
Cs05	CCG003847.1	CsSPL6	0.669622	3.11592	0.053513	0.135447	0.204269	1.66017	8.30242	7.93062	0.43166	0.912916	0.43729	2.2616	2.36794	2.11218
Cs11	CCG022390.1	CsSPL7	0.737422	3.10115	2.17797	3.33879	2.34267	0	0	0	1.58556	1.24721	2.13505	0.308	0.020757	0.174157
Cs01	CCG007150.1	CsSPL8	1.43873	3.28468	14.726	20.692	14.4497	39.9116	30.0087	34.4229	7.98077	10.3478	7.76384	2.64063	2.4105	3.70536
Cs16	CCG014516.1	CsSPL9	2.86093	3.11038	2.30379	3.15059	2.4981	27.007	28.5808	32.2009	3.04066	2.44489	2.1153	2.08135	3.20471	1.74127
Cs15	CCG024636.1	CsSPL10	3.32831	31.9255	12.7784	12.7105	10.4812	11.9914	15.375	17.0751	10.4794	8.13446	10.7119	0.783554	0.743909	1.99891
Cs04	CCG011067.1	CsSPL11	3.73826	2.80548	8.29701	8.04793	8.06087	4.25913	3.68907	3.72821	2.06428	1.30533	2.66406	3.11151	3.53641	3.16579
Cs04	CCG002303.1	CsSPL12	3.78652	11.3846	0.174422	0.140003	0.95127	6.69727	22.5773	18.5694	2.34774	2.20832	3.79893	1.78176	1.57635	1.85085
Cs14	CCG020797.1	CsSPL13	7.55168	10.1496	5.36982	4.22625	6.84621	6.84103	6.23012	6.92509	3.33132	3.01514	3.00501	4.52365	5.73644	4.50983
Cs01	CCG007023.1	CsSPL14	8.93226	9.85606	19.1288	16.7552	22.0246	10.0116	7.6109	9.28087	8.70441	8.16597	9.71566	2.40314	2.91561	5.61069
Cs06	CCG012680.1	CsSPL15	14.295	16.1962	20.6158	21.084	22.1257	12.1792	13.5393	15.3042	9.16743	2.66133	9.33843	12.1412	12.7004	11.4351
Cs12	CCG005341.1	CsSPL16	26.3647	39.5098	12.6692	14.4454	10.7849	19.2878	14.0804	15.8213	5.02243	5.29443	4.77524	8.22168	7.52485	7.60617		-
Cs12	CCG005432.2	CsSPL17	222.351	396.057	0.031125	0.281692	0.321015	2.18483	3.40008	5.34221	1.58836	1.06215	1.49728	6.90039	7.85206	7.98414
B-sub genome	ID	ID	CH	CL	Leaf1	Leaf2	Leaf3	Root1	Root2	Root3	Shoot1	Shoot2	Shoot3	seeds1	seeds2	seeds3
Cs02	CCG005676.1	CsSPL18	0	0	0	0	0	0	0	0	0	0	0	0	0	0
Cs10	CCG049863.1	CsSPL19	0	1.20529	0	0	0	0	0	0	0.373487	0.137235	0.065112	0	0	0
Cs07	CCG043695.1	CsSPL20	0	0	0	0	0	0	0	0	0	0	0	0	0	0
Cs07	CCG017381.1	CsSPL21	0	0.058974	0	0.063511	0.117297	0.172431	0.713677	0.714787	1.80398	1.08555	1.3036	0.17774	0.253022	0.159251
Cs13	CCG032797.1	CsSPL22	0	0	0	0	0	0	0	0	0	0	0	0	0	0
Cs02	CCG020881.2	CsSPL23	0.158968	13.3702	0	0	0	0	0.024089	0.031557	0.621283	0.577336	0.698936	1.01021	0.849593	0.951941
Cs02	CCG005598.1	CsSPL24	0.163313	1.08597	0.181693	0.184593	0.415061	7.59203	25.4173	19.3426	1.81217	2.4695	1.75076	2.82433	3.17106	2.86547
Cs18	CCG008119.1	CsSPL25	0.168047	1.0575	0.018768	0.031908	0	4.69178	6.94508	15.5454	1.44554	1.37695	0.534467	0.178172	0.526477	0.514108
Cs02	CCG036993.2	CsSPL26	0.479282	0.386345	6.35553	5.53241	6.33114	3.66758	3.72013	2.95431	3.35514	3.64284	5.40388	0.936119	0.602177	0.786251
Cs18	CCG010051.1	CsSPL27	1.13572	7.32329	8.53546	6.97586	7.05	5.84002	6.63361	5.55779	10.412	7.0456	5.52669	0.982258	0.939732	1.09023
Cs03	CCG043351.1	CsSPL28	1.1541	7.10044	7.41167	3.1677	6.64629	3.9623	8.87193	4.91346	9.9591	6.90844	4.17763	0.629678	0.88289	0.761469
Cs07	CCG023164.1	CsSPL29	2.20214	2.93311	6.88115	9.19593	9.91432	5.17563	3.66953	4.41913	4.48931	2.22226	1.64933	3.41297	3.02305	3.03993
Cs17	CCG040626.1	CsSPL30	2.21755	2.71169	0.51767	0.753984	1.72244	18.0274	18.7861	19.8801	1.86551	8.63132	1.5339	1.55079	1.04532	1.79445
Cs10	CCG033352.1	CsSPL31	2.77357	2.50136	4.33061	3.81809	3.33978	13.1027	19.0475	20.6421	8.40475	11.5066	11.1251	5.22488	6.31188	5.01757
Cs09	CCG032696.1	CsSPL32	3.09491	6.66807	0.139877	0.231607	0.204617	6.08092	10.2811	11.1288	1.3556	2.33049	2.44575	1.55865	1.8646	1.43459
Cs18	CCG048582.2	CsSPL33	3.75886	10.0081	0.943547	2.05255	0.65456	6.64639	9.06752	9.97899	2.31753	2.34343	2.25524	1.39014	0.943432	1.56538
Cs08	CCG020681.2	CsSPL34	23.7511	30.6061	26.5075	21.5911	24.6135	27.2988	20.5852	20.4466	11.138	14.6807	20.0191	13.2741	13.5694	13.7159
Cs18	CCG008143.1	CsSPL35	39.489	50.7414	15.7021	18.2341	13.9218	11.1051	6.9479	9.92743	4.76326	2.71217	2.55878	11.1126	17.783	10.514
