# Supplementary material for: The genome of Cleistogenes songorica provides a blueprint for functional dissection of dimorphic flower differentiation and drought adaptability
Source: Plant Biotechnol J. 2020 Oct 28;19(3):532–47. doi: 10.1111/pbi.13483 (PMC7955882; doi:10.1111/pbi.13483)
Supplement: Supplementary file 15 — Table S26 Expression of MYB family members. [file PBI-19-532-s009.xlsx]

## Sheet: Sheet1
Table S26a. MYB family members expression in different tisuess.
								Leaf (drought stress)												Organ
Gene ID	MYB Name	A-subgenome	B-subgenome	No of Domains	MYB-Domain Type	CK1	CK2	CK3	LS1	LS2	LS3	SS1	SS2	SS3	RW1	RW2	RW3	CH	CL	Leaf1	Leaf2	Leaf3	Root1	Root2	Root3	Shoot1	Shoot2	Shoot3	Seeds1	Seeds2	Seeds3
CCG015057.1	CsMYB34	Chr01		R1	Myb_DNA-binding domain	#N/A	#N/A	#N/A	#N/A	#N/A	#N/A	#N/A	#N/A	#N/A	#N/A	#N/A	#N/A	0.027684	0	0	0	0	0.062244	0.265556	0.341477	0	0	0	0.082875	0.390528	0.184141
CCG024679.1	CsMYB46	Chr01		R1	Myb_DNA-binding domain	#N/A	#N/A	#N/A	#N/A	#N/A	#N/A	#N/A	#N/A	#N/A	#N/A	#N/A	#N/A	0.036296	0	2.80581	2.17224	2.34839	0.339617	1.35438	2.75224	1.68523	1.02722	0.579471	1.54677	1.33404	1.28773
CCG036387.1	CsMYB63	Chr01		R1	Myb_CC_LHEQLE domain	#N/A	#N/A	#N/A	#N/A	#N/A	#N/A	#N/A	#N/A	#N/A	#N/A	#N/A	#N/A	0.283566	0.769214	1.65396	1.1542	1.16587	1.49093	1.92242	1.09429	0.721338	0.826305	0.724908	1.70968	1.307	1.87035
CCG036476.2	CsMYB65	Chr01		R1	Myb_DNA-binding domain	3.61674	6.04096	3.30289	8.78383	6.79049	7.96737	15.3451	8.62158	11.584	6.63551	7.69282	8.91271	40.4996	51.2303	13.2451	17.1409	14.4166	28.8944	18.5672	15.6209	33.0499	26.0898	42.1238	26.3152	27.7694	26.6504
CCG037912.1	CsMYB70	Chr01		R1	Myb_DNA-binding domain	13.9435	19.952	11.4203	20.2393	31.6875	25.2876	1.0108	0.629196	1.15768	18.2851	13.7302	25.273	57.6729	112.13	105.432	135.441	114.985	83.3991	64.5594	87.1095	74.8011	53.2132	40.7632	38.1742	37.5634	40.3034
CCG040423.1	CsMYB74	Chr01		R1	Myb_DNA-binding domain	0.074819	0.43655	0.079952	2.53031	2.55678	3.15599	8.20603	8.87167	6.50597	8.34677	9.15683	9.37048	2.81118	1.76358	0.517532	0.724409	1.24406	22.5409	29.3296	20.3264	35.5177	22.936	53.4984	17.0996	15.8543	18.8192
CCG043284.1	CsMYB76	Chr01		R1	Myb_DNA-binding domain	#N/A	#N/A	#N/A	#N/A	#N/A	#N/A	#N/A	#N/A	#N/A	#N/A	#N/A	#N/A	5.7129	7.21899	9.82696	24.3447	21.0257	70.3057	46.625	41.6053	33.4968	48.5197	12.0785	4.67429	4.7571	4.91268
CCG006967.1	CsMYB113	Chr01		R2R3	Response regulator receiver domain	#N/A	#N/A	#N/A	#N/A	#N/A	#N/A	#N/A	#N/A	#N/A	#N/A	#N/A	#N/A	7.55425	6.32372	24.0283	22.4106	23.7766	34.3471	12.5376	10.0924	5.26123	3.89066	8.51442	6.99832	6.14692	6.57212
CCG011515.1	CsMYB125	Chr01		R2R3	Myb_DNA-binding domain	#N/A	#N/A	#N/A	#N/A	#N/A	#N/A	#N/A	#N/A	#N/A	#N/A	#N/A	#N/A	2.64179	5.95249	0.100836	0.181791	0.065357	20.6439	25.1962	35.5489	1.10016	0.577123	1.48347	7.41826	6.59474	6.44571
CCG011517.1	CsMYB126	Chr01		R2R3	Myb_DNA-binding domain	#N/A	#N/A	#N/A	#N/A	#N/A	#N/A	#N/A	#N/A	#N/A	#N/A	#N/A	#N/A	0.060131	0.482251	0	0.159961	0.296622	0	0.014365	0	0.051829	0	0.042545	0.463091	0.382163	0.461357
CCG016868.1	CsMYB140	Chr01		R2R3	Myb_DNA-binding domain	#N/A	#N/A	#N/A	#N/A	#N/A	#N/A	#N/A	#N/A	#N/A	#N/A	#N/A	#N/A	23.0408	18.2566	7.52964	9.69536	8.24982	11.5337	11.6832	7.27203	3.81158	3.74534	5.0351	7.54604	7.32853	7.83707
CCG020158.1	CsMYB149	Chr01		R2R3	Myb_DNA-binding domain	#N/A	#N/A	#N/A	#N/A	#N/A	#N/A	#N/A	#N/A	#N/A	#N/A	#N/A	#N/A	5.89509	21.3199	0.576724	2.85225	2.48587	21.5244	27.8207	33.3605	4.43685	3.35384	3.58841	21.0268	19.0732	20.5814
CCG032041.1	CsMYB178	Chr01		R2R3	Myb_DNA-binding domain	#N/A	#N/A	#N/A	#N/A	#N/A	#N/A	#N/A	#N/A	#N/A	#N/A	#N/A	#N/A	0	0	0	0	0.039637	0	0	0.048649	0	0	0	0	0	0
CCG033793.1	CsMYB186	Chr01		R2R3	Myb_CC_LHEQLE domain	#N/A	#N/A	#N/A	#N/A	#N/A	#N/A	#N/A	#N/A	#N/A	#N/A	#N/A	#N/A	0.787564	0.391556	0.495313	0.248281	0.298285	2.30373	2.25871	2.51424	0.308896	0.16708	0.49109	1.23616	1.39743	1.11043
CCG034311.3	CsMYB188	Chr01		R2R3	Myb_DNA-binding domain	#N/A	#N/A	#N/A	#N/A	#N/A	#N/A	#N/A	#N/A	#N/A	#N/A	#N/A	#N/A	3.47107	3.89879	0.034093	0.284301	0.094587	0	0	0	0.129226	0.069902	0.027625	0.239811	0.299903	0.418188
CCG034796.1	CsMYB190	Chr01		R2R3	Myb_DNA-binding domain	#N/A	#N/A	#N/A	#N/A	#N/A	#N/A	#N/A	#N/A	#N/A	#N/A	#N/A	#N/A	0.270162	0	0	0	0	0	0	0	0	0.036996	0	0	0	0
CCG036420.1	CsMYB197	Chr01		R2R3	Myb_DNA-binding domain	#N/A	#N/A	#N/A	#N/A	#N/A	#N/A	#N/A	#N/A	#N/A	#N/A	#N/A	#N/A	2.78659	0.265659	0.026328	0.051964	0	4.60162	6.15268	9.24219	0.450944	1.00035	0.234943	1.52001	1.67153	1.07152
CCG005094.1	CsMYB10		Chr02	R1	Myb_DNA-binding domain	#N/A	#N/A	#N/A	#N/A	#N/A	#N/A	#N/A	#N/A	#N/A	#N/A	#N/A	#N/A	0	0	0	0	0	0	0	0	0	0	0	0	0.033053	0
CCG005603.1	CsMYB11		Chr02	R1	Myb_DNA-binding domain	#N/A	#N/A	#N/A	#N/A	#N/A	#N/A	#N/A	#N/A	#N/A	#N/A	#N/A	#N/A	18.1409	24.0906	24.5837	26.3423	25.9203	27.5811	29.9436	32.0099	12.214	10.516	14.4862	19.7244	17.8165	18.5405
CCG014839.1	CsMYB33		Chr02	R1	Myb_DNA-binding domain	#N/A	#N/A	#N/A	#N/A	#N/A	#N/A	#N/A	#N/A	#N/A	#N/A	#N/A	#N/A	0.060478	0	0.284279	0.189907	0.214533	0.708479	1.03466	2.53161	0.280802	0.12912	0.044464	0.648197	0.849707	0.971996
CCG023561.1	CsMYB44		Chr02	R1	Myb_DNA-binding domain	15.1256	16.2364	12.575	28.8789	20.6802	31.3099	49.215	21.5845	32.9281	31.3825	36.6158	58.1056	3.59184	4.39918	30.6584	38.3277	44.0275	0.028361	0.032256	0.104131	152.861	92.827	111.005	8.25118	8.12065	7.32345
CCG026764.1	CsMYB51		Chr02	R1	Myb_DNA-binding domain	0.902482	0.110094	0.175457	0.392394	0.393576	0.373096	2.07842	1.05168	2.82227	0.555738	0.500596	0.794534	17.649	24.02	12.6819	12.0205	11.6733	14.412	12.6277	11.3148	9.90998	9.87695	13.9293	41.6703	39.1141	40.1169
CCG036991.1	CsMYB68		Chr02	R1	Myb_CC_LHEQLE domain	3.49639	2.28901	2.93302	6.41847	8.77311	8.72292	0.274785	0.069357	0.029514	10.8022	10.3369	13.6029	0.667473	2.91794	23.8196	44.0045	43.8801	14.0921	7.78125	7.00781	48.6185	41.0953	31.8561	1.54306	2.1582	3.01881
CCG006276.1	CsMYB110		Chr02	R2R3	Myb_DNA-binding domain	#N/A	#N/A	#N/A	#N/A	#N/A	#N/A	#N/A	#N/A	#N/A	#N/A	#N/A	#N/A	3.12374	6.64167	47.8259	76.1777	57.8923	151.596	131.984	68.9468	32.6537	34.3788	28.0475	17.5378	18.7167	16.3242
CCG014057.1	CsMYB129		Chr02	R2R3	Myb_CC_LHEQLE domain	#N/A	#N/A	#N/A	#N/A	#N/A	#N/A	#N/A	#N/A	#N/A	#N/A	#N/A	#N/A	19.0058	21.0371	22.133	29.3318	26.011	21.4815	16.0325	12.308	18.1732	21.1124	16.8835	11.6478	7.32676	6.62991
CCG018767.1	CsMYB145		Chr02	R2R3	Myb_DNA-binding domain	#N/A	#N/A	#N/A	#N/A	#N/A	#N/A	#N/A	#N/A	#N/A	#N/A	#N/A	#N/A	8.97252	1.87972	0.765933	0	0	0	0	0	0.328471	3.01593	0	7.48116	7.66324	6.63329
CCG020844.2	CsMYB151		Chr02	R2R3	Myb_CC_LHEQLE domain	#N/A	#N/A	#N/A	#N/A	#N/A	#N/A	#N/A	#N/A	#N/A	#N/A	#N/A	#N/A	1.95751	2.09088	3.16547	3.08468	2.07269	4.9474	3.45836	3.69084	2.03216	1.64904	1.11234	0.672487	0.476167	0.771738
CCG023548.1	CsMYB156		Chr02	R2R3	Myb_DNA-binding domain	7.73818	8.47995	4.15926	14.6892	12.9836	8.04814	30.1344	18.233	19.4293	6.6045	8.18664	15.8258	37.6259	42.4866	32.658	23.4514	28.6816	66.6288	115.592	108.197	32.8089	21.87	12.2808	38.42	39.0407	38.3567
CCG027848.1	CsMYB165		Chr02	R2R3	Myb_DNA-binding domain	#N/A	#N/A	#N/A	#N/A	#N/A	#N/A	#N/A	#N/A	#N/A	#N/A	#N/A	#N/A	5.2535	1.18533	1.54867	1.07488	1.09874	3.04976	1.97866	3.0235	0.367448	0.448207	0.569087	3.91077	3.31124	2.84456
CCG031547.1	CsMYB176		Chr02	R2R3	Response regulator receiver domain	1.1126	0.896765	1.61969	0.459907	0.441571	0.199185	0.262728	0.23192	0.409939	0.282158	0.154282	0.259102	2.44298	2.60501	0.429452	0.556481	0.777809	0.182795	0.051806	0	0.350155	0.25611	0.35615	1.67548	1.20322	1.20419
CCG037137.1	CsMYB199		Chr02	R2R3	Myb_DNA-binding domain	#N/A	#N/A	#N/A	#N/A	#N/A	#N/A	#N/A	#N/A	#N/A	#N/A	#N/A	#N/A	18.644	1.07926	0	0	0	0	0.222156	0.264477	0.021079	0	0.017303	0.254614	0.473618	0.502313
CCG039189.1	CsMYB206		Chr02	R2R3	Myb_DNA-binding domain	#N/A	#N/A	#N/A	#N/A	#N/A	#N/A	#N/A	#N/A	#N/A	#N/A	#N/A	#N/A	0	0.05966	0	0	0	0	0	0	1.242	0.790191	1.8756	0	0	0
CCG043070.1	CsMYB220		Chr02	R2R3	Myb_DNA-binding domain	#N/A	#N/A	#N/A	#N/A	#N/A	#N/A	#N/A	#N/A	#N/A	#N/A	#N/A	#N/A	21.3146	6.85694	2.02406	2.28034	1.47907	24.4719	51.5509	39.6062	12.5725	14.0787	4.3038	16.5685	18.8344	18.4008
CCG049058.1	CsMYB239		Chr02	R2R3	Myb_DNA-binding domain	0.653847	0.63189	0.787982	5.55494	5.11218	5.86474	9.31905	14.4645	12.6212	7.33552	6.97771	6.21032	4.75479	4.42336	9.03921	12.7272	13.0645	28.4547	18.7632	18.3326	80.6143	46.2043	85.6492	9.42664	9.81811	9.87843
CCG054187.1	CsMYB256		Chr02	R2R3	Myb_DNA-binding domain	#N/A	#N/A	#N/A	#N/A	#N/A	#N/A	#N/A	#N/A	#N/A	#N/A	#N/A	#N/A	0.59389	0.451952	0	0	0	2.47256	4.28344	1.39224	0	0	0.040961	0.309202	0.518637	0.281184
CCG054226.1	CsMYB257		Chr02	R2R3	Myb_DNA-binding domain	#N/A	#N/A	#N/A	#N/A	#N/A	#N/A	#N/A	#N/A	#N/A	#N/A	#N/A	#N/A	12.721	21.3847	9.74113	15.227	5.98222	0.067861	0.106155	0.19836	8.51493	7.22246	3.63943	18.1573	18.1969	19.0557
CCG043043.1	CsMYB264		Chr02	R1R2R3	Myb_DNA-binding domain	#N/A	#N/A	#N/A	#N/A	#N/A	#N/A	#N/A	#N/A	#N/A	#N/A	#N/A	#N/A	0.119296	0.06427	0	0	0	0	0	0	0	0	0	0	0	0
CCG007352.1	CsMYB18		Chr03	R1	Myb_DNA-binding domain	2.10521	1.54151	1.19696	4.71699	5.10728	5.39945	5.92339	3.94605	2.59172	6.03879	6.02248	6.94898	1.81194	3.01316	10.3468	12.5059	13.9849	5.65814	2.9113	3.54162	13.4491	8.51541	15.5523	7.92465	7.03905	7.55682
CCG003967.1	CsMYB105		Chr03	R2R3	Myb_DNA-binding domain	#N/A	#N/A	#N/A	#N/A	#N/A	#N/A	#N/A	#N/A	#N/A	#N/A	#N/A	#N/A	0.218619	0	0	0	0	0.857703	0.71283	1.16381	0.184132	0	0	0.175136	0.49804	0.407695
CCG008884.1	CsMYB116		Chr03	R2R3	Myb_DNA-binding domain	#N/A	#N/A	#N/A	#N/A	#N/A	#N/A	#N/A	#N/A	#N/A	#N/A	#N/A	#N/A	0.929748	0.225084	0	0	0.138236	0	0	0.044125	0	0	0	0.061684	0	0
CCG021202.1	CsMYB152		Chr03	R2R3	Myb_DNA-binding domain	#N/A	#N/A	#N/A	#N/A	#N/A	#N/A	#N/A	#N/A	#N/A	#N/A	#N/A	#N/A	3.11796	1.93906	0	0.062139	0.253934	17.4009	21.0572	13.6348	0.120162	0.134748	0.155269	10.0291	11.1036	12.536
CCG022554.2	CsMYB155		Chr03	R2R3	Myb_DNA-binding domain	#N/A	#N/A	#N/A	#N/A	#N/A	#N/A	#N/A	#N/A	#N/A	#N/A	#N/A	#N/A	9.92833	10.6178	7.94756	8.2219	8.11619	8.25191	7.29813	7.57886	2.64771	3.67357	5.06954	6.9991	6.65435	7.25945
CCG026728.1	CsMYB164		Chr03	R2R3	Myb_DNA-binding domain	#N/A	#N/A	#N/A	#N/A	#N/A	#N/A	#N/A	#N/A	#N/A	#N/A	#N/A	#N/A	4.61147	3.61064	0.233513	0.153629	0	4.30495	13.4998	1.05613	0.760281	0.781145	1.42937	3.5049	4.11769	3.78266
CCG030733.1	CsMYB175		Chr03	R2R3	Myb_DNA-binding domain	#N/A	#N/A	#N/A	#N/A	#N/A	#N/A	#N/A	#N/A	#N/A	#N/A	#N/A	#N/A	2.46355	3.00864	0.15052	0.146383	0.123802	2.68653	7.1143	8.16039	0.219159	0	0.083593	3.30236	3.71255	3.03869
CCG031815.1	CsMYB177		Chr03	R2R3	Myb_DNA-binding domain	#N/A	#N/A	#N/A	#N/A	#N/A	#N/A	#N/A	#N/A	#N/A	#N/A	#N/A	#N/A	0	0.053774	0	0	0	27.5238	9.60642	8.97883	0	0	0	1.3458	0.53715	1.36885
CCG044651.4	CsMYB223		Chr03	R2R3	Myb_DNA-binding domain	#N/A	#N/A	#N/A	#N/A	#N/A	#N/A	#N/A	#N/A	#N/A	#N/A	#N/A	#N/A	7.28847	9.0728	1.41264	1.82274	1.21899	1.85706	0.764173	2.68966	1.23683	0.868294	0.843841	3.44917	2.98947	2.90135
CCG051732.3	CsMYB248		Chr03	R2R3	Myb_CC_LHEQLE domain	#N/A	#N/A	#N/A	#N/A	#N/A	#N/A	#N/A	#N/A	#N/A	#N/A	#N/A	#N/A	8.14657	9.06596	5.91004	4.81846	5.62226	7.87537	8.79936	10.0063	5.16957	3.31626	1.96481	3.05069	2.91719	3.59574
CCG052014.1	CsMYB249		Chr03	R2R3	Myb_DNA-binding domain	#N/A	#N/A	#N/A	#N/A	#N/A	#N/A	#N/A	#N/A	#N/A	#N/A	#N/A	#N/A	34.1775	57.6637	5.22243	2.6268	3.11284	0.048049	0.51893	1.24256	3.88319	2.90907	3.0125	12.1499	10.6126	12.2828
CCG052021.1	CsMYB250		Chr03	R2R3	Myb_DNA-binding domain	2.96193	2.63776	2.80502	0.681001	0.456413	0.363517	0.260975	0.204546	0.489567	0.34186	0.3069	0.561336	3.3413	10.158	0.268515	0.478966	0.422657	3.72659	4.65644	4.76755	0.678203	0.424652	0.514166	4.30962	3.93598	3.66063
CCG000705.1	CsMYB1	Chr04		R1	Myb_DNA-binding domain	#N/A	#N/A	#N/A	#N/A	#N/A	#N/A	#N/A	#N/A	#N/A	#N/A	#N/A	#N/A	11.7378	4.09687	95.2844	63.6696	83.231	1.50023	5.54601	2.05636	0.350312	0	0.100823	7.71564	7.01923	8.45001
CCG002403.1	CsMYB3	Chr04		R1	Myb_DNA-binding domain	#N/A	#N/A	#N/A	#N/A	#N/A	#N/A	#N/A	#N/A	#N/A	#N/A	#N/A	#N/A	4.50997	8.12842	6.13034	5.2118	5.35658	25.4864	15.3293	5.90076	3.0361	4.02881	1.98138	4.19806	4.61348	3.71438
CCG011120.1	CsMYB26	Chr04		R1	Myb_DNA-binding domain	#N/A	#N/A	#N/A	#N/A	#N/A	#N/A	#N/A	#N/A	#N/A	#N/A	#N/A	#N/A	2.89478	0.132137	0.369356	0.957875	0.703547	0.054972	0.030606	0	0.055067	0.047693	0.037461	0.080267	0.146813	0.080756
CCG016388.1	CsMYB36	Chr04		R1	Myb_DNA-binding domain	1.07528	1.02426	1.30218	2.19977	3.67947	1.52303	7.32547	6.39181	10.2986	0.911751	0.749932	1.6838	20.0769	16.149	46.6303	20.763	22.812	155.456	72.5231	96.5463	8.11607	8.18555	8.21399	4.54368	5.06085	5.16097
CCG016407.1	CsMYB37	Chr04		R1	Myb_DNA-binding domain	#N/A	#N/A	#N/A	#N/A	#N/A	#N/A	#N/A	#N/A	#N/A	#N/A	#N/A	#N/A	12.2474	11.5749	4.56141	3.92639	4.2355	6.46815	4.13781	2.2941	0.979606	0.63859	1.06079	9.18381	8.8076	9.15356
CCG020467.1	CsMYB40	Chr04		R1	Myb_DNA-binding domain	#N/A	#N/A	#N/A	#N/A	#N/A	#N/A	#N/A	#N/A	#N/A	#N/A	#N/A	#N/A	2.18135	1.12897	3.90332	3.57673	4.3035	4.01493	5.87937	6.21632	0.874307	1.11503	3.88186	3.16745	2.5014	2.14133
CCG023914.1	CsMYB45	Chr04		R1	Myb_DNA-binding domain	7.1843	3.8347	3.56196	5.35192	5.6436	3.0915	0.404602	0.157539	0.365993	2.67395	3.44516	3.26677	2.26806	7.32766	11.1558	14.5423	9.06747	66.5899	31.7207	38.4743	41.6003	40.0903	32.1401	5.98475	7.0435	6.75085
CCG034638.1	CsMYB60	Chr04		R1	Myb_DNA-binding domain	#N/A	#N/A	#N/A	#N/A	#N/A	#N/A	#N/A	#N/A	#N/A	#N/A	#N/A	#N/A	0.147037	0.084004	0	0.016485	0.133465	0.189841	0.145994	0.190721	0	0.231437	0.002974	0.096846	0.203968	0.169848
CCG038369.3	CsMYB72	Chr04		R1	Myb_DNA-binding domain	#N/A	#N/A	#N/A	#N/A	#N/A	#N/A	#N/A	#N/A	#N/A	#N/A	#N/A	#N/A	25.1879	49.2104	0	0.029888	0	0	0	0	0	0	0	4.92942	6.13717	5.55087
CCG041099.1	CsMYB75	Chr04		R1	Myb_DNA-binding domain	5.83524	1.75564	7.44434	2.97138	4.5067	5.48363	0.044408	0	0	4.05943	1.98747	1.40571	3.70604	3.34137	31.321	129.735	81.8065	31.2724	14.0316	5.02488	61.7574	9.7805	9.58803	0.562682	0.439437	0.217864
CCG046999.1	CsMYB85	Chr04		R1	Myb_DNA-binding domain	#N/A	#N/A	#N/A	#N/A	#N/A	#N/A	#N/A	#N/A	#N/A	#N/A	#N/A	#N/A	3.59013	6.12254	10.9234	26.4399	24.2447	0.149141	0.133466	0.550118	46.7932	39.6799	59.3636	5.01891	6.24142	5.38426
CCG049508.1	CsMYB90	Chr04		R1	Myb_DNA-binding domain	#N/A	#N/A	#N/A	#N/A	#N/A	#N/A	#N/A	#N/A	#N/A	#N/A	#N/A	#N/A	0.329731	0.832036	4.09575	2.71227	1.49369	2.47107	1.95459	4.19443	2.28926	1.72747	1.06475	1.02937	1.03208	0.977661
CCG009848.1	CsMYB118	Chr04		R2R3	Myb_DNA-binding domain	#N/A	#N/A	#N/A	#N/A	#N/A	#N/A	#N/A	#N/A	#N/A	#N/A	#N/A	#N/A	0.31576	0	0.041867	0	0	0	0	0	0	0	0.17811	0	0	0
CCG009887.1	CsMYB119	Chr04		R2R3	Myb_DNA-binding domain	#N/A	#N/A	#N/A	#N/A	#N/A	#N/A	#N/A	#N/A	#N/A	#N/A	#N/A	#N/A	12.8527	7.74612	0.226545	0.318035	0.406994	6.41718	32.6231	1.021	0.936134	1.13657	0.431002	20.2888	17.2072	24.6828
CCG011113.1	CsMYB124	Chr04		R2R3	Myb_DNA-binding domain	#N/A	#N/A	#N/A	#N/A	#N/A	#N/A	#N/A	#N/A	#N/A	#N/A	#N/A	#N/A	3.83262	12.0837	17.7085	19.6346	11.9698	0.419381	0.621522	1.33262	10.8596	8.06271	7.80457	6.15208	5.34779	5.49122
CCG015867.2	CsMYB135	Chr04		R2R3	Myb_DNA-binding domain	#N/A	#N/A	#N/A	#N/A	#N/A	#N/A	#N/A	#N/A	#N/A	#N/A	#N/A	#N/A	1.07212	3.31944	3.37232	2.98218	1.59636	4.80894	4.71893	7.38525	6.30836	8.0086	8.31728	3.86782	3.30147	3.38549
CCG015925.1	CsMYB136	Chr04		R2R3	Myb_DNA-binding domain	#N/A	#N/A	#N/A	#N/A	#N/A	#N/A	#N/A	#N/A	#N/A	#N/A	#N/A	#N/A	0.722307	0.250238	0.112518	0.146786	0	2.58083	7.37309	8.09723	0	0.127502	0.024817	3.07912	3.47731	2.53416
CCG015926.1	CsMYB137	Chr04		R2R3	Myb_DNA-binding domain	#N/A	#N/A	#N/A	#N/A	#N/A	#N/A	#N/A	#N/A	#N/A	#N/A	#N/A	#N/A	5.09815	0.477392	0	0	0	3.43755	7.93538	3.08242	0.026641	0.104819	0.13875	3.36598	4.30858	3.18216
CCG016393.1	CsMYB139	Chr04		R2R3	Myb_DNA-binding domain	4.12599	3.04123	4.07149	1.86265	3.90236	2.68058	0.296881	0.229169	0.058289	2.0286	2.52531	3.92448	17.0763	8.08282	10.1454	18.6701	14.6307	46.5799	61.7116	79.2017	13.0674	10.9948	13.442	1.92433	3.12257	3.15932
CCG019130.1	CsMYB147	Chr04		R2R3	Myb_DNA-binding domain	#N/A	#N/A	#N/A	#N/A	#N/A	#N/A	#N/A	#N/A	#N/A	#N/A	#N/A	#N/A	8.70113	16.2862	0	0	0	0	0.344496	0.040864	0.225048	0.133367	0.23753	1.75665	2.15787	0.937451
CCG020452.1	CsMYB150	Chr04		R2R3	Myb_DNA-binding domain	#N/A	#N/A	#N/A	#N/A	#N/A	#N/A	#N/A	#N/A	#N/A	#N/A	#N/A	#N/A	20.5231	15.8122	6.99528	7.52554	7.54921	10.2448	8.29922	7.77657	3.54996	2.49825	4.50969	6.85089	8.16659	6.70643
CCG034466.1	CsMYB189	Chr04		R2R3	Myb_DNA-binding domain	16.3135	4.72639	8.47157	7.90809	12.9772	0.073265	0.205507	0.144357	0.092002	0.092765	0.380781	7.22554	2.58928	28.8941	0.031505	0.131632	0.428592	21.9064	15.9271	22.913	26.2037	24.5484	41.2793	0.892973	1.44617	1.67766
CCG035817.1	CsMYB195	Chr04		R2R3	Myb_DNA-binding domain	#N/A	#N/A	#N/A	#N/A	#N/A	#N/A	#N/A	#N/A	#N/A	#N/A	#N/A	#N/A	4.24237	6.25695	2.55364	1.75951	2.03559	2.94864	2.6338	2.02954	1.07014	0.902437	1.6442	4.09108	5.09524	4.09299
CCG038417.2	CsMYB203	Chr04		R2R3	Myb_DNA-binding domain	#N/A	#N/A	#N/A	#N/A	#N/A	#N/A	#N/A	#N/A	#N/A	#N/A	#N/A	#N/A	24.8855	30.4443	12.7942	9.60407	8.38749	31.2777	20.1816	25.126	8.75499	3.88481	5.34082	10.051	10.3632	10.7395
CCG039092.1	CsMYB205	Chr04		R2R3	Myb_DNA-binding domain	#N/A	#N/A	#N/A	#N/A	#N/A	#N/A	#N/A	#N/A	#N/A	#N/A	#N/A	#N/A	0	0.089645	0	0	0	0	0.069465	0.025558	0.021936	0	0.071967	0.08332	0.233765	0.214877
CCG041430.1	CsMYB215	Chr04		R2R3	Myb_DNA-binding domain	#N/A	#N/A	#N/A	#N/A	#N/A	#N/A	#N/A	#N/A	#N/A	#N/A	#N/A	#N/A	0	0	0.031991	0	0	0.883995	0	4.0475	0	0	0	1.12744	0.828498	1.27021
CCG049984.1	CsMYB244	Chr04		R2R3	Myb_DNA-binding domain	#N/A	#N/A	#N/A	#N/A	#N/A	#N/A	#N/A	#N/A	#N/A	#N/A	#N/A	#N/A	3.3467	10.8227	3.33148	4.06182	1.23746	46.2939	49.777	69.8849	15.0961	18.3614	21.6911	0.219463	0.2625	0.793289
CCG050063.1	CsMYB245	Chr04		R2R3	Myb_DNA-binding domain	1.67077	1.51081	0.842981	0.633662	1.47302	0.436113	0.303987	0.056233	0.084996	0.190606	0.135835	0.622934	5.99974	9.92365	5.7168	3.78445	4.35591	6.09332	16.291	6.19336	1.33851	2.92227	1.32178	6.72671	7.72814	7.0044
CCG052660.2	CsMYB265	Chr04		R1R2R3	Myb_DNA-binding domain	#N/A	#N/A	#N/A	#N/A	#N/A	#N/A	#N/A	#N/A	#N/A	#N/A	#N/A	#N/A	2.57876	5.10621	0.110804	0.093716	0.103244	1.11155	1.00743	2.22362	0.493576	0.211637	0.20489	1.58486	2.07086	1.60706
CCG003852.1	CsMYB8	Chr05		R1	Myb_DNA-binding domain	#N/A	#N/A	#N/A	#N/A	#N/A	#N/A	#N/A	#N/A	#N/A	#N/A	#N/A	#N/A	13.9467	19.0962	23.4495	27.4935	24.1924	15.6584	20.1406	28.5617	4.21037	3.80937	4.27458	10.6007	11.5175	13.3354
CCG014609.1	CsMYB32	Chr05		R1	Myb_DNA-binding domain	#N/A	#N/A	#N/A	#N/A	#N/A	#N/A	#N/A	#N/A	#N/A	#N/A	#N/A	#N/A	0.731064	0.271509	0	0	0	0.180664	0.267374	0.822492	0.080471	0.046586	0.005505	0.071912	0.329301	0.404602
CCG025295.1	CsMYB49	Chr05		R1	Myb_DNA-binding domain	#N/A	#N/A	#N/A	#N/A	#N/A	#N/A	#N/A	#N/A	#N/A	#N/A	#N/A	#N/A	32.6389	2.89248	16.1503	32.9558	24.4787	6.50958	5.346	7.80125	3.18967	3.19354	2.7906	7.11297	6.4384	5.86331
CCG025300.1	CsMYB50	Chr05		R1	Myb_DNA-binding domain	#N/A	#N/A	#N/A	#N/A	#N/A	#N/A	#N/A	#N/A	#N/A	#N/A	#N/A	#N/A	12.9468	12.561	7.15413	9.22752	8.95893	8.32759	3.00711	5.43112	3.01768	2.95961	3.8909	10.4689	10.8505	10.0459
CCG030655.1	CsMYB55	Chr05		R1	Myb_DNA-binding domain	#N/A	#N/A	#N/A	#N/A	#N/A	#N/A	#N/A	#N/A	#N/A	#N/A	#N/A	#N/A	0.936105	2.98221	2.22476	2.55724	2.9867	3.16072	3.673	10.1526	5.1476	5.19615	2.88848	5.43247	7.15424	5.10684
CCG032184.1	CsMYB57	Chr05		R1	Myb_DNA-binding domain	#N/A	#N/A	#N/A	#N/A	#N/A	#N/A	#N/A	#N/A	#N/A	#N/A	#N/A	#N/A	0	0.068352	0.520327	0.65698	0.374095	1.6032	2.1407	2.82838	0.394868	0.453768	0.378317	0.800924	1.1376	0.797112
CCG035645.1	CsMYB61	Chr05		R1	Myb_DNA-binding domain	#N/A	#N/A	#N/A	#N/A	#N/A	#N/A	#N/A	#N/A	#N/A	#N/A	#N/A	#N/A	0	0	0	0	0	0	0	0	0	0	0	0.722925	0.557717	0.985904
CCG035647.1	CsMYB62	Chr05		R1	Myb_DNA-binding domain	#N/A	#N/A	#N/A	#N/A	#N/A	#N/A	#N/A	#N/A	#N/A	#N/A	#N/A	#N/A	0	0	0	0	0	0	0	0	0	0	0	0	0	0
CCG047519.1	CsMYB87	Chr05		R1	Myb_DNA-binding domain	#N/A	#N/A	#N/A	#N/A	#N/A	#N/A	#N/A	#N/A	#N/A	#N/A	#N/A	#N/A	0	0	0	0	0	0	0	0	0	0	0	0	0	0
CCG047723.1	CsMYB88	Chr05		R1	Myb_DNA-binding domain	#N/A	#N/A	#N/A	#N/A	#N/A	#N/A	#N/A	#N/A	#N/A	#N/A	#N/A	#N/A	4.45485	8.92879	45.9562	51.8318	42.5495	0.288561	0.029892	0.413225	114.305	76.9466	80.8033	7.56051	6.14802	6.7547
CCG004780.1	CsMYB106	Chr05		R2R3	Myb_DNA-binding domain	#N/A	#N/A	#N/A	#N/A	#N/A	#N/A	#N/A	#N/A	#N/A	#N/A	#N/A	#N/A	3.68158	0.253884	0	0	0	0	0.048999	0.242389	0	0	0	11.6758	10.4498	11.7422
CCG010701.2	CsMYB121	Chr05		R2R3	Myb_DNA-binding domain	#N/A	#N/A	#N/A	#N/A	#N/A	#N/A	#N/A	#N/A	#N/A	#N/A	#N/A	#N/A	6.0619	4.62564	3.11402	2.0816	1.24483	96.7849	60.7477	94.2189	12.5065	17.6429	7.05421	1.15903	0.6121	0.741978
CCG012279.1	CsMYB127	Chr05		R2R3	Myb_DNA-binding domain	#N/A	#N/A	#N/A	#N/A	#N/A	#N/A	#N/A	#N/A	#N/A	#N/A	#N/A	#N/A	0	0	0.02066	0.010534	0.025688	0.005819	0.023463	0.163321	0.179424	0.670836	0.006575	0.014033	0.027351	0.058951
CCG025326.3	CsMYB159	Chr05		R2R3	Myb_CC_LHEQLE domain	0.854968	0.725182	0.742429	0.584246	0.752272	0.516176	1.81081	2.56773	1.93327	0.724402	0.761278	0.722989	1.47516	3.04744	1.22444	1.6885	1.29871	1.74175	1.6088	1.99645	0.788451	0.55554	0.438727	0.765519	0.424511	0.751266
CCG025415.1	CsMYB160	Chr05		R2R3	Response regulator receiver domain	12.5147	7.12832	8.36663	6.12993	7.97553	7.01461	1.88589	0.450989	0.444337	7.9601	6.31586	11.3738	0	0.093911	0	0	0	0	0	0	0	0.023851	0	0.547128	0.334027	0.242434
CCG025426.1	CsMYB161	Chr05		R2R3	Myb_DNA-binding domain	#N/A	#N/A	#N/A	#N/A	#N/A	#N/A	#N/A	#N/A	#N/A	#N/A	#N/A	#N/A	0	0.1221	0	0	0	0	0	0.156847	0	0	0	0	0	0
CCG047712.1	CsMYB237	Chr05		R2R3	Myb_DNA-binding domain	3.71949	9.01947	2.21995	11.2885	10.3614	7.72941	33.1931	27.8164	42.3315	3.8694	5.01945	8.5251	38.8169	32.1144	17.6346	8.04948	8.34845	34.4762	103.262	35.9438	19.2466	17.4789	8.37326	11.6067	10.3261	10.8192
CCG051113.1	CsMYB247	Chr05		R2R3	Myb_CC_LHEQLE domain	6.40706	3.45919	6.35636	5.82496	5.8836	4.32778	0.626977	0.234691	0.27224	4.9087	3.15805	4.09155	16.5571	38.0614	8.14385	8.37027	11.5174	5.83118	5.51535	6.59528	5.53557	5.1827	5.44746	17.3599	20.2217	19.8661
CCG006113.1	CsMYB12	Chr06		R1	Myb_DNA-binding domain	#N/A	#N/A	#N/A	#N/A	#N/A	#N/A	#N/A	#N/A	#N/A	#N/A	#N/A	#N/A	0	0.219465	0	0	0	1.19366	2.16004	4.76897	0	0	0.064974	0.997299	0.713717	0.690092
CCG013739.1	CsMYB29	Chr06		R1	Myb_DNA-binding domain	#N/A	#N/A	#N/A	#N/A	#N/A	#N/A	#N/A	#N/A	#N/A	#N/A	#N/A	#N/A	0.118608	0.346476	0	0	0	6.16747	21.1504	0.629606	0	0.038923	0	3.21289	3.1785	3.80197
CCG014152.1	CsMYB30	Chr06		R1	Myb_DNA-binding domain	#N/A	#N/A	#N/A	#N/A	#N/A	#N/A	#N/A	#N/A	#N/A	#N/A	#N/A	#N/A	0	0	0	0	0	0.270414	0.138172	0.149169	0	0	0	0	0	0
CCG046104.1	CsMYB83	Chr06		R1	Myb_DNA-binding domain	#N/A	#N/A	#N/A	#N/A	#N/A	#N/A	#N/A	#N/A	#N/A	#N/A	#N/A	#N/A	0	0.083476	0.093382	0.238853	0.032037	15.982	5.48769	1.93352	0.141041	0.090693	0	0	0	0
CCG046205.1	CsMYB84	Chr06		R1	Myb_DNA-binding domain	#N/A	#N/A	#N/A	#N/A	#N/A	#N/A	#N/A	#N/A	#N/A	#N/A	#N/A	#N/A	0	0	0	0	0	0	0	0	0	0	0	0	0	0
CCG001728.2	CsMYB100	Chr06		R2R3	Myb_DNA-binding domain	#N/A	#N/A	#N/A	#N/A	#N/A	#N/A	#N/A	#N/A	#N/A	#N/A	#N/A	#N/A	5.77068	4.20595	1.28572	1.80795	0.894945	6.84472	5.48051	5.03669	2.02002	2.87028	0.789604	4.55795	4.40826	4.49535
CCG005113.1	CsMYB107	Chr06		R2R3	Myb_DNA-binding domain	#N/A	#N/A	#N/A	#N/A	#N/A	#N/A	#N/A	#N/A	#N/A	#N/A	#N/A	#N/A	6.04807	0.677377	0	0	0	0.125688	0.098829	0.338661	0.067355	0	0	1.89883	2.70411	2.65573
CCG006530.1	CsMYB111	Chr06		R2R3	Myb_DNA-binding domain	#N/A	#N/A	#N/A	#N/A	#N/A	#N/A	#N/A	#N/A	#N/A	#N/A	#N/A	#N/A	0.812029	0.288019	0	0	0	0.051864	0	0	0.055639	0.014843	0	0.111088	0	0.170488
CCG014409.1	CsMYB130	Chr06		R2R3	Myb_DNA-binding domain	#N/A	#N/A	#N/A	#N/A	#N/A	#N/A	#N/A	#N/A	#N/A	#N/A	#N/A	#N/A	0	0	0	0	0	0	0	0	0	0	0	0	0	0
CCG014438.1	CsMYB131	Chr06		R2R3	Myb_DNA-binding domain	#N/A	#N/A	#N/A	#N/A	#N/A	#N/A	#N/A	#N/A	#N/A	#N/A	#N/A	#N/A	0	0	0	0	0	0	0	0	0	0	0	0	0	0
CCG026434.1	CsMYB163	Chr06		R2R3	Myb_DNA-binding domain	#N/A	#N/A	#N/A	#N/A	#N/A	#N/A	#N/A	#N/A	#N/A	#N/A	#N/A	#N/A	0	0.28227	0	0	0	0	0	0	0	0	0	1.34047	1.29507	1.07011
CCG039899.1	CsMYB210	Chr06		R2R3	Myb_CC_LHEQLE domain	#N/A	#N/A	#N/A	#N/A	#N/A	#N/A	#N/A	#N/A	#N/A	#N/A	#N/A	#N/A	14.1021	15.4937	17.9111	14.1938	18.2477	16.3774	5.91226	11.1721	5.51567	2.76384	9.2778	6.83349	7.20357	7.56172
CCG039924.1	CsMYB211	Chr06		R2R3	Myb_CC_LHEQLE domain	#N/A	#N/A	#N/A	#N/A	#N/A	#N/A	#N/A	#N/A	#N/A	#N/A	#N/A	#N/A	2.59053	2.13991	6.23254	7.34586	7.7485	5.04639	2.80946	5.87903	0.986494	1.80813	0.696806	1.16497	1.24589	0.77134
CCG040847.1	CsMYB213	Chr06		R2R3	Myb_DNA-binding domain	#N/A	#N/A	#N/A	#N/A	#N/A	#N/A	#N/A	#N/A	#N/A	#N/A	#N/A	#N/A	1.77127	1.62637	0.425646	0.6771	0.545385	3.09368	2.96544	4.29978	0.439162	0.769144	0.912272	0.999747	0.716239	0.366743
CCG044995.1	CsMYB225	Chr06		R2R3	Myb_DNA-binding domain	31.5686	7.81501	9.54113	8.72468	13.5449	0.069833	0.022351	0.052072	0.278241	0	0.136586	10.9046	0.058066	4.73272	0.03324	0	0	0.523655	0.125598	0.55457	40.072	34.9126	59.6803	3.93403	4.051	3.38645
CCG002736.1	CsMYB4		Chr07	R1	Myb_DNA-binding domain	#N/A	#N/A	#N/A	#N/A	#N/A	#N/A	#N/A	#N/A	#N/A	#N/A	#N/A	#N/A	3.20304	5.13824	27.2384	30.2729	35.9307	0	0.01266	0.031306	70.365	59.2292	81.1276	8.02815	8.08034	7.98452
CCG006714.1	CsMYB15		Chr07	R1	Myb_DNA-binding domain	#N/A	#N/A	#N/A	#N/A	#N/A	#N/A	#N/A	#N/A	#N/A	#N/A	#N/A	#N/A	2.91546	4.89673	6.16706	7.23046	5.78537	2.88837	2.74629	4.16081	1.47863	1.5915	1.2337	2.23124	1.74083	2.22985
CCG011988.2	CsMYB27		Chr07	R1	Myb_DNA-binding domain	9.9213	3.48894	8.38002	15.5171	18.2525	17.5358	1.59565	0.419931	0.253583	16.3053	23.7838	25.5596	0.807437	3.69386	44.0849	49.7703	34.7632	90.3644	57.0818	70.608	144.348	142.014	79.2833	11.0938	12.8959	13.1968
CCG020974.1	CsMYB41		Chr07	R1	Myb_DNA-binding domain	#N/A	#N/A	#N/A	#N/A	#N/A	#N/A	#N/A	#N/A	#N/A	#N/A	#N/A	#N/A	0	0.058523	0	0	0	0	0.046928	0	0	0	0	0	0.595042	0
CCG023476.1	CsMYB43		Chr07	R1	Myb_DNA-binding domain	#N/A	#N/A	#N/A	#N/A	#N/A	#N/A	#N/A	#N/A	#N/A	#N/A	#N/A	#N/A	0	0	0	0	0	0	0	0	0	0	0	0	0	0
CCG045367.1	CsMYB78		Chr07	R1	Myb_DNA-binding domain	1.92577	6.03016	1.36908	14.7784	9.72346	6.29422	43.8384	25.3422	42.0378	3.06651	3.73006	4.8394	21.4627	21.8198	24.059	8.40418	7.37982	50.6261	23.9673	29.2282	7.30662	9.63377	9.45408	6.16185	7.38471	7.85142
CCG013009.1	CsMYB128		Chr07	R2R3	Myb_DNA-binding domain	#N/A	#N/A	#N/A	#N/A	#N/A	#N/A	#N/A	#N/A	#N/A	#N/A	#N/A	#N/A	11.1951	7.87423	0.371814	0.182156	0	4.38436	9.78866	8.79096	0.965752	2.93968	0.911701	1.95604	1.15883	1.80441
CCG016915.1	CsMYB141		Chr07	R2R3	Myb_DNA-binding domain	2.05756	2.37675	2.01382	1.74938	2.72358	2.20855	0.160242	0.126727	0.07053	2.01322	3.32206	2.45193	4.33084	7.89113	12.033	18.9558	11.8934	2.41732	2.53831	6.07301	10.4321	6.84593	8.70143	3.89781	3.68606	3.82761
CCG016944.1	CsMYB142		Chr07	R2R3	Myb_DNA-binding domain	#N/A	#N/A	#N/A	#N/A	#N/A	#N/A	#N/A	#N/A	#N/A	#N/A	#N/A	#N/A	0.18345	0.145617	0	0	0	14.2974	15.5287	7.43412	0	0	0	1.54971	0.662698	0.843739
CCG017288.2	CsMYB143		Chr07	R2R3	Myb_DNA-binding domain	#N/A	#N/A	#N/A	#N/A	#N/A	#N/A	#N/A	#N/A	#N/A	#N/A	#N/A	#N/A	2.79929	11.6012	0	0	0	6.22701	10.1567	7.08278	0.034881	0.362994	0.085708	3.26606	3.69812	3.64765
CCG035262.1	CsMYB194		Chr07	R2R3	Myb_DNA-binding domain	16.8969	8.3216	15.3418	14.8452	17.9578	13.5704	1.73562	0.517725	0.894051	20.6981	28.332	26.2188	1.98826	1.53517	42.0238	47.8537	42.6239	12.7736	11.5447	12.311	54.0768	63.798	51.0157	7.26268	7.69882	7.34145
CCG039822.1	CsMYB208		Chr07	R2R3	Myb_DNA-binding domain	#N/A	#N/A	#N/A	#N/A	#N/A	#N/A	#N/A	#N/A	#N/A	#N/A	#N/A	#N/A	0	0	0.010502	0	0	0.245371	0.235684	0.731647	0.052377	0.01283	0.012393	0.071002	0.175514	0.268271
CCG039823.2	CsMYB209		Chr07	R2R3	Myb_DNA-binding domain	#N/A	#N/A	#N/A	#N/A	#N/A	#N/A	#N/A	#N/A	#N/A	#N/A	#N/A	#N/A	3.16427	0	0	0	0	3.92144	5.27035	3.98745	0.300084	0	0.000114	3.30474	2.93278	2.33146
CCG041521.1	CsMYB216		Chr07	R2R3	Myb_CC_LHEQLE domain	#N/A	#N/A	#N/A	#N/A	#N/A	#N/A	#N/A	#N/A	#N/A	#N/A	#N/A	#N/A	1.85054	1.14699	4.29335	4.02921	5.21741	9.23352	7.15709	13.0405	0.823422	0.879331	1.44653	0.508096	0.964441	0.697899
CCG046351.1	CsMYB229		Chr07	R2R3	Myb_DNA-binding domain	#N/A	#N/A	#N/A	#N/A	#N/A	#N/A	#N/A	#N/A	#N/A	#N/A	#N/A	#N/A	1.70428	1.89404	0.092745	0.040011	0.280248	1.24026	5.74366	3.94665	0.060056	0.532798	0.071051	5.01778	4.87254	5.93081
CCG046359.1	CsMYB230		Chr07	R2R3	Myb_DNA-binding domain	#N/A	#N/A	#N/A	#N/A	#N/A	#N/A	#N/A	#N/A	#N/A	#N/A	#N/A	#N/A	1.65343	0.264133	0.074784	0	0.064928	0.081276	0	0	0	0	0	0.093689	0.044984	0.208671
CCG046446.2	CsMYB231		Chr07	R2R3	Myb_DNA-binding domain	#N/A	#N/A	#N/A	#N/A	#N/A	#N/A	#N/A	#N/A	#N/A	#N/A	#N/A	#N/A	2.22843	6.13747	0	0	0	0	0	0	2.47117	1.33572	2.0789	2.12535	2.71916	2.09186
CCG046505.1	CsMYB232		Chr07	R2R3	Myb_DNA-binding domain	#N/A	#N/A	#N/A	#N/A	#N/A	#N/A	#N/A	#N/A	#N/A	#N/A	#N/A	#N/A	27.7527	34.849	17.7084	17.3111	16.0771	63.9118	32.6089	37.9701	13.0825	4.28209	3.00345	10.2731	9.79131	11.4873
CCG052565.1	CsMYB252		Chr07	R2R3	Myb_DNA-binding domain	#N/A	#N/A	#N/A	#N/A	#N/A	#N/A	#N/A	#N/A	#N/A	#N/A	#N/A	#N/A	16.9474	16.8307	12.5132	11.9861	13.2341	15.8342	12.6923	11.4473	8.97915	7.5155	9.77646	10.589	10.2636	11.1337
CCG002974.1	CsMYB6		Chr08	R1	Myb_DNA-binding domain	#N/A	#N/A	#N/A	#N/A	#N/A	#N/A	#N/A	#N/A	#N/A	#N/A	#N/A	#N/A	0	0	0	0	0	0	0	0	0	0	0	0.122107	0.042258	0
CCG006445.1	CsMYB13		Chr08	R1	Myb_DNA-binding domain	#N/A	#N/A	#N/A	#N/A	#N/A	#N/A	#N/A	#N/A	#N/A	#N/A	#N/A	#N/A	0.113605	0	0	0.176189	0.313892	2.03571	0.768563	1.68877	0.18632	0.323335	0.026686	0.017174	0.067084	0.030082
CCG006575.1	CsMYB14		Chr08	R1	Myb_DNA-binding domain	#N/A	#N/A	#N/A	#N/A	#N/A	#N/A	#N/A	#N/A	#N/A	#N/A	#N/A	#N/A	0	0.128642	0	0	0	0.069944	0	0	0	0	0	0.07362	0.118773	0.372257
CCG006806.1	CsMYB16		Chr08	R1	Myb_DNA-binding domain	#N/A	#N/A	#N/A	#N/A	#N/A	#N/A	#N/A	#N/A	#N/A	#N/A	#N/A	#N/A	0.471255	2.93791	0.134917	0.847451	1.33027	0.869027	0.626918	0.668399	0.461795	1.01303	0.408521	0.554374	0.697026	0.550737
CCG006816.1	CsMYB17		Chr08	R1	Myb_DNA-binding domain	#N/A	#N/A	#N/A	#N/A	#N/A	#N/A	#N/A	#N/A	#N/A	#N/A	#N/A	#N/A	8.35177	14.0578	2.9622	4.0128	4.45219	27.465	23.621	18.8404	2.71909	3.59284	2.50765	12.2445	17.7168	17.6596
CCG019440.1	CsMYB39		Chr08	R1	Myb_DNA-binding domain	#N/A	#N/A	#N/A	#N/A	#N/A	#N/A	#N/A	#N/A	#N/A	#N/A	#N/A	#N/A	1.5357	1.10647	0.849281	1.80469	1.59271	0.976915	0.548734	0.638809	0.734615	0.734421	0.909393	0.43128	0.943122	0.135754
CCG021035.1	CsMYB42		Chr08	R1	Myb_DNA-binding domain	#N/A	#N/A	#N/A	#N/A	#N/A	#N/A	#N/A	#N/A	#N/A	#N/A	#N/A	#N/A	1.03316	0.979646	0	0	0.210381	6.92624	22.6155	0.333984	0	0.054477	0	1.1339	2.13458	1.45532
CCG025208.1	CsMYB48		Chr08	R1	Myb_DNA-binding domain	1.94309	2.20974	2.06771	1.1383	4.32475	3.91303	4.51297	6.35094	3.46423	6.17544	3.27778	1.76654	5.97456	5.46098	0.932245	4.39724	6.31531	0.697893	0.217725	6.90996	3.61556	0.028853	1.64399	0.484505	2.03053	2.66178
CCG030785.1	CsMYB56		Chr08	R1	Myb_DNA-binding domain	#N/A	#N/A	#N/A	#N/A	#N/A	#N/A	#N/A	#N/A	#N/A	#N/A	#N/A	#N/A	0	0	0	0	0	0	0	0.096168	0	0	0	0.101177	0.027314	0.225032
CCG043456.1	CsMYB77		Chr08	R1	Myb_DNA-binding domain	#N/A	#N/A	#N/A	#N/A	#N/A	#N/A	#N/A	#N/A	#N/A	#N/A	#N/A	#N/A	0.827497	0	0	0	0	0.010737	0	0	0	0	0	0	0	0
CCG001387.2	CsMYB98		Chr08	R2R3	Myb_DNA-binding domain	#N/A	#N/A	#N/A	#N/A	#N/A	#N/A	#N/A	#N/A	#N/A	#N/A	#N/A	#N/A	7.90978	5.09212	1.58132	1.55615	0.626446	12.2429	8.42631	10.1455	3.61161	8.81764	2.87493	4.11574	3.63422	3.42329
CCG002949.1	CsMYB103		Chr08	R2R3	Myb_DNA-binding domain	#N/A	#N/A	#N/A	#N/A	#N/A	#N/A	#N/A	#N/A	#N/A	#N/A	#N/A	#N/A	0	0	0	0	0	0	0	0	0	0	0	0.235324	0.5289	0.432111
CCG010951.1	CsMYB123		Chr08	R2R3	Myb_DNA-binding domain	#N/A	#N/A	#N/A	#N/A	#N/A	#N/A	#N/A	#N/A	#N/A	#N/A	#N/A	#N/A	33.1182	1.54149	0	0.209307	0.02265	0.239227	0.618137	0.288945	0	0	0.028852	4.97412	3.92238	4.57634
CCG017635.1	CsMYB144		Chr08	R2R3	Response regulator receiver domain	4.03227	2.06052	2.37518	1.7858	2.66931	2.03393	5.44285	5.65472	5.91819	2.81555	2.90983	3.70106	5.95637	7.92898	10.696	6.37448	9.90387	22.2795	8.06785	13.828	4.84232	2.54069	4.94827	4.14814	7.55965	7.2208
CCG033292.1	CsMYB184		Chr08	R2R3	Myb_DNA-binding domain	12.8265	5.83307	5.38377	5.06762	10.2398	0.061911	0	0.023563	0.009677	0.024404	0	4.98715	1.02578	10.085	0	0	0	0	0	0.063657	19.5322	21.5225	35.0149	4.22901	4.32517	4.16401
CCG012973.1	CsMYB28		Chr09	R1	Myb_DNA-binding domain	1.43529	2.56968	2.00817	3.68379	14.7856	6.80672	0.107305	0.12029	0.230159	7.81821	4.10926	3.56882	14.0977	7.33345	22.7994	16.0247	13.1183	0.171679	0.141209	0	28.2384	10.6665	22.8702	1.50943	1.22034	1.49087
CCG016223.1	CsMYB35		Chr09	R1	Myb_DNA-binding domain	0.093616	0.07186	0.123325	1.56318	1.02841	1.60757	1.19138	1.05914	0.293467	1.76937	1.27839	0.850976	0.583098	0.284965	0.640115	0.443986	0.860679	1.74006	1.79836	2.00417	0.997285	0.91963	1.8281	2.7094	3.09759	3.11605
CCG032379.1	CsMYB58		Chr09	R1	Myb_DNA-binding domain	#N/A	#N/A	#N/A	#N/A	#N/A	#N/A	#N/A	#N/A	#N/A	#N/A	#N/A	#N/A	2.62772	2.68388	6.33979	19.6081	2.19778	0	0	0	1.36982	0.582501	0.855703	0	0	0
CCG036452.1	CsMYB64		Chr09	R1	Myb_DNA-binding domain	#N/A	#N/A	#N/A	#N/A	#N/A	#N/A	#N/A	#N/A	#N/A	#N/A	#N/A	#N/A	1.18654	0	0	0.3174	0.074281	0.174836	0	0.296386	0.310983	0	0	0.14966	0.439079	0.20372
CCG000165.2	CsMYB93		Chr09	R2R3	Myb_DNA-binding domain	#N/A	#N/A	#N/A	#N/A	#N/A	#N/A	#N/A	#N/A	#N/A	#N/A	#N/A	#N/A	0.408391	0.58811	0.691175	0.750068	0.850237	0.48118	0.258023	0.420898	0.194183	0.348192	0.468044	0.802921	0.744352	0.702453
CCG000227.1	CsMYB94		Chr09	R2R3	Myb_DNA-binding domain	#N/A	#N/A	#N/A	#N/A	#N/A	#N/A	#N/A	#N/A	#N/A	#N/A	#N/A	#N/A	12.181	14.173	11.801	19.0476	12.3244	28.0229	27.0868	38.367	32.1486	21.589	12.4257	15.4903	15.9787	16.2504
CCG000414.1	CsMYB95		Chr09	R2R3	Myb_DNA-binding domain	#N/A	#N/A	#N/A	#N/A	#N/A	#N/A	#N/A	#N/A	#N/A	#N/A	#N/A	#N/A	0	0	0	0	0	0	0	0	0	0	0	0	0	0.002456
CCG000419.1	CsMYB96		Chr09	R2R3	Myb_DNA-binding domain	#N/A	#N/A	#N/A	#N/A	#N/A	#N/A	#N/A	#N/A	#N/A	#N/A	#N/A	#N/A	15.3159	16.238	10.0706	10.0079	5.98656	3.5995	8.28729	7.22316	15.8273	43.769	27.5797	16.2761	14.4073	14.2127
CCG015382.1	CsMYB132		Chr09	R2R3	Myb_DNA-binding domain	#N/A	#N/A	#N/A	#N/A	#N/A	#N/A	#N/A	#N/A	#N/A	#N/A	#N/A	#N/A	0	0	0	0	0	0.267533	1.45353	0.321065	0	0	0	0.08574	0	0
CCG016263.1	CsMYB138		Chr09	R2R3	Myb_CC_LHEQLE domain	#N/A	#N/A	#N/A	#N/A	#N/A	#N/A	#N/A	#N/A	#N/A	#N/A	#N/A	#N/A	0.336543	0.508371	0.039414	0.155584	0	0.106306	0.216209	0.049356	0.153025	0	0	0.123242	0.072874	0
CCG032107.1	CsMYB179		Chr09	R2R3	Myb_DNA-binding domain	#N/A	#N/A	#N/A	#N/A	#N/A	#N/A	#N/A	#N/A	#N/A	#N/A	#N/A	#N/A	0	4.19388	0	0	0	1.52228	1.97351	2.01524	0.149775	0.198537	0.045457	3.04817	2.20142	2.84102
CCG032372.1	CsMYB180		Chr09	R2R3	Myb_DNA-binding domain	#N/A	#N/A	#N/A	#N/A	#N/A	#N/A	#N/A	#N/A	#N/A	#N/A	#N/A	#N/A	0	0.284652	0	0	0	0	0	0.085164	0	0	0	0	0.092467	0
CCG032556.1	CsMYB181		Chr09	R2R3	Myb_DNA-binding domain	#N/A	#N/A	#N/A	#N/A	#N/A	#N/A	#N/A	#N/A	#N/A	#N/A	#N/A	#N/A	1.8678	4.49347	0	0	0	0	0	0	0	0	0	1.6623	1.46711	1.55857
CCG032582.1	CsMYB182		Chr09	R2R3	Myb_DNA-binding domain	#N/A	#N/A	#N/A	#N/A	#N/A	#N/A	#N/A	#N/A	#N/A	#N/A	#N/A	#N/A	2.33317	12.3375	1.02458	0.195823	0.067711	55.7359	37.051	88.8696	22.9427	22.2476	34.3213	1.26741	0.70961	0.771278
CCG033255.1	CsMYB183		Chr09	R2R3	Myb_DNA-binding domain	#N/A	#N/A	#N/A	#N/A	#N/A	#N/A	#N/A	#N/A	#N/A	#N/A	#N/A	#N/A	28.1549	20.7475	5.71391	5.33045	8.04193	6.77012	7.6118	6.14743	1.50427	3.04704	3.66373	8.34043	8.44398	8.85509
CCG033644.1	CsMYB185		Chr09	R2R3	Myb_DNA-binding domain	#N/A	#N/A	#N/A	#N/A	#N/A	#N/A	#N/A	#N/A	#N/A	#N/A	#N/A	#N/A	16.9949	3.70966	2.21541	1.80071	1.90784	3.57219	1.50698	2.35926	2.05611	1.01818	1.34834	19.1703	19.6535	17.925
CCG039564.1	CsMYB207		Chr09	R2R3	Myb_DNA-binding domain	#N/A	#N/A	#N/A	#N/A	#N/A	#N/A	#N/A	#N/A	#N/A	#N/A	#N/A	#N/A	0.138987	0	0.136855	0	0	2.54852	2.93782	3.31856	0.149942	0.100101	0.152408	1.5055	1.94635	1.67258
CCG046754.1	CsMYB234		Chr09	R2R3	Response regulator receiver domain	#N/A	#N/A	#N/A	#N/A	#N/A	#N/A	#N/A	#N/A	#N/A	#N/A	#N/A	#N/A	1.05318	2.01029	7.70934	7.62828	6.86655	43.7138	27.3403	33.1065	4.46096	4.14998	1.95162	3.1219	3.40461	3.05046
CCG021926.1	CsMYB263		Chr09	R1R2R3	Myb_Cef domain	#N/A	#N/A	#N/A	#N/A	#N/A	#N/A	#N/A	#N/A	#N/A	#N/A	#N/A	#N/A	10.5608	5.44405	10.3758	9.57867	9.81693	5.70641	4.47166	3.5375	2.01828	1.85564	1.76373	6.31675	6.80661	6.06926
CCG000877.1	CsMYB2		Chr10	R1	Myb_DNA-binding domain	#N/A	#N/A	#N/A	#N/A	#N/A	#N/A	#N/A	#N/A	#N/A	#N/A	#N/A	#N/A	0.08263	0.04906	1.90762	1.66422	0.992105	1.20162	3.15802	5.78389	0.920272	0.540214	0.493757	1.00278	1.16306	1.10198
CCG003731.2	CsMYB7		Chr10	R1	Myb_DNA-binding domain	1.34108	2.5113	1.04913	2.45804	3.42644	2.53809	11.9105	9.13769	6.32434	2.72932	2.97694	4.06768	26.6452	39.6342	13.8016	12.6689	14.6149	9.51109	12.4516	6.681	25.5248	19.6151	30.1637	13.5756	13.4425	14.7565
CCG014208.1	CsMYB31		Chr10	R1	Myb_DNA-binding domain	#N/A	#N/A	#N/A	#N/A	#N/A	#N/A	#N/A	#N/A	#N/A	#N/A	#N/A	#N/A	46.2465	68.4237	44.5165	62.3431	48.9467	161.749	100.234	115.86	39.2109	30.6375	26.2764	42.6855	37.838	37.4379
CCG047400.1	CsMYB86		Chr10	R1	Myb_DNA-binding domain	#N/A	#N/A	#N/A	#N/A	#N/A	#N/A	#N/A	#N/A	#N/A	#N/A	#N/A	#N/A	2.6075	3.12945	2.74235	12.9526	5.8844	13.0929	15.185	8.64713	11.1572	15.9052	2.81716	1.7638	1.806	1.61958
CCG000968.1	CsMYB97		Chr10	R2R3	Myb_DNA-binding domain	#N/A	#N/A	#N/A	#N/A	#N/A	#N/A	#N/A	#N/A	#N/A	#N/A	#N/A	#N/A	0.304399	0.347345	1.27012	0.411867	1.08817	2.87665	2.73825	3.01005	1.01644	2.01049	2.08974	1.30178	1.53086	1.48744
CCG038566.1	CsMYB204		Chr10	R2R3	Myb_DNA-binding domain	#N/A	#N/A	#N/A	#N/A	#N/A	#N/A	#N/A	#N/A	#N/A	#N/A	#N/A	#N/A	13.9597	25.4691	14.0801	8.39481	9.64117	24.5283	67.0718	73.2842	36.7007	32.5585	26.1275	69.4012	71.7774	68.8799
CCG049844.1	CsMYB243		Chr10	R2R3	Myb_CC_LHEQLE domain	1.88986	0.849856	1.62225	4.10511	8.00346	7.14979	3.40267	3.1604	2.55818	4.13388	2.94512	3.11258	1.54669	1.68774	32.0863	37.1957	27.4942	10.2275	7.87113	6.30946	8.95061	2.8778	1.50083	2.32599	1.76707	1.96567
CCG008621.1	CsMYB261		Chr10	R1R2R3	Myb_DNA-binding domain	#N/A	#N/A	#N/A	#N/A	#N/A	#N/A	#N/A	#N/A	#N/A	#N/A	#N/A	#N/A	1.5583	1.29109	1.82591	2.19526	1.92702	1.67948	1.44278	1.29365	0.412771	0.394248	1.20225	1.22087	0.977197	0.867434
CCG001452.1	CsMYB99	Chr11		R2R3	Myb_CC_LHEQLE domain	#N/A	#N/A	#N/A	#N/A	#N/A	#N/A	#N/A	#N/A	#N/A	#N/A	#N/A	#N/A	0	0	0	0	0	0	0	0.048614	0	0	0	0	0	0.023593
CCG005284.1	CsMYB108	Chr11		R2R3	Myb_DNA-binding domain	1.79778	1.29532	1.54813	1.39478	1.24578	1.39531	4.75045	4.21614	4.21215	1.01095	1.0365	1.8461	5.14683	4.93498	8.87498	7.88802	9.65385	9.93499	6.97388	5.47205	1.78911	1.82395	2.94998	6.11252	6.55043	6.60796
CCG028532.1	CsMYB167	Chr11		R2R3	Myb_DNA-binding domain	#N/A	#N/A	#N/A	#N/A	#N/A	#N/A	#N/A	#N/A	#N/A	#N/A	#N/A	#N/A	1.03567	4.91473	0	0	0	0	0	0	2.99781	2.22193	2.13142	2.19094	2.60006	1.96148
CCG040092.1	CsMYB212	Chr11		R2R3	Myb_DNA-binding domain	#N/A	#N/A	#N/A	#N/A	#N/A	#N/A	#N/A	#N/A	#N/A	#N/A	#N/A	#N/A	1.20898	0.579346	0	0	0	2.22996	0.678687	1.71338	1.86326	4.20187	1.71629	3.47929	3.8825	4.47014
CCG044520.1	CsMYB221	Chr11		R2R3	Myb_DNA-binding domain	#N/A	#N/A	#N/A	#N/A	#N/A	#N/A	#N/A	#N/A	#N/A	#N/A	#N/A	#N/A	1.55691	0.04964	6.71385	14.623	15.0656	0.043342	0.2238	0.050121	25.815	21.4674	18.6769	0.073681	0.019525	0.035274
CCG048005.1	CsMYB238	Chr11		R2R3	Myb_CC_LHEQLE domain	0.276095	2.07836	0.285257	5.76351	1.23031	1.77516	2.5188	2.19698	1.63056	3.44395	1.2214	3.60736	2.7894	6.49546	1.51399	0.70331	0.66702	1.18649	4.37287	0.617951	0.627185	0.860404	0.523303	0.874192	1.16416	0.671503
CCG050127.2	CsMYB246	Chr11		R2R3	Myb_CC_LHEQLE domain	#N/A	#N/A	#N/A	#N/A	#N/A	#N/A	#N/A	#N/A	#N/A	#N/A	#N/A	#N/A	14.0177	8.22367	22.972	21.5276	17.6603	28.2177	23.4691	28.2357	2.41745	1.23863	1.14753	1.02143	1.22801	1.37023
CCG002784.1	CsMYB5		Chr13	R1	Myb_DNA-binding domain	4.14562	1.89211	3.35625	1.47662	2.23946	1.07137	0.02416	0.095415	0.063329	0.618997	1.93593	1.85327	0.163407	0	1.46962	1.24593	1.04393	94.5208	95.8624	83.376	2.41091	2.86121	1.02483	0.289278	0.434199	0.263986
CCG009058.1	CsMYB21		Chr13	R1	Myb_DNA-binding domain	#N/A	#N/A	#N/A	#N/A	#N/A	#N/A	#N/A	#N/A	#N/A	#N/A	#N/A	#N/A	1.78188	7.45453	17.3331	14.2189	11.3494	25.939	43.4683	62.9335	50.9687	34.8767	28.9053	7.68346	6.35124	6.79203
CCG024792.1	CsMYB47		Chr13	R1	Myb_DNA-binding domain	#N/A	#N/A	#N/A	#N/A	#N/A	#N/A	#N/A	#N/A	#N/A	#N/A	#N/A	#N/A	13.4247	43.058	0.408403	0.464429	0.500874	0.246621	1.01853	0.284592	0.187986	0.175649	0.154313	5.93082	4.68539	4.21427
CCG030215.1	CsMYB52		Chr13	R1	Myb_DNA-binding domain	#N/A	#N/A	#N/A	#N/A	#N/A	#N/A	#N/A	#N/A	#N/A	#N/A	#N/A	#N/A	0	0	0.559976	1.14275	0.775157	0	0	0	7.2579	1.06699	0	0.601915	0.212194	0.222139
CCG045924.1	CsMYB82		Chr13	R1	Myb_DNA-binding domain	#N/A	#N/A	#N/A	#N/A	#N/A	#N/A	#N/A	#N/A	#N/A	#N/A	#N/A	#N/A	8.87571	8.268	2.76281	3.59662	3.08596	6.34793	8.02627	10.2098	4.78986	1.94924	1.77025	18.8345	20.4076	20.6386
CCG007715.1	CsMYB114		Chr13	R2R3	Myb_DNA-binding domain	#N/A	#N/A	#N/A	#N/A	#N/A	#N/A	#N/A	#N/A	#N/A	#N/A	#N/A	#N/A	0.448398	0.181232	2.71037	4.55678	4.7139	638.654	490.005	236.142	5.88373	4.47144	7.51726	2.53173	4.6538	4.44918
CCG007717.1	CsMYB115		Chr13	R2R3	Myb_DNA-binding domain	#N/A	#N/A	#N/A	#N/A	#N/A	#N/A	#N/A	#N/A	#N/A	#N/A	#N/A	#N/A	1.07522	0.437919	49.8176	38.3398	53.4577	1683.03	1725.35	1213.92	54.4591	59.2599	57.3386	11.9336	13.248	14.1257
CCG015679.1	CsMYB133		Chr13	R2R3	Myb_DNA-binding domain	#N/A	#N/A	#N/A	#N/A	#N/A	#N/A	#N/A	#N/A	#N/A	#N/A	#N/A	#N/A	1.67427	0.586186	0	0	0	0.541651	0.830698	1.03664	2.33641	1.73673	1.56948	4.24416	3.72419	4.63242
CCG015728.1	CsMYB134		Chr13	R2R3	Myb_DNA-binding domain	#N/A	#N/A	#N/A	#N/A	#N/A	#N/A	#N/A	#N/A	#N/A	#N/A	#N/A	#N/A	2.35731	2.83034	6.68526	3.4918	2.44259	25.0761	23.4479	31.94	14.235	18.826	16.7541	1.52799	0.978891	0.60686
CCG021712.1	CsMYB153		Chr13	R2R3	Myb_CC_LHEQLE domain	4.31241	2.1577	3.31028	14.898	15.6945	6.22765	1.19919	1.40152	0.804544	13.9122	14.3365	11.6274	0.63172	0.197878	10.2333	10.2571	7.20718	12.3447	6.83532	12.4193	9.90258	5.65889	3.5149	1.01555	0.651739	0.95831
CCG021732.1	CsMYB154		Chr13	R2R3	Myb_CC_LHEQLE domain	#N/A	#N/A	#N/A	#N/A	#N/A	#N/A	#N/A	#N/A	#N/A	#N/A	#N/A	#N/A	5.67666	6.48768	4.68972	6.47425	3.07776	2.85737	2.50451	2.19833	1.07413	1.90244	2.49876	2.54537	2.2081	1.88726
CCG033807.1	CsMYB187		Chr13	R2R3	Myb_DNA-binding domain	1.37985	0.915157	1.44164	0.535785	0.555941	0.566868	0.272532	0.036862	0.055356	0.505602	0.295874	0.56855	1.34993	2.69634	0.710519	0.668959	0.812035	2.48094	1.91266	2.31501	0.823968	0.584852	0.798497	2.63974	2.39895	2.64625
CCG036683.1	CsMYB198		Chr13	R2R3	Myb_DNA-binding domain	#N/A	#N/A	#N/A	#N/A	#N/A	#N/A	#N/A	#N/A	#N/A	#N/A	#N/A	#N/A	1.23339	1.63057	0.251445	0.325081	0.153621	0.883672	0.335995	0.337703	0.417541	0.680781	0.239215	0.874269	1.1164	1.11231
CCG045949.1	CsMYB226		Chr13	R2R3	Myb_DNA-binding domain	#N/A	#N/A	#N/A	#N/A	#N/A	#N/A	#N/A	#N/A	#N/A	#N/A	#N/A	#N/A	6.11356	22.4503	0	0.079765	0.080111	2.13345	2.77485	0.313954	0	0.041708	0.114118	25.5586	24.1244	24.2237
CCG046008.1	CsMYB227		Chr13	R2R3	Myb_DNA-binding domain	#N/A	#N/A	#N/A	#N/A	#N/A	#N/A	#N/A	#N/A	#N/A	#N/A	#N/A	#N/A	9.90468	15.8628	0.602797	0.396651	0.161417	5.13618	10.427	12.7151	3.6726	4.10617	5.72693	5.17696	5.58353	5.97739
CCG046956.1	CsMYB235		Chr13	R2R3	Myb_DNA-binding domain	5.58465	6.04697	6.22287	23.6009	13.3817	16.6447	23.6984	6.75239	5.3323	13.6806	14.9501	19.6485	1.639	3.42368	34.6966	16.3157	16.402	249.318	209.301	237.527	10.5546	10.4708	7.83489	2.13848	3.91875	3.71099
CCG007654.1	CsMYB260		Chr13	R1R2R3	Myb_DNA-binding domain	7.66707	3.80465	3.42494	4.56538	5.13749	4.2194	10.0306	8.50931	11.4348	3.50776	4.42644	5.08446	11.6872	6.16668	17.6921	9.45527	24.2052	33.0003	20.3979	24.2917	12.8232	4.02409	4.26309	3.81207	4.12259	4.29384
CCG046955.1	CsMYB266		Chr13	R1R2R3R4	Myb_DNA-binding domain	#N/A	#N/A	#N/A	#N/A	#N/A	#N/A	#N/A	#N/A	#N/A	#N/A	#N/A	#N/A	0.568671	1.51339	1.43524	1.29021	1.59377	23.5077	21.8118	12.12	1.23285	0.880946	0.583366	0.556309	0.908338	0.60664
CCG034218.1	CsMYB59	Chr14		R1	Myb_DNA-binding domain	#N/A	#N/A	#N/A	#N/A	#N/A	#N/A	#N/A	#N/A	#N/A	#N/A	#N/A	#N/A	0.168873	18.5417	0	0	0	0	0	0	0	0	0.054927	0	3.4714	3.02251
CCG038647.1	CsMYB73	Chr14		R1	Myb_DNA-binding domain	#N/A	#N/A	#N/A	#N/A	#N/A	#N/A	#N/A	#N/A	#N/A	#N/A	#N/A	#N/A	7.63138	1.0636	0.476883	6.3508	0.225816	0.054088	0	0.154924	2.20652	1.29676	1.11305	0.331721	0.439969	0.166574
CCG045715.1	CsMYB79	Chr14		R1	Myb_DNA-binding domain	#N/A	#N/A	#N/A	#N/A	#N/A	#N/A	#N/A	#N/A	#N/A	#N/A	#N/A	#N/A	0.349363	1.77473	24.6481	53.2082	43.6052	0.947575	0.651399	0.243126	62.6122	25.5865	7.90222	1.97072	2.02706	2.47085
CCG045716.1	CsMYB80	Chr14		R1	Myb_DNA-binding domain	#N/A	#N/A	#N/A	#N/A	#N/A	#N/A	#N/A	#N/A	#N/A	#N/A	#N/A	#N/A	0	0	0.062796	0.081939	0.097555	0	0	0	0.986042	0.375565	0.081762	0.08883	0.213286	0.017832
CCG045769.1	CsMYB81	Chr14		R1	Myb_DNA-binding domain	#N/A	#N/A	#N/A	#N/A	#N/A	#N/A	#N/A	#N/A	#N/A	#N/A	#N/A	#N/A	0.54037	0.998053	0.347925	0.377201	0.336527	168.092	139.772	152.799	3.66895	6.99527	1.56256	0.65467	0.574199	0.382041
CCG002476.1	CsMYB101	Chr14		R2R3	Myb_DNA-binding domain	#N/A	#N/A	#N/A	#N/A	#N/A	#N/A	#N/A	#N/A	#N/A	#N/A	#N/A	#N/A	0	0.500483	1.32801	2.13784	0.996417	0.650945	0.264133	0.599574	0.650834	0.098959	1.19193	0.870569	0.535441	0.508732
CCG006666.1	CsMYB112	Chr14		R2R3	Myb_DNA-binding domain	#N/A	#N/A	#N/A	#N/A	#N/A	#N/A	#N/A	#N/A	#N/A	#N/A	#N/A	#N/A	0.019788	0	0	0	0	0.501141	0.299952	0.584816	0	0	0	0.265009	0.172031	0.066937
CCG024438.1	CsMYB158	Chr14		R2R3	Myb_DNA-binding domain	#N/A	#N/A	#N/A	#N/A	#N/A	#N/A	#N/A	#N/A	#N/A	#N/A	#N/A	#N/A	0.055309	0	0	0	0.097226	0	0	0	0	0	0	0	0	0
CCG002527.1	CsMYB258	Chr14		R1R2R3	Myb_DNA-binding domain	#N/A	#N/A	#N/A	#N/A	#N/A	#N/A	#N/A	#N/A	#N/A	#N/A	#N/A	#N/A	1.89342	1.22657	0.44919	0.019635	0.01441	0.421985	0.249596	0.18893	0.071488	0.099351	0.117564	0.189947	0.683166	0.228818
CCG006643.1	CsMYB259	Chr14		R1R2R3	Myb_DNA-binding domain	#N/A	#N/A	#N/A	#N/A	#N/A	#N/A	#N/A	#N/A	#N/A	#N/A	#N/A	#N/A	16.6884	27.997	17.5588	20.1728	20.7463	22.5562	13.9831	14.3332	6.69797	4.56335	9.32109	8.27071	9.01664	8.15459
CCG030495.1	CsMYB53	Chr15		R1	Myb_DNA-binding domain	#N/A	#N/A	#N/A	#N/A	#N/A	#N/A	#N/A	#N/A	#N/A	#N/A	#N/A	#N/A	0.05116	0	0	0	0	0.04652	0.212692	0.160364	0	0.017116	0	0.088247	0.034504	0.186033
CCG030548.2	CsMYB54	Chr15		R1	Myb_DNA-binding domain	#N/A	#N/A	#N/A	#N/A	#N/A	#N/A	#N/A	#N/A	#N/A	#N/A	#N/A	#N/A	4.5482	2.8102	2.38363	2.54889	2.83475	2.6799	2.50085	3.07318	0.791865	0.693058	1.01169	2.99357	3.59699	3.35935
CCG002853.1	CsMYB102	Chr15		R2R3	Myb_DNA-binding domain	#N/A	#N/A	#N/A	#N/A	#N/A	#N/A	#N/A	#N/A	#N/A	#N/A	#N/A	#N/A	4.71149	3.35171	3.83112	3.88287	2.27878	3.80937	2.73851	4.24241	0.599924	0.776223	1.6288	2.38645	2.40714	2.36827
CCG009227.1	CsMYB117	Chr15		R2R3	Myb_CC_LHEQLE domain	#N/A	#N/A	#N/A	#N/A	#N/A	#N/A	#N/A	#N/A	#N/A	#N/A	#N/A	#N/A	12.4269	12.6094	16.5167	17.9291	17.9225	16.1664	9.66158	10.0833	8.73994	6.13516	8.935	12.4984	10.9686	11.1915
CCG018976.1	CsMYB146	Chr15		R2R3	Myb_DNA-binding domain	#N/A	#N/A	#N/A	#N/A	#N/A	#N/A	#N/A	#N/A	#N/A	#N/A	#N/A	#N/A	0	0.279841	0	0	0	15.4555	8.68877	8.56206	0	0	0.094548	0.651129	1.59418	1.41067
CCG025936.1	CsMYB162	Chr15		R2R3	Myb_DNA-binding domain	#N/A	#N/A	#N/A	#N/A	#N/A	#N/A	#N/A	#N/A	#N/A	#N/A	#N/A	#N/A	3.43119	6.14311	0.180327	0.137007	0.11656	1.30974	2.04688	2.4179	0.367715	0.248927	0.809018	1.73495	1.85586	1.63123
CCG030498.1	CsMYB174	Chr15		R2R3	Myb_DNA-binding domain	#N/A	#N/A	#N/A	#N/A	#N/A	#N/A	#N/A	#N/A	#N/A	#N/A	#N/A	#N/A	0.067168	0.041923	0	0.04537	0.009885	0.855998	0.509628	0.73649	0.068687	0.046393	0.050584	0.119953	0.05102	0.168945
CCG044858.2	CsMYB224	Chr15		R2R3	Myb_CC_LHEQLE domain	#N/A	#N/A	#N/A	#N/A	#N/A	#N/A	#N/A	#N/A	#N/A	#N/A	#N/A	#N/A	0.418447	0.120492	3.71328	3.32192	2.49457	0.934706	0.853875	2.64973	2.7845	1.31032	0.783395	0.40116	0.341122	0.45127
CCG046116.1	CsMYB228	Chr15		R2R3	Myb_DNA-binding domain	3.4875	1.26271	1.74379	0.77264	1.83997	0.074861	0.010551	0	0.037602	0.115979	0.29778	0.584965	8.36193	8.57436	1.35297	0.646958	0.448756	10.8794	8.18934	15.5208	7.95878	6.76905	10.9043	2.67856	2.18024	1.73782
CCG036909.1	CsMYB67	Chr16		R1	Myb_DNA-binding domain	#N/A	#N/A	#N/A	#N/A	#N/A	#N/A	#N/A	#N/A	#N/A	#N/A	#N/A	#N/A	0.406494	2.76162	0.238707	0.532747	0.244273	0.39278	0.19554	0.113556	0.944442	0.722296	1.00313	0.45393	0.743263	0.279784
CCG023749.1	CsMYB157	Chr16		R2R3	Myb_DNA-binding domain	2.39932	9.73818	0.771534	4.41282	2.58463	1.66054	14.9924	12.4938	18.4704	2.00311	3.0782	2.949	68.3183	40.632	1.54341	2.15869	2.58059	17.4145	55.4427	12.1592	0.692776	2.62558	1.17871	9.90896	11.8934	11.0758
CCG049338.1	CsMYB240	Chr16		R2R3	Myb_DNA-binding domain	#N/A	#N/A	#N/A	#N/A	#N/A	#N/A	#N/A	#N/A	#N/A	#N/A	#N/A	#N/A	18.142	19.2617	2.28727	1.11739	2.27796	15.4861	14.9677	30.416	13.6195	11.481	11.2401	6.14944	5.1344	6.22495
CCG053523.1	CsMYB254	Chr16		R2R3	Myb_CC_LHEQLE domain	#N/A	#N/A	#N/A	#N/A	#N/A	#N/A	#N/A	#N/A	#N/A	#N/A	#N/A	#N/A	2.49084	3.44541	5.74646	6.98889	7.94222	4.80997	4.2372	5.59997	2.97565	2.63332	5.41781	4.27325	4.76714	4.86581
CCG053534.1	CsMYB255	Chr16		R2R3	Myb_DNA-binding domain	#N/A	#N/A	#N/A	#N/A	#N/A	#N/A	#N/A	#N/A	#N/A	#N/A	#N/A	#N/A	0.469249	0.86754	0.309586	0.235459	0.187247	7.44956	3.90349	4.19167	0.491008	0.892982	0.170126	0.326282	0.371561	0.258036
CCG037430.2	CsMYB69		Chr17	R1	Myb_DNA-binding domain	#N/A	#N/A	#N/A	#N/A	#N/A	#N/A	#N/A	#N/A	#N/A	#N/A	#N/A	#N/A	0.196469	0	2.23506	0.852873	0.532541	81.577	62.2711	41.0024	1.70427	3.82923	2.21829	0.107641	0.034817	0.03319
CCG049544.1	CsMYB91		Chr17	R1	Myb_DNA-binding domain	0.370295	1.09588	0.258931	3.18062	0.623075	1.23204	3.24549	2.03801	4.2618	0.48262	0.759327	0.687034	4.37451	3.80153	1.39059	1.05194	0.664115	2.30862	7.06943	3.61859	1.14162	0.793863	1.93647	4.21544	3.74329	4.06963
CCG049376.1	CsMYB241		Chr17	R2R3	Myb_DNA-binding domain	#N/A	#N/A	#N/A	#N/A	#N/A	#N/A	#N/A	#N/A	#N/A	#N/A	#N/A	#N/A	0.726581	0.384142	12.0237	14.5417	9.52017	0	0	0	1.78305	0.793601	2.243	0.435958	0.537077	0.371194
CCG049536.1	CsMYB242		Chr17	R2R3	Myb_DNA-binding domain	#N/A	#N/A	#N/A	#N/A	#N/A	#N/A	#N/A	#N/A	#N/A	#N/A	#N/A	#N/A	14.088	28.4193	2.70561	3.84219	4.53361	28.7632	20.741	11.0482	4.38165	3.02292	4.97364	6.57456	7.06441	8.42336
CCG053332.1	CsMYB253		Chr17	R2R3	Myb_DNA-binding domain	#N/A	#N/A	#N/A	#N/A	#N/A	#N/A	#N/A	#N/A	#N/A	#N/A	#N/A	#N/A	0.510635	1.25119	1.3797	0.930603	0.917772	15.6115	12.4401	16.7594	0.305688	0.614786	0.293311	1.02574	0.982053	1.33643
CCG004986.2	CsMYB9		Chr18	R1	Myb_DNA-binding domain	3.5494	2.429	4.38788	7.52099	6.48913	6.08656	9.74635	7.84321	6.41727	7.73263	8.27946	7.82852	41.6162	57.4373	21.1472	22.9039	23.3701	35.582	21.388	13.1863	8.06077	7.4085	9.76197	17.12	19.085	18.2522
CCG010093.2	CsMYB23		Chr18	R1	Myb_DNA-binding domain	#N/A	#N/A	#N/A	#N/A	#N/A	#N/A	#N/A	#N/A	#N/A	#N/A	#N/A	#N/A	0.714555	5.95756	1.56977	1.20504	1.46618	0.510205	1.69263	3.67945	1.82932	1.72021	1.0536	5.9524	5.88327	6.12329
CCG010166.1	CsMYB24		Chr18	R1	Myb_DNA-binding domain	#N/A	#N/A	#N/A	#N/A	#N/A	#N/A	#N/A	#N/A	#N/A	#N/A	#N/A	#N/A	6.50824	13.4539	5.4135	5.44046	8.14324	9.74499	7.23088	8.50489	7.83621	6.04785	6.57037	11.809	10.2201	9.81012
CCG010385.3	CsMYB25		Chr18	R1	Myb_DNA-binding domain	#N/A	#N/A	#N/A	#N/A	#N/A	#N/A	#N/A	#N/A	#N/A	#N/A	#N/A	#N/A	9.80144	5.46701	34.0501	68.9364	50.1971	78.3365	54.1664	61.8616	81.4073	72.4495	72.8949	48.0986	50.1247	48.8513
CCG010165.1	CsMYB120		Chr18	R2R3	Myb_DNA-binding domain	3.62969	1.016	1.65647	3.17032	6.32851	0.528014	0.237028	0.115421	0.062622	0.22978	0.479059	1.47783	8.95489	3.92875	1.56795	1.06233	0.727982	7.20136	4.09186	12.5496	6.32146	11.3564	6.3393	0.347325	0.860193	0.350167
CCG036012.3	CsMYB196		Chr18	R2R3	Myb_CC_LHEQLE domain	1.40863	0.569592	1.30697	1.89015	1.99139	1.36124	0.138807	0.057615	0.072272	1.21505	1.31052	2.30726	0.350281	0.677568	3.78721	3.85659	4.49903	13.7414	17.0003	13.0546	6.44473	3.39261	3.6597	1.59261	0.989294	1.45411
CCG038304.1	CsMYB202		Chr18	R2R3	Myb_DNA-binding domain	#N/A	#N/A	#N/A	#N/A	#N/A	#N/A	#N/A	#N/A	#N/A	#N/A	#N/A	#N/A	0	0	0	0	0	0	0	0	0	0	0	0	0	0
CCG042113.1	CsMYB218		Chr18	R2R3	Myb_CC_LHEQLE domain	#N/A	#N/A	#N/A	#N/A	#N/A	#N/A	#N/A	#N/A	#N/A	#N/A	#N/A	#N/A	12.2188	23.1635	1.6401	1.22009	1.68089	4.55668	7.32816	7.3225	2.56101	2.82232	2.23447	12.4792	12.4274	9.97805
CCG052413.1	CsMYB251		Chr18	R2R3	Myb_DNA-binding domain	#N/A	#N/A	#N/A	#N/A	#N/A	#N/A	#N/A	#N/A	#N/A	#N/A	#N/A	#N/A	0.192617	0.956973	0	0	0	0.757126	0	1.88836	0.063229	0	0.252009	0.625018	0.665094	0.606959
CCG020712.3	CsMYB262		Chr18	R1R2R3	Myb_DNA-binding domain	#N/A	#N/A	#N/A	#N/A	#N/A	#N/A	#N/A	#N/A	#N/A	#N/A	#N/A	#N/A	16.3022	8.94105	6.15334	5.0319	4.36516	3.02946	2.3546	1.93697	4.11074	3.02393	3.96591	4.88218	5.29617	5.61899
CCG010825.1	CsMYB122		Chr19	R2R3	Myb_DNA-binding domain	#N/A	#N/A	#N/A	#N/A	#N/A	#N/A	#N/A	#N/A	#N/A	#N/A	#N/A	#N/A	8.95371	1.0282	0.623986	0.257501	0.55468	2.43838	5.388	3.28746	2.11385	2.51837	1.61801	3.07266	2.21694	2.74283
CCG019908.1	CsMYB148		Chr19	R2R3	Myb_DNA-binding domain	#N/A	#N/A	#N/A	#N/A	#N/A	#N/A	#N/A	#N/A	#N/A	#N/A	#N/A	#N/A	0.463064	0.242313	0.267393	0.169308	0	2.09232	2.01116	2.0499	0.823002	0.776616	0.651725	0.435677	0.75682	0.511676
CCG029292.1	CsMYB172		Chr19	R2R3	Myb_DNA-binding domain	#N/A	#N/A	#N/A	#N/A	#N/A	#N/A	#N/A	#N/A	#N/A	#N/A	#N/A	#N/A	0.029118	0.056617	0.004282	0	0	0	0	0	0.003744	0.025309	0.022835	0.061654	0.045246	0.061979
CCG029315.1	CsMYB173		Chr19	R2R3	Myb_DNA-binding domain	#N/A	#N/A	#N/A	#N/A	#N/A	#N/A	#N/A	#N/A	#N/A	#N/A	#N/A	#N/A	1.26628	1.58014	2.33448	2.06857	1.01539	59.4579	73.8948	65.7732	8.59358	7.71125	2.58592	4.83124	5.627	4.75939
CCG009298.1	CsMYB22	Chr20		R1	Myb_DNA-binding domain	#N/A	#N/A	#N/A	#N/A	#N/A	#N/A	#N/A	#N/A	#N/A	#N/A	#N/A	#N/A	0	0	0	0	0	0	0	0	0	0	0	0	0	0
CCG038200.1	CsMYB71	Chr20		R1	Myb_DNA-binding domain	#N/A	#N/A	#N/A	#N/A	#N/A	#N/A	#N/A	#N/A	#N/A	#N/A	#N/A	#N/A	8.66976	29.4324	109.238	79.1962	74.5994	67.2543	43.377	62.2796	61.6493	45.8946	40.0963	17.2697	21.551	19.0377
CCG028278.1	CsMYB166	Chr20		R2R3	Myb_DNA-binding domain	#N/A	#N/A	#N/A	#N/A	#N/A	#N/A	#N/A	#N/A	#N/A	#N/A	#N/A	#N/A	0	0	0.093061	0.153548	0	0	0	0	0.578345	0.360743	0.180911	0.291144	0.570393	0.315966
CCG038134.1	CsMYB201	Chr20		R2R3	Myb_DNA-binding domain	#N/A	#N/A	#N/A	#N/A	#N/A	#N/A	#N/A	#N/A	#N/A	#N/A	#N/A	#N/A	0.149168	0.109393	0.179888	0.102316	0.139281	0	0	0	0.015206	0.0647	0.178453	0.166634	0.247028	0.168468
CCG042797.1	CsMYB219	Chr20		R2R3	Myb_DNA-binding domain	0.412295	1.6195	0.134589	1.55182	0.936597	0.356104	14.1096	24.235	19.7756	0.559218	0.526347	1.03593	25.8608	16.2349	0.693101	0.708258	0.784417	1.82224	3.02344	1.23254	0.152535	1.0338	0.181566	2.20529	1.84519	2.33155
CCG047614.1	CsMYB236	Chr20		R2R3	Myb_DNA-binding domain	#N/A	#N/A	#N/A	#N/A	#N/A	#N/A	#N/A	#N/A	#N/A	#N/A	#N/A	#N/A	1.25116	1.0453	0	0.442925	0	8.89277	14.8297	21.8076	0.952411	2.67505	0.939129	2.45681	2.90396	2.96909
CCG038090.1	CsMYB200		Scaffold_50	R2R3	Myb_DNA-binding domain	#N/A	#N/A	#N/A	#N/A	#N/A	#N/A	#N/A	#N/A	#N/A	#N/A	#N/A	#N/A	9.65633	7.96727	0.163965	0	0	0	0.742787	0	0.036054	0	0	0.861223	0.603999	0.57261
CCG041299.1	CsMYB214		Scaffold_56	R2R3	Myb_CC_LHEQLE domain	#N/A	#N/A	#N/A	#N/A	#N/A	#N/A	#N/A	#N/A	#N/A	#N/A	#N/A	#N/A	31.1906	46.8617	20.1826	16.3908	18.8303	15.5315	11.3237	13.054	6.47754	7.8289	11.5568	14.2564	13.9933	14.7996
CCG046699.1	CsMYB233		Scaffold_70	R2R3	Myb_DNA-binding domain	6.86437	3.43817	5.1726	1.93502	3.37931	0.099862	0.014416	0	0.09819	0.050506	0.017869	1.17592	1.58702	14.1646	0.598468	0.734552	0.351558	0.085465	0.275728	0.131427	12.4611	13.0746	16.8812	3.34728	4.1269	2.49858
CCG051227.1	CsMYB92		Scaffold_856	R1	Myb_DNA-binding domain	#N/A	#N/A	#N/A	#N/A	#N/A	#N/A	#N/A	#N/A	#N/A	#N/A	#N/A	#N/A	18.5563	18.5384	7.85102	7.70261	5.37271	29.7845	17.4519	22.907	1.37719	1.38343	1.73702	12.0111	11.1101	10.933
CCG008021.1	CsMYB19	Chr12		R1	Myb_DNA-binding domain	1.79767	2.18568	1.59675	11.3585	6.78928	6.34639	5.8599	2.24345	4.69906	5.67225	8.07905	9.45169	12.7966	25.6084	7.4857	7.25626	10.462	120.496	75.4421	79.475	215.976	189.61	315.091	33.3488	34.4127	27.6334
CCG008040.1	CsMYB20	Chr12		R1	Myb_DNA-binding domain	#N/A	#N/A	#N/A	#N/A	#N/A	#N/A	#N/A	#N/A	#N/A	#N/A	#N/A	#N/A	0.096519	2.61737	0.245084	0.592331	0.332882	1.14555	3.32802	4.52089	1.10003	0.678744	1.02455	7.60345	7.37588	7.71908
CCG017992.4	CsMYB38	Chr12		R1	Myb_DNA-binding domain	#N/A	#N/A	#N/A	#N/A	#N/A	#N/A	#N/A	#N/A	#N/A	#N/A	#N/A	#N/A	0.663174	1.1483	0.258325	0.477881	0.491528	0.572959	0.365521	0.387931	1.78375	1.92865	0.543124	0.742028	0.972588	1.0463
CCG036773.1	CsMYB66	Chr12		R1	Myb_DNA-binding domain	#N/A	#N/A	#N/A	#N/A	#N/A	#N/A	#N/A	#N/A	#N/A	#N/A	#N/A	#N/A	10.1047	11.8814	5.68668	4.99495	4.74758	13.6294	7.39273	9.57444	3.83529	4.36909	3.56901	8.07523	8.57342	9.13676
CCG047772.1	CsMYB89	Chr12		R1	Myb_DNA-binding domain	#N/A	#N/A	#N/A	#N/A	#N/A	#N/A	#N/A	#N/A	#N/A	#N/A	#N/A	#N/A	56.3426	70.9252	35.3872	32.7403	39.0613	35.0114	16.1976	17.2681	36.6331	22.8469	42.3364	33.6492	31.5383	38.1723
CCG003888.1	CsMYB104	Chr12		R2R3	Myb_DNA-binding domain	#N/A	#N/A	#N/A	#N/A	#N/A	#N/A	#N/A	#N/A	#N/A	#N/A	#N/A	#N/A	0.209155	0.991686	0.646857	0.66361	0.285227	3.37145	4.26172	3.14153	0.577642	0.525965	0.143636	1.46454	1.62342	2.28137
CCG005364.2	CsMYB109	Chr12		R2R3	Myb_DNA-binding domain	#N/A	#N/A	#N/A	#N/A	#N/A	#N/A	#N/A	#N/A	#N/A	#N/A	#N/A	#N/A	3.78894	0.193588	0	0	0	0	0.048675	0	0	0	0	0	0	0
CCG028714.1	CsMYB168	Chr12		R2R3	Myb_DNA-binding domain	2.65353	1.21313	2.55674	0.149981	0.590962	0.00934	0.009215	0	0	0	0	0.397321	0.091721	5.63277	0	0	0	0.210548	0.170479	0.132533	3.49005	3.10847	4.06972	0.020279	0.157598	0.178253
CCG028723.1	CsMYB169	Chr12		R2R3	Myb_DNA-binding domain	#N/A	#N/A	#N/A	#N/A	#N/A	#N/A	#N/A	#N/A	#N/A	#N/A	#N/A	#N/A	0.945944	4.32796	0.933738	0.711586	0.145126	0.019895	0	0.054683	4.57932	4.89263	3.32887	1.51004	1.84293	2.73942
CCG028725.1	CsMYB170	Chr12		R2R3	Myb_CC_LHEQLE domain	#N/A	#N/A	#N/A	#N/A	#N/A	#N/A	#N/A	#N/A	#N/A	#N/A	#N/A	#N/A	4.25703	5.91392	30.9579	40.9686	19.8319	198.552	105.227	117.724	17.576	18.5931	15.7117	5.61939	4.44136	6.52565
CCG028733.2	CsMYB171	Chr12		R2R3	Myb_DNA-binding domain	#N/A	#N/A	#N/A	#N/A	#N/A	#N/A	#N/A	#N/A	#N/A	#N/A	#N/A	#N/A	12.6762	21.7152	3.0004	3.82446	1.77594	0	0	0	3.28579	5.1838	2.29894	18.9537	19.5205	20.3716
CCG034891.1	CsMYB191	Chr12		R2R3	Myb_DNA-binding domain	#N/A	#N/A	#N/A	#N/A	#N/A	#N/A	#N/A	#N/A	#N/A	#N/A	#N/A	#N/A	0.287704	1.39549	0	0	0	1.37472	0.979515	2.53175	1.36739	0.868093	1.04299	0.771194	0.846472	0.738165
CCG034916.1	CsMYB192	Chr12		R2R3	Myb_DNA-binding domain	#N/A	#N/A	#N/A	#N/A	#N/A	#N/A	#N/A	#N/A	#N/A	#N/A	#N/A	#N/A	0	0	0	0	0	0	0	0	0	0	0	0	0	0
CCG034917.1	CsMYB193	Chr12		R2R3	Myb_DNA-binding domain	#N/A	#N/A	#N/A	#N/A	#N/A	#N/A	#N/A	#N/A	#N/A	#N/A	#N/A	#N/A	0	0	0	0	0	0	0	0	0	0	0	0.336428	0.351629	0.470375
CCG041653.1	CsMYB217	Chr12		R2R3	Myb_DNA-binding domain	#N/A	#N/A	#N/A	#N/A	#N/A	#N/A	#N/A	#N/A	#N/A	#N/A	#N/A	#N/A	0	0	0.36808	0.24199	0	0	0	0	0	0	0	0	0	0
CCG044563.2	CsMYB222	Chr12		R2R3	Myb_DNA-binding domain	#N/A	#N/A	#N/A	#N/A	#N/A	#N/A	#N/A	#N/A	#N/A	#N/A	#N/A	#N/A	23.9054	28.1665	22.0758	22.4587	22.5887	29.2704	25.7732	25.7771	38.9063	35.425	71.3337	5.44283	6.42948	6.65269
			Scaffold_5_ERROPOS825080
			Scaffold_56_ERROPOS730455
			Scaffold_70_ERROPOS110071
			Scaffold_856

## Sheet: Sheet2
Table S26b. Differential expressed genes under drought stress in shoot and flower with expression level >1.
Differential expressed genes under drought stress in shoot which also expressed in flower with expression level >1.						CK1	CK2	CK3	LS1	LS2	LS3	SS1	SS2	SS3	RW1	RW2	RW3	CH	CL	Leaf1	Leaf2	Leaf3	Root1	Root2	Root3	Shoot1	Shoot2	Shoot3	Seeds1	Seeds2	Seeds3
						Leaf (drought stress)												Organ
	Gene ID	Chr	MYB Name	No of Domains	MYB-Domain Type	CK1	CK2	CK3	LS1	LS2	LS3	SS1	SS2	SS3	RW1	RW2	RW3	CH	CL	Leaf1	Leaf2	Leaf3	Root1	Root2	Root3	Shoot1	Shoot2	Shoot3	seeds1	seeds2	seeds3
MYB Tfs of AGMs promoter region	CCG026764.1	Chr02	CsMYB51	R1	Myb_DNA-binding domain	0.902482	0.110094	0.175457	0.392394	0.393576	0.373096	2.07842	1.05168	2.82227	0.555738	0.500596	0.794534	17.649	24.02	12.6819	12.0205	11.6733	14.412	12.6277	11.3148	9.90998	9.87695	13.9293	41.6703	39.1141	40.1169
	CCG008021.1	Chr12	CsMYB19	R1	Myb_DNA-binding domain	1.79767	2.18568	1.59675	11.3585	6.78928	6.34639	5.8599	2.24345	4.69906	5.67225	8.07905	9.45169	12.7966	25.6084	7.4857	7.25626	10.462	120.496	75.4421	79.475	215.976	189.61	315.091	33.3488	34.4127	27.6334
	CCG004986.2	Chr18	CsMYB9	R1	Myb_DNA-binding domain	3.5494	2.429	4.38788	7.52099	6.48913	6.08656	9.74635	7.84321	6.41727	7.73263	8.27946	7.82852	41.6162	57.4373	21.1472	22.9039	23.3701	35.582	21.388	13.1863	8.06077	7.4085	9.76197	17.12	19.085	18.2522
	CCG046956.1	Chr13	CsMYB235	R2R3	Myb_DNA-binding domain	5.58465	6.04697	6.22287	23.6009	13.3817	16.6447	23.6984	6.75239	5.3323	13.6806	14.9501	19.6485	1.639	3.42368	34.6966	16.3157	16.402	249.318	209.301	237.527	10.5546	10.4708	7.83489	2.13848	3.91875	3.71099
	CCG042797.1	Chr20	CsMYB219	R2R3	Myb_DNA-binding domain	0.412295	1.6195	0.134589	1.55182	0.936597	0.356104	14.1096	24.235	19.7756	0.559218	0.526347	1.03593	25.8608	16.2349	0.693101	0.708258	0.784417	1.82224	3.02344	1.23254	0.152535	1.0338	0.181566	2.20529	1.84519	2.33155
	CCG023548.1	Chr02	CsMYB156	R2R3	Myb_DNA-binding domain	7.73818	8.47995	4.15926	14.6892	12.9836	8.04814	30.1344	18.233	19.4293	6.6045	8.18664	15.8258	37.6259	42.4866	32.658	23.4514	28.6816	66.6288	115.592	108.197	32.8089	21.87	12.2808	38.42	39.0407	38.3567
	CCG016393.1	Chr04	CsMYB139	R2R3	Myb_DNA-binding domain	4.12599	3.04123	4.07149	1.86265	3.90236	2.68058	0.296881	0.229169	0.058289	2.0286	2.52531	3.92448	17.0763	8.08282	10.1454	18.6701	14.6307	46.5799	61.7116	79.2017	13.0674	10.9948	13.442	1.92433	3.12257	3.15932
	CCG003731.2	Chr10	CsMYB7	R1	Myb_DNA-binding domain	1.34108	2.5113	1.04913	2.45804	3.42644	2.53809	11.9105	9.13769	6.32434	2.72932	2.97694	4.06768	26.6452	39.6342	13.8016	12.6689	14.6149	9.51109	12.4516	6.681	25.5248	19.6151	30.1637	13.5756	13.4425	14.7565
	CCG007352.1	Chr03	CsMYB18	R1	Myb_DNA-binding domain	2.10521	1.54151	1.19696	4.71699	5.10728	5.39945	5.92339	3.94605	2.59172	6.03879	6.02248	6.94898	1.81194	3.01316	10.3468	12.5059	13.9849	5.65814	2.9113	3.54162	13.4491	8.51541	15.5523	7.92465	7.03905	7.55682
	CCG011988.2	Chr07	CsMYB27	R1	Myb_DNA-binding domain	9.9213	3.48894	8.38002	15.5171	18.2525	17.5358	1.59565	0.419931	0.253583	16.3053	23.7838	25.5596	0.807437	3.69386	44.0849	49.7703	34.7632	90.3644	57.0818	70.608	144.348	142.014	79.2833	11.0938	12.8959	13.1968
	CCG012973.1	Chr09	CsMYB28	R1	Myb_DNA-binding domain	1.43529	2.56968	2.00817	3.68379	14.7856	6.80672	0.107305	0.12029	0.230159	7.81821	4.10926	3.56882	14.0977	7.33345	22.7994	16.0247	13.1183	0.171679	0.141209	0	28.2384	10.6665	22.8702	1.50943	1.22034	1.49087
	CCG016388.1	Chr04	CsMYB36	R1	Myb_DNA-binding domain	1.07528	1.02426	1.30218	2.19977	3.67947	1.52303	7.32547	6.39181	10.2986	0.911751	0.749932	1.6838	20.0769	16.149	46.6303	20.763	22.812	155.456	72.5231	96.5463	8.11607	8.18555	8.21399	4.54368	5.06085	5.16097
	CCG023561.1	Chr02	CsMYB44	R1	Myb_DNA-binding domain	15.1256	16.2364	12.575	28.8789	20.6802	31.3099	49.215	21.5845	32.9281	31.3825	36.6158	58.1056	3.59184	4.39918	30.6584	38.3277	44.0275	0.028361	0.032256	0.104131	152.861	92.827	111.005	8.25118	8.12065	7.32345
	CCG023914.1	Chr04	CsMYB45	R1	Myb_DNA-binding domain	7.1843	3.8347	3.56196	5.35192	5.6436	3.0915	0.404602	0.157539	0.365993	2.67395	3.44516	3.26677	2.26806	7.32766	11.1558	14.5423	9.06747	66.5899	31.7207	38.4743	41.6003	40.0903	32.1401	5.98475	7.0435	6.75085
	CCG025208.1	Chr08	CsMYB48	R1	Myb_DNA-binding domain	1.94309	2.20974	2.06771	1.1383	4.32475	3.91303	4.51297	6.35094	3.46423	6.17544	3.27778	1.76654	5.97456	5.46098	0.932245	4.39724	6.31531	0.697893	0.217725	6.90996	3.61556	0.028853	1.64399	0.484505	2.03053	2.66178
	CCG036476.2	Chr01	CsMYB65	R1	Myb_DNA-binding domain	3.61674	6.04096	3.30289	8.78383	6.79049	7.96737	15.3451	8.62158	11.584	6.63551	7.69282	8.91271	40.4996	51.2303	13.2451	17.1409	14.4166	28.8944	18.5672	15.6209	33.0499	26.0898	42.1238	26.3152	27.7694	26.6504
	CCG036991.1	Chr02	CsMYB68	R1	Myb_CC_LHEQLE domain	3.49639	2.28901	2.93302	6.41847	8.77311	8.72292	0.274785	0.069357	0.029514	10.8022	10.3369	13.6029	0.667473	2.91794	23.8196	44.0045	43.8801	14.0921	7.78125	7.00781	48.6185	41.0953	31.8561	1.54306	2.1582	3.01881
	CCG037912.1	Chr01	CsMYB70	R1	Myb_DNA-binding domain	13.9435	19.952	11.4203	20.2393	31.6875	25.2876	1.0108	0.629196	1.15768	18.2851	13.7302	25.273	57.6729	112.13	105.432	135.441	114.985	83.3991	64.5594	87.1095	74.8011	53.2132	40.7632	38.1742	37.5634	40.3034
	CCG040423.1	Chr01	CsMYB74	R1	Myb_DNA-binding domain	0.074819	0.43655	0.079952	2.53031	2.55678	3.15599	8.20603	8.87167	6.50597	8.34677	9.15683	9.37048	2.81118	1.76358	0.517532	0.724409	1.24406	22.5409	29.3296	20.3264	35.5177	22.936	53.4984	17.0996	15.8543	18.8192
	CCG041099.1	Chr04	CsMYB75	R1	Myb_DNA-binding domain	5.83524	1.75564	7.44434	2.97138	4.5067	5.48363	0.044408	0	0	4.05943	1.98747	1.40571	3.70604	3.34137	31.321	129.735	81.8065	31.2724	14.0316	5.02488	61.7574	9.7805	9.58803	0.562682	0.439437	0.217864
	CCG045367.1	Chr07	CsMYB78	R1	Myb_DNA-binding domain	1.92577	6.03016	1.36908	14.7784	9.72346	6.29422	43.8384	25.3422	42.0378	3.06651	3.73006	4.8394	21.4627	21.8198	24.059	8.40418	7.37982	50.6261	23.9673	29.2282	7.30662	9.63377	9.45408	6.16185	7.38471	7.85142
	CCG049544.1	Chr17	CsMYB91	R1	Myb_DNA-binding domain	0.370295	1.09588	0.258931	3.18062	0.623075	1.23204	3.24549	2.03801	4.2618	0.48262	0.759327	0.687034	4.37451	3.80153	1.39059	1.05194	0.664115	2.30862	7.06943	3.61859	1.14162	0.793863	1.93647	4.21544	3.74329	4.06963
	CCG005284.1	Chr11	CsMYB108	R2R3	Myb_DNA-binding domain	1.79778	1.29532	1.54813	1.39478	1.24578	1.39531	4.75045	4.21614	4.21215	1.01095	1.0365	1.8461	5.14683	4.93498	8.87498	7.88802	9.65385	9.93499	6.97388	5.47205	1.78911	1.82395	2.94998	6.11252	6.55043	6.60796
	CCG010165.1	Chr18	CsMYB120	R2R3	Myb_DNA-binding domain	3.62969	1.016	1.65647	3.17032	6.32851	0.528014	0.237028	0.115421	0.062622	0.22978	0.479059	1.47783	8.95489	3.92875	1.56795	1.06233	0.727982	7.20136	4.09186	12.5496	6.32146	11.3564	6.3393	0.347325	0.860193	0.350167
	CCG016915.1	Chr07	CsMYB141	R2R3	Myb_DNA-binding domain	2.05756	2.37675	2.01382	1.74938	2.72358	2.20855	0.160242	0.126727	0.07053	2.01322	3.32206	2.45193	4.33084	7.89113	12.033	18.9558	11.8934	2.41732	2.53831	6.07301	10.4321	6.84593	8.70143	3.89781	3.68606	3.82761
	CCG017635.1	Chr08	CsMYB144	R2R3	Response regulator receiver domain	4.03227	2.06052	2.37518	1.7858	2.66931	2.03393	5.44285	5.65472	5.91819	2.81555	2.90983	3.70106	5.95637	7.92898	10.696	6.37448	9.90387	22.2795	8.06785	13.828	4.84232	2.54069	4.94827	4.14814	7.55965	7.2208
	CCG023749.1	Chr16	CsMYB157	R2R3	Myb_DNA-binding domain	2.39932	9.73818	0.771534	4.41282	2.58463	1.66054	14.9924	12.4938	18.4704	2.00311	3.0782	2.949	68.3183	40.632	1.54341	2.15869	2.58059	17.4145	55.4427	12.1592	0.692776	2.62558	1.17871	9.90896	11.8934	11.0758
	CCG025326.3	Chr05	CsMYB159	R2R3	Myb_CC_LHEQLE domain	0.854968	0.725182	0.742429	0.584246	0.752272	0.516176	1.81081	2.56773	1.93327	0.724402	0.761278	0.722989	1.47516	3.04744	1.22444	1.6885	1.29871	1.74175	1.6088	1.99645	0.788451	0.55554	0.438727	0.765519	0.424511	0.751266
	CCG028714.1	Chr12	CsMYB168	R2R3	Myb_DNA-binding domain	2.65353	1.21313	2.55674	0.149981	0.590962	0.00934	0.009215	0	0	0	0	0.397321	0.091721	5.63277	0	0	0	0.210548	0.170479	0.132533	3.49005	3.10847	4.06972	0.020279	0.157598	0.178253
	CCG031547.1	Chr02	CsMYB176	R2R3	Response regulator receiver domain	1.1126	0.896765	1.61969	0.459907	0.441571	0.199185	0.262728	0.23192	0.409939	0.282158	0.154282	0.259102	2.44298	2.60501	0.429452	0.556481	0.777809	0.182795	0.051806	0	0.350155	0.25611	0.35615	1.67548	1.20322	1.20419
	CCG033292.1	Chr08	CsMYB184	R2R3	Myb_DNA-binding domain	12.8265	5.83307	5.38377	5.06762	10.2398	0.061911	0	0.023563	0.009677	0.024404	0	4.98715	1.02578	10.085	0	0	0	0	0	0.063657	19.5322	21.5225	35.0149	4.22901	4.32517	4.16401
	CCG033807.1	Chr13	CsMYB187	R2R3	Myb_DNA-binding domain	1.37985	0.915157	1.44164	0.535785	0.555941	0.566868	0.272532	0.036862	0.055356	0.505602	0.295874	0.56855	1.34993	2.69634	0.710519	0.668959	0.812035	2.48094	1.91266	2.31501	0.823968	0.584852	0.798497	2.63974	2.39895	2.64625
	CCG034466.1	Chr04	CsMYB189	R2R3	Myb_DNA-binding domain	16.3135	4.72639	8.47157	7.90809	12.9772	0.073265	0.205507	0.144357	0.092002	0.092765	0.380781	7.22554	2.58928	28.8941	0.031505	0.131632	0.428592	21.9064	15.9271	22.913	26.2037	24.5484	41.2793	0.892973	1.44617	1.67766
	CCG035262.1	Chr07	CsMYB194	R2R3	Myb_DNA-binding domain	16.8969	8.3216	15.3418	14.8452	17.9578	13.5704	1.73562	0.517725	0.894051	20.6981	28.332	26.2188	1.98826	1.53517	42.0238	47.8537	42.6239	12.7736	11.5447	12.311	54.0768	63.798	51.0157	7.26268	7.69882	7.34145
	CCG044995.1	Chr06	CsMYB225	R2R3	Myb_DNA-binding domain	31.5686	7.81501	9.54113	8.72468	13.5449	0.069833	0.022351	0.052072	0.278241	0	0.136586	10.9046	0.058066	4.73272	0.03324	0	0	0.523655	0.125598	0.55457	40.072	34.9126	59.6803	3.93403	4.051	3.38645
	CCG046116.1	Chr15	CsMYB228	R2R3	Myb_DNA-binding domain	3.4875	1.26271	1.74379	0.77264	1.83997	0.074861	0.010551	0	0.037602	0.115979	0.29778	0.584965	8.36193	8.57436	1.35297	0.646958	0.448756	10.8794	8.18934	15.5208	7.95878	6.76905	10.9043	2.67856	2.18024	1.73782
	CCG046699.1	Scaffold_70	CsMYB233	R2R3	Myb_DNA-binding domain	6.86437	3.43817	5.1726	1.93502	3.37931	0.099862	0.014416	0	0.09819	0.050506	0.017869	1.17592	1.58702	14.1646	0.598468	0.734552	0.351558	0.085465	0.275728	0.131427	12.4611	13.0746	16.8812	3.34728	4.1269	2.49858
	CCG047712.1	Chr05	CsMYB237	R2R3	Myb_DNA-binding domain	3.71949	9.01947	2.21995	11.2885	10.3614	7.72941	33.1931	27.8164	42.3315	3.8694	5.01945	8.5251	38.8169	32.1144	17.6346	8.04948	8.34845	34.4762	103.262	35.9438	19.2466	17.4789	8.37326	11.6067	10.3261	10.8192
	CCG048005.1	Chr11	CsMYB238	R2R3	Myb_CC_LHEQLE domain	0.276095	2.07836	0.285257	5.76351	1.23031	1.77516	2.5188	2.19698	1.63056	3.44395	1.2214	3.60736	2.7894	6.49546	1.51399	0.70331	0.66702	1.18649	4.37287	0.617951	0.627185	0.860404	0.523303	0.874192	1.16416	0.671503
	CCG049058.1	Chr02	CsMYB239	R2R3	Myb_DNA-binding domain	0.653847	0.63189	0.787982	5.55494	5.11218	5.86474	9.31905	14.4645	12.6212	7.33552	6.97771	6.21032	4.75479	4.42336	9.03921	12.7272	13.0645	28.4547	18.7632	18.3326	80.6143	46.2043	85.6492	9.42664	9.81811	9.87843
	CCG049844.1	Chr10	CsMYB243	R2R3	Myb_CC_LHEQLE domain	1.88986	0.849856	1.62225	4.10511	8.00346	7.14979	3.40267	3.1604	2.55818	4.13388	2.94512	3.11258	1.54669	1.68774	32.0863	37.1957	27.4942	10.2275	7.87113	6.30946	8.95061	2.8778	1.50083	2.32599	1.76707	1.96567
	CCG050063.1	Chr04	CsMYB245	R2R3	Myb_DNA-binding domain	1.67077	1.51081	0.842981	0.633662	1.47302	0.436113	0.303987	0.056233	0.084996	0.190606	0.135835	0.622934	5.99974	9.92365	5.7168	3.78445	4.35591	6.09332	16.291	6.19336	1.33851	2.92227	1.32178	6.72671	7.72814	7.0044
	CCG051113.1	Chr05	CsMYB247	R2R3	Myb_CC_LHEQLE domain	6.40706	3.45919	6.35636	5.82496	5.8836	4.32778	0.626977	0.234691	0.27224	4.9087	3.15805	4.09155	16.5571	38.0614	8.14385	8.37027	11.5174	5.83118	5.51535	6.59528	5.53557	5.1827	5.44746	17.3599	20.2217	19.8661
	CCG052021.1	Chr03	CsMYB250	R2R3	Myb_DNA-binding domain	2.96193	2.63776	2.80502	0.681001	0.456413	0.363517	0.260975	0.204546	0.489567	0.34186	0.3069	0.561336	3.3413	10.158	0.268515	0.478966	0.422657	3.72659	4.65644	4.76755	0.678203	0.424652	0.514166	4.30962	3.93598	3.66063
	CCG007654.1	Chr13	CsMYB260	R1R2R3	Myb_DNA-binding domain	7.66707	3.80465	3.42494	4.56538	5.13749	4.2194	10.0306	8.50931	11.4348	3.50776	4.42644	5.08446	11.6872	6.16668	17.6921	9.45527	24.2052	33.0003	20.3979	24.2917	12.8232	4.02409	4.26309	3.81207	4.12259	4.29384
