# Supplementary material for: The genome of Cleistogenes songorica provides a blueprint for functional dissection of dimorphic flower differentiation and drought adaptability
Source: Plant Biotechnol J. 2020 Oct 28;19(3):532–47. doi: 10.1111/pbi.13483 (PMC7955882; doi:10.1111/pbi.13483)
Supplement: Supplementary file 16 — Data S1 Single‐copy genes from C. songorica and other nine species. [file PBI-19-532-s016.txt]

#group	Hordeum. vulgare	Brachypodium. distachyon	Oryza. sativa	Oropetium. thomaeum	Zea. mays	Sorghum. bicolor	Eragrostis. tef	Setaria. italica	Cleistogenes. songorica A	Cleistogenes. songorica B
GF_8255(10 genes):	HORVU3Hr1G113950.5	Bradi2g11910.1.v3.1	LOC_Os01g21180.1	Oropetium_20150105_22300A.v1.0	rna56549	rna16157	maker-scaffold304-augustus-gene-1.35.mRNA1	rna18637	CCG017407.1	CCG009742.1
GF_8417(10 genes):	HORVU4Hr1G090170.28	Bradi1g78610.2.v3.1	LOC_Os03g01110.1	Oropetium_20150105_21271A.v1.0	rna83	rna7852	maker-scaffold6042-snap-gene-0.46.mRNA1	rna41171	CCG044907.1	CCG001290.1
GF_9551(10 genes):	HORVU6Hr1G071700.2	Bradi4g07800.1.v3.1	LOC_Os12g26880.1	Oropetium_20150105_26657A.v1.0	rna33071	rna37592	maker-scaffold565-augustus-gene-0.30.mRNA1	rna13713	CCG046588.1	CCG009607.2
GF_9553(10 genes):	HORVU5Hr1G013840.1	Bradi4g07350.1.v3.1	LOC_Os12g29760.1	Oropetium_20150105_25539A.v1.0	rna67576	rna38853	maker-scaffold1166-augustus-gene-0.37.mRNA1	rna13808	CCG017203.3	CCG038701.1
GF_9555(10 genes):	HORVU5Hr1G021230.3	Bradi4g03970.1.v3.1	LOC_Os12g38400.2	Oropetium_20150105_21803A.v1.0	rna4790	rna39509	augustus_masked-scaffold1668-abinit-gene-0.0.mRNA1	rna13839	CCG029292.1	CCG038134.1
GF_9557(10 genes):	HORVU3Hr1G014730.2	Bradi2g03687.4.v3.1	LOC_Os01g01307.1	Oropetium_20150105_21826A.v1.0	rna4710	rna39474	maker-scaffold3851-augustus-gene-1.49.mRNA1	rna13884	CCG029309.1	CCG038114.1
GF_9558(10 genes):	HORVU5Hr1G021750.2	Bradi4g04050.1.v3.1	LOC_Os12g37970.1	Oropetium_20150105_21830A.v1.0	rna4693	rna39444	maker-scaffold3851-augustus-gene-1.44.mRNA1	rna13897	CCG029315.1	CCG038109.2
GF_9562(10 genes):	HORVU5Hr1G026160.21	Bradi4g05917.3.v3.1	LOC_Os12g34870.2	Oropetium_20150105_24124A.v1.0	rna67863	rna39130	maker-scaffold3858-augustus-gene-1.17.mRNA1	rna14077	CCG031903.2	CCG039767.1
GF_9563(10 genes):	HORVU5Hr1G028060.9	Bradi4g06420.1.v3.1	LOC_Os12g32760.1	Oropetium_20150105_24167A.v1.0	rna67922	rna39066	maker-scaffold4452-augustus-gene-0.25.mRNA1	rna14139	CCG034749.1	CCG030853.1
GF_9564(10 genes):	HORVU0Hr1G012050.5	Bradi4g06520.1.v3.1	LOC_Os12g32580.1	Oropetium_20150105_24178A.v1.0	rna43542	rna39046	maker-scaffold324-augustus-gene-1.30.mRNA1	rna14151	CCG034738.1	CCG030864.1
GF_9565(10 genes):	HORVU5Hr1G028290.1	Bradi4g06670.1.v3.1	LOC_Os12g32280.1	Oropetium_20150105_24188A.v1.0	rna43556	rna39019	maker-scaffold324-snap-gene-0.36.mRNA1	rna14169	CCG034724.1	CCG030879.1
GF_9568(10 genes):	HORVU5Hr1G019040.1	Bradi4g03530.2.v3.1	LOC_Os12g39110.1	Oropetium_20150105_18104A.v1.0	rna4916	rna39609	maker-scaffold1641-augustus-gene-1.36.mRNA1	rna14293	CCG043312.2	CCG038175.1
GF_9569(10 genes):	HORVU5Hr1G018720.1	Bradi4g03371.2.v3.1	LOC_Os12g39330.1	Oropetium_20150105_18115A.v1.0	rna4936	rna39626	augustus_masked-scaffold4708-abinit-gene-0.3.mRNA1	rna14314	CCG037976.1	CCG038186.1
GF_9570(10 genes):	HORVU5Hr1G018220.11	Bradi4g03160.1.v3.1	LOC_Os12g39640.1	Oropetium_20150105_18122A.v1.0	rna4977	rna39654	maker-scaffold6671-snap-gene-0.32.mRNA1	rna14324	CCG037986.1	CCG038200.1
GF_9572(10 genes):	HORVU5Hr1G014350.2	Bradi4g02640.2.v3.1	LOC_Os12g40830.1	Oropetium_20150105_18178A.v1.0	rna22281	rna39789	maker-scaffold1801-augustus-gene-0.25.mRNA1	rna14448	CCG018654.4	CCG038239.1
GF_9573(10 genes):	HORVU5Hr1G011720.6	Bradi4g02070.1.v3.1	LOC_Os12g41670.1	Oropetium_20150105_18216A.v1.0	rna22357	rna39901	maker-scaffold2074-snap-gene-2.51.mRNA1	rna14536	CCG018697.1	CCG047891.1
GF_9575(10 genes):	HORVU5Hr1G009780.6	Bradi4g01747.1.v3.1	LOC_Os12g41940.1	Oropetium_20150105_18236A.v1.0	rna22390	rna39989	maker-scaffold5876-augustus-gene-0.30.mRNA1	rna14645	CCG018716.1	CCG024595.1
GF_9577(10 genes):	HORVU5Hr1G003910.2	Bradi4g01035.2.v3.1	LOC_Os12g43520.1	Oropetium_20150105_26118A.v1.0	rna5359	rna40172	maker-scaffold6741-augustus-gene-0.24.mRNA1	rna14706	CCG050626.2	CCG023357.1
GF_9578(10 genes):	HORVU5Hr1G002180.1	Bradi4g00950.1.v3.1	LOC_Os12g43590.1	Oropetium_20150105_26112A.v1.0	rna38646	rna21279	maker-scaffold6267-snap-gene-0.16.mRNA1	rna14721	CCG016494.2	CCG023367.1
GF_9579(10 genes):	HORVU5Hr1G000570.1	Bradi4g00367.1.v3.1	LOC_Os12g44300.1	Oropetium_20150105_26038A.v1.0	rna22071	rna40306	maker-scaffold6183-snap-gene-0.22.mRNA1	rna14808	CCG016543.1	CCG012780.1
GF_9580(10 genes):	HORVU7Hr1G000910.1	Bradi1g52480.2.v3.1	LOC_Os06g01230.1	Oropetium_20150105_16831A.v1.0	rna62834	rna44221	augustus_masked-scaffold5744-abinit-gene-0.5.mRNA1	rna14835	CCG026735.1	CCG041240.1
GF_9581(10 genes):	HORVU7Hr1G000140.6	Bradi1g52187.2.v3.1	LOC_Os06g01480.1	Oropetium_20150105_16860A.v1.0	rna62817	rna44270	maker-scaffold8420-snap-gene-0.55.mRNA1	rna14867	CCG026756.1	CCG034424.1
GF_9582(10 genes):	HORVU7Hr1G001800.1	Bradi1g52100.1.v3.1	LOC_Os06g01690.1	Oropetium_20150105_16871A.v1.0	rna44441	rna44287	maker-scaffold1894-snap-gene-1.43.mRNA1	rna14879	CCG026766.1	CCG034415.1
GF_9583(10 genes):	HORVU3Hr1G026180.16	Bradi1g51830.5.v3.1	LOC_Os06g02000.1	Oropetium_20150105_26923A.v1.0	rna44455	rna44326	maker-scaffold7250-snap-gene-0.24.mRNA1	rna14902	CCG026794.1	CCG034388.1
GF_9584(10 genes):	HORVU0Hr1G005920.1	Bradi1g50250.1.v3.1	LOC_Os06g02120.1	Oropetium_20150105_16916A.v1.0	rna62729	rna44348	snap_masked-scaffold4654-abinit-gene-1.8.mRNA1	rna14935	CCG026812.1	CCG003896.1
GF_9585(10 genes):	HORVU7Hr1G010570.2	Bradi1g49590.2.v3.1	LOC_Os06g03682.1	Oropetium_20150105_16955A.v1.0	rna44576	rna44439	maker-scaffold12370-augustus-gene-0.21.mRNA1	rna15034	CCG033098.1	CCG043394.2
GF_9586(10 genes):	HORVU7Hr1G012130.1	Bradi1g49890.1.v3.1	LOC_Os06g03920.1	Oropetium_20150105_16979A.v1.0	rna62622	rna44463	maker-scaffold1109-augustus-gene-1.45.mRNA1	rna15059	CCG033118.2	CCG022259.1
GF_9587(10 genes):	HORVU7Hr1G013190.8	Bradi1g49940.2.v3.1	LOC_Os06g03940.1	Oropetium_20150105_16981A.v1.0	rna62620	rna44473	maker-scaffold4944-augustus-gene-0.28.mRNA1	rna15062	CCG033121.1	CCG022263.1
GF_9588(10 genes):	HORVU7Hr1G018320.4	Bradi1g51410.1.v3.1	LOC_Os06g04650.1	Oropetium_20150105_17077A.v1.0	rna62520	rna44584	maker-scaffold18543-snap-gene-0.8.mRNA1	rna15153	CCG027676.1	CCG041316.1
GF_9589(10 genes):	HORVU7Hr1G018780.2	Bradi1g51257.3.v3.1	LOC_Os06g04870.1	Oropetium_20150105_17090A.v1.0	rna62496	rna44607	maker-scaffold1794-snap-gene-1.44.mRNA1	rna15171	CCG027687.2	CCG041325.2
GF_9590(10 genes):	HORVU5Hr1G044970.6	Bradi4g43660.1.v3.1	LOC_Os11g03920.1	Oropetium_20150105_15134A.v1.0	rna39053	rna37535	maker-scaffold1475-augustus-gene-0.16.mRNA1	rna15202	CCG011654.1	CCG028299.1
GF_9591(10 genes):	HORVU7Hr1G021180.2	Bradi1g51040.1.v3.1	LOC_Os06g05350.1	Oropetium_20150105_24966A.v1.0	rna44724	rna44690	maker-scaffold5383-augustus-gene-0.39.mRNA1	rna15223	CCG027723.1	CCG012388.1
GF_9592(10 genes):	HORVU7Hr1G021260.1	Bradi1g51030.1.v3.1	LOC_Os06g05380.1	Oropetium_20150105_24967A.v1.0	rna62464	rna44691	augustus_masked-scaffold5383-abinit-gene-0.2.mRNA1	rna15224	CCG027724.1	CCG012387.1
GF_9593(10 genes):	HORVU7Hr1G031800.2	Bradi1g46850.6.v3.1	LOC_Os06g09240.1	Oropetium_20150105_17266A.v1.0	rna62043	rna45166	maker-scaffold2261-augustus-gene-1.41.mRNA1	rna15355	CCG009806.3	CCG012336.1
GF_9594(10 genes):	HORVU7Hr1G001820.3	Bradi1g52110.1.v3.1	LOC_Os06g01680.1	Oropetium_20150105_16870A.v1.0	rna62066	rna45150	maker-scaffold1894-snap-gene-1.42.mRNA2	rna15374	CCG026765.1	CCG034416.1
GF_9595(10 genes):	HORVU7Hr1G029960.14	Bradi1g47407.2.v3.1	LOC_Os06g08390.1	Oropetium_20150105_17321A.v1.0	rna62138	rna45095	augustus_masked-scaffold6594-abinit-gene-0.1.mRNA1	rna15435	CCG031549.2	CCG012285.2
GF_9597(10 genes):	HORVU7Hr1G028240.4	Bradi1g47970.2.v3.1	LOC_Os06g07760.1	Oropetium_20150105_17374A.v1.0	rna62196	rna45003	maker-scaffold1416-snap-gene-0.42.mRNA1	rna15492	CCG031596.3	CCG035644.2
GF_9598(10 genes):	HORVU7Hr1G026560.25	Bradi1g48400.1.v3.1	LOC_Os06g06900.1	Oropetium_20150105_24050A.v1.0	rna62260	rna44902	maker-scaffold4798-augustus-gene-2.41.mRNA1	rna15551	CCG040554.1	CCG008854.2
GF_9600(10 genes):	HORVU7Hr1G024190.3	Bradi1g49020.1.v3.1	LOC_Os06g06230.1	Oropetium_20150105_23999A.v1.0	rna44838	rna44800	maker-scaffold5498-augustus-gene-1.31.mRNA1	rna15629	CCG027787.1	CCG008820.1
GF_9601(10 genes):	HORVU7Hr1G036170.8	Bradi1g45780.3.v3.1	LOC_Os02g26890.1	Oropetium_20150105_17125A.v1.0	rna46223	rna45369	snap_masked-scaffold750-abinit-gene-1.18.mRNA1	rna15724	CCG013201.1	CCG031652.1
GF_9603(10 genes):	HORVU5Hr1G023880.1	Bradi4g05110.2.v3.1	LOC_Os12g36760.1	Oropetium_20150105_21895A.v1.0	rna22577	rna39318	maker-scaffold11388-augustus-gene-0.21.mRNA1	rna15768	CCG036281.3	CCG046196.1
GF_9604(10 genes):	HORVU7Hr1G035680.1	Bradi1g45996.1.v3.1	LOC_Os06g11020.1	Oropetium_20150105_17155A.v1.0	rna61871	rna45322	maker-scaffold1486-augustus-gene-0.30.mRNA1	rna15769	CCG013178.1	CCG050769.3
GF_9606(10 genes):	HORVU7Hr1G038470.1	Bradi1g45110.1.v3.1	LOC_Os06g12500.1	Oropetium_20150105_15907A.v1.0	rna61728	rna45509	maker-scaffold8032-snap-gene-1.31.mRNA1	rna16019	CCG007422.1	CCG004149.1
GF_9607(10 genes):	HORVU5Hr1G030970.2	Bradi4g07420.1.v3.1	LOC_Os06g12690.1	Oropetium_20150105_15921A.v1.0	rna46299	rna45532	maker-scaffold1365-augustus-gene-2.29.mRNA1	rna16039	CCG007435.1	CCG004135.1
GF_9608(10 genes):	HORVU7Hr1G039320.4	Bradi1g44860.1.v3.1	LOC_Os06g12990.1	Oropetium_20150105_15928A.v1.0	rna34508	rna20932	maker-scaffold2790-augustus-gene-0.35.mRNA1	rna16064	CCG007449.1	CCG004123.1
GF_9611(10 genes):	HORVU7Hr1G041520.2	Bradi1g44147.1.v3.1	LOC_Os06g14470.1	Oropetium_20150105_16008A.v1.0	rna46454	rna45682	maker-scaffold5862-augustus-gene-0.29.mRNA1	rna16180	CCG046167.2	CCG004055.1
GF_9613(10 genes):	HORVU7Hr1G043280.1	Bradi1g43540.1.v3.1	LOC_Os06g17440.1	Oropetium_20150105_16095A.v1.0	rna63009	rna45865	maker-scaffold9878-snap-gene-0.13.mRNA1	rna16292	CCG010622.1	CCG000734.1
GF_9615(10 genes):	HORVU7Hr1G045640.2	Bradi1g42880.1.v3.1	LOC_Os05g19150.1	Oropetium_20150105_14094A.v1.0	rna67575	rna38854	augustus_masked-scaffold3570-abinit-gene-1.0.mRNA1	rna16388	CCG048657.1	CCG024402.1
GF_9616(10 genes):	HORVU7Hr1G046080.1	Bradi1g42720.3.v3.1	LOC_Os06g21390.2	Oropetium_20150105_23513A.v1.0	rna63154	rna46132	maker-scaffold2530-snap-gene-1.13.mRNA1	rna16439	CCG029700.1	CCG014925.1
GF_9617(10 genes):	HORVU7Hr1G046230.1	Bradi1g42680.1.v3.1	LOC_Os06g21580.1	Oropetium_20150105_23505A.v1.0	rna63166	rna46143	maker-scaffold2113-snap-gene-0.35.mRNA1	rna16450	CCG029692.1	CCG014932.1
GF_9618(10 genes):	HORVU7Hr1G046410.5	Bradi1g42620.1.v3.1	LOC_Os06g21980.1	Oropetium_20150105_23493A.v1.0	rna63204	rna46162	maker-scaffold4557-augustus-gene-0.22.mRNA1	rna16458	CCG029710.1	CCG014947.2
GF_9619(10 genes):	HORVU7Hr1G046980.1	Bradi1g42640.1.v3.1	LOC_Os06g22070.1	Oropetium_20150105_23488A.v1.0	rna63212	rna46171	maker-scaffold4547-snap-gene-1.39.mRNA1	rna16465	CCG029713.1	CCG014950.1
GF_9620(10 genes):	HORVU7Hr1G047770.1	Bradi1g42030.1.v3.1	LOC_Os06g28970.1	Oropetium_20150105_23427A.v1.0	rna46059	rna46319	maker-scaffold2161-snap-gene-0.41.mRNA1	rna16540	CCG023402.1	CCG030699.1
GF_9622(10 genes):	HORVU7Hr1G082990.5	Bradi1g41957.1.v3.1	LOC_Os06g28194.1	Oropetium_20150105_06282A.v1.0	rna51254	rna10103	maker-scaffold3146-snap-gene-1.22.mRNA1	rna16597	CCG039177.1	CCG047759.1
GF_9623(10 genes):	HORVU7Hr1G081740.1	Bradi3g31767.1.v3.1	LOC_Os06g22919.2	Oropetium_20150105_06764A.v1.0	rna63354	rna46445	augustus_masked-scaffold3992-abinit-gene-0.7.mRNA1	rna16709	CCG014096.1	CCG051161.1
GF_9624(10 genes):	HORVU7Hr1G080950.1	Bradi1g39472.1.v3.1	LOC_Os06g30860.1	Oropetium_20150105_06731A.v1.0	rna55807	rna46478	maker-scaffold4224-augustus-gene-0.25.mRNA1	rna16750	CCG016691.1	CCG025763.1
GF_9625(10 genes):	HORVU7Hr1G079510.7	Bradi1g38720.1.v3.1	LOC_Os06g33930.1	Oropetium_20150105_17726A.v1.0	rna46003	rna46588	maker-scaffold14142-augustus-gene-0.26.mRNA1	rna16817	CCG005719.2	CCG032231.1
GF_9626(10 genes):	HORVU7Hr1G089510.3	Bradi1g38340.1.v3.1	LOC_Os06g35160.1	Oropetium_20150105_17685A.v1.0	rna63527	rna46683	maker-scaffold562-augustus-gene-0.33.mRNA1	rna16887	CCG014838.1	CCG032181.1
GF_9628(10 genes):	HORVU7Hr1G109380.4	Bradi1g31780.1.v3.1	LOC_Os06g45340.1	Oropetium_20150105_15668A.v1.0	rna64414	rna47579	maker-scaffold18310-augustus-gene-0.11.mRNA1	rna17009	CCG020850.1	CCG025331.1
GF_9629(10 genes):	HORVU0Hr1G022360.1	Bradi1g31250.1.v3.1	LOC_Os06g44540.1	Oropetium_20150105_15710A.v1.0	rna45543	rna47513	maker-scaffold4662-snap-gene-1.45.mRNA1	rna17068	CCG020888.1	CCG025366.2
GF_9630(10 genes):	HORVU0Hr1G022380.1	Bradi1g31280.1.v3.1	LOC_Os06g44450.1	Oropetium_20150105_15716A.v1.0	rna64386	rna47509	maker-scaffold21-augustus-gene-2.35.mRNA1	rna17072	CCG020893.1	CCG025371.2
GF_9631(10 genes):	HORVU7Hr1G112930.2	Bradi1g31027.1.v3.1	LOC_Os06g44270.1	Oropetium_20150105_15731A.v1.0	rna64300	rna47484	maker-scaffold2497-augustus-gene-1.39.mRNA1	rna17092	CCG035196.1	CCG025385.1
GF_9632(10 genes):	HORVU0Hr1G022470.3	Bradi1g30930.1.v3.1	LOC_Os06g44060.2	Oropetium_20150105_15749A.v1.0	rna45569	rna47463	maker-scaffold1882-augustus-gene-0.33.mRNA1	rna17126	CCG035175.1	CCG025406.1
GF_9633(10 genes):	HORVU7Hr1G114170.2	Bradi1g30811.1.v3.1	LOC_Os06g43900.1	Oropetium_20150105_15760A.v1.0	rna63997	rna47416	maker-scaffold1882-augustus-gene-1.40.mRNA1	rna17142	CCG043028.1	CCG025416.1
GF_9634(10 genes):	HORVU7Hr1G114960.12	Bradi1g30656.1.v3.1	LOC_Os06g43800.1	Oropetium_20150105_15771A.v1.0	rna45589	rna47403	maker-scaffold1882-augustus-gene-2.29.mRNA1	rna17155	CCG043037.1	CCG025421.1
GF_9635(10 genes):	HORVU7Hr1G115800.2	Bradi1g30430.1.v3.1	LOC_Os06g43590.3	Oropetium_20150105_15794A.v1.0	rna64050	rna47362	maker-scaffold4435-snap-gene-0.60.mRNA1	rna17180	CCG043050.1	CCG025442.1
GF_9637(10 genes):	HORVU7Hr1G092320.1	Bradi1g35470.1.v3.1	LOC_Os06g42810.1	Oropetium_20150105_15827A.v1.0	rna64101	rna47305	maker-scaffold2975-augustus-gene-3.35.mRNA1	rna17247	CCG043081.1	CCG022463.1
GF_9639(10 genes):	HORVU7Hr1G092570.1	Bradi1g35540.1.v3.1	LOC_Os06g42700.1	Oropetium_20150105_15834A.v1.0	rna64117	rna47294	maker-scaffold2975-snap-gene-3.39.mRNA1	rna17258	CCG043088.1	CCG022456.1
GF_9640(10 genes):	HORVU7Hr1G092800.6	Bradi1g35600.1.v3.1	LOC_Os06g42560.4	Oropetium_20150105_15842A.v1.0	rna64127	rna47281	maker-scaffold2975-augustus-gene-2.33.mRNA1	rna17266	CCG043095.1	CCG022449.2
GF_9641(10 genes):	HORVU7Hr1G093450.6	Bradi1g35760.1.v3.1	LOC_Os06g41790.1	Oropetium_20150105_17424A.v1.0	rna64168	rna47238	maker-scaffold2975-augustus-gene-0.22.mRNA1	rna17318	CCG043119.1	CCG022433.1
GF_9642(10 genes):	HORVU7Hr1G093580.2	Bradi1g35790.1.v3.1	LOC_Os06g41770.1	Oropetium_20150105_17426A.v1.0	rna64172	rna47234	maker-scaffold9320-augustus-gene-0.30.mRNA1	rna17320	CCG043121.1	CCG022431.1
GF_9643(10 genes):	HORVU7Hr1G094310.15	Bradi1g35910.2.v3.1	LOC_Os06g41390.2	Oropetium_20150105_17435A.v1.0	rna45674	rna47223	maker-scaffold8307-augustus-gene-0.21.mRNA1	rna17339	CCG043133.1	CCG040707.2
GF_9645(10 genes):	HORVU7Hr1G079190.2	Bradi1g38630.1.v3.1	LOC_Os05g09400.1	Oropetium_20150105_23821A.v1.0	rna23723	rna19832	maker-scaffold3585-augustus-gene-0.20.mRNA1	rna17383	CCG041868.1	CCG015086.1
GF_9646(10 genes):	HORVU7Hr1G091000.1	Bradi1g36180.2.v3.1	LOC_Os06g40780.1	Oropetium_20150105_17460A.v1.0	rna64233	rna47166	snap_masked-scaffold585-abinit-gene-0.18.mRNA1	rna17394	CCG027822.1	CCG023607.1
GF_9647(10 genes):	HORVU7Hr1G090760.1	Bradi1g36320.3.v3.1	LOC_Os06g40620.1	Oropetium_20150105_17475A.v1.0	rna63990	rna47142	maker-scaffold8825-augustus-gene-0.34.mRNA1	rna17412	CCG027831.1	CCG023620.1
GF_9649(10 genes):	HORVU7Hr1G084940.3	Bradi1g36930.1.v3.1	LOC_Os06g39590.1	Oropetium_20150105_17534A.v1.0	rna45840	rna47018	maker-scaffold2811-augustus-gene-0.28.mRNA1	rna17481	CCG027881.1	CCG023667.1
GF_9650(10 genes):	HORVU7Hr1G086810.1	Bradi1g37480.1.v3.1	LOC_Os06g37450.1	Oropetium_20150105_17587A.v1.0	rna63723	rna46911	maker-scaffold13666-augustus-gene-0.39.mRNA1	rna17599	CCG024975.1	CCG036327.1
GF_9651(10 genes):	HORVU7Hr1G096480.4	Bradi1g34360.5.v3.1	LOC_Os06g48970.2	Oropetium_20150105_16302A.v1.0	rna37736	rna48080	maker-scaffold1973-augustus-gene-1.32.mRNA1	rna17695	CCG036995.1	CCG009929.1
GF_9652(10 genes):	HORVU7Hr1G096870.1	Bradi1g34250.1.v3.1	LOC_Os06g48860.1	Oropetium_20150105_16292A.v1.0	rna37715	rna48065	augustus_masked-scaffold7351-abinit-gene-0.2.mRNA1	rna17713	CCG037003.1	CCG009935.1
GF_9654(10 genes):	HORVU7Hr1G097970.8	Bradi1g33960.1.v3.1	LOC_Os06g48510.1	Oropetium_20150105_16264A.v1.0	rna45194	rna48005	maker-scaffold5159-snap-gene-1.44.mRNA2	rna17751	CCG037027.1	CCG009958.1
GF_9655(10 genes):	HORVU7Hr1G098540.2	Bradi1g33750.3.v3.1	LOC_Os06g48040.1	Oropetium_20150105_16246A.v1.0	rna37617	rna47974	maker-scaffold562-snap-gene-2.35.mRNA1	rna17773	CCG037046.1	CCG009977.1
GF_9656(10 genes):	HORVU7Hr1G098610.3	Bradi1g33657.1.v3.1	LOC_Os06g47900.1	Oropetium_20150105_16235A.v1.0	rna37600	rna47956	maker-scaffold10791-snap-gene-0.35.mRNA1	rna17785	CCG037057.1	CCG009988.1
GF_9658(10 genes):	HORVU7Hr1G100750.3	Bradi1g33300.1.v3.1	LOC_Os06g47310.1	Oropetium_20150105_16200A.v1.0	rna37525	rna47873	maker-scaffold3668-augustus-gene-1.44.mRNA1	rna17865	CCG037090.1	CCG010023.2
GF_9659(10 genes):	HORVU7Hr1G101860.2	Bradi1g33001.3.v3.1	LOC_Os06g46920.1	Oropetium_20150105_15561A.v1.0	rna37414	rna47797	snap_masked-scaffold2252-abinit-gene-0.25.mRNA1	rna17901	CCG037114.1	CCG025231.1
GF_9661(10 genes):	HORVU7Hr1G106600.4	Bradi1g32620.1.v3.1	LOC_Os06g46350.1	Oropetium_20150105_15596A.v1.0	rna37267	rna47715	augustus_masked-scaffold82-abinit-gene-1.4.mRNA1	rna17953	CCG037150.1	CCG025260.1
GF_9663(10 genes):	HORVU3Hr1G106650.1	Bradi3g60820.1.v3.1	LOC_Os02g58590.1	Oropetium_20150105_23153A.v1.0	rna69653	rna37937	maker-scaffold6101-augustus-gene-0.18.mRNA1	rna18056	CCG010106.1	CCG008025.1
GF_9665(10 genes):	HORVU7Hr1G091180.1	Bradi1g35030.1.v3.1	LOC_Os06g49880.1	Oropetium_20150105_16369A.v1.0	rna37855	rna48246	augustus_masked-scaffold2583-abinit-gene-1.6.mRNA1	rna18175	CCG037867.1	CCG049146.2
GF_9666(10 genes):	HORVU0Hr1G021850.2	Bradi1g35140.1.v3.1	LOC_Os06g50080.1	Oropetium_20150105_16380A.v1.0	rna45032	rna48292	maker-scaffold16862-augustus-gene-0.11.mRNA1	rna18193	CCG037854.1	CCG049131.1
GF_9667(10 genes):	HORVU7Hr1G117370.2	Bradi1g30150.1.v3.1	LOC_Os06g50330.1	Oropetium_20150105_16395A.v1.0	rna37890	rna48318	maker-scaffold447-augustus-gene-0.14.mRNA1	rna18217	CCG012840.1	CCG049115.1
GF_9668(10 genes):	HORVU7Hr1G117540.13	Bradi1g30180.6.v3.1	LOC_Os06g50360.1	Oropetium_20150105_16398A.v1.0	rna45014	rna48324	maker-scaffold446-augustus-gene-0.27.mRNA1	rna18220	CCG012843.1	CCG049112.1
GF_9669(10 genes):	HORVU7Hr1G117640.2	Bradi1g30190.1.v3.1	LOC_Os06g50370.1	Oropetium_20150105_16399A.v1.0	rna37896	rna48325	maker-scaffold9947-augustus-gene-0.22.mRNA1	rna18221	CCG012844.2	CCG049110.1
GF_9670(10 genes):	HORVU7Hr1G118570.3	Bradi1g60930.2.v3.1	LOC_Os06g50410.1	Oropetium_20150105_16406A.v1.0	rna37907	rna48332	augustus_masked-scaffold9947-abinit-gene-0.6.mRNA1	rna18227	CCG012851.1	CCG049103.1
GF_9671(10 genes):	HORVU7Hr1G119910.7	Bradi1g29457.2.v3.1	LOC_Os06g51390.2	Oropetium_20150105_16465A.v1.0	rna44922	rna48481	snap_masked-scaffold1051-abinit-gene-0.45.mRNA1	rna18318	CCG037831.1	CCG023248.1
GF_9673(10 genes):	HORVU7Hr1G119590.1	Bradi1g29300.1.v3.1	LOC_Os06g51510.1	Oropetium_20150105_16472A.v1.0	rna38018	rna48500	maker-scaffold1051-augustus-gene-0.55.mRNA1	rna18331	CCG037826.1	CCG023242.1
GF_9674(10 genes):	HORVU7Hr1G119610.1	Bradi1g29287.5.v3.1	LOC_Os06g51500.1	Oropetium_20150105_16473A.v1.0	rna38019	rna48501	maker-scaffold1171-snap-gene-1.51.mRNA1	rna18332	CCG037825.1	CCG023241.1
GF_9676(10 genes):	HORVU3Hr1G033900.7	Bradi2g08680.1.v3.1	LOC_Os01g14530.1	Oropetium_20150105_17729A.v1.0	rna19474	rna14034	maker-scaffold8604-augustus-gene-0.13.mRNA1	rna18360	CCG002761.1	CCG047026.1
GF_9678(10 genes):	HORVU3Hr1G033740.2	Bradi2g08620.1.v3.1	LOC_Os01g14440.1	Oropetium_20150105_17732A.v1.0	rna19478	rna14038	maker-scaffold3702-snap-gene-0.38.mRNA1	rna18364	CCG002756.1	CCG047021.1
GF_9680(10 genes):	HORVU3Hr1G033520.1	Bradi2g08560.1.v3.1	LOC_Os01g14690.1	Oropetium_20150105_17739A.v1.0	rna19484	rna14042	snap_masked-scaffold919-abinit-gene-0.17.mRNA1	rna18368	CCG002752.3	CCG047015.1
GF_9682(10 genes):	HORVU3Hr1G032440.2	Bradi2g08287.1.v3.1	LOC_Os01g13740.1	Oropetium_20150105_17753A.v1.0	rna19492	rna14071	maker-scaffold6153-augustus-gene-0.42.mRNA1	rna18390	CCG002736.1	CCG046999.1
GF_9685(10 genes):	HORVU3Hr1G030460.1	Bradi2g07420.2.v3.1	LOC_Os01g12520.1	Oropetium_20150105_17830A.v1.0	rna56369	rna14220	maker-scaffold1609-augustus-gene-0.30.mRNA1	rna18556	CCG028766.1	CCG052689.2
GF_9686(10 genes):	HORVU3Hr1G030360.1	Bradi2g07370.1.v3.1	LOC_Os01g12460.1	Oropetium_20150105_17838A.v1.0	rna56365	rna14226	maker-scaffold525-augustus-gene-0.22.mRNA1	rna18562	CCG028772.1	CCG052693.1
GF_9688(10 genes):	HORVU3Hr1G043390.2	Bradi2g11490.1.v3.1	LOC_Os01g19470.1	Oropetium_20150105_22905A.v1.0	rna56605	rna16069	maker-scaffold2509-augustus-gene-1.35.mRNA1	rna18707	CCG016931.1	CCG011100.1
GF_9689(10 genes):	HORVU3Hr1G040230.1	Bradi2g11420.1.v3.1	LOC_Os01g19290.1	Oropetium_20150105_22918A.v1.0	rna21324	rna16049	maker-scaffold85-snap-gene-0.13.mRNA1	rna18729	CCG016946.1	CCG011088.1
GF_9690(10 genes):	HORVU3Hr1G029020.4	Bradi2g11360.4.v3.1	LOC_Os12g29990.1	Oropetium_20150105_22924A.v1.0	rna21305	rna16020	maker-scaffold2415-snap-gene-0.31.mRNA1	rna18735	CCG016951.1	CCG011082.1
GF_9691(10 genes):	HORVU2Hr1G086870.3	Bradi2g11270.2.v3.1	LOC_Os01g18880.2	Oropetium_20150105_22937A.v1.0	rna10878	rna33298	snap_masked-scaffold5321-abinit-gene-0.21.mRNA1	rna18745	CCG016959.1	CCG011070.3
GF_9693(10 genes):	HORVU3Hr1G028710.1	Bradi2g10960.1.v3.1	LOC_Os01g17470.1	Oropetium_20150105_17995A.v1.0	rna21218	rna15925	maker-scaffold10284-snap-gene-0.55.mRNA1	rna18834	CCG042867.1	CCG015880.1
GF_9694(10 genes):	HORVU3Hr1G039900.2	Bradi2g10750.1.v3.1	LOC_Os01g17160.1	Oropetium_20150105_18017A.v1.0	rna21170	rna15886	augustus_masked-scaffold4519-abinit-gene-0.11.mRNA1	rna18852	CCG042849.1	CCG015897.1
GF_9696(10 genes):	HORVU3Hr1G038540.1	Bradi2g10260.1.v3.1	LOC_Os01g16550.1	Oropetium_20150105_09629A.v1.0	rna55291	rna15811	maker-scaffold314-snap-gene-0.34.mRNA1	rna18917	CCG039832.1	CCG041047.1
GF_9697(10 genes):	HORVU3Hr1G037310.1	Bradi2g09830.1.v3.1	LOC_Os01g16100.1	Oropetium_20150105_09677A.v1.0	rna55356	rna15750	maker-scaffold1490-augustus-gene-3.30.mRNA1	rna18984	CCG001894.1	CCG009502.1
GF_9698(10 genes):	HORVU3Hr1G037080.1	Bradi2g09770.2.v3.1	LOC_Os01g16010.1	Oropetium_20150105_09684A.v1.0	rna21054	rna15739	maker-scaffold1490-snap-gene-3.44.mRNA1	rna18991	CCG001899.1	CCG009497.1
GF_9699(10 genes):	HORVU3Hr1G037040.1	Bradi2g09737.1.v3.1	LOC_Os01g15979.1	Oropetium_20150105_09686A.v1.0	rna55361	rna15733	maker-scaffold1510-snap-gene-1.47.mRNA1	rna18994	CCG001902.1	CCG009495.2
GF_9700(10 genes):	HORVU3Hr1G035380.1	Bradi2g09120.1.v3.1	LOC_Os01g15110.1	Oropetium_20150105_09734A.v1.0	rna55424	rna15663	maker-scaffold661-augustus-gene-2.33.mRNA1	rna19070	CCG001953.1	CCG018196.1
GF_9701(10 genes):	HORVU3Hr1G034640.5	Bradi2g08910.2.v3.1	LOC_Os01g14890.1	Oropetium_20150105_09754A.v1.0	rna20946	rna15635	maker-scaffold850-augustus-gene-0.30.mRNA1	rna19090	CCG001972.1	CCG018175.2
GF_9702(10 genes):	HORVU3Hr1G015710.1	Bradi2g03807.1.v3.1	LOC_Os12g17570.1	Oropetium_20150105_09780A.v1.0	rna20902	rna15600	snap_masked-scaffold3971-abinit-gene-0.28.mRNA1	rna19129	CCG001991.1	CCG034627.1
GF_9703(10 genes):	HORVU3Hr1G015690.1	Bradi4g45410.1.v3.1	LOC_Os03g31150.2	Oropetium_20150105_09781A.v1.0	rna19841	rna14481	maker-scaffold828-augustus-gene-0.48.mRNA1	rna19131	CCG001992.1	CCG034626.1
GF_9704(10 genes):	HORVU3Hr1G015060.14	Bradi2g03710.1.v3.1	LOC_Os01g01130.1	Oropetium_20150105_09798A.v1.0	rna58886	rna40810	maker-scaffold6897-augustus-gene-1.12.mRNA1	rna19166	CCG002007.1	CCG046608.2
GF_9705(10 genes):	HORVU3Hr1G014790.6	Bradi1g26880.1.v3.1	LOC_Os01g01280.1	Oropetium_20150105_06833A.v1.0	rna55525	rna15560	maker-scaffold3522-augustus-gene-1.60.mRNA1	rna19184	CCG002015.1	CCG046616.2
GF_9709(10 genes):	HORVU7Hr1G067460.1	Bradi2g01590.1.v3.1	LOC_Os01g03110.1	Oropetium_20150105_06974A.v1.0	rna20671	rna15384	maker-scaffold5995-augustus-gene-0.30.mRNA1	rna19397	CCG010515.1	CCG018153.1
GF_9711(10 genes):	HORVU3Hr1G003740.3	Bradi2g02021.1.v3.1	LOC_Os01g03840.1	Oropetium_20150105_07009A.v1.0	rna20602	rna15277	snap_masked-scaffold843-abinit-gene-0.12.mRNA1	rna19449	CCG044957.1	CCG038484.1
GF_9713(10 genes):	HORVU3Hr1G007120.2	Bradi2g02290.1.v3.1	LOC_Os01g04230.1	Oropetium_20150105_07046A.v1.0	rna20551	rna15191	snap_masked-scaffold4076-abinit-gene-0.19.mRNA1	rna19490	CCG052126.1	CCG038456.1
GF_9717(10 genes):	HORVU3Hr1G010600.3	Bradi2g02810.1.v3.1	LOC_Os01g04930.1	Oropetium_20150105_07094A.v1.0	rna55845	rna15091	maker-scaffold2194-augustus-gene-1.32.mRNA1	rna19556	CCG046505.1	CCG038417.2
GF_9718(10 genes):	HORVU3Hr1G013350.1	Bradi2g03170.1.v3.1	LOC_Os01g05490.1	Oropetium_20150105_07121A.v1.0	rna20420	rna15042	maker-scaffold613-augustus-gene-1.24.mRNA1	rna19622	CCG046538.1	CCG038402.1
GF_9719(10 genes):	HORVU3Hr1G018680.6	Bradi2g03830.4.v3.1	LOC_Os01g06640.2	Oropetium_20150105_07180A.v1.0	rna20285	rna14907	maker-scaffold552-augustus-gene-1.27.mRNA1	rna19719	CCG039703.2	CCG038349.1
GF_9720(10 genes):	HORVU3Hr1G017580.1	Bradi2g04110.3.v3.1	LOC_Os01g07250.1	Oropetium_20150105_07201A.v1.0	rna20231	rna14835	maker-scaffold713-augustus-gene-0.33.mRNA1	rna19767	CCG023461.1	CCG030915.1
GF_9722(10 genes):	HORVU3Hr1G016690.1	Bradi2g04270.2.v3.1	LOC_Os01g07480.1	Oropetium_20150105_07228A.v1.0	rna20185	rna14798	maker-scaffold6041-augustus-gene-0.16.mRNA1	rna19798	CCG023481.1	CCG030889.1
GF_9723(10 genes):	HORVU3Hr1G016000.2	Bradi2g04440.1.v3.1	LOC_Os01g07720.4	Oropetium_20150105_07243A.v1.0	rna20145	rna14773	maker-scaffold2369-augustus-gene-0.39.mRNA1	rna19824	CCG023498.1	CCG030378.1
GF_9724(10 genes):	HORVU3Hr1G024590.1	Bradi2g04447.2.v3.1	LOC_Os01g07730.1	Oropetium_20150105_07244A.v1.0	rna20144	rna14772	snap_masked-scaffold4-abinit-gene-1.28.mRNA1	rna19825	CCG023499.1	CCG030377.1
GF_9725(10 genes):	HORVU3Hr1G021470.14	Bradi2g05167.2.v3.1	LOC_Os01g08550.1	Oropetium_20150105_07308A.v1.0	rna20021	rna14648	maker-scaffold1083-snap-gene-3.29.mRNA1	rna19926	CCG006748.2	CCG035765.1
GF_9727(10 genes):	HORVU3Hr1G020220.5	Bradi2g05487.2.v3.1	LOC_Os01g09020.1	Oropetium_20150105_07340A.v1.0	rna19958	rna14598	maker-scaffold1083-augustus-gene-1.39.mRNA1	rna19974	CCG006779.1	CCG016425.1
GF_9728(10 genes):	HORVU3Hr1G020100.9	Bradi2g05520.1.v3.1	LOC_Os01g09120.1	Oropetium_20150105_07345A.v1.0	rna19953	rna14592	maker-scaffold3651-augustus-gene-0.27.mRNA1	rna19983	CCG006783.1	CCG016414.1
GF_9730(10 genes):	HORVU3Hr1G019360.2	Bradi2g05808.1.v3.1	LOC_Os01g09740.1	Oropetium_20150105_07381A.v1.0	rna19871	rna14539	maker-scaffold4302-snap-gene-0.11.mRNA1	rna20032	CCG045372.3	CCG016381.1
GF_9731(10 genes):	HORVU3Hr1G019010.1	Bradi2g05940.1.v3.1	LOC_Os01g09890.1	Oropetium_20150105_22979A.v1.0	rna56177	rna14483	augustus_masked-scaffold2855-abinit-gene-0.9.mRNA1	rna20049	CCG045389.1	CCG016368.1
GF_9732(10 genes):	HORVU3Hr1G018880.15	Bradi2g05970.2.v3.1	LOC_Os01g10020.1	Oropetium_20150105_22976A.v1.0	rna19839	rna14479	maker-scaffold2855-snap-gene-0.53.mRNA1	rna20053	CCG023122.1	CCG016366.1
GF_9733(10 genes):	HORVU3Hr1G026980.2	Bradi2g06190.1.v3.1	LOC_Os01g10350.1	Oropetium_20150105_17970A.v1.0	rna56206	rna14445	maker-scaffold3267-augustus-gene-1.27.mRNA1	rna20086	CCG042249.4	CCG015854.1
GF_9736(10 genes):	HORVU3Hr1G028800.5	Bradi2g06720.1.v3.1	LOC_Os01g11220.1	Oropetium_20150105_17914A.v1.0	rna19715	rna14374	maker-scaffold5530-augustus-gene-0.29.mRNA1	rna20168	CCG040695.1	CCG052759.1
GF_9737(10 genes):	HORVU3Hr1G040920.8	Bradi2g06790.2.v3.1	LOC_Os01g11350.1	Oropetium_20150105_17907A.v1.0	rna19707	rna14369	maker-scaffold1152-augustus-gene-0.32.mRNA1	rna20182	CCG040685.1	CCG052751.1
GF_9739(10 genes):	HORVU3Hr1G028210.3	Bradi2g06900.1.v3.1	LOC_Os01g11570.1	Oropetium_20150105_27867A.v1.0	rna19670	rna14319	maker-scaffold1585-snap-gene-2.12.mRNA1	rna20195	CCG040675.1	CCG052742.2
GF_9740(10 genes):	HORVU3Hr1G028000.2	Bradi2g06980.1.v3.1	LOC_Os01g11710.1	Oropetium_20150105_17897A.v1.0	rna56304	rna14344	maker-scaffold1585-augustus-gene-1.49.mRNA1	rna20206	CCG040665.1	CCG052733.2
GF_9741(10 genes):	HORVU3Hr1G062700.1	Bradi2g12300.1.v3.1	LOC_Os01g22510.1	Oropetium_20150105_22249A.v1.0	rna21491	rna16213	maker-scaffold3377-snap-gene-0.32.mRNA1	rna20264	CCG017457.1	CCG039593.1
GF_9742(10 genes):	HORVU3Hr1G021910.17	Bradi2g12780.1.v3.1	LOC_Os01g25600.1	Oropetium_20150105_25408A.v1.0	rna21598	rna16334	maker-scaffold4730-augustus-gene-0.28.mRNA1	rna20368	CCG021589.1	CCG031965.1
GF_9744(10 genes):	HORVU3Hr1G044530.1	Bradi2g13680.1.v3.1	LOC_Os01g32350.2	Oropetium_20150105_25456A.v1.0	rna56864	rna16495	maker-scaffold8098-snap-gene-0.30.mRNA1	rna20539	CCG019869.1	CCG013711.1
GF_9745(10 genes):	HORVU3Hr1G045410.8	Bradi2g13710.2.v3.1	LOC_Os01g31770.2	Oropetium_20150105_22375A.v1.0	rna21731	rna16442	maker-scaffold9577-snap-gene-0.10.mRNA1	rna20541	CCG018131.1	CCG045223.1
GF_9746(10 genes):	HORVU3Hr1G045960.4	Bradi2g40480.1.v3.1	LOC_Os01g35040.1	Oropetium_20150105_25035A.v1.0	rna56890	rna16750	maker-scaffold3907-augustus-gene-0.25.mRNA1	rna20687	CCG043213.1	CCG034502.1
GF_9747(10 genes):	HORVU6Hr1G029520.4	Bradi2g40537.2.v3.1	LOC_Os01g36070.1	Oropetium_20150105_25048A.v1.0	rna56896	rna16766	maker-scaffold8448-snap-gene-0.9.mRNA1	rna20699	CCG043219.1	CCG034487.3
GF_9748(10 genes):	HORVU3Hr1G047290.2	Bradi2g40620.2.v3.1	LOC_Os01g36460.1	Oropetium_20150105_25058A.v1.0	rna26845	rna16779	maker-scaffold3958-augustus-gene-2.29.mRNA1	rna20714	CCG043242.1	CCG034466.1
GF_9749(10 genes):	HORVU1Hr1G011420.2	Bradi2g40930.1.v3.1	LOC_Os01g37110.1	Oropetium_20150105_23883A.v1.0	rna26812	rna16833	maker-scaffold711-augustus-gene-1.16.mRNA1	rna20773	CCG005937.1	CCG018480.1
GF_9750(10 genes):	HORVU7Hr1G022270.4	Bradi2g40770.1.v3.1	LOC_Os01g36870.1	Oropetium_20150105_23894A.v1.0	rna26802	rna16849	snap_masked-scaffold803-abinit-gene-1.34.mRNA1	rna20786	CCG005947.5	CCG018495.1
GF_9751(10 genes):	HORVU3Hr1G048340.1	Bradi2g41240.1.v3.1	LOC_Os01g37842.1	Oropetium_20150105_23923A.v1.0	rna59259	rna16889	maker-scaffold2905-augustus-gene-1.37.mRNA1	rna20832	CCG028211.1	CCG018527.1
GF_9752(10 genes):	HORVU2Hr1G011030.1	Bradi5g04550.1.v3.1	LOC_Os04g17050.1	Oropetium_20150105_03055A.v1.0	rna14233	rna29830	maker-scaffold1279-snap-gene-1.49.mRNA1	rna20902	CCG043348.1	CCG026570.1
GF_9754(10 genes):	HORVU3Hr1G051540.2	Bradi2g42440.2.v3.1	LOC_Os01g41010.2	Oropetium_20150105_11904A.v1.0	rna26525	rna17121	maker-scaffold2355-snap-gene-0.29.mRNA1	rna20945	CCG052586.1	CCG023880.2
GF_9757(10 genes):	HORVU1Hr1G013040.2	Bradi1g31220.3.v3.1	LOC_Os01g42040.1	Oropetium_20150105_19417A.v1.0	rna26610	rna17225	maker-scaffold10781-snap-gene-0.20.mRNA1	rna21008	CCG011980.1	CCG023924.1
GF_9758(10 genes):	HORVU3Hr1G053490.2	Bradi2g43190.1.v3.1	LOC_Os01g42470.1	Oropetium_20150105_19445A.v1.0	rna26684	rna17281	maker-scaffold2447-snap-gene-0.43.mRNA1	rna21059	CCG011951.1	CCG018563.1
GF_9760(10 genes):	HORVU3Hr1G053540.26	Bradi2g43310.1.v3.1	LOC_Os01g42630.1	Oropetium_20150105_19453A.v1.0	rna59468	rna17322	maker-scaffold11318-snap-gene-0.8.mRNA1	rna21087	CCG011940.1	CCG018573.1
GF_9762(10 genes):	HORVU3Hr1G055200.3	Bradi2g43770.1.v3.1	LOC_Os01g43220.1	Oropetium_20150105_19502A.v1.0	rna59531	rna17400	maker-scaffold6199-augustus-gene-0.23.mRNA1	rna21147	CCG012974.1	CCG018622.1
GF_9763(10 genes):	HORVU3Hr1G055410.2	Bradi2g43780.1.v3.1	LOC_Os01g43250.1	Oropetium_20150105_19504A.v1.0	rna26266	rna17403	maker-scaffold21216-snap-gene-0.9.mRNA1	rna21149	CCG012972.1	CCG018623.2
GF_9764(10 genes):	HORVU3Hr1G056800.1	Bradi2g44390.1.v3.1	LOC_Os01g44090.1	Oropetium_20150105_11855A.v1.0	rna59610	rna17504	snap_masked-scaffold8058-abinit-gene-0.9.mRNA1	rna21231	CCG036438.1	CCG041122.3
GF_9765(10 genes):	HORVU3Hr1G056440.1	Bradi2g44500.3.v3.1	LOC_Os01g44340.1	Oropetium_20150105_11842A.v1.0	rna59629	rna17527	maker-scaffold21443-snap-gene-0.4.mRNA1	rna21256	CCG036448.1	CCG041106.1
GF_9766(10 genes):	HORVU5Hr1G012770.4	Bradi2g44510.1.v3.1	LOC_Os01g44360.1	Oropetium_20150105_11841A.v1.0	rna26124	rna17529	maker-scaffold11832-augustus-gene-0.22.mRNA1	rna21258	CCG036449.2	CCG041105.1
GF_9767(10 genes):	HORVU3Hr1G057550.1	Bradi2g44970.2.v3.1	LOC_Os01g45530.1	Oropetium_20150105_11812A.v1.0	rna26072	rna17577	maker-scaffold4175-snap-gene-1.33.mRNA1	rna21291	CCG020535.1	CCG011571.1
GF_9769(10 genes):	HORVU3Hr1G058100.1	Bradi2g45117.1.v3.1	LOC_Os01g45860.1	Oropetium_20150105_11785A.v1.0	rna26045	rna17599	augustus_masked-scaffold4032-abinit-gene-0.6.mRNA1	rna21321	CCG032295.1	CCG011590.1
GF_9773(10 genes):	HORVU3Hr1G050800.1	Bradi2g42040.1.v3.1	LOC_Os01g40310.1	Oropetium_20150105_19551A.v1.0	rna26452	rna17026	maker-scaffold1953-augustus-gene-0.47.mRNA1	rna21451	CCG052537.1	CCG053929.2
GF_9775(10 genes):	HORVU0Hr1G003380.14	Bradi2g41710.15.v3.1	LOC_Os01g39630.1	Oropetium_20150105_19586A.v1.0	rna26399	rna14382	maker-C8456277-augustus-gene-0.1.mRNA1	rna21480	CCG052509.1	CCG053955.2
GF_9776(10 genes):	HORVU3Hr1G060430.4	Bradi2g45880.1.v3.1	LOC_Os01g47540.1	Oropetium_20150105_11686A.v1.0	rna25871	rna17748	maker-scaffold5337-augustus-gene-0.10.mRNA1	rna21510	CCG032388.1	CCG019145.1
GF_9777(10 genes):	HORVU3Hr1G060500.6	Bradi2g45900.1.v3.1	LOC_Os01g47560.1	Oropetium_20150105_11682A.v1.0	rna25864	rna17752	augustus_masked-scaffold722-abinit-gene-4.9.mRNA1	rna21517	CCG032391.1	CCG019149.1
GF_9779(10 genes):	HORVU3Hr1G060920.3	Bradi2g46040.1.v3.1	LOC_Os01g47690.1	Oropetium_20150105_11667A.v1.0	rna25848	rna17768	maker-scaffold722-augustus-gene-3.24.mRNA1	rna21529	CCG032404.1	CCG019159.1
GF_9781(10 genes):	HORVU3Hr1G061130.1	Bradi2g46120.1.v3.1	LOC_Os01g47780.1	Oropetium_20150105_11658A.v1.0	rna25833	rna17781	snap_masked-scaffold1137-abinit-gene-1.10.mRNA1	rna21540	CCG032413.1	CCG019172.1
GF_9782(10 genes):	HORVU3Hr1G061560.3	Bradi2g46197.3.v3.1	LOC_Os01g48130.2	Oropetium_20150105_11649A.v1.0	rna25823	rna17797	maker-scaffold722-snap-gene-2.34.mRNA1	rna21564	CCG032427.1	CCG019184.1
GF_9783(10 genes):	HORVU3Hr1G061620.1	Bradi2g46220.1.v3.1	LOC_Os01g48140.1	Oropetium_20150105_11648A.v1.0	rna59765	rna17798	maker-scaffold3459-snap-gene-0.21.mRNA1	rna21566	CCG032429.1	CCG019186.1
GF_9785(10 genes):	HORVU3Hr1G062040.1	Bradi2g46380.2.v3.1	LOC_Os01g48420.1	Oropetium_20150105_11623A.v1.0	rna59812	rna17833	maker-scaffold4264-snap-gene-0.32.mRNA1	rna21596	CCG032456.1	CCG019207.1
GF_9786(10 genes):	HORVU3Hr1G062490.1	Bradi2g46520.1.v3.1	LOC_Os01g48690.1	Oropetium_20150105_11607A.v1.0	rna59837	rna17852	maker-scaffold2227-augustus-gene-1.42.mRNA1	rna21615	CCG032474.1	CCG047628.1
GF_9790(10 genes):	HORVU3Hr1G064230.10	Bradi2g47080.3.v3.1	LOC_Os01g49670.1	Oropetium_20150105_11532A.v1.0	rna59930	rna17955	maker-scaffold1322-augustus-gene-0.40.mRNA1	rna21731	CCG032525.1	CCG050035.1
GF_9791(10 genes):	HORVU3Hr1G064740.1	Bradi2g47250.1.v3.1	LOC_Os01g49900.1	Oropetium_20150105_11515A.v1.0	rna25619	rna17988	maker-scaffold4725-augustus-gene-0.23.mRNA1	rna21750	CCG032536.1	CCG050023.1
GF_9792(10 genes):	HORVU3Hr1G066920.4	Bradi2g47960.1.v3.1	LOC_Os01g51320.1	Oropetium_20150105_25761A.v1.0	rna25472	rna18121	maker-scaffold2080-augustus-gene-0.15.mRNA1	rna21866	CCG032639.1	CCG054044.1
GF_9793(10 genes):	HORVU3Hr1G067330.4	Bradi2g48050.2.v3.1	LOC_Os01g51550.1	Oropetium_20150105_25776A.v1.0	rna14621	rna22839	snap_masked-scaffold784-abinit-gene-0.12.mRNA1	rna21884	CCG032654.1	CCG054034.1
GF_9794(10 genes):	HORVU3Hr1G067350.4	Bradi2g48057.1.v3.1	LOC_Os01g51610.1	Oropetium_20150105_25777A.v1.0	rna60044	rna18134	augustus_masked-scaffold783-abinit-gene-2.3.mRNA1	rna21885	CCG032655.1	CCG054033.1
GF_9796(10 genes):	HORVU3Hr1G068300.2	Bradi2g48367.2.v3.1	LOC_Os01g52170.1	Oropetium_20150105_26335A.v1.0	rna14652	rna29535	maker-scaffold9775-snap-gene-0.41.mRNA1	rna21946	CCG015368.1	CCG054000.1
GF_9797(10 genes):	HORVU3Hr1G068380.2	Bradi2g48420.1.v3.1	LOC_Os01g52230.1	Oropetium_20150105_26342A.v1.0	rna25404	rna18189	maker-scaffold3368-snap-gene-0.45.mRNA1	rna21955	CCG015373.1	CCG053994.1
GF_9798(10 genes):	HORVU3Hr1G068520.14	Bradi2g48510.4.v3.1	LOC_Os01g52400.1	Oropetium_20150105_26344A.v1.0	rna60083	rna18194	maker-scaffold11605-snap-gene-0.47.mRNA1	rna21969	CCG015381.1	CCG053988.2
GF_9799(10 genes):	HORVU3Hr1G068780.18	Bradi2g48650.2.v3.1	LOC_Os01g52630.1	Oropetium_20150105_12369A.v1.0	rna25371	rna18223	maker-scaffold130-augustus-gene-4.9.mRNA1	rna21993	CCG015395.2	CCG024861.1
GF_9801(10 genes):	HORVU3Hr1G070340.9	Bradi2g49300.1.v3.1	LOC_Os01g53710.1	Oropetium_20150105_12437A.v1.0	rna25284	rna18344	maker-scaffold2224-snap-gene-0.39.mRNA1	rna22120	CCG015452.1	CCG034100.1
GF_9802(10 genes):	HORVU3Hr1G070370.1	Bradi2g49310.3.v3.1	LOC_Os01g53720.2	Oropetium_20150105_12438A.v1.0	rna25283	rna18345	maker-scaffold2224-augustus-gene-0.30.mRNA1	rna22121	CCG015453.2	CCG034099.3
GF_9803(10 genes):	HORVU3Hr1G070620.18	Bradi2g49420.2.v3.1	LOC_Os01g53880.1	Oropetium_20150105_12447A.v1.0	rna25270	rna18366	maker-scaffold1690-augustus-gene-0.13.mRNA1	rna22140	CCG015461.1	CCG034091.2
GF_9804(10 genes):	HORVU3Hr1G072520.1	Bradi2g50145.1.v3.1	LOC_Os01g55050.1	Oropetium_20150105_12546A.v1.0	rna61479	rna18492	maker-scaffold1476-augustus-gene-1.37.mRNA1	rna22246	CCG015538.1	CCG012034.1
GF_9806(10 genes):	HORVU3Hr1G072900.5	Bradi2g50300.1.v3.1	LOC_Os01g55270.1	Oropetium_20150105_12565A.v1.0	rna61466	rna18514	maker-scaffold6707-augustus-gene-0.21.mRNA1	rna22267	CCG015555.1	CCG012054.1
GF_9808(10 genes):	HORVU3Hr1G072950.6	Bradi2g50350.1.v3.1	LOC_Os01g55310.1	Oropetium_20150105_12569A.v1.0	rna61459	rna18521	maker-scaffold6707-augustus-gene-0.23.mRNA1	rna22275	CCG015559.1	CCG012059.1
GF_9809(10 genes):	HORVU3Hr1G073520.3	Bradi2g50570.1.v3.1	LOC_Os01g55600.1	Oropetium_20150105_12594A.v1.0	rna25053	rna18561	maker-scaffold217-augustus-gene-2.40.mRNA1	rna22313	CCG015581.4	CCG012080.1
GF_9810(10 genes):	HORVU3Hr1G074120.4	Bradi2g50770.5.v3.1	LOC_Os01g55860.1	Oropetium_20150105_12613A.v1.0	rna25019	rna18586	maker-scaffold2067-augustus-gene-1.32.mRNA1	rna22335	CCG015593.1	CCG012093.1
GF_9811(10 genes):	HORVU3Hr1G074330.1	Bradi2g50890.3.v3.1	LOC_Os01g56000.1	Oropetium_20150105_12625A.v1.0	rna25003	rna18604	maker-scaffold2067-snap-gene-0.36.mRNA1	rna22348	CCG015600.1	CCG012099.1
GF_9812(10 genes):	HORVU3Hr1G074300.1	Bradi2g50920.1.v3.1	LOC_Os01g56030.1	Oropetium_20150105_12628A.v1.0	rna25002	rna18609	snap_masked-scaffold2067-abinit-gene-0.27.mRNA1	rna22351	CCG015605.1	CCG012101.1
GF_9813(10 genes):	HORVU3Hr1G074730.11	Bradi2g51050.1.v3.1	LOC_Os01g56230.2	Oropetium_20150105_12641A.v1.0	rna61377	rna18624	maker-scaffold806-augustus-gene-1.33.mRNA1	rna22368	CCG015619.1	CCG012117.1
GF_9814(10 genes):	HORVU3Hr1G074720.1	Bradi2g51060.3.v3.1	LOC_Os01g56235.1	Oropetium_20150105_12642A.v1.0	rna24984	rna18626	maker-scaffold5473-augustus-gene-0.23.mRNA1	rna22369	CCG015620.1	CCG012118.1
GF_9815(10 genes):	HORVU3Hr1G075850.2	Bradi2g51467.1.v3.1	LOC_Os01g56670.1	Oropetium_20150105_12677A.v1.0	rna61358	rna18724	maker-scaffold3337-augustus-gene-0.34.mRNA1	rna22425	CCG035374.1	CCG015234.2
GF_9816(10 genes):	HORVU3Hr1G075870.1	Bradi2g51480.1.v3.1	LOC_Os01g56680.2	Oropetium_20150105_12678A.v1.0	rna24915	rna18726	maker-scaffold6986-snap-gene-0.48.mRNA1	rna22432	CCG035375.1	CCG015235.1
GF_9817(10 genes):	HORVU3Hr1G076790.2	Bradi2g51790.1.v3.1	LOC_Os01g57240.1	Oropetium_20150105_12720A.v1.0	rna24847	rna18791	augustus_masked-scaffold3727-abinit-gene-1.5.mRNA1	rna22474	CCG035403.1	CCG015260.1
GF_9821(10 genes):	HORVU3Hr1G077930.16	Bradi2g52317.2.v3.1	LOC_Os01g58194.1	Oropetium_20150105_18569A.v1.0	rna61279	rna18876	maker-scaffold1850-snap-gene-1.47.mRNA1	rna22549	CCG035454.1	CCG015302.1
GF_9822(10 genes):	HORVU3Hr1G078100.1	Bradi2g52350.1.v3.1	LOC_Os01g58380.1	Oropetium_20150105_18574A.v1.0	rna61276	rna18886	snap_masked-scaffold1850-abinit-gene-2.18.mRNA1	rna22560	CCG035459.1	CCG015306.1
GF_9823(10 genes):	HORVU3Hr1G078090.1	Bradi2g52356.1.v3.1	LOC_Os01g58390.1	Oropetium_20150105_18575A.v1.0	rna24751	rna18887	maker-scaffold12566-snap-gene-0.24.mRNA1	rna22563	CCG035460.1	CCG015307.1
GF_9824(10 genes):	HORVU3Hr1G078540.1	Bradi2g52580.1.v3.1	LOC_Os01g58750.1	Oropetium_20150105_18602A.v1.0	rna24717	rna18915	maker-scaffold3463-augustus-gene-0.31.mRNA1	rna22592	CCG035492.1	CCG011299.2
GF_9828(10 genes):	HORVU3Hr1G081100.1	Bradi2g53550.1.v3.1	LOC_Os01g60700.1	Oropetium_20150105_18713A.v1.0	rna24526	rna19062	maker-scaffold4562-snap-gene-0.16.mRNA1	rna22734	CCG044684.1	CCG026225.1
GF_9830(10 genes):	HORVU3Hr1G088130.1	Bradi2g53810.1.v3.1	LOC_Os01g61170.1	Oropetium_20150105_18750A.v1.0	rna24485	rna19102	augustus_masked-scaffold5350-abinit-gene-1.1.mRNA1	rna22777	CCG000071.1	CCG024047.1
GF_9831(10 genes):	HORVU3Hr1G087970.1	Bradi2g53900.2.v3.1	LOC_Os01g61330.1	Oropetium_20150105_18762A.v1.0	rna61120	rna19120	snap_masked-scaffold9110-abinit-gene-0.10.mRNA1	rna22792	CCG000080.1	CCG020377.1
GF_9832(10 genes):	HORVU3Hr1G087620.3	Bradi2g54067.1.v3.1	LOC_Os01g61580.1	Oropetium_20150105_18781A.v1.0	rna61104	rna19138	maker-scaffold18068-augustus-gene-0.3.mRNA1	rna22814	CCG000099.2	CCG020394.1
GF_9833(10 genes):	HORVU3Hr1G087450.2	Bradi2g54127.1.v3.1	LOC_Os01g61670.1	Oropetium_20150105_18788A.v1.0	rna24438	rna19147	maker-scaffold2698-augustus-gene-1.11.mRNA1	rna22822	CCG000105.1	CCG020400.1
GF_9838(10 genes):	HORVU3Hr1G086380.3	Bradi2g54607.1.v3.1	LOC_Os01g62370.1	Oropetium_20150105_18844A.v1.0	rna24372	rna19232	maker-scaffold5813-augustus-gene-0.22.mRNA1	rna22896	CCG000161.1	CCG020448.1
GF_9839(10 genes):	HORVU3Hr1G085900.1	Bradi2g54840.1.v3.1	LOC_Os01g62800.1	Oropetium_20150105_12771A.v1.0	rna61026	rna19267	snap_masked-scaffold10318-abinit-gene-0.17.mRNA1	rna22929	CCG000189.1	CCG020475.1
GF_9841(10 genes):	HORVU3Hr1G085570.1	Bradi2g55040.3.v3.1	LOC_Os01g63160.1	Oropetium_20150105_12796A.v1.0	rna60992	rna19310	maker-scaffold4508-snap-gene-0.49.mRNA1	rna22959	CCG000208.1	CCG035817.1
GF_9842(10 genes):	HORVU3Hr1G085480.4	Bradi2g55077.2.v3.1	LOC_Os01g63220.1	Oropetium_20150105_12802A.v1.0	rna24271	rna19319	maker-scaffold2922-snap-gene-2.53.mRNA1	rna22968	CCG000213.1	CCG035812.1
GF_9843(10 genes):	HORVU3Hr1G085400.1	Bradi2g55110.1.v3.1	LOC_Os01g63260.1	Oropetium_20150105_12805A.v1.0	rna24266	rna19327	augustus_masked-scaffold4508-abinit-gene-0.1.mRNA1	rna22977	CCG000215.1	CCG035808.2
GF_9844(10 genes):	HORVU3Hr1G083560.1	Bradi2g55950.2.v3.1	LOC_Os01g64520.1	Oropetium_20150105_12890A.v1.0	rna24135	rna19425	maker-scaffold271-snap-gene-2.61.mRNA1	rna23093	CCG000460.1	CCG009880.1
GF_9845(10 genes):	HORVU3Hr1G083460.1	Bradi2g55980.1.v3.1	LOC_Os01g64590.1	Oropetium_20150105_12894A.v1.0	rna24129	rna19436	augustus_masked-scaffold2786-abinit-gene-0.11.mRNA1	rna23097	CCG000458.1	CCG009876.1
GF_9846(10 genes):	HORVU3Hr1G083260.1	Bradi2g56090.3.v3.1	LOC_Os01g64720.1	Oropetium_20150105_12902A.v1.0	rna24103	rna19449	maker-scaffold4142-augustus-gene-0.22.mRNA1	rna23109	CCG000450.1	CCG009867.1
GF_9847(10 genes):	HORVU3Hr1G082900.1	Bradi2g56190.1.v3.1	LOC_Os01g64870.1	Oropetium_20150105_12912A.v1.0	rna24088	rna19464	maker-scaffold271-augustus-gene-1.29.mRNA1	rna23123	CCG000443.1	CCG009859.3
GF_9848(10 genes):	HORVU3Hr1G082730.1	Bradi2g56260.1.v3.1	LOC_Os01g64960.1	Oropetium_20150105_12920A.v1.0	rna24077	rna19477	maker-scaffold271-augustus-gene-0.33.mRNA1	rna23131	CCG000438.1	CCG009855.1
GF_9849(10 genes):	HORVU3Hr1G091140.2	Bradi2g56960.1.v3.1	LOC_Os01g66000.1	Oropetium_20150105_12999A.v1.0	rna23975	rna19612	maker-scaffold37-augustus-gene-0.37.mRNA1	rna23246	CCG052475.1	CCG023060.1
GF_9851(10 genes):	HORVU3Hr1G090760.1	Bradi2g57190.4.v3.1	LOC_Os01g66240.1	Oropetium_20150105_13022A.v1.0	rna23923	rna19649	maker-scaffold9846-augustus-gene-0.24.mRNA1	rna23272	CCG046839.1	CCG023078.2
GF_9852(10 genes):	HORVU1Hr1G064150.2	Bradi2g25090.1.v3.1	LOC_Os01g66290.1	Oropetium_20150105_13025A.v1.0	rna23918	rna19653	maker-scaffold2025-augustus-gene-3.31.mRNA1	rna23280	CCG046837.1	CCG023081.2
GF_9853(10 genes):	HORVU1Hr1G064640.3	Bradi2g57380.3.v3.1	LOC_Os01g66590.3	Oropetium_20150105_13038A.v1.0	rna23873	rna19698	maker-scaffold4795-snap-gene-1.47.mRNA1	rna23305	CCG046823.1	CCG002465.1
GF_9854(10 genes):	HORVU3Hr1G090110.1	Bradi2g57427.1.v3.1	LOC_Os01g66710.1	Oropetium_20150105_13045A.v1.0	rna23865	rna19707	maker-scaffold4795-snap-gene-0.39.mRNA1	rna23315	CCG046818.1	CCG002460.1
GF_9856(10 genes):	HORVU3Hr1G089580.5	Bradi2g57608.1.v3.1	LOC_Os01g67180.1	Oropetium_20150105_13072A.v1.0	rna23797	rna19751	maker-scaffold9617-snap-gene-0.17.mRNA1	rna23361	CCG046800.1	CCG002438.1
GF_9857(10 genes):	HORVU3Hr1G089550.10	Bradi2g57620.1.v3.1	LOC_Os01g67190.1	Oropetium_20150105_13073A.v1.0	rna23795	rna19752	maker-scaffold9617-snap-gene-0.16.mRNA1	rna23362	CCG046801.1	CCG002437.1
GF_9858(10 genes):	HORVU3Hr1G089170.8	Bradi2g57740.2.v3.1	LOC_Os01g67390.1	Oropetium_20150105_13095A.v1.0	rna23769	rna19783	maker-scaffold4509-snap-gene-0.33.mRNA1	rna23392	CCG046772.1	CCG002423.1
GF_9859(10 genes):	HORVU3Hr1G089160.2	Bradi2g57747.2.v3.1	LOC_Os01g67410.1	Oropetium_20150105_13096A.v1.0	rna23768	rna19784	maker-scaffold2021-snap-gene-0.33.mRNA1	rna23394	CCG046771.1	CCG002422.1
GF_9860(10 genes):	HORVU3Hr1G088990.3	Bradi2g57880.1.v3.1	LOC_Os01g67560.1	Oropetium_20150105_13111A.v1.0	rna23743	rna19800	maker-scaffold6004-snap-gene-0.55.mRNA1	rna23425	CCG046764.3	CCG002412.1
GF_9862(10 genes):	HORVU3Hr1G081400.4	Bradi2g58091.1.v3.1	LOC_Os01g67950.1	Oropetium_20150105_13138A.v1.0	rna23717	rna19837	maker-scaffold240-snap-gene-0.43.mRNA1	rna23451	CCG046748.1	CCG002391.1
GF_9863(10 genes):	HORVU3Hr1G091930.1	Bradi2g58100.1.v3.1	LOC_Os01g68000.1	Oropetium_20150105_13142A.v1.0	rna23714	rna19843	maker-scaffold240-snap-gene-0.40.mRNA1	rna23457	CCG046745.3	CCG002389.1
GF_9864(10 genes):	HORVU3Hr1G092020.4	Bradi2g58152.1.v3.1	LOC_Os01g68020.1	Oropetium_20150105_13145A.v1.0	rna23711	rna19845	maker-scaffold1314-snap-gene-4.63.mRNA1	rna23459	CCG046744.1	CCG002387.1
GF_9866(10 genes):	HORVU3Hr1G093290.1	Bradi2g58640.1.v3.1	LOC_Os01g68710.2	Oropetium_20150105_09058A.v1.0	rna23634	rna19912	maker-scaffold1314-snap-gene-1.40.mRNA1	rna23530	CCG013588.1	CCG002344.2
GF_9867(10 genes):	HORVU3Hr1G094250.8	Bradi2g58987.1.v3.1	LOC_Os01g69140.1	Oropetium_20150105_09023A.v1.0	rna23581	rna19956	maker-scaffold404-snap-gene-5.51.mRNA1	rna23572	CCG032677.1	CCG002317.1
GF_9868(10 genes):	HORVU3Hr1G095330.1	Bradi2g59210.1.v3.1	LOC_Os01g69950.1	Oropetium_20150105_09815A.v1.0	rna60459	rna19998	augustus_masked-scaffold5207-abinit-gene-0.2.mRNA1	rna23602	CCG013600.1	CCG002289.1
GF_9872(10 genes):	HORVU3Hr1G096340.3	Bradi2g59460.1.v3.1	LOC_Os01g70250.1	Oropetium_20150105_09841A.v1.0	rna23500	rna20047	maker-scaffold404-augustus-gene-1.26.mRNA1	rna23651	CCG013626.1	CCG002259.1
GF_9873(10 genes):	HORVU3Hr1G096450.1	Bradi2g59510.1.v3.1	LOC_Os01g70320.1	Oropetium_20150105_09846A.v1.0	rna23489	rna20059	maker-scaffold404-augustus-gene-0.43.mRNA1	rna23658	CCG013632.2	CCG002252.2
GF_9874(10 genes):	HORVU3Hr1G096660.7	Bradi2g59557.1.v3.1	LOC_Os01g70410.3	Oropetium_20150105_09853A.v1.0	rna23470	rna20068	maker-scaffold404-augustus-gene-0.40.mRNA1	rna23666	CCG013639.1	CCG002246.1
GF_9876(10 genes):	HORVU3Hr1G104070.4	Bradi2g60357.1.v3.1	LOC_Os01g71256.1	Oropetium_20150105_09915A.v1.0	rna60332	rna20166	maker-scaffold1039-snap-gene-2.51.mRNA1	rna23746	CCG013701.1	CCG002183.2
GF_9877(10 genes):	HORVU3Hr1G104260.3	Bradi2g60370.1.v3.1	LOC_Os01g71262.1	Oropetium_20150105_09916A.v1.0	rna23354	rna20167	maker-scaffold1039-augustus-gene-2.38.mRNA1	rna23747	CCG013702.1	CCG002182.1
GF_9878(10 genes):	HORVU3Hr1G106950.3	Bradi2g60680.2.v3.1	LOC_Os01g72080.1	Oropetium_20150105_09940A.v1.0	rna23266	rna20222	augustus_masked-scaffold269-abinit-gene-2.22.mRNA1	rna23793	CCG006699.1	CCG042652.1
GF_9879(10 genes):	HORVU3Hr1G107090.2	Bradi2g60660.1.v3.1	LOC_Os01g72100.1	Oropetium_20150105_09943A.v1.0	rna23265	rna20226	augustus_masked-scaffold12077-abinit-gene-0.20.mRNA1	rna23796	CCG006697.1	CCG042654.1
GF_9880(10 genes):	HORVU3Hr1G108610.2	Bradi2g61010.1.v3.1	LOC_Os01g72340.1	Oropetium_20150105_09964A.v1.0	rna23204	rna20264	snap_masked-scaffold269-abinit-gene-1.12.mRNA1	rna23854	CCG023109.1	CCG037197.1
GF_9881(10 genes):	HORVU3Hr1G108620.3	Bradi2g61017.2.v3.1	LOC_Os01g72350.1	Oropetium_20150105_09965A.v1.0	rna23193	rna20267	maker-scaffold2136-augustus-gene-0.32.mRNA1	rna23855	CCG023108.1	CCG037196.1
GF_9882(10 genes):	HORVU3Hr1G108950.1	Bradi2g61120.2.v3.1	LOC_Os01g72490.2	Oropetium_20150105_09974A.v1.0	rna60243	rna20292	maker-scaffold269-augustus-gene-0.36.mRNA1	rna23864	CCG024163.2	CCG037186.1
GF_9884(10 genes):	HORVU3Hr1G111740.1	Bradi2g61540.1.v3.1	LOC_Os01g73140.1	Oropetium_20150105_10014A.v1.0	rna23132	rna20386	maker-scaffold4609-augustus-gene-0.42.mRNA1	rna23919	CCG024203.1	CCG000652.1
GF_9885(10 genes):	HORVU3Hr1G111930.2	Bradi2g61580.1.v3.1	LOC_Os01g73234.1	Oropetium_20150105_10020A.v1.0	rna23126	rna20400	maker-scaffold4609-augustus-gene-0.44.mRNA1	rna23930	CCG024211.1	CCG000674.1
GF_9888(10 genes):	HORVU7Hr1G078500.1	Bradi3g12970.1.v3.1	LOC_Os10g06540.1	Oropetium_20150105_13627A.v1.0	rna32799	rna33598	augustus_masked-scaffold1946-abinit-gene-1.14.mRNA1	rna24065	CCG013406.2	CCG003910.1
GF_9889(10 genes):	HORVU7Hr1G078440.7	Bradi3g12990.1.v3.1	LOC_Os08g09320.1	Oropetium_20150105_13630A.v1.0	rna43112	rna33637	maker-scaffold1946-snap-gene-1.66.mRNA1	rna24068	CCG013408.1	CCG003913.1
GF_9890(10 genes):	HORVU7Hr1G078000.2	Bradi3g13090.4.v3.1	LOC_Os08g01300.1	Oropetium_20150105_13644A.v1.0	rna32811	rna33622	maker-scaffold5804-snap-gene-0.58.mRNA1	rna24083	CCG010440.1	CCG003456.1
GF_9891(10 genes):	HORVU7Hr1G077920.4	Bradi3g13117.1.v3.1	LOC_Os08g01330.1	Oropetium_20150105_13648A.v1.0	rna29272	rna33627	maker-scaffold1946-snap-gene-0.44.mRNA1	rna24087	CCG010443.1	CCG003459.1
GF_9892(10 genes):	HORVU7Hr1G076320.1	Bradi3g13560.1.v3.1	LOC_Os08g02060.1	Oropetium_20150105_13716A.v1.0	rna43171	rna33756	maker-scaffold605-augustus-gene-1.22.mRNA1	rna24231	CCG004838.1	CCG003525.1
GF_9893(10 genes):	HORVU7Hr1G076300.3	Bradi3g13580.1.v3.1	LOC_Os08g02080.1	Oropetium_20150105_13718A.v1.0	rna43174	rna33766	maker-scaffold11899-augustus-gene-0.23.mRNA1	rna24233	CCG004840.1	CCG003527.1
GF_9894(10 genes):	HORVU7Hr1G086320.1	Bradi3g17710.1.v3.1	LOC_Os08g10470.1	Oropetium_20150105_14003A.v1.0	rna68395	rna34651	augustus_masked-scaffold2167-abinit-gene-0.6.mRNA1	rna24397	CCG040069.1	CCG019560.1
GF_9896(10 genes):	HORVU7Hr1G007990.9	Bradi3g15910.1.v3.1	LOC_Os08g07300.1	Oropetium_20150105_23213A.v1.0	rna68600	rna34359	maker-scaffold4723-augustus-gene-1.36.mRNA1	rna24621	CCG053793.2	CCG008080.1
GF_9897(10 genes):	HORVU6Hr1G073740.1	Bradi3g16100.2.v3.1	LOC_Os08g06640.1	Oropetium_20150105_23201A.v1.0	rna68651	rna34324	maker-scaffold5345-snap-gene-0.42.mRNA1	rna24644	CCG010065.1	CCG008065.1
GF_9898(10 genes):	HORVU1Hr1G076040.2	Bradi3g16030.1.v3.1	LOC_Os08g06620.1	Oropetium_20150105_23197A.v1.0	rna68666	rna34314	maker-scaffold5345-augustus-gene-0.30.mRNA1	rna24649	CCG010068.1	CCG008061.1
GF_9899(10 genes):	HORVU7Hr1G067110.3	Bradi3g16187.1.v3.1	LOC_Os08g06530.1	Oropetium_20150105_23190A.v1.0	rna68685	rna34302	maker-scaffold5345-augustus-gene-1.32.mRNA1	rna24657	CCG010080.2	CCG008054.1
GF_9901(10 genes):	HORVU7Hr1G070700.4	Bradi3g16410.1.v3.1	LOC_Os08g06250.1	Oropetium_20150105_23169A.v1.0	rna28509	rna34272	maker-scaffold5233-augustus-gene-0.29.mRNA1	rna24696	CCG010098.1	CCG008032.1
GF_9902(10 genes):	HORVU7Hr1G071060.1	Bradi3g16580.1.v3.1	LOC_Os08g06050.1	Oropetium_20150105_23142A.v1.0	rna28549	rna34207	maker-scaffold743-snap-gene-1.43.mRNA1	rna24733	CCG010120.1	CCG008008.1
GF_9904(10 genes):	HORVU0Hr1G021390.2	Bradi3g16680.1.v3.1	LOC_Os08g05890.1	Oropetium_20150105_23130A.v1.0	rna68784	rna34175	maker-scaffold2675-augustus-gene-0.31.mRNA1	rna24750	CCG010129.1	CCG040959.2
GF_9905(10 genes):	HORVU7Hr1G071740.1	Bradi3g16950.3.v3.1	LOC_Os08g05790.1	Oropetium_20150105_23384A.v1.0	rna68797	rna34162	maker-scaffold2675-augustus-gene-0.34.mRNA1	rna24764	CCG010135.1	CCG040966.1
GF_9906(10 genes):	HORVU7Hr1G072450.2	Bradi3g17165.1.v3.1	LOC_Os08g05520.1	Oropetium_20150105_23362A.v1.0	rna68850	rna34103	augustus_masked-scaffold4636-abinit-gene-1.4.mRNA1	rna24808	CCG010165.1	CCG036772.1
GF_9907(10 genes):	HORVU7Hr1G072940.6	Bradi3g14840.1.v3.1	LOC_Os08g04810.1	Oropetium_20150105_23354A.v1.0	rna68866	rna34075	maker-scaffold3712-augustus-gene-1.24.mRNA1	rna24853	CCG004985.2	CCG047773.1
GF_9908(10 genes):	HORVU7Hr1G073500.2	Bradi3g14440.1.v3.1	LOC_Os08g04150.1	Oropetium_20150105_23315A.v1.0	rna28645	rna33995	maker-scaffold2730-augustus-gene-0.29.mRNA1	rna24954	CCG004934.1	CCG035113.1
GF_9909(10 genes):	HORVU5Hr1G049630.10	Bradi4g08167.1.v3.1	LOC_Os09g01640.1	Oropetium_20150105_13601A.v1.0	rna50892	rna32534	maker-scaffold6447-snap-gene-0.31.mRNA1	rna25073	CCG023555.1	CCG047717.1
GF_9911(10 genes):	HORVU7Hr1G076060.1	Bradi3g13640.1.v3.1	LOC_Os08g02190.1	Oropetium_20150105_13731A.v1.0	rna28763	rna33789	maker-scaffold7154-snap-gene-0.19.mRNA1	rna25128	CCG004851.1	CCG003536.1
GF_9912(10 genes):	HORVU7Hr1G076030.4	Bradi3g13670.1.v3.1	LOC_Os08g02210.2	Oropetium_20150105_13734A.v1.0	rna43200	rna33791	maker-scaffold5060-snap-gene-0.33.mRNA1	rna25132	CCG004854.1	CCG003538.1
GF_9913(10 genes):	HORVU3Hr1G089950.1	Bradi3g19070.1.v3.1	LOC_Os08g15204.1	Oropetium_20150105_13887A.v1.0	rna29517	rna35032	maker-scaffold744-snap-gene-1.19.mRNA1	rna25228	CCG052401.2	CCG034904.1
GF_9914(10 genes):	HORVU7Hr1G067800.9	Bradi3g19040.1.v3.1	LOC_Os08g15080.1	Oropetium_20150105_13883A.v1.0	rna28234	rna35039	maker-scaffold6024-augustus-gene-0.19.mRNA1	rna25237	CCG052406.1	CCG034900.3
GF_9915(10 genes):	HORVU7Hr1G122750.17	Bradi3g19310.1.v3.1	LOC_Os08g16570.1	Oropetium_20150105_13856A.v1.0	rna29444	rna35123	maker-scaffold5418-snap-gene-0.15.mRNA1	rna25296	CCG052445.1	CCG022002.1
GF_9916(10 genes):	HORVU7Hr1G024450.1	Bradi3g19450.3.v3.1	LOC_Os08g16880.1	Oropetium_20150105_13838A.v1.0	rna29432	rna35191	snap_masked-scaffold5931-abinit-gene-0.15.mRNA1	rna25328	CCG036234.1	CCG022023.2
GF_9918(10 genes):	HORVU7Hr1G078020.23	Bradi2g31560.1.v3.1	LOC_Os08g24390.1	Oropetium_20150105_25952A.v1.0	rna4582	rna35321	maker-scaffold1723-augustus-gene-0.21.mRNA1	rna25505	CCG018422.2	CCG005506.4
GF_9919(10 genes):	HORVU7Hr1G065590.3	Bradi3g34910.1.v3.1	LOC_Os08g29520.1	Oropetium_20150105_02397A.v1.0	rna6936	rna35691	maker-scaffold4371-snap-gene-0.33.mRNA1	rna25646	CCG033149.1	CCG015147.1
GF_9920(10 genes):	HORVU7Hr1G073660.3	Bradi3g35110.1.v3.1	LOC_Os08g28980.2	Oropetium_20150105_02417A.v1.0	rna6956	rna35630	maker-scaffold1180-augustus-gene-0.41.mRNA1	rna25684	CCG033134.1	CCG015133.1
GF_9921(10 genes):	HORVU6Hr1G010120.6	Bradi1g21907.4.v3.1	LOC_Os08g28830.1	Oropetium_20150105_02426A.v1.0	rna5324	rna40126	maker-scaffold1181-snap-gene-0.23.mRNA1	rna25691	CCG048990.1	CCG015126.1
GF_9922(10 genes):	HORVU0Hr1G019620.27	Bradi3g35210.2.v3.1	LOC_Os03g59264.1	Oropetium_20150105_02435A.v1.0	rna43194	rna33779	maker-scaffold2286-augustus-gene-0.9.mRNA1	rna25707	CCG047309.1	CCG025554.1
GF_9924(10 genes):	HORVU7Hr1G052720.1	Bradi2g61180.1.v3.1	LOC_Os08g41250.2	Oropetium_20150105_25364A.v1.0	rna6872	rna26040	snap_masked-scaffold523-abinit-gene-0.3.mRNA1	rna25751	CCG011152.1	CCG028954.1
GF_9925(10 genes):	HORVU7Hr1G078670.4	Bradi3g35340.1.v3.1	LOC_Os08g30820.1	Oropetium_20150105_02368A.v1.0	rna29566	rna35734	maker-scaffold1649-augustus-gene-0.19.mRNA1	rna25764	CCG045400.1	CCG025565.1
GF_9927(10 genes):	HORVU4Hr1G088850.4	Bradi3g35900.3.v3.1	LOC_Os08g32130.2	Oropetium_20150105_02314A.v1.0	rna29611	rna35824	maker-scaffold9640-augustus-gene-0.31.mRNA1	rna25854	CCG022136.1	CCG045899.1
GF_9928(10 genes):	HORVU2Hr1G013820.4	Bradi3g36020.2.v3.1	LOC_Os08g32520.1	Oropetium_20150105_02302A.v1.0	rna6930	rna35864	maker-scaffold1170-augustus-gene-2.30.mRNA1	rna25875	CCG022165.1	CCG012447.2
GF_9930(10 genes):	HORVU1Hr1G051410.1	Bradi4g08840.1.v3.1	LOC_Os01g32130.1	Oropetium_20150105_08752A.v1.0	rna49689	rna8477	maker-scaffold4069-augustus-gene-0.18.mRNA1	rna25946	CCG049448.1	CCG010912.1
GF_9934(10 genes):	HORVU3Hr1G096010.6	Bradi3g36740.1.v3.1	LOC_Os08g33800.1	Oropetium_20150105_02244A.v1.0	rna6739	rna36004	maker-scaffold3949-snap-gene-0.30.mRNA1	rna25998	CCG036014.1	CCG028723.1
GF_9935(10 genes):	HORVU5Hr1G053070.9	Bradi3g37010.1.v3.1	LOC_Os08g34060.1	Oropetium_20150105_02224A.v1.0	rna6694	rna36053	maker-scaffold3280-augustus-gene-1.30.mRNA1	rna26032	CCG035991.2	CCG028738.1
GF_9936(10 genes):	HORVU1Hr1G067240.3	Bradi3g37280.1.v3.1	LOC_Os08g34760.1	Oropetium_20150105_02179A.v1.0	rna6608	rna36137	maker-scaffold10365-snap-gene-0.47.mRNA1	rna26096	CCG038312.1	CCG025803.1
GF_9937(10 genes):	HORVU7Hr1G062190.2	Bradi3g37370.2.v3.1	LOC_Os08g34970.1	Oropetium_20150105_16278A.v1.0	rna6595	rna36148	maker-scaffold3511-snap-gene-0.39.mRNA1	rna26104	CCG037019.1	CCG014432.1
GF_9939(10 genes):	HORVU3Hr1G026810.1	Bradi3g37544.1.v3.1	LOC_Os08g35240.1	Oropetium_20150105_02152A.v1.0	rna6560	rna36176	maker-scaffold14988-snap-gene-0.25.mRNA1	rna26129	CCG004646.1	CCG040468.1
GF_9940(10 genes):	HORVU0Hr1G016150.2	Bradi3g38527.3.v3.1	LOC_Os08g37700.1	Oropetium_20150105_20371A.v1.0	rna5522	rna37319	maker-scaffold1316-augustus-gene-1.41.mRNA1	rna26279	CCG004531.1	CCG042964.1
GF_9941(10 genes):	HORVU3Hr1G067590.8	Bradi3g38630.1.v3.1	LOC_Os08g37500.1	Oropetium_20150105_20358A.v1.0	rna32840	rna37295	maker-scaffold1976-snap-gene-2.43.mRNA1	rna26291	CCG004521.1	CCG042954.1
GF_9942(10 genes):	HORVU7Hr1G050950.1	Bradi3g38870.1.v3.1	LOC_Os08g38060.1	Oropetium_20150105_20338A.v1.0	rna5557	rna37263	augustus_masked-scaffold494-abinit-gene-0.7.mRNA1	rna26322	CCG011221.1	CCG042936.1
GF_9943(10 genes):	HORVU7Hr1G048690.4	Bradi3g39210.1.v3.1	LOC_Os08g38700.1	Oropetium_20150105_20311A.v1.0	rna32891	rna37204	maker-scaffold6799-snap-gene-0.32.mRNA1	rna26364	CCG011193.1	CCG042913.1
GF_9944(10 genes):	HORVU7Hr1G049870.3	Bradi3g39750.2.v3.1	LOC_Os08g39300.1	Oropetium_20150105_20272A.v1.0	rna5639	rna37117	maker-scaffold1600-snap-gene-0.16.mRNA1	rna26429	CCG011161.2	CCG042879.1
GF_9945(10 genes):	HORVU7Hr1G049900.8	Bradi3g39760.1.v3.1	LOC_Os08g39310.1	Oropetium_20150105_20269A.v1.0	rna32946	rna37116	maker-scaffold9447-augustus-gene-0.22.mRNA1	rna26433	CCG011160.1	CCG042878.1
GF_9946(10 genes):	HORVU5Hr1G107000.2	Bradi3g39900.1.v3.1	LOC_Os08g39560.1	Oropetium_20150105_20251A.v1.0	rna5732	rna37083	maker-scaffold4203-augustus-gene-0.20.mRNA1	rna26458	CCG008110.1	CCG022621.1
GF_9947(10 genes):	HORVU0Hr1G020800.1	Bradi3g40020.1.v3.1	LOC_Os08g39880.1	Oropetium_20150105_20238A.v1.0	rna5755	rna37060	snap_masked-scaffold4203-abinit-gene-1.34.mRNA1	rna26470	CCG008118.1	CCG022630.1
GF_9948(10 genes):	HORVU7Hr1G051140.3	Bradi3g40170.1.v3.1	LOC_Os08g40140.1	Oropetium_20150105_14811A.v1.0	rna5792	rna37032	maker-scaffold2047-augustus-gene-0.3.mRNA1	rna26497	CCG008134.1	CCG022651.1
GF_9949(10 genes):	HORVU7Hr1G051630.11	Bradi3g40350.1.v3.1	LOC_Os08g41010.1	Oropetium_20150105_14786A.v1.0	rna5827	rna36983	maker-scaffold884-snap-gene-0.46.mRNA1	rna26537	CCG008156.3	CCG005351.1
GF_9950(10 genes):	HORVU7Hr1G052840.3	Bradi3g40850.1.v3.1	LOC_Os08g41340.1	Oropetium_20150105_14734A.v1.0	rna5897	rna36894	maker-scaffold6493-augustus-gene-0.17.mRNA1	rna26608	CCG011332.1	CCG005401.2
GF_9952(10 genes):	HORVU7Hr1G053760.2	Bradi3g41050.1.v3.1	LOC_Os08g41700.1	Oropetium_20150105_14712A.v1.0	rna28959	rna36867	maker-scaffold9444-snap-gene-0.31.mRNA1	rna26641	CCG048565.1	CCG005421.1
GF_9954(10 genes):	HORVU7Hr1G054000.1	Bradi3g41140.1.v3.1	LOC_Os08g41800.1	Oropetium_20150105_14696A.v1.0	rna5946	rna36853	augustus_masked-scaffold9015-abinit-gene-0.0.mRNA1	rna26655	CCG048573.1	CCG005412.1
GF_9955(10 genes):	HORVU7Hr1G054070.1	Bradi3g41180.1.v3.1	LOC_Os08g41840.1	Oropetium_20150105_14690A.v1.0	rna5953	rna36849	maker-scaffold2205-snap-gene-2.11.mRNA1	rna26659	CCG048578.1	CCG005426.1
GF_9956(10 genes):	HORVU7Hr1G054190.9	Bradi3g41240.3.v3.1	LOC_Os08g41910.1	Oropetium_20150105_14685A.v1.0	rna28974	rna36844	snap_masked-scaffold7047-abinit-gene-0.12.mRNA1	rna26668	CCG048581.3	CCG005430.1
GF_9958(10 genes):	HORVU0Hr1G021040.1	Bradi3g41495.1.v3.1	LOC_Os08g42430.1	Oropetium_20150105_14653A.v1.0	rna29055	rna36799	augustus_masked-scaffold571-abinit-gene-0.0.mRNA1	rna26706	CCG048608.1	CCG005462.1
GF_9959(10 genes):	HORVU0Hr1G021050.5	Bradi3g41500.1.v3.1	LOC_Os08g42440.1	Oropetium_20150105_14652A.v1.0	rna6035	rna36798	maker-scaffold263-augustus-gene-1.30.mRNA1	rna26707	CCG048607.2	CCG005463.1
GF_9960(10 genes):	HORVU7Hr1G056770.2	Bradi3g42030.1.v3.1	LOC_Os08g43190.1	Oropetium_20150105_14590A.v1.0	rna6118	rna36657	maker-scaffold2984-augustus-gene-0.25.mRNA1	rna26827	CCG031482.1	CCG041621.1
GF_9961(10 genes):	HORVU7Hr1G056910.3	Bradi3g42150.2.v3.1	LOC_Os08g43360.1	Oropetium_20150105_14568A.v1.0	rna33446	rna36642	maker-scaffold110-augustus-gene-0.19.mRNA1	rna26841	CCG036224.1	CCG041638.1
GF_9962(10 genes):	HORVU4Hr1G013960.2	Bradi4g20557.4.v3.1	LOC_Os11g16430.1	Oropetium_20150105_09123A.v1.0	rna10436	rna245	maker-scaffold2575-augustus-gene-1.22.mRNA1	rna26847	CCG053310.1	CCG053553.1
GF_9963(10 genes):	HORVU5Hr1G058830.1	Bradi4g29190.1.v3.1	LOC_Os09g20590.1	Oropetium_20150105_05934A.v1.0	rna51665	rna10655	maker-scaffold3768-augustus-gene-1.10.mRNA1	rna26849	CCG054114.2	CCG048497.1
GF_9964(10 genes):	HORVU7Hr1G057430.1	Bradi3g42340.1.v3.1	LOC_Os08g43560.1	Oropetium_20150105_14548A.v1.0	rna33482	rna36579	maker-scaffold2243-augustus-gene-0.23.mRNA1	rna26882	CCG009321.1	CCG044565.1
GF_9965(10 genes):	HORVU7Hr1G058030.1	Bradi3g42580.1.v3.1	LOC_Os08g44000.1	Oropetium_20150105_14522A.v1.0	rna6471	rna36533	maker-scaffold6628-snap-gene-0.15.mRNA1	rna26962	CCG047220.1	CCG044585.1
GF_9966(10 genes):	HORVU4Hr1G000880.4	Bradi3g12550.1.v3.1	LOC_Os08g44940.1	Oropetium_20150105_14451A.v1.0	rna6337	rna36415	snap_masked-scaffold14408-abinit-gene-0.3.mRNA1	rna27025	CCG031514.1	CCG002088.1
GF_9970(10 genes):	HORVU2Hr1G000280.3	Bradi5g00610.1.v3.1	LOC_Os04g08350.1	Oropetium_20150105_25674A.v1.0	rna14559	rna29606	maker-scaffold7058-augustus-gene-0.27.mRNA1	rna27328	CCG024942.1	CCG010554.1
GF_9971(10 genes):	HORVU2Hr1G000130.2	Bradi5g00630.1.v3.1	LOC_Os04g08410.1	Oropetium_20150105_25682A.v1.0	rna69167	rna29619	maker-scaffold3920-snap-gene-0.22.mRNA1	rna27331	CCG024946.1	CCG010549.1
GF_9974(10 genes):	HORVU2Hr1G065330.5	Bradi5g05180.2.v3.1	LOC_Os04g21320.1	Oropetium_20150105_09010A.v1.0	rna14303	rna29924	augustus_masked-scaffold2580-abinit-gene-0.4.mRNA1	rna27429	CCG021534.1	CCG047866.1
GF_9975(10 genes):	HORVU2Hr1G012840.1	Bradi5g05225.2.v3.1	LOC_Os04g19684.1	Oropetium_20150105_26310A.v1.0	rna69540	rna29864	maker-scaffold2793-augustus-gene-0.25.mRNA1	rna27431	CCG009026.1	CCG005146.1
GF_9976(10 genes):	HORVU2Hr1G065800.1	Bradi5g05170.1.v3.1	LOC_Os04g22360.1	Oropetium_20150105_08986A.v1.0	rna23616	rna19935	maker-scaffold7758-snap-gene-0.17.mRNA1	rna27633	CCG034832.2	CCG001623.1
GF_9977(10 genes):	HORVU2Hr1G066100.1	Bradi5g05110.1.v3.1	LOC_Os04g23550.1	Oropetium_20150105_08972A.v1.0	rna68694	rna34294	maker-scaffold7042-snap-gene-0.24.mRNA1	rna27672	CCG005152.1	CCG034695.3
GF_9978(10 genes):	HORVU2Hr1G066950.3	Bradi5g05630.1.v3.1	LOC_Os04g27850.1	Oropetium_20150105_08904A.v1.0	rna14197	rna29881	maker-C8429723-snap-gene-0.3.mRNA1	rna27771	CCG034682.1	CCG031285.1
GF_9979(10 genes):	HORVU0Hr1G003910.4	Bradi5g05230.1.v3.1	LOC_Os04g28010.1	Oropetium_20150105_08901A.v1.0	rna32031	rna29888	maker-scaffold5311-snap-gene-3.12.mRNA1	rna27802	CCG045164.1	CCG029004.1
GF_9981(10 genes):	HORVU2Hr1G068530.2	Bradi5g07350.1.v3.1	LOC_Os04g30910.1	Oropetium_20150105_08836A.v1.0	rna14084	rna30243	maker-scaffold2464-augustus-gene-0.29.mRNA1	rna27916	CCG016290.2	CCG006370.1
GF_9982(10 genes):	HORVU2Hr1G068550.2	Bradi5g07370.1.v3.1	LOC_Os04g31000.1	Oropetium_20150105_08835A.v1.0	rna69603	rna30237	maker-scaffold4079-snap-gene-0.14.mRNA1	rna27927	CCG016276.1	CCG006360.1
GF_9984(10 genes):	HORVU2Hr1G069760.1	Bradi5g07925.1.v3.1	LOC_Os04g31730.1	Oropetium_20150105_08802A.v1.0	rna69656	rna30278	maker-scaffold2112-augustus-gene-0.33.mRNA1	rna27989	CCG016239.1	CCG001427.1
GF_9985(10 genes):	HORVU0Hr1G001530.3	Bradi2g15526.2.v3.1	LOC_Os04g32340.1	Oropetium_20150105_08771A.v1.0	rna13904	rna30335	snap_masked-scaffold11304-abinit-gene-0.4.mRNA1	rna28044	CCG007380.1	CCG020499.1
GF_9986(10 genes):	HORVU2Hr1G070940.1	Bradi5g08630.2.v3.1	LOC_Os04g32510.1	Oropetium_20150105_08761A.v1.0	rna13871	rna30365	maker-scaffold1949-snap-gene-0.29.mRNA1	rna28057	CCG033251.1	CCG020515.1
GF_9988(10 genes):	HORVU2Hr1G071470.1	Bradi5g08471.1.v3.1	LOC_Os04g32790.1	Oropetium_20150105_08736A.v1.0	rna69735	rna30403	augustus_masked-scaffold683-abinit-gene-0.11.mRNA1	rna28090	CCG033271.1	CCG025686.1
GF_9989(10 genes):	HORVU2Hr1G072140.5	Bradi5g08980.1.v3.1	LOC_Os04g33300.1	Oropetium_20150105_08699A.v1.0	rna13786	rna30504	snap_masked-scaffold4959-abinit-gene-2.33.mRNA1	rna28194	CCG044622.1	CCG025656.1
GF_9990(10 genes):	HORVU2Hr1G072150.2	Bradi5g08990.1.v3.1	LOC_Os04g33310.1	Oropetium_20150105_08698A.v1.0	rna13784	rna30505	maker-scaffold4959-augustus-gene-2.37.mRNA1	rna28196	CCG044623.1	CCG025655.1
GF_9992(10 genes):	HORVU2Hr1G073740.3	Bradi5g09630.1.v3.1	LOC_Os04g33940.1	Oropetium_20150105_08648A.v1.0	rna13671	rna30698	maker-scaffold12797-augustus-gene-0.17.mRNA1	rna28275	CCG043658.1	CCG048643.1
GF_9993(10 genes):	HORVU0Hr1G003810.1	Bradi5g09720.1.v3.1	LOC_Os04g34030.1	Oropetium_20150105_08640A.v1.0	rna13663	rna30714	maker-scaffold3139-augustus-gene-0.9.mRNA1	rna28285	CCG043644.1	CCG025528.1
GF_9994(10 genes):	HORVU2Hr1G074950.11	Bradi5g10117.3.v3.1	LOC_Os04g34984.3	Oropetium_20150105_08609A.v1.0	rna13585	rna30777	maker-scaffold5975-augustus-gene-0.48.mRNA1	rna28344	CCG043615.1	CCG025491.1
GF_9996(10 genes):	HORVU2Hr1G075710.2	Bradi5g10400.1.v3.1	LOC_Os04g35380.1	Oropetium_20150105_20878A.v1.0	rna13552	rna30818	maker-scaffold99-snap-gene-2.43.mRNA1	rna28383	CCG043593.1	CCG027229.1
GF_9997(10 genes):	HORVU2Hr1G076530.5	Bradi5g10690.2.v3.1	LOC_Os04g35760.1	Oropetium_20150105_20846A.v1.0	rna13499	rna30857	maker-scaffold3334-augustus-gene-1.36.mRNA1	rna28417	CCG018089.1	CCG027189.2
GF_10000(10 genes):	HORVU2Hr1G077500.6	Bradi5g11205.2.v3.1	LOC_Os04g36680.1	Oropetium_20150105_20795A.v1.0	rna13425	rna30933	maker-scaffold13065-snap-gene-0.31.mRNA1	rna28497	CCG018050.1	CCG014649.1
GF_10003(10 genes):	HORVU2Hr1G078290.3	Bradi5g10990.2.v3.1	LOC_Os04g36859.1	Oropetium_20150105_20777A.v1.0	rna13388	rna30961	maker-scaffold7202-augustus-gene-0.29.mRNA1	rna28536	CCG018033.1	CCG014664.1
GF_10004(10 genes):	HORVU2Hr1G079020.10	Bradi5g11840.1.v3.1	LOC_Os04g37710.1	Oropetium_20150105_20749A.v1.0	rna13342	rna31017	maker-scaffold8753-snap-gene-0.34.mRNA1	rna28578	CCG018008.2	CCG014688.1
GF_10006(10 genes):	HORVU2Hr1G080430.3	Bradi5g12390.1.v3.1	LOC_Os04g38680.1	Oropetium_20150105_20695A.v1.0	rna13246	rna31103	maker-scaffold2449-snap-gene-0.46.mRNA1	rna28674	CCG046441.1	CCG028534.1
GF_10007(10 genes):	HORVU2Hr1G081230.3	Bradi5g12740.1.v3.1	LOC_Os04g39150.1	Oropetium_20150105_22721A.v1.0	rna13180	rna31168	maker-scaffold5348-augustus-gene-0.21.mRNA1	rna28718	CCG016462.1	CCG028501.1
GF_10008(10 genes):	HORVU2Hr1G082000.1	Bradi5g13212.1.v3.1	LOC_Os04g39670.1	Oropetium_20150105_22767A.v1.0	rna13125	rna31281	maker-scaffold6072-snap-gene-1.48.mRNA1	rna28788	CCG028464.1	CCG010200.1
GF_10009(10 genes):	HORVU2Hr1G083620.1	Bradi5g13710.1.v3.1	LOC_Os04g40670.1	Oropetium_20150105_22823A.v1.0	rna70277	rna31375	maker-scaffold4659-augustus-gene-0.31.mRNA1	rna28878	CCG020582.1	CCG010250.1
GF_10011(10 genes):	HORVU2Hr1G084680.4	Bradi5g14160.1.v3.1	LOC_Os04g41300.1	Oropetium_20150105_11986A.v1.0	rna70336	rna31456	maker-scaffold1001-snap-gene-1.11.mRNA1	rna28937	CCG017775.1	CCG010281.1
GF_10012(10 genes):	HORVU2Hr1G085160.2	Bradi5g14367.1.v3.1	LOC_Os04g41460.1	Oropetium_20150105_11969A.v1.0	rna70341	rna31477	augustus_masked-scaffold2267-abinit-gene-0.0.mRNA1	rna28964	CCG017785.1	CCG010288.1
GF_10013(10 genes):	HORVU2Hr1G085570.4	Bradi5g14490.1.v3.1	LOC_Os04g41810.1	Oropetium_20150105_11989A.v1.0	rna12872	rna31514	maker-scaffold990-snap-gene-1.41.mRNA1	rna29008	CCG017806.1	CCG010303.1
GF_10014(10 genes):	HORVU2Hr1G085560.4	Bradi5g14497.2.v3.1	LOC_Os04g41820.1	Oropetium_20150105_11990A.v1.0	rna12865	rna31516	maker-scaffold6647-augustus-gene-0.53.mRNA1	rna29009	CCG017807.1	CCG010304.1
GF_10015(10 genes):	HORVU2Hr1G087090.5	Bradi5g14910.1.v3.1	LOC_Os04g42520.1	Oropetium_20150105_12040A.v1.0	rna12756	rna31591	maker-scaffold4392-snap-gene-1.20.mRNA1	rna29077	CCG017861.2	CCG030104.1
GF_10016(10 genes):	HORVU2Hr1G088140.3	Bradi5g15270.1.v3.1	LOC_Os04g42990.1	Oropetium_20150105_12071A.v1.0	rna12715	rna31637	maker-scaffold7963-snap-gene-0.38.mRNA1	rna29115	CCG017894.1	CCG030079.1
GF_10017(10 genes):	HORVU2Hr1G089630.13	Bradi5g15860.2.v3.1	LOC_Os06g30940.1	Oropetium_20150105_12123A.v1.0	rna70520	rna31750	maker-scaffold182-snap-gene-0.30.mRNA1	rna29223	CCG017948.1	CCG044354.1
GF_10020(10 genes):	HORVU4Hr1G072540.2	Bradi5g16040.1.v3.1	LOC_Os04g44150.1	Oropetium_20150105_12137A.v1.0	rna12606	rna31761	maker-scaffold821-augustus-gene-0.36.mRNA1	rna29244	CCG017961.1	CCG044374.1
GF_10022(10 genes):	HORVU2Hr1G091850.2	Bradi5g16850.1.v3.1	LOC_Os04g45200.1	Oropetium_20150105_12212A.v1.0	rna70661	rna31893	maker-scaffold20-snap-gene-1.54.mRNA1	rna29358	CCG017300.3	CCG044444.3
GF_10023(10 genes):	HORVU2Hr1G091870.4	Bradi5g16860.1.v3.1	LOC_Os04g45210.1	Oropetium_20150105_12214A.v1.0	rna12365	rna31894	augustus_masked-scaffold20-abinit-gene-1.2.mRNA1	rna29359	CCG017301.1	CCG044445.1
GF_10024(10 genes):	HORVU2Hr1G091890.1	Bradi5g16890.1.v3.1	LOC_Os04g45280.2	Oropetium_20150105_12216A.v1.0	rna70663	rna31896	maker-scaffold20-augustus-gene-1.40.mRNA1	rna29361	CCG017303.2	CCG044447.1
GF_10026(10 genes):	HORVU2Hr1G092460.9	Bradi5g17080.1.v3.1	LOC_Os04g45690.1	Oropetium_20150105_12237A.v1.0	rna12315	rna31945	maker-scaffold1231-augustus-gene-0.29.mRNA1	rna29391	CCG017324.1	CCG044467.2
GF_10027(10 genes):	HORVU2Hr1G092730.3	Bradi5g17187.1.v3.1	LOC_Os04g45821.1	Oropetium_20150105_12248A.v1.0	rna70702	rna31954	maker-scaffold3774-augustus-gene-0.14.mRNA1	rna29398	CCG017332.1	CCG044475.2
GF_10030(10 genes):	HORVU2Hr1G097670.1	Bradi5g17740.1.v3.1	LOC_Os04g46610.1	Oropetium_20150105_12307A.v1.0	rna42626	rna25464	augustus_masked-scaffold15098-abinit-gene-0.2.mRNA1	rna29456	CCG017383.1	CCG026557.2
GF_10031(10 genes):	HORVU2Hr1G097490.1	Bradi5g17770.1.v3.1	LOC_Os04g46650.1	Oropetium_20150105_12309A.v1.0	rna70972	rna32043	maker-scaffold2552-augustus-gene-0.32.mRNA1	rna29461	CCG017389.1	CCG026553.1
GF_10033(10 genes):	HORVU2Hr1G093950.12	Bradi5g19250.1.v3.1	LOC_Os04g49210.1	Oropetium_20150105_01478A.v1.0	rna11958	rna32276	augustus_masked-scaffold3265-abinit-gene-0.2.mRNA1	rna29663	CCG011691.1	CCG047905.1
GF_10034(10 genes):	HORVU2Hr1G104940.1	Bradi5g19590.1.v3.1	LOC_Os04g49610.1	Oropetium_20150105_01504A.v1.0	rna70787	rna32320	maker-scaffold2199-augustus-gene-0.30.mRNA1	rna29705	CCG011721.1	CCG047933.1
GF_10036(10 genes):	HORVU2Hr1G105800.13	Bradi5g19900.5.v3.1	LOC_Os04g49990.2	Oropetium_20150105_01528A.v1.0	rna70798	rna32363	maker-scaffold7481-augustus-gene-0.19.mRNA1	rna29740	CCG044927.1	CCG047961.1
GF_10037(10 genes):	HORVU2Hr1G105870.1	Bradi5g19910.1.v3.1	LOC_Os04g50020.1	Oropetium_20150105_01529A.v1.0	rna11859	rna32364	maker-scaffold7481-augustus-gene-0.18.mRNA1	rna29741	CCG044928.1	CCG047962.1
GF_10038(10 genes):	HORVU2Hr1G105930.2	Bradi5g19970.1.v3.1	LOC_Os04g50110.1	Oropetium_20150105_01535A.v1.0	rna11855	rna32372	maker-scaffold6881-augustus-gene-1.16.mRNA1	rna29750	CCG012990.1	CCG047967.3
GF_10039(10 genes):	HORVU2Hr1G106020.2	Bradi5g19980.2.v3.1	LOC_Os04g50120.1	Oropetium_20150105_01537A.v1.0	rna11854	rna32373	maker-scaffold7868-augustus-gene-0.26.mRNA1	rna29751	CCG012991.1	CCG047968.2
GF_10040(10 genes):	HORVU2Hr1G102880.1	Bradi5g20197.1.v3.1	LOC_Os04g50860.1	Oropetium_20150105_01565A.v1.0	rna71031	rna32404	maker-scaffold1902-snap-gene-1.55.mRNA1	rna29765	CCG013016.1	CCG047988.1
GF_10043(10 genes):	HORVU2Hr1G101610.4	Bradi5g20690.1.v3.1	LOC_Os04g51310.1	Oropetium_20150105_01600A.v1.0	rna71065	rna32459	maker-scaffold435-augustus-gene-1.36.mRNA1	rna29810	CCG013043.1	CCG048019.1
GF_10044(10 genes):	HORVU2Hr1G101590.1	Bradi5g20780.3.v3.1	LOC_Os04g51380.1	Oropetium_20150105_01607A.v1.0	rna23710	rna7422	maker-scaffold7399-snap-gene-0.10.mRNA1	rna29823	CCG013038.1	CCG048024.2
GF_10049(10 genes):	HORVU2Hr1G103570.7	Bradi5g22090.2.v3.1	LOC_Os04g52920.1	Oropetium_20150105_01727A.v1.0	rna11510	rna32700	maker-scaffold1809-augustus-gene-0.34.mRNA1	rna30019	CCG039007.1	CCG002135.4
GF_10050(10 genes):	HORVU5Hr1G027930.1	Bradi4g06380.6.v3.1	LOC_Os04g54420.1	Oropetium_20150105_01819A.v1.0	rna11288	rna32889	maker-scaffold6557-augustus-gene-0.29.mRNA1	rna30202	CCG041708.1	CCG029506.1
GF_10051(10 genes):	HORVU2Hr1G115710.3	Bradi5g23437.1.v3.1	LOC_Os04g54640.1	Oropetium_20150105_01831A.v1.0	rna11273	rna32929	maker-scaffold4809-snap-gene-0.14.mRNA2	rna30232	CCG041723.1	CCG029496.1
GF_10052(10 genes):	HORVU2Hr1G115700.1	Bradi5g23460.3.v3.1	LOC_Os04g54800.1	Oropetium_20150105_01834A.v1.0	rna11270	rna32933	maker-scaffold5485-augustus-gene-0.29.mRNA1	rna30237	CCG041725.2	CCG029494.1
GF_10053(10 genes):	HORVU2Hr1G115630.15	Bradi5g23500.1.v3.1	LOC_Os04g54820.1	Oropetium_20150105_01836A.v1.0	rna71411	rna32937	maker-scaffold10115-snap-gene-0.13.mRNA1	rna30239	CCG041731.1	CCG022860.1
GF_10054(10 genes):	HORVU2Hr1G115200.2	Bradi5g23560.1.v3.1	LOC_Os04g54860.1	Oropetium_20150105_01840A.v1.0	rna11247	rna32944	maker-scaffold4701-augustus-gene-0.28.mRNA1	rna30244	CCG041736.1	CCG022854.1
GF_10055(10 genes):	HORVU2Hr1G115160.8	Bradi5g23610.1.v3.1	LOC_Os04g54940.1	Oropetium_20150105_01845A.v1.0	rna11238	rna32949	maker-scaffold4701-snap-gene-0.34.mRNA1	rna30250	CCG041742.1	CCG022850.1
GF_10056(10 genes):	HORVU2Hr1G114930.1	Bradi5g23710.2.v3.1	LOC_Os04g55090.2	Oropetium_20150105_01854A.v1.0	rna11182	rna32958	augustus_masked-scaffold4314-abinit-gene-1.1.mRNA1	rna30259	CCG041748.1	CCG022842.1
GF_10057(10 genes):	HORVU2Hr1G114110.2	Bradi5g23970.1.v3.1	LOC_Os04g55480.1	Oropetium_20150105_01876A.v1.0	rna11163	rna32986	maker-scaffold1278-snap-gene-2.31.mRNA1	rna30284	CCG041781.1	CCG022817.1
GF_10059(10 genes):	HORVU2Hr1G113830.7	Bradi5g24090.1.v3.1	LOC_Os04g55570.1	Oropetium_20150105_01883A.v1.0	rna71466	rna33002	maker-scaffold1278-snap-gene-3.20.mRNA1	rna30294	CCG041775.3	CCG022811.1
GF_10061(10 genes):	HORVU1Hr1G022410.1	Bradi2g35110.1.v3.1	LOC_Os05g06290.1	Oropetium_20150105_02989A.v1.0	rna57549	rna41008	maker-scaffold5889-augustus-gene-0.31.mRNA1	rna30344	CCG024750.2	CCG049226.2
GF_10062(10 genes):	HORVU1Hr1G024510.8	Bradi2g34530.1.v3.1	LOC_Os05g07260.1	Oropetium_20150105_03051A.v1.0	rna57535	rna41135	maker-scaffold3579-augustus-gene-1.27.mRNA1	rna30437	CCG016180.1	CCG032140.1
GF_10063(10 genes):	HORVU1Hr1G024490.1	Bradi2g34520.1.v3.1	LOC_Os05g07270.1	Oropetium_20150105_03052A.v1.0	rna57530	rna41137	maker-scaffold3579-snap-gene-0.27.mRNA1	rna30439	CCG016179.1	CCG032141.1
GF_10064(10 genes):	HORVU5Hr1G031130.2	Bradi4g40540.1.v3.1	LOC_Os12g09250.1	Oropetium_20150105_10751A.v1.0	rna22843	rna38278	snap_masked-scaffold7488-abinit-gene-0.13.mRNA1	rna30477	CCG019910.1	CCG004747.1
GF_10066(10 genes):	HORVU5Hr1G036740.1	Bradi4g41390.1.v3.1	LOC_Os12g07530.1	Oropetium_20150105_10826A.v1.0	rna22881	rna38071	maker-scaffold16233-snap-gene-0.10.mRNA1	rna30602	CCG010822.1	CCG038974.2
GF_10068(10 genes):	HORVU5Hr1G040400.2	Bradi4g42110.1.v3.1	LOC_Os12g06100.2	Oropetium_20150105_10919A.v1.0	rna67312	rna37917	maker-scaffold4423-augustus-gene-0.24.mRNA1	rna30714	CCG031452.1	CCG038901.1
GF_10072(10 genes):	HORVU4Hr1G017430.7	Bradi4g23640.1.v3.1	LOC_Os11g08210.1	Oropetium_20150105_14849A.v1.0	rna72034	rna26858	maker-scaffold4254-augustus-gene-0.18.mRNA1	rna31912	CCG035516.1	CCG049328.1
GF_10073(10 genes):	HORVU4Hr1G015170.1	Bradi4g21070.2.v3.1	LOC_Os11g13980.1	Oropetium_20150105_26234A.v1.0	rna18354	rna27186	snap_masked-scaffold499-abinit-gene-0.21.mRNA1	rna32110	CCG008409.1	CCG022993.1
GF_10074(10 genes):	HORVU4Hr1G015590.32	Bradi4g21756.1.v3.1	LOC_Os11g12800.1	Oropetium_20150105_26263A.v1.0	rna27766	rna27251	maker-scaffold2504-augustus-gene-0.33.mRNA1	rna32175	CCG008738.1	CCG034035.1
GF_10075(10 genes):	HORVU4Hr1G016410.7	Bradi4g22150.1.v3.1	LOC_Os11g11050.1	Oropetium_20150105_09184A.v1.0	rna27851	rna27442	maker-scaffold9718-snap-gene-0.18.mRNA1	rna32305	CCG008781.1	CCG035234.1
GF_10077(10 genes):	HORVU4Hr1G014540.5	Bradi4g20700.5.v3.1	LOC_Os11g16320.1	Oropetium_20150105_09133A.v1.0	rna27903	rna27524	maker-scaffold3738-snap-gene-0.32.mRNA1	rna32372	CCG053318.2	CCG053546.3
GF_10078(10 genes):	HORVU4Hr1G014490.3	Bradi4g20610.1.v3.1	LOC_Os11g16390.1	Oropetium_20150105_09132A.v1.0	rna27904	rna27541	maker-scaffold3738-snap-gene-0.30.mRNA1	rna32383	CCG032972.2	CCG053548.1
GF_10079(10 genes):	HORVU4Hr1G014310.5	Bradi4g20570.1.v3.1	LOC_Os11g16420.1	Oropetium_20150105_09125A.v1.0	rna10438	rna241	maker-scaffold2575-augustus-gene-1.21.mRNA1	rna32389	CCG053311.1	CCG053552.1
GF_10080(10 genes):	HORVU4Hr1G014110.11	Bradi4g20480.5.v3.1	LOC_Os11g16580.1	Oropetium_20150105_09120A.v1.0	rna67284	rna37850	maker-scaffold2575-augustus-gene-0.27.mRNA1	rna32399	CCG004826.2	CCG053558.1
GF_10081(10 genes):	HORVU4Hr1G012400.3	Bradi4g20190.6.v3.1	LOC_Os11g19460.1	Oropetium_20150105_09084A.v1.0	rna27993	rna41766	maker-scaffold8719-snap-gene-0.21.mRNA1	rna32446	CCG004813.1	CCG027133.1
GF_10082(10 genes):	HORVU5Hr1G002310.3	Bradi4g19590.1.v3.1	LOC_Os11g26030.1	Oropetium_20150105_09075A.v1.0	rna7809	rna3428	maker-scaffold3120-augustus-gene-0.27.mRNA1	rna32525	CCG029197.1	CCG027344.1
GF_10084(10 genes):	HORVU6Hr1G093860.3	Bradi4g19040.2.v3.1	LOC_Os11g29840.1	Oropetium_20150105_21456A.v1.0	rna28027	rna27876	maker-scaffold395-snap-gene-1.23.mRNA1	rna32644	CCG043917.1	CCG014508.1
GF_10085(10 genes):	HORVU3Hr1G014210.9	Bradi4g18270.1.v3.1	LOC_Os11g31570.2	Oropetium_20150105_21521A.v1.0	rna72195	rna27979	maker-scaffold3143-augustus-gene-0.27.mRNA1	rna32757	CCG007579.1	CCG034528.1
GF_10086(10 genes):	HORVU5Hr1G007320.1	Bradi4g17287.4.v3.1	LOC_Os11g32470.1	Oropetium_20150105_21575A.v1.0	rna18574	rna28110	snap_masked-scaffold4156-abinit-gene-0.17.mRNA1	rna32829	CCG007549.1	CCG027085.1
GF_10087(10 genes):	HORVU5Hr1G063470.1	Bradi4g16870.2.v3.1	LOC_Os11g34140.1	Oropetium_20150105_20496A.v1.0	rna32614	rna28217	augustus_masked-scaffold5565-abinit-gene-0.3.mRNA1	rna32896	CCG003937.1	CCG011785.1
GF_10088(10 genes):	HORVU4Hr1G047580.4	Bradi4g15350.1.v3.1	LOC_Os11g37080.1	Oropetium_20150105_20601A.v1.0	rna18769	rna28524	maker-scaffold2506-snap-gene-0.32.mRNA1	rna33091	CCG022885.1	CCG000359.2
GF_10090(10 genes):	HORVU3Hr1G001680.6	Bradi4g14870.3.v3.1	LOC_Os11g38010.1	Oropetium_20150105_20645A.v1.0	rna27725	rna28602	maker-scaffold521-augustus-gene-0.24.mRNA1	rna33208	CCG044141.4	CCG000329.1
GF_10092(10 genes):	HORVU4Hr1G030380.3	Bradi4g13300.1.v3.1	LOC_Os11g40550.1	Oropetium_20150105_25360A.v1.0	rna27537	rna28853	maker-scaffold362-snap-gene-0.35.mRNA1	rna33517	CCG046236.1	CCG019304.1
GF_10093(10 genes):	HORVU3Hr1G017190.1	Bradi4g12039.1.v3.1	LOC_Os11g42000.1	Oropetium_20150105_18040A.v1.0	rna18991	rna28957	maker-scaffold7765-augustus-gene-0.35.mRNA1	rna33639	CCG046207.1	CCG008805.1
GF_10094(10 genes):	HORVU4Hr1G031510.24	Bradi4g11580.1.v3.1	LOC_Os11g42510.1	Oropetium_20150105_18058A.v1.0	rna27391	rna28978	maker-scaffold485-augustus-gene-1.12.mRNA1	rna33698	CCG044249.1	CCG033699.1
GF_10095(10 genes):	HORVU4Hr1G033860.2	Bradi4g11330.1.v3.1	LOC_Os11g43510.1	Oropetium_20150105_18075A.v1.0	rna27361	rna29009	maker-scaffold8183-augustus-gene-0.11.mRNA1	rna33738	CCG040143.1	CCG033689.2
GF_10096(10 genes):	HORVU6Hr1G080830.17	Bradi4g11137.1.v3.1	LOC_Os11g43610.1	Oropetium_20150105_18082A.v1.0	rna19053	rna29015	maker-scaffold19-snap-gene-1.19.mRNA1	rna33744	CCG040146.1	CCG033683.1
GF_10097(10 genes):	HORVU4Hr1G033170.1	Bradi4g10930.1.v3.1	LOC_Os11g43890.1	Oropetium_20150105_08592A.v1.0	rna27312	rna29046	snap_masked-scaffold13292-abinit-gene-0.8.mRNA1	rna33762	CCG040157.1	CCG033670.1
GF_10099(10 genes):	HORVU6Hr1G050440.13	Bradi3g10770.4.v3.1	LOC_Os05g05600.1	Oropetium_20150105_09317A.v1.0	rna27315	rna29042	maker-scaffold1979-augustus-gene-0.32.mRNA1	rna33975	CCG047404.1	CCG043286.6
GF_10101(10 genes):	HORVU4Hr1G077000.2	Bradi1g00860.1.v3.1	LOC_Os08g39420.1	Oropetium_20150105_23606A.v1.0	rna41622	rna49	maker-scaffold5583-snap-gene-0.22.mRNA1	rna34220	CCG029147.1	CCG014137.3
GF_10105(10 genes):	HORVU5Hr1G121730.1	Bradi1g01660.1.v3.1	LOC_Os03g63360.1	Oropetium_20150105_23539A.v1.0	rna10553	rna140	maker-scaffold105-augustus-gene-5.56.mRNA1	rna34291	CCG033889.1	CCG044862.1
GF_10106(10 genes):	HORVU5Hr1G118020.4	Bradi1g02575.1.v3.1	LOC_Os03g61980.1	Oropetium_20150105_24836A.v1.0	rna10398	rna308	maker-scaffold1052-snap-gene-1.60.mRNA1	rna34429	CCG020649.1	CCG012714.1
GF_10107(10 genes):	HORVU5Hr1G114990.3	Bradi1g03350.1.v3.1	LOC_Os03g61100.1	Oropetium_20150105_23667A.v1.0	rna10316	rna403	snap_masked-scaffold5033-abinit-gene-0.12.mRNA1	rna34506	CCG038762.1	CCG012653.1
GF_10109(10 genes):	HORVU5Hr1G114910.1	Bradi1g03380.1.v3.1	LOC_Os03g61050.1	Oropetium_20150105_23672A.v1.0	rna10309	rna414	maker-scaffold6640-augustus-gene-0.11.mRNA1	rna34511	CCG038766.1	CCG012649.1
GF_10111(10 genes):	HORVU5Hr1G112820.1	Bradi1g03810.1.v3.1	LOC_Os03g60540.1	Oropetium_20150105_23724A.v1.0	rna10237	rna481	maker-scaffold3211-augustus-gene-1.49.mRNA1	rna34567	CCG019714.1	CCG012617.1
GF_10113(10 genes):	HORVU5Hr1G111640.1	Bradi1g04130.1.v3.1	LOC_Os03g60100.1	Oropetium_20150105_17045A.v1.0	rna35134	rna541	maker-scaffold2703-augustus-gene-1.44.mRNA1	rna34608	CCG019690.1	CCG012580.1
GF_10114(10 genes):	HORVU5Hr1G111290.7	Bradi1g04280.2.v3.1	LOC_Os03g59670.1	Oropetium_20150105_17058A.v1.0	rna10166	rna559	augustus_masked-scaffold2703-abinit-gene-1.17.mRNA1	rna34630	CCG019678.1	CCG012567.1
GF_10116(10 genes):	HORVU5Hr1G109520.7	Bradi1g04790.1.v3.1	LOC_Os03g59170.1	Oropetium_20150105_07927A.v1.0	rna10053	rna662	maker-scaffold9896-augustus-gene-1.36.mRNA1	rna34691	CCG019634.1	CCG012528.2
GF_10117(10 genes):	HORVU5Hr1G109040.5	Bradi1g04930.1.v3.1	LOC_Os03g58940.1	Oropetium_20150105_07913A.v1.0	rna10034	rna689	maker-scaffold643-snap-gene-1.54.mRNA1	rna34709	CCG019620.1	CCG012518.1
GF_10118(10 genes):	HORVU5Hr1G107520.2	Bradi1g05037.1.v3.1	LOC_Os03g58830.1	Oropetium_20150105_07904A.v1.0	rna10018	rna701	maker-scaffold643-augustus-gene-2.35.mRNA1	rna34718	CCG045784.1	CCG012506.1
GF_10119(10 genes):	HORVU5Hr1G107360.1	Bradi1g05070.1.v3.1	LOC_Os03g58780.1	Oropetium_20150105_07900A.v1.0	rna10010	rna708	maker-scaffold5357-snap-gene-0.40.mRNA1	rna34727	CCG045788.2	CCG012503.2
GF_10120(10 genes):	HORVU5Hr1G057950.1	Bradi1g05116.3.v3.1	LOC_Os03g58710.1	Oropetium_20150105_07893A.v1.0	rna10004	rna717	maker-scaffold6836-snap-gene-0.44.mRNA1	rna34734	CCG045792.1	CCG012498.1
GF_10122(10 genes):	HORVU5Hr1G106310.2	Bradi1g05430.1.v3.1	LOC_Os03g58330.1	Oropetium_20150105_07869A.v1.0	rna35291	rna747	snap_masked-scaffold458-abinit-gene-1.24.mRNA1	rna34770	CCG043453.1	CCG012478.1
GF_10123(10 genes):	HORVU5Hr1G105840.4	Bradi1g05540.1.v3.1	LOC_Os03g58170.1	Oropetium_20150105_07858A.v1.0	rna9939	rna766	maker-scaffold5617-augustus-gene-0.44.mRNA1	rna34784	CCG043439.1	CCG019545.1
GF_10124(10 genes):	HORVU5Hr1G105140.5	Bradi1g05590.2.v3.1	LOC_Os03g58120.1	Oropetium_20150105_07852A.v1.0	rna9932	rna771	maker-scaffold5617-snap-gene-0.57.mRNA1	rna34789	CCG043435.1	CCG019542.1
GF_10125(10 genes):	HORVU5Hr1G104750.2	Bradi1g05837.1.v3.1	LOC_Os03g57980.1	Oropetium_20150105_07841A.v1.0	rna9907	rna787	maker-scaffold9516-augustus-gene-0.46.mRNA1	rna34813	CCG041011.1	CCG019530.1
GF_10127(10 genes):	HORVU0Hr1G013890.8	Bradi1g06440.3.v3.1	LOC_Os03g57210.1	Oropetium_20150105_07792A.v1.0	rna9819	rna860	maker-scaffold699-augustus-gene-2.35.mRNA1	rna34881	CCG019438.3	CCG019480.1
GF_10128(10 genes):	HORVU5Hr1G103320.2	Bradi1g06511.1.v3.1	LOC_Os03g57140.1	Oropetium_20150105_07783A.v1.0	rna9795	rna882	maker-scaffold2396-augustus-gene-0.26.mRNA1	rna34888	CCG019434.1	CCG043408.1
GF_10130(10 genes):	HORVU5Hr1G102240.5	Bradi1g06670.1.v3.1	LOC_Os03g56950.1	Oropetium_20150105_07774A.v1.0	rna9746	rna900	maker-scaffold2396-snap-gene-1.9.mRNA1	rna34908	CCG019423.2	CCG043415.1
GF_10131(10 genes):	HORVU5Hr1G101680.2	Bradi1g06700.1.v3.1	LOC_Os03g56900.1	Oropetium_20150105_07771A.v1.0	rna9761	rna906	maker-scaffold19412-augustus-gene-0.2.mRNA1	rna34913	CCG019420.1	CCG043419.1
GF_10132(10 genes):	HORVU5Hr1G100890.11	Bradi1g06790.1.v3.1	LOC_Os03g56820.1	Oropetium_20150105_07764A.v1.0	rna9769	rna923	maker-scaffold4117-augustus-gene-0.44.mRNA1	rna34927	CCG019412.1	CCG043424.1
GF_10133(10 genes):	HORVU5Hr1G100770.1	Bradi1g06821.1.v3.1	LOC_Os03g56790.1	Oropetium_20150105_07761A.v1.0	rna35433	rna926	maker-scaffold3575-augustus-gene-0.31.mRNA1	rna34930	CCG019408.1	CCG043426.1
GF_10134(10 genes):	HORVU5Hr1G098910.3	Bradi1g07150.1.v3.1	LOC_Os03g56300.1	Oropetium_20150105_07724A.v1.0	rna35448	rna971	maker-scaffold7282-augustus-gene-0.58.mRNA1	rna34974	CCG019378.1	CCG041069.1
GF_10135(10 genes):	HORVU5Hr1G098690.4	Bradi1g07230.1.v3.1	LOC_Os03g56190.1	Oropetium_20150105_07709A.v1.0	rna9650	rna990	maker-scaffold4372-augustus-gene-0.20.mRNA1	rna34990	CCG019368.1	CCG041059.2
GF_10136(10 genes):	HORVU5Hr1G098540.1	Bradi1g07260.1.v3.1	LOC_Os03g56090.1	Oropetium_20150105_07707A.v1.0	rna9632	rna1000	maker-scaffold7415-snap-gene-0.34.mRNA1	rna34993	CCG019365.1	CCG041056.1
GF_10137(10 genes):	HORVU5Hr1G098220.1	Bradi1g07430.2.v3.1	LOC_Os03g55870.1	Oropetium_20150105_07692A.v1.0	rna9605	rna1027	maker-scaffold762-augustus-gene-2.36.mRNA1	rna35034	CCG006797.1	CCG040750.1
GF_10138(10 genes):	HORVU5Hr1G097860.2	Bradi1g07520.3.v3.1	LOC_Os03g55730.1	Oropetium_20150105_07679A.v1.0	rna9592	rna1036	maker-scaffold762-augustus-gene-1.35.mRNA1	rna35047	CCG006807.1	CCG040760.1
GF_10139(10 genes):	HORVU5Hr1G097710.6	Bradi1g07570.1.v3.1	LOC_Os03g55640.1	Oropetium_20150105_07672A.v1.0	rna9568	rna1046	maker-scaffold763-augustus-gene-0.25.mRNA1	rna35060	CCG006812.1	CCG040765.1
GF_10140(10 genes):	HORVU5Hr1G097720.1	Bradi1g07577.1.v3.1	LOC_Os03g55630.1	Oropetium_20150105_07671A.v1.0	rna35504	rna1048	maker-scaffold763-augustus-gene-0.24.mRNA1	rna35061	CCG006813.1	CCG040766.1
GF_10141(10 genes):	HORVU5Hr1G097560.4	Bradi1g07630.1.v3.1	LOC_Os03g55590.1	Oropetium_20150105_07666A.v1.0	rna9558	rna1053	maker-scaffold763-augustus-gene-0.22.mRNA1	rna35065	CCG006816.1	CCG040771.2
GF_10142(10 genes):	HORVU5Hr1G097500.3	Bradi1g07660.1.v3.1	LOC_Os03g55540.1	Oropetium_20150105_07662A.v1.0	rna35519	rna1057	snap_masked-scaffold762-abinit-gene-0.17.mRNA1	rna35069	CCG006820.2	CCG040776.1
GF_10143(10 genes):	HORVU5Hr1G097370.1	Bradi1g07760.1.v3.1	LOC_Os03g55470.1	Oropetium_20150105_07653A.v1.0	rna9534	rna1065	maker-scaffold3934-augustus-gene-0.13.mRNA1	rna35076	CCG006824.1	CCG040781.1
GF_10146(10 genes):	HORVU5Hr1G095150.1	Bradi1g08510.1.v3.1	LOC_Os03g53910.1	Oropetium_20150105_07578A.v1.0	rna9381	rna1176	maker-scaffold1301-snap-gene-0.43.mRNA1	rna35186	CCG006905.1	CCG040858.1
GF_10147(10 genes):	HORVU5Hr1G095190.1	Bradi1g08530.1.v3.1	LOC_Os03g53890.1	Oropetium_20150105_07575A.v1.0	rna9368	rna1179	maker-scaffold1300-snap-gene-1.59.mRNA1	rna35188	CCG006908.1	CCG040860.1
GF_10148(10 genes):	HORVU5Hr1G094770.5	Bradi1g08718.1.v3.1	LOC_Os03g53640.1	Oropetium_20150105_07553A.v1.0	rna35648	rna1219	maker-scaffold1300-augustus-gene-0.35.mRNA1	rna35227	CCG006923.1	CCG040878.1
GF_10149(10 genes):	HORVU5Hr1G094580.1	Bradi1g08810.1.v3.1	LOC_Os03g53530.1	Oropetium_20150105_07547A.v1.0	rna35658	rna1277	maker-scaffold635-augustus-gene-0.39.mRNA1	rna35251	CCG006932.2	CCG040886.1
GF_10152(10 genes):	HORVU5Hr1G094400.9	Bradi1g08907.1.v3.1	LOC_Os03g53300.2	Oropetium_20150105_07528A.v1.0	rna9287	rna1297	maker-scaffold1597-augustus-gene-0.20.mRNA1	rna35262	CCG006941.1	CCG040898.1
GF_10153(10 genes):	HORVU5Hr1G094250.1	Bradi1g09120.4.v3.1	LOC_Os03g53110.1	Oropetium_20150105_07518A.v1.0	rna9268	rna1324	maker-scaffold1597-snap-gene-1.45.mRNA1	rna35277	CCG040907.2	CCG028680.1
GF_10154(10 genes):	HORVU4Hr1G011340.11	Bradi1g09370.3.v3.1	LOC_Os03g52750.2	Oropetium_20150105_07493A.v1.0	rna9211	rna1363	maker-scaffold1865-snap-gene-0.33.mRNA1	rna35318	CCG040937.2	CCG006000.1
GF_10155(10 genes):	HORVU4Hr1G010430.6	Bradi1g09615.1.v3.1	LOC_Os03g52239.1	Oropetium_20150105_07460A.v1.0	rna9178	rna1407	snap_masked-scaffold4525-abinit-gene-1.8.mRNA1	rna35361	CCG009523.3	CCG034362.2
GF_10156(10 genes):	HORVU4Hr1G010140.1	Bradi1g09847.1.v3.1	LOC_Os03g52000.1	Oropetium_20150105_07449A.v1.0	rna9159	rna1427	maker-scaffold518-snap-gene-0.22.mRNA1	rna35378	CCG009532.1	CCG034370.1
GF_10157(10 genes):	HORVU4Hr1G010020.4	Bradi1g09870.1.v3.1	LOC_Os03g51984.1	Oropetium_20150105_07447A.v1.0	rna35744	rna1431	maker-scaffold518-augustus-gene-0.20.mRNA1	rna35382	CCG009533.1	CCG034371.1
GF_10158(10 genes):	HORVU4Hr1G009990.2	Bradi1g09950.2.v3.1	LOC_Os03g51920.1	Oropetium_20150105_07440A.v1.0	rna9150	rna1439	maker-scaffold1326-snap-gene-1.20.mRNA1	rna35387	CCG040941.1	CCG034376.1
GF_10159(10 genes):	HORVU4Hr1G009760.1	Bradi1g10040.1.v3.1	LOC_Os03g51700.1	Oropetium_20150105_07425A.v1.0	rna9129	rna1463	maker-scaffold14504-augustus-gene-0.9.mRNA1	rna35404	CCG009555.1	CCG001689.1
GF_10160(10 genes):	HORVU4Hr1G009560.2	Bradi1g10110.1.v3.1	LOC_Os03g51650.1	Oropetium_20150105_07418A.v1.0	rna9120	rna1469	maker-scaffold868-augustus-gene-1.27.mRNA1	rna35408	CCG009563.1	CCG001694.1
GF_10161(10 genes):	HORVU4Hr1G008450.1	Bradi1g10590.1.v3.1	LOC_Os03g50940.1	Oropetium_20150105_07978A.v1.0	rna9027	rna1560	augustus_masked-scaffold1349-abinit-gene-0.9.mRNA1	rna35468	CCG053456.1	CCG001739.1
GF_10162(10 genes):	HORVU4Hr1G008200.8	Bradi1g10670.1.v3.1	LOC_Os03g50820.1	Oropetium_20150105_07986A.v1.0	rna9006	rna1584	maker-scaffold688-augustus-gene-0.20.mRNA1	rna35476	CCG053450.1	CCG001745.1
GF_10163(10 genes):	HORVU4Hr1G007170.4	Bradi1g11210.1.v3.1	LOC_Os03g50120.1	Oropetium_20150105_08042A.v1.0	rna35908	rna1648	maker-scaffold2788-augustus-gene-3.40.mRNA1	rna35525	CCG053408.1	CCG001788.3
GF_10165(10 genes):	HORVU4Hr1G007040.1	Bradi1g11060.1.v3.1	LOC_Os03g49880.1	Oropetium_20150105_08060A.v1.0	rna8871	rna1680	augustus_masked-scaffold2788-abinit-gene-2.1.mRNA1	rna35549	CCG053388.1	CCG001803.1
GF_10166(10 genes):	HORVU7Hr1G003940.1	Bradi1g10990.1.v3.1	LOC_Os03g49710.1	Oropetium_20150105_08068A.v1.0	rna8860	rna1692	maker-scaffold2788-augustus-gene-1.35.mRNA1	rna35568	CCG053380.1	CCG001810.1
GF_10167(10 genes):	HORVU4Hr1G005450.3	Bradi1g11950.2.v3.1	LOC_Os03g48710.4	Oropetium_20150105_08136A.v1.0	rna8746	rna1784	maker-scaffold6523-augustus-gene-0.40.mRNA1	rna35647	CCG028617.1	CCG032856.1
GF_10168(10 genes):	HORVU4Hr1G004080.6	Bradi1g12330.5.v3.1	LOC_Os03g47970.1	Oropetium_20150105_08179A.v1.0	rna8642	rna1868	maker-scaffold387-snap-gene-0.44.mRNA1	rna35721	CCG021556.1	CCG041899.1
GF_10169(10 genes):	HORVU4Hr1G004100.1	Bradi1g12350.1.v3.1	LOC_Os03g47940.1	Oropetium_20150105_08181A.v1.0	rna8641	rna1870	maker-scaffold387-snap-gene-0.39.mRNA1	rna35723	CCG021558.1	CCG041901.2
GF_10170(10 genes):	HORVU4Hr1G003600.2	Bradi1g12570.2.v3.1	LOC_Os03g47500.2	Oropetium_20150105_08204A.v1.0	rna8457	rna1902	snap_masked-scaffold788-abinit-gene-0.18.mRNA1	rna35750	CCG053809.2	CCG022602.1
GF_10172(10 genes):	HORVU4Hr1G003120.4	Bradi1g12837.1.v3.1	LOC_Os03g46600.1	Oropetium_20150105_08235A.v1.0	rna8514	rna1948	augustus_masked-scaffold2345-abinit-gene-1.5.mRNA1	rna35803	CCG053837.1	CCG024144.1
GF_10174(10 genes):	HORVU4Hr1G002700.4	Bradi1g12960.5.v3.1	LOC_Os03g46260.1	Oropetium_20150105_08253A.v1.0	rna36115	rna1976	maker-scaffold1896-snap-gene-0.36.mRNA1	rna35827	CCG053863.1	CCG024121.1
GF_10175(10 genes):	HORVU4Hr1G002480.2	Bradi1g13166.1.v3.1	LOC_Os03g45750.1	Oropetium_20150105_08274A.v1.0	rna36151	rna2019	maker-scaffold1514-augustus-gene-0.33.mRNA1	rna35849	CCG053889.1	CCG024102.1
GF_10176(10 genes):	HORVU4Hr1G002520.1	Bradi1g13200.3.v3.1	LOC_Os03g45710.1	Oropetium_20150105_00138A.v1.0	rna8557	rna2025	augustus_masked-scaffold10996-abinit-gene-0.3.mRNA1	rna35856	CCG053238.1	CCG013831.1
GF_10177(10 genes):	HORVU4Hr1G002130.31	Bradi1g13420.2.v3.1	LOC_Os03g45194.1	Oropetium_20150105_08299A.v1.0	rna36183	rna2063	maker-scaffold3894-augustus-gene-0.13.mRNA1	rna35898	CCG005894.1	CCG024816.1
GF_10178(10 genes):	HORVU5Hr1G092240.1	Bradi1g13490.2.v3.1	LOC_Os03g44820.1	Oropetium_20150105_08311A.v1.0	rna36202	rna2086	maker-scaffold6625-augustus-gene-0.11.mRNA1	rna35911	CCG005884.1	CCG024810.1
GF_10179(10 genes):	HORVU5Hr1G092490.1	Bradi1g13590.1.v3.1	LOC_Os03g44660.1	Oropetium_20150105_08330A.v1.0	rna36210	rna2110	maker-scaffold4892-augustus-gene-1.29.mRNA1	rna35927	CCG005869.1	CCG017151.2
GF_10181(10 genes):	HORVU0Hr1G007680.12	Bradi1g14370.1.v3.1	LOC_Os03g42810.1	Oropetium_20150105_08438A.v1.0	rna8293	rna2258	maker-scaffold1098-augustus-gene-0.23.mRNA1	rna36069	CCG002988.1	CCG011243.1
GF_10182(10 genes):	HORVU4Hr1G012070.10	Bradi1g14486.3.v3.1	LOC_Os03g42480.1	Oropetium_20150105_08451A.v1.0	rna36276	rna2282	maker-scaffold4186-augustus-gene-0.31.mRNA1	rna36084	CCG003001.1	CCG011828.1
GF_10185(10 genes):	HORVU5Hr1G061520.3	Bradi1g15100.1.v3.1	LOC_Os03g40130.1	Oropetium_20150105_24596A.v1.0	rna8113	rna2428	maker-scaffold3360-snap-gene-0.24.mRNA1	rna36178	CCG015209.1	CCG019736.1
GF_10186(10 genes):	HORVU5Hr1G111010.1	Bradi1g15270.1.v3.1	LOC_Os03g39640.2	Oropetium_20150105_24577A.v1.0	rna8087	rna2454	maker-scaffold6052-augustus-gene-0.38.mRNA1	rna36208	CCG015190.1	CCG019761.1
GF_10187(10 genes):	HORVU5Hr1G009350.3	Bradi1g15330.1.v3.1	LOC_Os03g39020.1	Oropetium_20150105_24566A.v1.0	rna8030	rna2475	maker-scaffold176-augustus-gene-0.37.mRNA1	rna36218	CCG015185.3	CCG025854.2
GF_10194(10 genes):	HORVU1Hr1G046740.4	Bradi3g30410.1.v3.1	LOC_Os10g36420.1	Oropetium_20150105_09450A.v1.0	rna7165	rna2790	maker-scaffold6634-augustus-gene-0.15.mRNA1	rna36449	CCG048217.1	CCG031343.2
GF_10195(10 genes):	HORVU1Hr1G046610.1	Bradi3g30370.2.v3.1	LOC_Os10g36340.2	Oropetium_20150105_09436A.v1.0	rna7172	rna2799	maker-scaffold1119-augustus-gene-0.31.mRNA1	rna36457	CCG048209.1	CCG032010.1
GF_10198(10 genes):	HORVU1Hr1G045220.4	Bradi3g30110.1.v3.1	LOC_Os10g35770.1	Oropetium_20150105_09405A.v1.0	rna7220	rna2841	maker-scaffold3074-augustus-gene-0.39.mRNA1	rna36499	CCG048181.2	CCG032031.4
GF_10202(10 genes):	HORVU1Hr1G043830.4	Bradi3g29797.1.v3.1	LOC_Os10g35070.1	Oropetium_20150105_09343A.v1.0	rna7330	rna2922	maker-scaffold5360-snap-gene-0.16.mRNA2	rna36571	CCG048147.1	CCG041946.1
GF_10203(10 genes):	HORVU1Hr1G043250.1	Bradi3g29410.1.v3.1	LOC_Os10g34670.1	Oropetium_20150105_11071A.v1.0	rna7385	rna2978	maker-scaffold9837-snap-gene-0.28.mRNA1	rna36630	CCG050932.1	CCG027301.1
GF_10204(10 genes):	HORVU1Hr1G042440.2	Bradi3g29181.1.v3.1	LOC_Os10g34310.1	Oropetium_20150105_19830A.v1.0	rna19978	rna14603	maker-scaffold2863-augustus-gene-0.42.mRNA1	rna36671	CCG003180.1	CCG027325.2
GF_10206(10 genes):	HORVU1Hr1G039010.15	Bradi3g28257.1.v3.1	LOC_Os10g32860.2	Oropetium_20150105_19923A.v1.0	rna36793	rna3148	maker-scaffold4438-augustus-gene-0.33.mRNA1	rna36819	CCG003175.1	CCG030261.1
GF_10207(10 genes):	HORVU1Hr1G039000.3	Bradi3g28250.3.v3.1	LOC_Os10g32850.1	Oropetium_20150105_19924A.v1.0	rna7549	rna3149	maker-scaffold7689-snap-gene-0.59.mRNA1	rna36820	CCG003176.1	CCG030262.1
GF_10208(10 genes):	HORVU1Hr1G038620.15	Bradi3g28060.1.v3.1	LOC_Os10g32540.1	Oropetium_20150105_19949A.v1.0	rna7584	rna3172	maker-scaffold3062-augustus-gene-0.24.mRNA1	rna36850	CCG021347.1	CCG026675.1
GF_10209(10 genes):	HORVU1Hr1G037810.14	Bradi3g27860.1.v3.1	LOC_Os10g31790.1	Oropetium_20150105_19970A.v1.0	rna7625	rna3209	maker-scaffold3591-augustus-gene-1.39.mRNA1	rna36887	CCG021322.1	CCG026700.1
GF_10211(10 genes):	HORVU5Hr1G102230.1	Bradi1g06650.2.v3.1	LOC_Os03g56960.1	Oropetium_20150105_06214A.v1.0	rna15288	rna12693	maker-scaffold3227-snap-gene-0.39.mRNA1	rna36925	CCG023530.1	CCG047697.1
GF_10212(10 genes):	HORVU1Hr1G035950.1	Bradi3g27360.1.v3.1	LOC_Os10g30180.1	Oropetium_20150105_25810A.v1.0	rna36900	rna3308	maker-scaffold373-augustus-gene-1.49.mRNA1	rna36990	CCG030417.1	CCG036739.1
GF_10214(10 genes):	HORVU1Hr1G037270.1	Bradi3g26810.1.v3.1	LOC_Os10g28050.1	Oropetium_20150105_20920A.v1.0	rna7812	rna3445	snap_masked-scaffold1769-abinit-gene-1.11.mRNA1	rna37208	CCG036182.1	CCG001578.1
GF_10215(10 genes):	HORVU0Hr1G035920.2	Bradi4g45110.2.v3.1	LOC_Os10g17740.1	Oropetium_20150105_26100A.v1.0	rna37150	rna3740	maker-scaffold1434-snap-gene-2.36.mRNA1	rna37414	CCG048625.1	CCG034205.1
GF_10216(10 genes):	HORVU1Hr1G031310.5	Bradi3g22600.3.v3.1	LOC_Os10g08840.1	Oropetium_20150105_24679A.v1.0	rna4430	rna3904	maker-scaffold3109-augustus-gene-0.18.mRNA1	rna37471	CCG042159.1	CCG009308.1
GF_10217(10 genes):	HORVU1Hr1G051440.1	Bradi3g21610.4.v3.1	LOC_Os10g43060.1	Oropetium_20150105_20191A.v1.0	rna4112	rna4202	maker-scaffold5524-augustus-gene-1.44.mRNA1	rna37756	CCG019225.1	CCG042449.1
GF_10218(10 genes):	HORVU1Hr1G050810.1	Bradi3g34310.1.v3.1	LOC_Os02g13200.1	Oropetium_20150105_20150A.v1.0	rna4035	rna4272	maker-scaffold319-snap-gene-1.27.mRNA1	rna37809	CCG014986.1	CCG042475.2
GF_10219(10 genes):	HORVU1Hr1G050760.1	Bradi3g34350.1.v3.1	LOC_Os10g42550.1	Oropetium_20150105_20148A.v1.0	rna4031	rna4275	augustus_masked-scaffold1165-abinit-gene-0.1.mRNA1	rna37814	CCG014985.1	CCG042477.1
GF_10220(10 genes):	HORVU1Hr1G050740.3	Bradi3g34360.1.v3.1	LOC_Os10g42540.1	Oropetium_20150105_20147A.v1.0	rna4030	rna4276	maker-scaffold1165-augustus-gene-0.27.mRNA1	rna37816	CCG014983.1	CCG042479.1
GF_10221(10 genes):	HORVU1Hr1G050720.2	Bradi3g34380.1.v3.1	LOC_Os01g32120.1	Oropetium_20150105_20143A.v1.0	rna37299	rna20905	augustus_masked-scaffold319-abinit-gene-0.4.mRNA1	rna37824	CCG014978.1	CCG022372.1
GF_10222(10 genes):	HORVU1Hr1G050640.1	Bradi3g34400.1.v3.1	LOC_Os10g42500.1	Oropetium_20150105_20140A.v1.0	rna4022	rna4283	augustus_masked-scaffold319-abinit-gene-0.1.mRNA1	rna37828	CCG014974.1	CCG022370.1
GF_10224(10 genes):	HORVU1Hr1G049810.1	Bradi3g33967.1.v3.1	LOC_Os10g42170.1	Oropetium_20150105_20112A.v1.0	rna64565	rna4345	maker-scaffold3427-augustus-gene-0.18.mRNA1	rna37885	CCG040571.1	CCG022338.1
GF_10225(10 genes):	HORVU1Hr1G049840.3	Bradi3g33957.2.v3.1	LOC_Os10g42130.1	Oropetium_20150105_20110A.v1.0	rna3959	rna4346	maker-scaffold5858-augustus-gene-0.12.mRNA1	rna37886	CCG040572.1	CCG022337.1
GF_10227(10 genes):	HORVU1Hr1G055520.1	Bradi3g33544.1.v3.1	LOC_Os10g41400.1	Oropetium_20150105_20059A.v1.0	rna3888	rna4414	maker-scaffold3788-augustus-gene-1.21.mRNA1	rna37953	CCG014211.1	CCG037914.1
GF_10228(10 genes):	HORVU1Hr1G055930.1	Bradi3g33410.1.v3.1	LOC_Os10g41230.1	Oropetium_20150105_20035A.v1.0	rna3872	rna4439	augustus_masked-C8495351-abinit-gene-0.0.mRNA1	rna37982	CCG003733.1	CCG036474.2
GF_10229(10 genes):	HORVU1Hr1G056000.9	Bradi3g33377.1.v3.1	LOC_Os10g41180.1	Oropetium_20150105_20030A.v1.0	rna3794	rna579	maker-scaffold3564-augustus-gene-0.30.mRNA1	rna37991	CCG003727.1	CCG036478.1
GF_10233(10 genes):	HORVU1Hr1G052700.7	Bradi3g32470.1.v3.1	LOC_Os10g39770.1	Oropetium_20150105_22015A.v1.0	rna3705	rna4628	maker-scaffold7989-augustus-gene-0.34.mRNA1	rna38178	CCG003641.1	CCG036569.1
GF_10236(10 genes):	HORVU1Hr1G051700.6	Bradi3g32100.1.v3.1	LOC_Os10g39150.1	Oropetium_20150105_21717A.v1.0	rna3641	rna4706	maker-scaffold5471-augustus-gene-1.25.mRNA1	rna38244	CCG026326.1	CCG004206.1
GF_10239(10 genes):	HORVU1Hr1G048840.3	Bradi3g31570.1.v3.1	LOC_Os10g37880.1	Oropetium_20150105_21662A.v1.0	rna66932	rna4783	maker-scaffold1596-snap-gene-1.53.mRNA1	rna38315	CCG048298.1	CCG015944.1
GF_10240(10 genes):	HORVU1Hr1G048430.3	Bradi3g31410.1.v3.1	LOC_Os10g37660.1	Oropetium_20150105_21650A.v1.0	rna3534	rna4803	maker-scaffold1596-snap-gene-2.37.mRNA1	rna38338	CCG048282.3	CCG015954.2
GF_10243(10 genes):	HORVU3Hr1G050080.1	Bradi1g15830.1.v3.1	LOC_Os03g32490.1	Oropetium_20150105_01381A.v1.0	rna65011	rna4905	maker-scaffold5814-snap-gene-1.18.mRNA1	rna38420	CCG041508.1	CCG019001.1
GF_10244(10 genes):	HORVU6Hr1G019780.4	Bradi1g16230.2.v3.1	LOC_Os03g30830.1	Oropetium_20150105_25118A.v1.0	rna64945	rna4985	maker-scaffold6048-augustus-gene-0.28.mRNA1	rna38515	CCG037944.1	CCG003031.1
GF_10245(10 genes):	HORVU5Hr1G096520.1	Bradi1g60450.3.v3.1	LOC_Os03g27950.1	Oropetium_20150105_19762A.v1.0	rna64866	rna5145	maker-scaffold2728-snap-gene-0.23.mRNA1	rna38640	CCG004354.1	CCG026444.2
GF_10246(10 genes):	HORVU4Hr1G035180.1	Bradi1g60500.1.v3.1	LOC_Os03g27820.1	Oropetium_20150105_19757A.v1.0	rna3184	rna5157	maker-scaffold5001-augustus-gene-0.17.mRNA1	rna38655	CCG004362.1	CCG026449.1
GF_10247(10 genes):	HORVU4Hr1G026210.3	Bradi1g60540.1.v3.1	LOC_Os03g27770.1	Oropetium_20150105_19752A.v1.0	rna64856	rna5161	maker-scaffold2860-augustus-gene-0.20.mRNA1	rna38660	CCG004365.1	CCG026452.1
GF_10248(10 genes):	HORVU7Hr1G057640.1	Bradi1g60830.1.v3.1	LOC_Os07g23244.1	Oropetium_20150105_19727A.v1.0	rna19719	rna14379	maker-scaffold555-snap-gene-1.54.mRNA1	rna38708	CCG024009.1	CCG047680.1
GF_10249(10 genes):	HORVU1Hr1G009140.1	Bradi1g61030.1.v3.1	LOC_Os03g26490.1	Oropetium_20150105_19704A.v1.0	rna3073	rna5267	maker-scaffold7189-augustus-gene-0.16.mRNA1	rna38744	CCG033336.1	CCG053486.1
GF_10250(10 genes):	HORVU5Hr1G120210.4	Bradi1g02100.1.v3.1	LOC_Os03g62600.1	Oropetium_20150105_13571A.v1.0	rna15873	rna9252	maker-scaffold5104-augustus-gene-0.8.mRNA1	rna38790	CCG032734.1	CCG003189.2
GF_10251(10 genes):	HORVU6Hr1G093090.1	Bradi1g61360.1.v3.1	LOC_Os03g25720.1	Oropetium_20150105_19672A.v1.0	rna3006	rna5311	maker-scaffold490-augustus-gene-1.36.mRNA1	rna38818	CCG033297.1	CCG019468.1
GF_10252(10 genes):	HORVU6Hr1G005380.1	Bradi1g61520.3.v3.1	LOC_Os03g25380.1	Oropetium_20150105_19657A.v1.0	rna32321	rna26229	augustus_masked-scaffold172-abinit-gene-0.1.mRNA1	rna38834	CCG033282.1	CCG045008.1
GF_10254(10 genes):	HORVU7Hr1G011830.9	Bradi2g27310.1.v3.1	LOC_Os07g23520.1	Oropetium_20150105_24363A.v1.0	rna15525	rna9433	maker-scaffold3897-augustus-gene-0.18.mRNA1	rna38941	CCG034007.1	CCG054336.1
GF_10255(10 genes):	HORVU4Hr1G048800.1	Bradi1g62340.1.v3.1	LOC_Os03g22870.1	Oropetium_20150105_01350A.v1.0	rna65218	rna5455	maker-scaffold500-snap-gene-0.46.mRNA1	rna38953	CCG003349.1	CCG028174.2
GF_10256(10 genes):	HORVU4Hr1G048700.1	Bradi1g62420.1.v3.1	LOC_Os03g22770.1	Oropetium_20150105_01333A.v1.0	rna2789	rna5481	maker-scaffold3097-snap-gene-0.33.mRNA1	rna38976	CCG003339.1	CCG028183.1
GF_10257(10 genes):	HORVU3Hr1G013170.1	Bradi1g62570.1.v3.1	LOC_Os03g22590.1	Oropetium_20150105_01322A.v1.0	rna2757	rna5493	snap_masked-scaffold8181-abinit-gene-0.17.mRNA1	rna38996	CCG003330.1	CCG043162.1
GF_10258(10 genes):	HORVU4Hr1G046480.1	Bradi1g62720.1.v3.1	LOC_Os03g22430.1	Oropetium_20150105_01309A.v1.0	rna2739	rna5513	maker-scaffold1044-snap-gene-0.40.mRNA1	rna39015	CCG003321.2	CCG043177.1
GF_10259(10 genes):	HORVU4Hr1G047940.6	Bradi1g62760.1.v3.1	LOC_Os03g22400.1	Oropetium_20150105_01317A.v1.0	rna2734	rna5518	maker-scaffold3595-augustus-gene-0.22.mRNA1	rna39019	CCG003326.1	CCG043182.1
GF_10260(10 genes):	HORVU1Hr1G044500.1	Bradi2g18227.2.v3.1	LOC_Os03g21020.1	Oropetium_20150105_01203A.v1.0	rna2563	rna5675	maker-scaffold3763-augustus-gene-0.21.mRNA1	rna39157	CCG021287.1	CCG039918.1
GF_10261(10 genes):	HORVU1Hr1G003050.5	Bradi2g39487.1.v3.1	LOC_Os05g01635.1	Oropetium_20150105_15261A.v1.0	rna10706	rna33458	maker-scaffold1131-snap-gene-0.27.mRNA1	rna39166	CCG024512.2	CCG022298.2
GF_10262(10 genes):	HORVU4Hr1G051610.2	Bradi1g63720.1.v3.1	LOC_Os03g20870.1	Oropetium_20150105_01193A.v1.0	rna65385	rna5686	maker-scaffold4284-snap-gene-1.45.mRNA1	rna39173	CCG025205.1	CCG039927.1
GF_10263(10 genes):	HORVU0Hr1G038290.1	Bradi3g23020.1.v3.1	LOC_Os10g12354.1	Oropetium_20150105_25127A.v1.0	rna10832	rna33323	maker-scaffold2211-snap-gene-0.6.mRNA1	rna39180	CCG043362.1	CCG040515.2
GF_10264(10 genes):	HORVU4Hr1G051830.2	Bradi1g63860.1.v3.1	LOC_Os01g59750.1	Oropetium_20150105_01177A.v1.0	rna2522	rna5705	maker-scaffold9-augustus-gene-0.29.mRNA1	rna39192	CCG025190.1	CCG039945.1
GF_10265(10 genes):	HORVU4Hr1G051990.8	Bradi1g63890.3.v3.1	LOC_Os03g20570.1	Oropetium_20150105_01175A.v1.0	rna8823	rna5708	maker-scaffold5820-augustus-gene-0.20.mRNA1	rna39196	CCG025188.1	CCG039363.1
GF_10266(10 genes):	HORVU4Hr1G052000.2	Bradi1g63900.1.v3.1	LOC_Os03g20560.1	Oropetium_20150105_01173A.v1.0	rna48842	rna5709	augustus_masked-scaffold9-abinit-gene-0.3.mRNA1	rna39197	CCG025187.1	CCG039948.1
GF_10267(10 genes):	HORVU4Hr1G052010.2	Bradi1g63910.1.v3.1	LOC_Os03g20550.1	Oropetium_20150105_01172A.v1.0	rna2520	rna5710	maker-scaffold5820-snap-gene-0.27.mRNA1	rna39198	CCG025186.1	CCG039949.1
GF_10269(10 genes):	HORVU4Hr1G052090.1	Bradi1g63967.1.v3.1	LOC_Os03g20460.1	Oropetium_20150105_01165A.v1.0	rna2512	rna5715	maker-scaffold202-augustus-gene-3.30.mRNA1	rna39206	CCG025179.1	CCG039956.1
GF_10270(10 genes):	HORVU7Hr1G098400.4	Bradi1g56730.1.v3.1	LOC_Os07g06990.1	Oropetium_20150105_01161A.v1.0	rna2507	rna5723	maker-scaffold202-augustus-gene-3.36.mRNA1	rna39209	CCG025177.1	CCG039958.1
GF_10272(10 genes):	HORVU4Hr1G052900.7	Bradi1g64250.1.v3.1	LOC_Os03g19890.1	Oropetium_20150105_01131A.v1.0	rna65458	rna5760	maker-scaffold14024-snap-gene-0.11.mRNA1	rna39257	CCG025155.1	CCG039982.1
GF_10273(10 genes):	HORVU4Hr1G053180.2	Bradi1g64320.1.v3.1	LOC_Os03g19680.1	Oropetium_20150105_01123A.v1.0	rna2443	rna5774	maker-scaffold740-augustus-gene-0.37.mRNA1	rna39267	CCG025147.1	CCG039991.1
GF_10274(10 genes):	HORVU4Hr1G053940.2	Bradi1g64540.3.v3.1	LOC_Os03g19380.1	Oropetium_20150105_01101A.v1.0	rna2392	rna5800	augustus_masked-scaffold4052-abinit-gene-0.6.mRNA1	rna39301	CCG025122.1	CCG040017.1
GF_10276(10 genes):	HORVU4Hr1G055220.1	Bradi1g65130.1.v3.1	LOC_Os03g18600.1	Oropetium_20150105_01040A.v1.0	rna65574	rna5903	maker-scaffold16893-augustus-gene-0.7.mRNA1	rna39401	CCG035887.1	CCG029380.1
GF_10277(10 genes):	HORVU4Hr1G055270.2	Bradi1g65157.1.v3.1	LOC_Os03g18560.1	Oropetium_20150105_01037A.v1.0	rna2265	rna5906	maker-scaffold5165-snap-gene-0.22.mRNA1	rna39404	CCG035883.1	CCG029383.1
GF_10278(10 genes):	HORVU4Hr1G055300.15	Bradi1g65180.1.v3.1	LOC_Os03g18540.1	Oropetium_20150105_01034A.v1.0	rna2260	rna5915	maker-scaffold5165-augustus-gene-0.19.mRNA1	rna39407	CCG035881.1	CCG029386.1
GF_10280(10 genes):	HORVU4Hr1G056140.3	Bradi1g65490.2.v3.1	LOC_Os03g18180.1	Oropetium_20150105_01010A.v1.0	rna65611	rna5944	maker-scaffold7822-snap-gene-1.15.mRNA1	rna39439	CCG009477.1	CCG029420.1
GF_10281(10 genes):	HORVU4Hr1G056770.5	Bradi1g65750.1.v3.1	LOC_Os03g17850.1	Oropetium_20150105_00974A.v1.0	rna2180	rna5992	maker-scaffold8554-snap-gene-1.19.mRNA1	rna39472	CCG009452.1	CCG017656.1
GF_10283(10 genes):	HORVU4Hr1G056950.10	Bradi1g65767.2.v3.1	LOC_Os03g17800.1	Oropetium_20150105_00973A.v1.0	rna2178	rna5994	maker-scaffold8554-augustus-gene-1.16.mRNA1	rna39474	CCG009449.2	CCG017658.1
GF_10284(10 genes):	HORVU4Hr1G057310.1	Bradi1g65870.1.v3.1	LOC_Os03g17610.1	Oropetium_20150105_00960A.v1.0	rna2162	rna6010	augustus_masked-scaffold8554-abinit-gene-0.2.mRNA1	rna39490	CCG009436.1	CCG017671.1
GF_10285(10 genes):	HORVU4Hr1G057360.7	Bradi1g65890.1.v3.1	LOC_Os03g17590.1	Oropetium_20150105_00957A.v1.0	rna65664	rna6015	maker-scaffold2283-snap-gene-0.39.mRNA1	rna39491	CCG009435.1	CCG017673.1
GF_10288(10 genes):	HORVU4Hr1G058760.1	Bradi1g66340.1.v3.1	LOC_Os03g17140.1	Oropetium_20150105_00911A.v1.0	rna2097	rna6092	snap_masked-scaffold5635-abinit-gene-0.25.mRNA1	rna39546	CCG009394.1	CCG017710.1
GF_10289(10 genes):	HORVU4Hr1G058970.6	Bradi3g56270.1.v3.1	LOC_Os03g17070.1	Oropetium_20150105_00905A.v1.0	rna65714	rna6102	augustus_masked-scaffold1561-abinit-gene-0.0.mRNA1	rna39550	CCG009389.1	CCG017715.1
GF_10290(10 genes):	HORVU4Hr1G059000.4	Bradi1g66390.1.v3.1	LOC_Os03g17060.1	Oropetium_20150105_00904A.v1.0	rna2089	rna6104	maker-scaffold5635-augustus-gene-0.36.mRNA1	rna39551	CCG009388.1	CCG017716.1
GF_10291(10 genes):	HORVU4Hr1G059070.1	Bradi1g66410.1.v3.1	LOC_Os03g17030.1	Oropetium_20150105_00900A.v1.0	rna65719	rna6109	maker-scaffold5635-augustus-gene-0.31.mRNA1	rna39556	CCG009386.2	CCG017720.1
GF_10293(10 genes):	HORVU4Hr1G061490.5	Bradi1g67387.1.v3.1	LOC_Os03g15580.1	Oropetium_20150105_00769A.v1.0	rna65837	rna6249	maker-scaffold3378-augustus-gene-1.41.mRNA1	rna39598	CCG049924.2	CCG046045.1
GF_10294(10 genes):	HORVU4Hr1G061500.4	Bradi1g67380.1.v3.1	LOC_Os03g15590.1	Oropetium_20150105_00770A.v1.0	rna1868	rna6248	augustus_masked-scaffold879-abinit-gene-1.8.mRNA1	rna39599	CCG049926.1	CCG046044.1
GF_10296(10 genes):	HORVU4Hr1G061050.2	Bradi1g67190.3.v3.1	LOC_Os03g15850.1	Oropetium_20150105_00792A.v1.0	rna1904	rna6228	maker-scaffold879-snap-gene-0.25.mRNA1	rna39632	CCG049942.1	CCG046026.1
GF_10297(10 genes):	HORVU4Hr1G060970.4	Bradi1g67170.1.v3.1	LOC_Os03g15870.1	Oropetium_20150105_00794A.v1.0	rna1912	rna6226	snap_masked-scaffold48-abinit-gene-0.21.mRNA1	rna39634	CCG049944.1	CCG034297.1
GF_10298(10 genes):	HORVU4Hr1G060870.1	Bradi1g67120.1.v3.1	LOC_Os03g15920.1	Oropetium_20150105_00799A.v1.0	rna1917	rna6215	maker-scaffold2403-augustus-gene-0.37.mRNA1	rna39639	CCG049949.2	CCG034293.1
GF_10299(10 genes):	HORVU4Hr1G060280.1	Bradi1g66880.1.v3.1	LOC_Os03g16350.1	Oropetium_20150105_00831A.v1.0	rna1970	rna6181	augustus_masked-scaffold48-abinit-gene-3.14.mRNA1	rna39671	CCG009337.1	CCG034270.1
GF_10300(10 genes):	HORVU4Hr1G060150.6	Bradi1g66800.1.v3.1	LOC_Os03g16460.1	Oropetium_20150105_00840A.v1.0	rna1988	rna6169	maker-scaffold48-snap-gene-3.60.mRNA1	rna39683	CCG009345.1	CCG034263.1
GF_10301(10 genes):	HORVU4Hr1G061810.2	Bradi1g67510.1.v3.1	LOC_Os03g15430.1	Oropetium_20150105_00759A.v1.0	rna65847	rna6263	maker-scaffold3378-augustus-gene-0.31.mRNA1	rna39694	CCG049915.1	CCG046056.1
GF_10302(10 genes):	HORVU4Hr1G061850.1	Bradi1g67530.1.v3.1	LOC_Os03g15410.1	Oropetium_20150105_00756A.v1.0	rna65849	rna6266	maker-scaffold2525-snap-gene-0.40.mRNA1	rna39698	CCG049912.1	CCG046059.1
GF_10303(10 genes):	HORVU4Hr1G061880.1	Bradi1g67540.1.v3.1	LOC_Os03g15390.1	Oropetium_20150105_00755A.v1.0	rna1843	rna6267	maker-scaffold2525-augustus-gene-0.27.mRNA1	rna39699	CCG049911.1	CCG046060.1
GF_10304(10 genes):	HORVU4Hr1G062010.1	Bradi1g67580.1.v3.1	LOC_Os03g15340.1	Oropetium_20150105_00752A.v1.0	rna1837	rna6270	augustus_masked-scaffold2525-abinit-gene-0.10.mRNA1	rna39705	CCG049907.1	CCG046064.1
GF_10305(10 genes):	HORVU4Hr1G075950.3	Bradi5g03220.1.v3.1	LOC_Os10g13800.1	Oropetium_20150105_00720A.v1.0	rna1788	rna6311	maker-scaffold1577-augustus-gene-1.34.mRNA1	rna39744	CCG006441.1	CCG046099.1
GF_10306(10 genes):	HORVU4Hr1G062580.3	Bradi1g67880.2.v3.1	LOC_Os03g14860.1	Oropetium_20150105_00721A.v1.0	rna65878	rna6313	augustus_masked-scaffold332-abinit-gene-2.3.mRNA1	rna39748	CCG006440.1	CCG046098.1
GF_10307(10 genes):	HORVU4Hr1G062610.1	Bradi1g67887.1.v3.1	LOC_Os03g14840.1	Oropetium_20150105_00719A.v1.0	rna1786	rna6314	snap_masked-scaffold1577-abinit-gene-1.15.mRNA1	rna39750	CCG006443.1	CCG046102.1
GF_10308(10 genes):	HORVU4Hr1G062940.1	Bradi1g68010.1.v3.1	LOC_Os03g14590.1	Oropetium_20150105_00704A.v1.0	rna1765	rna6326	maker-scaffold4428-augustus-gene-0.30.mRNA1	rna39763	CCG006459.2	CCG011732.2
GF_10309(10 genes):	HORVU4Hr1G063000.1	Bradi1g68050.1.v3.1	LOC_Os03g14520.1	Oropetium_20150105_00698A.v1.0	rna1759	rna6331	maker-scaffold1019-augustus-gene-0.35.mRNA1	rna39768	CCG006467.2	CCG011739.1
GF_10310(10 genes):	HORVU4Hr1G063730.2	Bradi1g68330.1.v3.1	LOC_Os03g14030.1	Oropetium_20150105_00673A.v1.0	rna1730	rna6368	augustus_masked-scaffold5937-abinit-gene-0.6.mRNA1	rna39805	CCG032947.2	CCG006496.1
GF_10311(10 genes):	HORVU4Hr1G064300.5	Bradi1g68660.2.v3.1	LOC_Os03g13550.1	Oropetium_20150105_00647A.v1.0	rna65975	rna6404	maker-scaffold7134-snap-gene-1.19.mRNA1	rna39844	CCG032919.1	CCG006517.4
GF_10312(10 genes):	HORVU4Hr1G064590.2	Bradi1g68720.1.v3.1	LOC_Os03g13450.1	Oropetium_20150105_00640A.v1.0	rna1669	rna6431	augustus_masked-scaffold7134-abinit-gene-0.4.mRNA1	rna39855	CCG032912.1	CCG006525.1
GF_10313(10 genes):	HORVU4Hr1G064740.2	Bradi1g68730.1.v3.1	LOC_Os03g13400.1	Oropetium_20150105_00637A.v1.0	rna65981	rna6432	maker-scaffold3405-snap-gene-0.26.mRNA1	rna39859	CCG032910.1	CCG006526.5
GF_10314(10 genes):	HORVU4Hr1G065410.1	Bradi1g69030.1.v3.1	LOC_Os03g12630.1	Oropetium_20150105_00608A.v1.0	rna1637	rna6465	maker-scaffold2176-snap-gene-1.53.mRNA1	rna39922	CCG008694.1	CCG031028.1
GF_10315(10 genes):	HORVU4Hr1G067270.5	Bradi1g69617.2.v3.1	LOC_Os03g12120.1	Oropetium_20150105_00535A.v1.0	rna66124	rna6558	maker-scaffold405-snap-gene-0.31.mRNA1	rna40008	CCG017623.1	CCG031100.1
GF_10316(10 genes):	HORVU4Hr1G067390.2	Bradi1g69680.1.v3.1	LOC_Os03g11960.1	Oropetium_20150105_00527A.v1.0	rna1480	rna6568	maker-scaffold2744-snap-gene-0.25.mRNA1	rna40016	CCG017616.2	CCG031109.1
GF_10318(10 genes):	HORVU1Hr1G081260.8	Bradi1g70017.1.v3.1	LOC_Os03g11510.1	Oropetium_20150105_00497A.v1.0	rna1439	rna6615	augustus_masked-scaffold2155-abinit-gene-1.5.mRNA1	rna40052	CCG017585.1	CCG031135.2
GF_10320(10 genes):	HORVU4Hr1G068950.1	Bradi1g70360.1.v3.1	LOC_Os03g11260.1	Oropetium_20150105_00475A.v1.0	rna66248	rna6665	maker-scaffold5313-snap-gene-0.36.mRNA1	rna40092	CCG017560.1	CCG031156.1
GF_10321(10 genes):	HORVU4Hr1G069480.3	Bradi1g70761.1.v3.1	LOC_Os03g10880.1	Oropetium_20150105_00449A.v1.0	rna1219	rna6694	maker-scaffold624-snap-gene-0.46.mRNA1	rna40138	CCG031179.1	CCG027439.2
GF_10324(10 genes):	HORVU4Hr1G070170.1	Bradi1g71000.2.v3.1	LOC_Os03g10520.1	Oropetium_20150105_00426A.v1.0	rna1289	rna6728	maker-scaffold2071-snap-gene-2.43.mRNA1	rna40175	CCG031198.2	CCG027459.1
GF_10325(10 genes):	HORVU4Hr1G070350.2	Bradi1g71090.1.v3.1	LOC_Os03g10410.1	Oropetium_20150105_00418A.v1.0	rna66310	rna6742	maker-scaffold2071-augustus-gene-1.33.mRNA1	rna40186	CCG031207.1	CCG027466.1
GF_10326(10 genes):	HORVU4Hr1G070330.9	Bradi1g71100.3.v3.1	LOC_Os03g10400.2	Oropetium_20150105_00417A.v1.0	rna1300	rna6743	maker-scaffold2071-snap-gene-1.51.mRNA1	rna40187	CCG031208.1	CCG027467.1
GF_10327(10 genes):	HORVU4Hr1G070400.1	Bradi1g71180.1.v3.1	LOC_Os03g10360.1	Oropetium_20150105_00411A.v1.0	rna1303	rna6750	maker-scaffold2071-snap-gene-1.49.mRNA1	rna40196	CCG031212.1	CCG027470.3
GF_10328(10 genes):	HORVU4Hr1G070380.3	Bradi1g71190.1.v3.1	LOC_Os03g10350.2	Oropetium_20150105_00410A.v1.0	rna1309	rna6753	maker-scaffold2071-snap-gene-1.48.mRNA1	rna40197	CCG031213.1	CCG027471.1
GF_10329(10 genes):	HORVU4Hr1G070470.7	Bradi1g71210.1.v3.1	LOC_Os03g10320.1	Oropetium_20150105_00407A.v1.0	rna1313	rna6756	maker-scaffold1022-augustus-gene-1.36.mRNA1	rna40201	CCG031215.2	CCG027474.1
GF_10330(10 genes):	HORVU4Hr1G070490.1	Bradi1g71220.1.v3.1	LOC_Os03g10300.1	Oropetium_20150105_00406A.v1.0	rna1320	rna6757	maker-scaffold1022-augustus-gene-1.34.mRNA1	rna40202	CCG031217.1	CCG027476.1
GF_10331(10 genes):	HORVU4Hr1G070520.6	Bradi1g71230.3.v3.1	LOC_Os03g10260.1	Oropetium_20150105_00405A.v1.0	rna1321	rna6762	maker-scaffold1022-snap-gene-1.46.mRNA1	rna40203	CCG031219.2	CCG027477.1
GF_10332(10 genes):	HORVU4Hr1G070950.8	Bradi1g71330.1.v3.1	LOC_Os03g10140.1	Oropetium_20150105_00394A.v1.0	rna1346	rna6775	snap_masked-scaffold1104-abinit-gene-2.10.mRNA1	rna40217	CCG031230.1	CCG033839.1
GF_10333(10 genes):	HORVU4Hr1G070980.1	Bradi1g71340.2.v3.1	LOC_Os03g10120.1	Oropetium_20150105_00393A.v1.0	rna1350	rna6776	maker-scaffold1007-augustus-gene-1.50.mRNA1	rna40218	CCG031232.1	CCG033840.2
GF_10334(10 genes):	HORVU4Hr1G071060.3	Bradi1g71400.1.v3.1	LOC_Os03g10070.1	Oropetium_20150105_00386A.v1.0	rna66359	rna6786	maker-scaffold1007-snap-gene-1.57.mRNA1	rna40229	CCG031237.1	CCG033845.1
GF_10337(10 genes):	HORVU4Hr1G078410.5	Bradi1g71930.1.v3.1	LOC_Os03g08960.1	Oropetium_20150105_00326A.v1.0	rna1144	rna6886	maker-scaffold940-snap-gene-1.37.mRNA1	rna40298	CCG030013.1	CCG050713.1
GF_10338(10 genes):	HORVU4Hr1G077850.13	Bradi1g72150.3.v3.1	LOC_Os03g08754.1	Oropetium_20150105_00314A.v1.0	rna1105	rna6913	maker-scaffold940-augustus-gene-2.23.mRNA1	rna40327	CCG029993.1	CCG050730.1
GF_10339(10 genes):	HORVU4Hr1G077640.3	Bradi1g72280.1.v3.1	LOC_Os03g08700.1	Oropetium_20150105_00310A.v1.0	rna1088	rna6920	maker-scaffold6167-snap-gene-0.50.mRNA1	rna40339	CCG029988.1	CCG013982.1
GF_10340(10 genes):	HORVU4Hr1G077350.2	Bradi1g72440.1.v3.1	LOC_Os03g08520.1	Oropetium_20150105_00327A.v1.0	rna1064	rna6965	maker-scaffold5134-augustus-gene-0.24.mRNA1	rna40360	CCG029973.1	CCG013969.2
GF_10341(10 genes):	HORVU4Hr1G076600.3	Bradi1g72700.2.v3.1	LOC_Os03g08200.1	Oropetium_20150105_00263A.v1.0	rna66487	rna6997	maker-scaffold3842-snap-gene-1.30.mRNA1	rna40399	CCG053125.1	CCG013942.1
GF_10342(10 genes):	HORVU4Hr1G076490.1	Bradi1g72750.1.v3.1	LOC_Os03g08140.1	Oropetium_20150105_00260A.v1.0	rna66488	rna7001	snap_masked-scaffold3842-abinit-gene-1.19.mRNA1	rna40402	CCG053128.1	CCG013939.1
GF_10343(10 genes):	HORVU4Hr1G076440.1	Bradi1g72800.1.v3.1	LOC_Os03g08000.1	Oropetium_20150105_00255A.v1.0	rna66491	rna7013	maker-scaffold3842-augustus-gene-0.31.mRNA1	rna40416	CCG053133.1	CCG013934.1
GF_10344(10 genes):	HORVU4Hr1G076200.4	Bradi1g72890.2.v3.1	LOC_Os03g07940.1	Oropetium_20150105_00251A.v1.0	rna978	rna7019	augustus_masked-scaffold4470-abinit-gene-0.8.mRNA1	rna40420	CCG053136.1	CCG013931.1
GF_10345(10 genes):	HORVU4Hr1G075740.9	Bradi1g72967.1.v3.1	LOC_Os03g07850.1	Oropetium_20150105_00241A.v1.0	rna959	rna7040	maker-scaffold4470-snap-gene-1.29.mRNA1	rna40430	CCG053144.1	CCG013919.1
GF_10349(10 genes):	HORVU4Hr1G074250.1	Bradi1g74060.7.v3.1	LOC_Os03g06930.1	Oropetium_20150105_00178A.v1.0	rna880	rna7145	maker-scaffold11497-augustus-gene-0.24.mRNA1	rna40527	CCG053210.1	CCG013870.1
GF_10350(10 genes):	HORVU4Hr1G074200.10	Bradi1g74087.2.v3.1	LOC_Os03g06910.1	Oropetium_20150105_00175A.v1.0	rna870	rna7152	snap_masked-scaffold6281-abinit-gene-0.14.mRNA1	rna40536	CCG053212.1	CCG013866.1
GF_10351(10 genes):	HORVU4Hr1G073700.1	Bradi1g74279.1.v3.1	LOC_Os03g06654.2	Oropetium_20150105_00160A.v1.0	rna817	rna7168	maker-scaffold3538-snap-gene-0.37.mRNA1	rna40557	CCG053225.1	CCG013852.1
GF_10352(10 genes):	HORVU4Hr1G073120.1	Bradi1g74510.2.v3.1	LOC_Os03g06360.1	Oropetium_20150105_00139A.v1.0	rna790	rna7193	maker-scaffold1029-snap-gene-1.30.mRNA1	rna40582	CCG053237.1	CCG013832.1
GF_10353(10 genes):	HORVU4Hr1G072590.11	Bradi1g74630.2.v3.1	LOC_Os03g06160.1	Oropetium_20150105_00122A.v1.0	rna66671	rna7221	maker-scaffold5897-augustus-gene-1.17.mRNA1	rna40602	CCG053251.2	CCG013817.1
GF_10354(10 genes):	HORVU4Hr1G072020.1	Bradi1g74910.1.v3.1	LOC_Os03g05740.1	Oropetium_20150105_00105A.v1.0	rna66653	rna7250	maker-scaffold2428-augustus-gene-1.29.mRNA1	rna40642	CCG053265.1	CCG013800.1
GF_10355(10 genes):	HORVU4Hr1G083470.2	Bradi1g74950.1.v3.1	LOC_Os03g05710.1	Oropetium_20150105_00102A.v1.0	rna737	rna7254	augustus_masked-scaffold5600-abinit-gene-2.1.mRNA1	rna40645	CCG053280.1	CCG013797.1
GF_10357(10 genes):	HORVU4Hr1G080280.1	Bradi1g75070.1.v3.1	LOC_Os03g05560.1	Oropetium_20150105_00093A.v1.0	rna718	rna7264	snap_masked-scaffold5600-abinit-gene-1.27.mRNA1	rna40655	CCG053289.1	CCG013789.1
GF_10358(10 genes):	HORVU4Hr1G080140.1	Bradi1g75100.2.v3.1	LOC_Os03g05520.1	Oropetium_20150105_00090A.v1.0	rna66645	rna7270	snap_masked-scaffold5600-abinit-gene-1.32.mRNA1	rna40667	CCG053293.2	CCG013786.1
GF_10360(10 genes):	HORVU4Hr1G084230.3	Bradi1g75670.1.v3.1	LOC_Os03g04710.1	Oropetium_20150105_00029A.v1.0	rna612	rna7354	maker-scaffold2678-augustus-gene-1.34.mRNA1	rna40739	CCG021044.1	CCG013731.1
GF_10361(10 genes):	HORVU1Hr1G059990.2	Bradi1g75970.1.v3.1	LOC_Os03g04400.1	Oropetium_20150105_22675A.v1.0	rna545	rna7399	maker-scaffold9364-augustus-gene-0.10.mRNA1	rna40774	CCG021071.1	CCG027498.1
GF_10362(10 genes):	HORVU4Hr1G080890.1	Bradi1g76030.1.v3.1	LOC_Os03g04310.1	Oropetium_20150105_22669A.v1.0	rna531	rna7411	maker-scaffold3494-augustus-gene-0.22.mRNA1	rna40782	CCG021075.1	CCG027493.2
GF_10363(10 genes):	HORVU4Hr1G081070.3	Bradi1g76050.1.v3.1	LOC_Os03g04270.1	Oropetium_20150105_22666A.v1.0	rna66581	rna7413	maker-scaffold3494-snap-gene-0.24.mRNA1	rna40800	CCG021078.1	CCG027491.2
GF_10364(10 genes):	HORVU4Hr1G082200.7	Bradi1g76387.1.v3.1	LOC_Os03g03860.1	Oropetium_20150105_22633A.v1.0	rna468	rna7449	maker-scaffold2815-augustus-gene-0.23.mRNA1	rna40851	CCG006566.1	CCG006104.1
GF_10365(10 genes):	HORVU4Hr1G082290.2	Bradi1g76407.1.v3.1	LOC_Os03g03820.1	Oropetium_20150105_22631A.v1.0	rna465	rna7454	maker-scaffold2964-augustus-gene-1.43.mRNA1	rna40854	CCG006568.1	CCG006107.1
GF_10368(10 genes):	HORVU4Hr1G083210.11	Bradi1g76800.1.v3.1	LOC_Os03g03450.1	Oropetium_20150105_22586A.v1.0	rna66742	rna7540	maker-scaffold3809-snap-gene-1.63.mRNA1	rna40911	CCG040595.1	CCG006144.1
GF_10370(10 genes):	HORVU4Hr1G086380.1	Bradi1g72410.1.v3.1	LOC_Os03g02460.1	Oropetium_20150105_21364A.v1.0	rna258	rna7650	augustus_masked-scaffold9786-abinit-gene-0.1.mRNA1	rna41029	CCG006208.1	CCG033025.1
GF_10372(10 genes):	HORVU4Hr1G086600.2	Bradi1g77530.1.v3.1	LOC_Os03g02430.1	Oropetium_20150105_21360A.v1.0	rna248	rna7660	maker-scaffold6824-snap-gene-0.41.mRNA1	rna41034	CCG006210.1	CCG033021.1
GF_10373(10 genes):	HORVU4Hr1G087350.3	Bradi1g78180.1.v3.1	LOC_Os03g01570.2	Oropetium_20150105_21294A.v1.0	rna149	rna7792	maker-scaffold1280-snap-gene-1.45.mRNA1	rna41131	CCG013354.1	CCG001325.1
GF_10374(10 genes):	HORVU4Hr1G090320.3	Bradi1g78690.1.v3.1	LOC_Os03g01016.2	Oropetium_20150105_21273A.v1.0	rna81	rna7856	maker-scaffold6042-snap-gene-0.49.mRNA2	rna41176	CCG044903.1	CCG001293.1
GF_10378(10 genes):	HORVU7Hr1G018530.3	Bradi3g55850.1.v3.1	LOC_Os07g01410.1	Oropetium_20150105_21944A.v1.0	rna49280	rna7933	maker-scaffold7159-snap-gene-0.28.mRNA1	rna41225	CCG001278.1	CCG002912.1
GF_10380(10 genes):	HORVU1Hr1G010220.2	Bradi5g13440.1.v3.1	LOC_Os06g20354.1	Oropetium_20150105_14090A.v1.0	rna71012	rna32387	maker-scaffold8295-snap-gene-0.27.mRNA1	rna41341	CCG029344.1	CCG024410.1
GF_10381(10 genes):	HORVU5Hr1G029490.2	Bradi4g08120.1.v3.1	LOC_Os01g32280.1	Oropetium_20150105_21472A.v1.0	rna17381	rna12650	maker-scaffold3389-augustus-gene-1.24.mRNA1	rna12678	CCG034742.1	CCG030860.1
GF_10383(10 genes):	HORVU3Hr1G087010.1	Bradi2g54400.1.v3.1	LOC_Os01g62060.1	Oropetium_20150105_18820A.v1.0	rna24400	rna19202	maker-scaffold3140-augustus-gene-1.51.mRNA1	rna22867	CCG000138.1	CCG020431.1
GF_10384(10 genes):	HORVU1Hr1G071470.1	Bradi1g55820.1.v3.1	LOC_Os10g21000.1	Oropetium_20150105_04854A.v1.0	rna47965	rna42937	maker-scaffold984-augustus-gene-0.37.mRNA1	rna12415	CCG036687.1	CCG002564.1
GF_10386(10 genes):	HORVU7Hr1G021750.2	Bradi4g39710.1.v3.1	LOC_Os12g13110.1	Oropetium_20150105_10664A.v1.0	rna46066	rna38515	snap_masked-scaffold6047-abinit-gene-0.10.mRNA1	rna10985	CCG025069.1	CCG035161.1
GF_10387(10 genes):	HORVU2Hr1G106290.2	Bradi4g08090.2.v3.1	LOC_Os12g21930.3	Oropetium_20150105_25132A.v1.0	rna72524	rna12333	maker-scaffold10233-augustus-gene-0.15.mRNA1	rna8485	CCG037443.1	CCG028873.3
GF_10391(10 genes):	HORVU6Hr1G012400.2	Bradi3g02060.1.v3.1	LOC_Os02g02900.1	Oropetium_20150105_14196A.v1.0	rna34429	rna20839	maker-scaffold2264-snap-gene-0.52.mRNA1	rna1328	CCG033461.1	CCG007260.1
GF_10392(10 genes):	HORVU6Hr1G012050.4	Bradi3g02150.1.v3.1	LOC_Os02g02960.3	Oropetium_20150105_14201A.v1.0	rna38268	rna20859	maker-scaffold17415-augustus-gene-0.20.mRNA1	rna1306	CCG033454.1	CCG007257.1
GF_10394(10 genes):	HORVU6Hr1G011910.1	Bradi3g02232.1.v3.1	LOC_Os02g03050.2	Oropetium_20150105_14209A.v1.0	rna34462	rna20873	maker-scaffold4299-snap-gene-0.8.mRNA1	rna1291	CCG033447.1	CCG007249.1
GF_10395(10 genes):	HORVU6Hr1G014450.1	Bradi3g02520.2.v3.1	LOC_Os02g03280.2	Oropetium_20150105_14230A.v1.0	rna34493	rna20907	maker-scaffold1934-snap-gene-1.56.mRNA1	rna1271	CCG033427.1	CCG007228.1
GF_10396(10 genes):	HORVU6Hr1G015050.1	Bradi3g02690.1.v3.1	LOC_Os02g03560.1	Oropetium_20150105_14246A.v1.0	rna34512	rna20934	maker-scaffold116-augustus-gene-0.37.mRNA1	rna1244	CCG033413.2	CCG007212.1
GF_10400(10 genes):	HORVU0Hr1G018510.1	Bradi3g02890.1.v3.1	LOC_Os02g03860.1	Oropetium_20150105_14268A.v1.0	rna34549	rna20980	maker-scaffold2640-augustus-gene-0.45.mRNA1	rna1198	CCG033394.1	CCG007194.1
GF_10401(10 genes):	HORVU6Hr1G017080.16	Bradi3g02950.1.v3.1	LOC_Os02g03930.1	Oropetium_20150105_14279A.v1.0	rna34554	rna20990	maker-scaffold4157-snap-gene-0.25.mRNA1	rna1185	CCG033388.1	CCG007188.1
GF_10403(10 genes):	HORVU6Hr1G018500.10	Bradi3g03160.1.v3.1	LOC_Os02g04330.1	Oropetium_20150105_14302A.v1.0	rna38459	rna21047	maker-scaffold8269-augustus-gene-0.47.mRNA1	rna1139	CCG033365.1	CCG007165.1
GF_10405(10 genes):	HORVU6Hr1G018830.4	Bradi3g03270.1.v3.1	LOC_Os02g04460.1	Oropetium_20150105_14310A.v1.0	rna38486	rna21056	maker-scaffold8269-augustus-gene-0.38.mRNA1	rna1131	CCG033360.1	CCG007161.1
GF_10406(10 genes):	HORVU6Hr1G022570.18	Bradi3g04100.3.v3.1	LOC_Os02g05820.1	Oropetium_20150105_14365A.v1.0	rna34376	rna21187	maker-scaffold1575-augustus-gene-0.19.mRNA1	rna1032	CCG021377.1	CCG007114.3
GF_10407(10 genes):	HORVU6Hr1G025290.2	Bradi3g04450.1.v3.1	LOC_Os02g06370.1	Oropetium_20150105_14389A.v1.0	rna34355	rna21249	maker-scaffold9806-snap-gene-0.32.mRNA1	rna970	CCG021399.1	CCG007092.1
GF_10408(10 genes):	HORVU6Hr1G026360.1	Bradi3g04777.1.v3.1	LOC_Os02g06690.1	Oropetium_20150105_14404A.v1.0	rna34317	rna21286	maker-scaffold7756-augustus-gene-0.21.mRNA1	rna943	CCG021423.1	CCG007078.1
GF_10409(10 genes):	HORVU6Hr1G027560.1	Bradi3g05000.1.v3.1	LOC_Os02g07050.1	Oropetium_20150105_26886A.v1.0	rna38661	rna21329	augustus_masked-scaffold1536-abinit-gene-0.8.mRNA1	rna913	CCG049800.1	CCG007062.1
GF_10410(10 genes):	HORVU6Hr1G027760.1	Bradi3g05100.3.v3.1	LOC_Os02g07180.1	Oropetium_20150105_18295A.v1.0	rna34281	rna21347	maker-scaffold1536-augustus-gene-1.36.mRNA1	rna891	CCG049809.1	CCG007056.1
GF_10411(10 genes):	HORVU6Hr1G027780.5	Bradi3g05110.1.v3.1	LOC_Os02g07190.1	Oropetium_20150105_18296A.v1.0	rna38681	rna21348	maker-scaffold1535-snap-gene-1.56.mRNA1	rna890	CCG049810.1	CCG007055.1
GF_10412(10 genes):	HORVU6Hr1G032220.7	Bradi3g05260.1.v3.1	LOC_Os02g07430.1	Oropetium_20150105_18311A.v1.0	rna38710	rna21373	maker-scaffold8466-augustus-gene-0.34.mRNA1	rna871	CCG049821.1	CCG007044.1
GF_10413(10 genes):	HORVU6Hr1G030530.1	Bradi3g05710.2.v3.1	LOC_Os02g08030.1	Oropetium_20150105_18363A.v1.0	rna34214	rna21450	maker-scaffold2276-snap-gene-0.23.mRNA1	rna807	CCG049862.5	CCG007004.1
GF_10414(10 genes):	HORVU6Hr1G028980.18	Bradi3g06060.2.v3.1	LOC_Os02g08420.1	Oropetium_20150105_18395A.v1.0	rna38853	rna21503	augustus_masked-scaffold12271-abinit-gene-0.2.mRNA1	rna759	CCG049894.1	CCG006972.1
GF_10417(10 genes):	HORVU6Hr1G035300.11	Bradi3g06500.1.v3.1	LOC_Os02g09530.1	Oropetium_20150105_18430A.v1.0	rna38947	rna21605	maker-scaffold645-augustus-gene-0.33.mRNA1	rna692	CCG038561.1	CCG038482.1
GF_10418(10 genes):	HORVU6Hr1G034620.1	Bradi3g06750.1.v3.1	LOC_Os02g09940.1	Oropetium_20150105_18463A.v1.0	rna50125	rna21653	augustus_masked-scaffold2913-abinit-gene-2.4.mRNA1	rna661	CCG038529.1	CCG007914.1
GF_10419(10 genes):	HORVU6Hr1G033420.1	Bradi3g07080.1.v3.1	LOC_Os02g10230.1	Oropetium_20150105_18487A.v1.0	rna34071	rna21699	maker-scaffold2913-snap-gene-0.38.mRNA1	rna615	CCG038501.1	CCG007880.1
GF_10421(10 genes):	HORVU6Hr1G032680.10	Bradi3g07320.2.v3.1	LOC_Os02g10590.1	Oropetium_20150105_18512A.v1.0	rna34054	rna21735	maker-scaffold5369-augustus-gene-0.36.mRNA1	rna589	CCG035054.1	CCG007865.1
GF_10422(10 genes):	HORVU6Hr1G038120.3	Bradi3g07450.1.v3.1	LOC_Os02g10760.1	Oropetium_20150105_18530A.v1.0	rna39099	rna21768	maker-scaffold5369-snap-gene-1.28.mRNA1	rna560	CCG035070.1	CCG007851.1
GF_10423(10 genes):	HORVU6Hr1G037860.20	Bradi3g07530.2.v3.1	LOC_Os02g10820.1	Oropetium_20150105_18537A.v1.0	rna34010	rna21785	maker-scaffold7619-augustus-gene-1.10.mRNA1	rna551	CCG035075.1	CCG007845.1
GF_10424(10 genes):	HORVU6Hr1G039720.2	Bradi3g08240.3.v3.1	LOC_Os02g12790.1	Oropetium_20150105_18920A.v1.0	rna39859	rna21906	maker-scaffold1073-augustus-gene-0.34.mRNA1	rna429	CCG030634.1	CCG051600.1
GF_10425(10 genes):	HORVU6Hr1G040190.6	Bradi3g08370.1.v3.1	LOC_Os02g12880.3	Oropetium_20150105_18934A.v1.0	rna39843	rna21936	maker-scaffold1073-augustus-gene-1.36.mRNA1	rna438	CCG030646.1	CCG051588.1
GF_10427(10 genes):	HORVU6Hr1G019650.2	Bradi3g09160.1.v3.1	LOC_Os02g14490.1	Oropetium_20150105_19015A.v1.0	rna39624	rna22102	maker-scaffold3560-augustus-gene-2.29.mRNA1	rna267	CCG000877.1	CCG024679.1
GF_10428(10 genes):	HORVU3Hr1G082700.1	Bradi3g09200.1.v3.1	LOC_Os02g14790.1	Oropetium_20150105_19018A.v1.0	rna39611	rna22106	maker-scaffold3560-augustus-gene-2.31.mRNA1	rna262	CCG000880.1	CCG024683.1
GF_10431(10 genes):	HORVU3Hr1G094820.1	Bradi3g09660.1.v3.1	LOC_Os02g15750.1	Oropetium_20150105_19068A.v1.0	rna39538	rna22262	maker-scaffold231-snap-gene-1.42.mRNA1	rna177	CCG000920.2	CCG024728.1
GF_10433(10 genes):	HORVU2Hr1G014530.3	Bradi3g10290.1.v3.1	LOC_Os02g17880.1	Oropetium_20150105_09589A.v1.0	rna39360	rna22463	maker-scaffold1288-snap-gene-0.28.mRNA1	rna1529	CCG037247.1	CCG053110.1
GF_10434(10 genes):	HORVU4Hr1G062570.1	Bradi3g09570.1.v3.1	LOC_Os02g19804.1	Oropetium_20150105_19060A.v1.0	rna33710	rna22252	maker-scaffold2763-augustus-gene-0.20.mRNA1	rna184	CCG000913.1	CCG024719.1
GF_10436(10 genes):	HORVU6Hr1G024710.1	Bradi3g11000.1.v3.1	LOC_Os02g21110.1	Oropetium_20150105_09287A.v1.0	rna39009	rna22341	maker-scaffold590-snap-gene-0.42.mRNA1	rna1750	CCG047372.1	CCG043265.1
GF_10437(10 genes):	HORVU0Hr1G022240.10	Bradi3g10920.1.v3.1	LOC_Os02g21630.1	Oropetium_20150105_09298A.v1.0	rna62771	rna44301	maker-scaffold759-augustus-gene-1.34.mRNA1	rna7175	CCG047389.2	CCG043271.1
GF_10438(10 genes):	HORVU0Hr1G002340.1	Bradi2g24210.2.v3.1	LOC_Os02g22260.1	Oropetium_20150105_11231A.v1.0	rna40097	rna22906	maker-scaffold1057-augustus-gene-1.38.mRNA1	rna2070	CCG003998.1	CCG015028.1
GF_10440(10 genes):	HORVU2Hr1G057210.3	Bradi3g43090.1.v3.1	LOC_Os02g26440.1	Oropetium_20150105_11149A.v1.0	rna39987	rna22703	maker-scaffold282-snap-gene-0.30.mRNA1	rna1934	CCG050831.1	CCG027590.2
GF_10442(10 genes):	HORVU6Hr1G017370.3	Bradi3g43230.1.v3.1	LOC_Os02g26960.1	Oropetium_20150105_11168A.v1.0	rna29944	rna22738	snap_masked-scaffold2787-abinit-gene-0.22.mRNA1	rna1986	CCG050820.1	CCG004718.1
GF_10443(10 genes):	HORVU1Hr1G058580.1	Bradi3g43470.1.v3.1	LOC_Os02g27740.1	Oropetium_20150105_11186A.v1.0	rna40022	rna22807	maker-scaffold14250-augustus-gene-0.8.mRNA1	rna2018	CCG020905.1	CCG004682.2
GF_10444(10 genes):	HORVU2Hr1G084420.2	Bradi3g44100.1.v3.1	LOC_Os02g30610.1	Oropetium_20150105_11263A.v1.0	rna29910	rna22966	maker-scaffold4930-augustus-gene-0.37.mRNA1	rna2104	CCG003974.1	CCG015052.1
GF_10445(10 genes):	HORVU7Hr1G098410.4	Bradi3g44560.1.v3.1	LOC_Os02g32370.1	Oropetium_20150105_11307A.v1.0	rna40203	rna23043	snap_masked-scaffold10713-abinit-gene-0.22.mRNA1	rna2172	CCG051395.1	CCG051340.1
GF_10446(10 genes):	HORVU6Hr1G066600.3	Bradi3g44810.1.v3.1	LOC_Os02g32780.1	Oropetium_20150105_11338A.v1.0	rna40283	rna23082	maker-scaffold2419-snap-gene-0.23.mRNA1	rna2208	CCG051423.1	CCG051319.1
GF_10447(10 genes):	HORVU6Hr1G005420.1	Bradi3g44880.1.v3.1	LOC_Os02g32980.1	Oropetium_20150105_11348A.v1.0	rna40297	rna23096	maker-scaffold3324-augustus-gene-0.13.mRNA1	rna2221	CCG051429.1	CCG051311.1
GF_10449(10 genes):	HORVU6Hr1G047770.4	Bradi3g45010.1.v3.1	LOC_Os02g33149.1	Oropetium_20150105_11362A.v1.0	rna40313	rna23123	maker-scaffold4884-augustus-gene-0.33.mRNA1	rna2239	CCG022510.1	CCG051303.2
GF_10451(10 genes):	HORVU6Hr1G059720.1	Bradi3g45535.1.v3.1	LOC_Os02g34540.1	Oropetium_20150105_11419A.v1.0	rna40374	rna23209	augustus_masked-scaffold3014-abinit-gene-0.1.mRNA1	rna2320	CCG022560.1	CCG014395.1
GF_10452(10 genes):	HORVU3Hr1G061900.5	Bradi3g45760.1.v3.1	LOC_Os02g34950.1	Oropetium_20150105_11441A.v1.0	rna40444	rna23272	maker-scaffold5224-snap-gene-0.28.mRNA1	rna2367	CCG034124.2	CCG045210.1
GF_10453(10 genes):	HORVU7Hr1G072610.6	Bradi3g45780.1.v3.1	LOC_Os02g35000.1	Oropetium_20150105_11446A.v1.0	rna40432	rna23280	maker-scaffold5502-augustus-gene-0.20.mRNA1	rna2375	CCG034129.1	CCG045206.1
GF_10454(10 genes):	HORVU6Hr1G050490.1	Bradi3g45890.1.v3.1	LOC_Os02g35144.1	Oropetium_20150105_11462A.v1.0	rna40487	rna23303	maker-scaffold7102-snap-gene-0.12.mRNA1	rna2405	CCG034138.1	CCG048833.1
GF_10455(10 genes):	HORVU6Hr1G048290.1	Bradi3g46180.1.v3.1	LOC_Os02g35640.1	Oropetium_20150105_02497A.v1.0	rna30129	rna23405	maker-scaffold2914-snap-gene-2.34.mRNA1	rna2465	CCG034174.1	CCG048871.2
GF_10460(10 genes):	HORVU6Hr1G053290.5	Bradi3g47590.6.v3.1	LOC_Os02g38060.1	Oropetium_20150105_02631A.v1.0	rna34016	rna21765	maker-scaffold939-snap-gene-0.40.mRNA1	rna2661	CCG045097.1	CCG021255.1
GF_10462(10 genes):	HORVU2Hr1G083430.2	Bradi3g47784.1.v3.1	LOC_Os02g38320.1	Oropetium_20150105_02658A.v1.0	rna40816	rna23666	maker-scaffold11027-snap-gene-0.5.mRNA1	rna2689	CCG045075.1	CCG048773.1
GF_10463(10 genes):	HORVU6Hr1G054720.6	Bradi3g48042.1.v3.1	LOC_Os02g39070.1	Oropetium_20150105_02687A.v1.0	rna30362	rna23731	maker-scaffold6642-augustus-gene-0.33.mRNA1	rna2737	CCG009204.1	CCG048803.2
GF_10464(10 genes):	HORVU6Hr1G054910.6	Bradi3g48070.3.v3.1	LOC_Os02g39140.1	Oropetium_20150105_02689A.v1.0	rna40860	rna23736	maker-scaffold767-augustus-gene-0.26.mRNA1	rna2740	CCG009201.1	CCG048806.1
GF_10466(10 genes):	HORVU0Hr1G016250.1	Bradi3g48480.1.v3.1	LOC_Os02g39740.1	Oropetium_20150105_02729A.v1.0	rna40925	rna23822	maker-scaffold2585-snap-gene-0.37.mRNA1	rna2821	CCG009156.2	CCG001494.4
GF_10468(10 genes):	HORVU6Hr1G058450.42	Bradi3g49130.1.v3.1	LOC_Os02g40900.1	Oropetium_20150105_02799A.v1.0	rna17667	rna23938	maker-scaffold5505-augustus-gene-1.36.mRNA1	rna2935	CCG021197.2	CCG035936.1
GF_10469(10 genes):	HORVU6Hr1G058780.1	Bradi3g49220.1.v3.1	LOC_Os02g41580.1	Oropetium_20150105_02804A.v1.0	rna30597	rna23943	maker-scaffold11766-snap-gene-0.15.mRNA1	rna2941	CCG021204.1	CCG035939.1
GF_10470(10 genes):	HORVU6Hr1G059940.8	Bradi3g49700.1.v3.1	LOC_Os02g42430.1	Oropetium_20150105_02845A.v1.0	rna30674	rna24022	maker-scaffold2779-augustus-gene-0.44.mRNA1	rna3020	CCG014346.1	CCG011487.1
GF_10472(10 genes):	HORVU6Hr1G060100.1	Bradi3g49797.1.v3.1	LOC_Os02g42580.1	Oropetium_20150105_02856A.v1.0	rna41178	rna24046	maker-scaffold2236-snap-gene-0.37.mRNA1	rna3040	CCG014334.1	CCG011499.1
GF_10473(10 genes):	HORVU6Hr1G060720.1	Bradi3g50010.3.v3.1	LOC_Os02g42890.1	Oropetium_20150105_13563A.v1.0	rna30733	rna25164	maker-scaffold3496-snap-gene-1.26.mRNA1	rna3069	CCG014314.1	CCG011519.1
GF_10474(10 genes):	HORVU6Hr1G060760.3	Bradi3g50040.1.v3.1	LOC_Os02g42940.1	Oropetium_20150105_02878A.v1.0	rna41226	rna25156	maker-scaffold3496-augustus-gene-0.35.mRNA1	rna3073	CCG014311.1	CCG011520.1
GF_10475(10 genes):	HORVU6Hr1G060810.1	Bradi3g50060.1.v3.1	LOC_Os02g42960.1	Oropetium_20150105_02880A.v1.0	rna41234	rna25151	maker-scaffold3496-snap-gene-0.49.mRNA1	rna3077	CCG014309.2	CCG011523.1
GF_10476(10 genes):	HORVU6Hr1G061140.2	Bradi3g50160.2.v3.1	LOC_Os02g43150.1	Oropetium_20150105_02893A.v1.0	rna41248	rna25120	augustus_masked-scaffold816-abinit-gene-2.0.mRNA1	rna3090	CCG014296.1	CCG011531.1
GF_10477(10 genes):	HORVU6Hr1G062410.3	Bradi3g50497.1.v3.1	LOC_Os02g43810.1	Oropetium_20150105_21263A.v1.0	rna30810	rna25055	maker-scaffold3400-augustus-gene-1.34.mRNA1	rna3145	CCG034608.1	CCG021450.1
GF_10479(10 genes):	HORVU6Hr1G063100.2	Bradi3g50726.1.v3.1	LOC_Os02g44104.1	Oropetium_20150105_21240A.v1.0	rna41387	rna25015	maker-scaffold752-snap-gene-0.21.mRNA1	rna3182	CCG034586.2	CCG021471.1
GF_10482(10 genes):	HORVU6Hr1G064480.1	Bradi3g51240.1.v3.1	LOC_Os02g44810.1	Oropetium_20150105_21186A.v1.0	rna41471	rna24903	maker-scaffold1849-snap-gene-1.50.mRNA1	rna3262	CCG007293.1	CCG040343.4
GF_10484(10 genes):	HORVU6Hr1G065250.3	Bradi3g51510.4.v3.1	LOC_Os02g45200.1	Oropetium_20150105_21158A.v1.0	rna41515	rna24871	maker-scaffold11297-augustus-gene-0.21.mRNA1	rna3301	CCG007324.1	CCG040374.3
GF_10487(10 genes):	HORVU0Hr1G016450.1	Bradi3g51820.1.v3.1	LOC_Os02g45810.2	Oropetium_20150105_21124A.v1.0	rna41575	rna24820	maker-scaffold504-snap-gene-1.29.mRNA1	rna3355	CCG007363.1	CCG040410.1
GF_10488(10 genes):	HORVU6Hr1G066450.2	Bradi3g51960.1.v3.1	LOC_Os02g46030.1	Oropetium_20150105_21110A.v1.0	rna41594	rna24804	maker-scaffold3106-snap-gene-0.57.mRNA1	rna3376	CCG016223.1	CCG040423.1
GF_10490(10 genes):	HORVU6Hr1G066610.2	Bradi3g52016.1.v3.1	LOC_Os02g46190.1	Oropetium_20150105_21102A.v1.0	rna30996	rna24782	maker-scaffold3208-augustus-gene-0.19.mRNA1	rna3390	CCG016218.1	CCG040432.1
GF_10491(10 genes):	HORVU6Hr1G067470.3	Bradi3g52307.1.v3.1	LOC_Os02g46910.1	Oropetium_20150105_19363A.v1.0	rna41688	rna24707	maker-scaffold5445-augustus-gene-0.34.mRNA1	rna3475	CCG008364.2	CCG036412.1
GF_10492(10 genes):	HORVU6Hr1G068980.2	Bradi3g52790.2.v3.1	LOC_Os02g47660.1	Oropetium_20150105_19306A.v1.0	rna41806	rna24613	maker-scaffold7949-augustus-gene-0.29.mRNA1	rna3572	CCG008313.1	CCG035610.1
GF_10494(10 genes):	HORVU6Hr1G069180.2	Bradi3g52847.1.v3.1	LOC_Os02g47780.1	Oropetium_20150105_19296A.v1.0	rna41816	rna24604	maker-scaffold5089-augustus-gene-1.34.mRNA1	rna3579	CCG008306.1	CCG035615.1
GF_10497(10 genes):	HORVU6Hr1G069390.1	Bradi3g52980.1.v3.1	LOC_Os02g47940.1	Oropetium_20150105_19279A.v1.0	rna41852	rna24578	maker-scaffold5089-snap-gene-0.40.mRNA1	rna3599	CCG008288.2	CCG040265.1
GF_10498(10 genes):	HORVU6Hr1G070500.2	Bradi3g53390.1.v3.1	LOC_Os02g48590.1	Oropetium_20150105_19239A.v1.0	rna41909	rna24522	maker-scaffold430-snap-gene-0.45.mRNA1	rna3651	CCG033914.1	CCG040309.1
GF_10499(10 genes):	HORVU6Hr1G070480.1	Bradi3g53410.1.v3.1	LOC_Os02g48610.1	Oropetium_20150105_19237A.v1.0	rna41915	rna24519	maker-scaffold7562-augustus-gene-0.31.mRNA1	rna3653	CCG033912.1	CCG040311.1
GF_10500(10 genes):	HORVU6Hr1G070650.1	Bradi3g53450.1.v3.1	LOC_Os02g48650.1	Oropetium_20150105_19232A.v1.0	rna31255	rna24514	augustus_masked-scaffold7562-abinit-gene-0.4.mRNA1	rna3657	CCG033908.1	CCG040316.1
GF_10501(10 genes):	HORVU6Hr1G072050.4	Bradi3g56450.1.v3.1	LOC_Os02g49326.1	Oropetium_20150105_19188A.v1.0	rna31258	rna24457	maker-scaffold1579-augustus-gene-0.33.mRNA1	rna3716	CCG033917.1	CCG044549.2
GF_10502(10 genes):	HORVU6Hr1G072100.1	Bradi3g56421.1.v3.1	LOC_Os02g49350.1	Oropetium_20150105_19185A.v1.0	rna41989	rna24449	maker-scaffold1579-snap-gene-0.47.mRNA1	rna3722	CCG033919.1	CCG044557.1
GF_10504(10 genes):	HORVU6Hr1G072430.1	Bradi3g56300.1.v3.1	LOC_Os02g49550.1	Oropetium_20150105_19160A.v1.0	rna31354	rna24424	augustus_masked-scaffold3167-abinit-gene-2.1.mRNA1	rna3743	CCG033928.2	CCG008549.1
GF_10505(10 genes):	HORVU6Hr1G072740.1	Bradi3g56190.1.v3.1	LOC_Os02g49680.1	Oropetium_20150105_19152A.v1.0	rna31362	rna24408	snap_masked-scaffold5973-abinit-gene-0.20.mRNA1	rna3760	CCG033936.1	CCG008537.1
GF_10506(10 genes):	HORVU6Hr1G072810.7	Bradi3g56180.1.v3.1	LOC_Os02g49700.1	Oropetium_20150105_19150A.v1.0	rna42023	rna24406	snap_masked-scaffold5973-abinit-gene-0.18.mRNA1	rna3761	CCG033937.2	CCG008536.1
GF_10509(10 genes):	HORVU6Hr1G073850.1	Bradi3g60011.1.v3.1	LOC_Os02g50200.1	Oropetium_20150105_04116A.v1.0	rna42079	rna24361	maker-scaffold115-augustus-gene-1.46.mRNA1	rna3822	CCG027945.1	CCG047489.1
GF_10510(10 genes):	HORVU6Hr1G074200.1	Bradi3g59890.1.v3.1	LOC_Os02g50350.1	Oropetium_20150105_04129A.v1.0	rna42095	rna24350	maker-scaffold6660-snap-gene-0.31.mRNA1	rna3835	CCG027958.1	CCG047477.1
GF_10511(10 genes):	HORVU6Hr1G077120.1	Bradi3g59830.1.v3.1	LOC_Os02g50460.1	Oropetium_20150105_04138A.v1.0	rna42103	rna24343	snap_masked-scaffold10373-abinit-gene-0.1.mRNA1	rna3841	CCG027967.1	CCG047467.1
GF_10512(10 genes):	HORVU6Hr1G076660.4	Bradi3g59722.1.v3.1	LOC_Os02g50690.1	Oropetium_20150105_04155A.v1.0	rna42125	rna24326	snap_masked-scaffold19208-abinit-gene-0.1.mRNA1	rna3857	CCG027985.1	CCG047455.1
GF_10514(10 genes):	HORVU6Hr1G075900.1	Bradi3g59430.1.v3.1	LOC_Os02g51080.1	Oropetium_20150105_04189A.v1.0	rna42183	rna24220	maker-scaffold3083-snap-gene-0.36.mRNA1	rna3895	CCG047421.1	CCG012466.1
GF_10516(10 genes):	HORVU6Hr1G075600.7	Bradi3g59280.1.v3.1	LOC_Os02g51330.1	Oropetium_20150105_04206A.v1.0	rna42212	rna24197	maker-scaffold10545-snap-gene-0.23.mRNA1	rna3917	CCG031854.1	CCG016752.1
GF_10517(10 genes):	HORVU6Hr1G077700.11	Bradi3g58600.1.v3.1	LOC_Os02g52140.1	Oropetium_20150105_04268A.v1.0	rna42282	rna24074	maker-scaffold4760-augustus-gene-0.29.mRNA1	rna3986	CCG031796.1	CCG005753.1
GF_10519(10 genes):	HORVU6Hr1G080550.2	Bradi3g57940.1.v3.1	LOC_Os02g52820.1	Oropetium_20150105_04321A.v1.0	rna42368	rna25243	maker-scaffold1256-snap-gene-1.47.mRNA1	rna4047	CCG031750.1	CCG005799.1
GF_10521(10 genes):	HORVU6Hr1G079150.1	Bradi3g57525.1.v3.1	LOC_Os02g53320.1	Oropetium_20150105_04365A.v1.0	rna42448	rna25313	maker-scaffold3572-augustus-gene-0.40.mRNA1	rna4099	CCG031713.1	CCG016888.1
GF_10522(10 genes):	HORVU6Hr1G078960.8	Bradi3g57470.1.v3.1	LOC_Os02g53400.1	Oropetium_20150105_04372A.v1.0	rna42461	rna25322	maker-scaffold3572-augustus-gene-0.37.mRNA1	rna4106	CCG031707.1	CCG016881.1
GF_10523(10 genes):	HORVU6Hr1G081080.7	Bradi3g57320.1.v3.1	LOC_Os02g53620.1	Oropetium_20150105_04385A.v1.0	rna42478	rna25332	maker-scaffold5907-augustus-gene-0.26.mRNA1	rna4117	CCG031694.1	CCG016870.1
GF_10524(10 genes):	HORVU6Hr1G082160.1	Bradi3g60050.1.v3.1	LOC_Os02g54080.1	Oropetium_20150105_04410A.v1.0	rna42557	rna25380	maker-scaffold1497-augustus-gene-0.26.mRNA1	rna4164	CCG013477.1	CCG016846.1
GF_10525(10 genes):	HORVU6Hr1G082310.4	Bradi3g60070.2.v3.1	LOC_Os02g54100.1	Oropetium_20150105_04412A.v1.0	rna42560	rna25385	maker-scaffold377-augustus-gene-0.21.mRNA1	rna4167	CCG013479.1	CCG016843.3
GF_10526(10 genes):	HORVU6Hr1G084640.1	Bradi3g53920.1.v3.1	LOC_Os02g55060.1	Oropetium_20150105_04475A.v1.0	rna42647	rna25481	snap_masked-scaffold8018-abinit-gene-1.16.mRNA1	rna4249	CCG013522.1	CCG016789.1
GF_10528(10 genes):	HORVU6Hr1G085410.5	Bradi3g54110.1.v3.1	LOC_Os02g55300.1	Oropetium_20150105_04504A.v1.0	rna31772	rna25515	augustus_masked-scaffold2746-abinit-gene-1.2.mRNA1	rna4279	CCG013541.1	CCG043521.1
GF_10531(10 genes):	HORVU6Hr1G090090.4	Bradi3g55150.1.v3.1	LOC_Os02g56970.1	Oropetium_20150105_04617A.v1.0	rna31624	rna25683	augustus_masked-scaffold409-abinit-gene-2.1.mRNA1	rna4436	CCG017243.1	CCG033790.1
GF_10532(10 genes):	HORVU6Hr1G090250.10	Bradi3g55210.1.v3.1	LOC_Os02g57030.1	Oropetium_20150105_04623A.v1.0	rna42836	rna25689	maker-scaffold2871-snap-gene-0.44.mRNA1	rna4449	CCG017236.1	CCG033783.4
GF_10533(10 genes):	HORVU5Hr1G088210.8	Bradi4g37550.1.v3.1	LOC_Os02g57070.1	Oropetium_20150105_04628A.v1.0	rna42842	rna25693	maker-scaffold409-snap-gene-2.70.mRNA1	rna4455	CCG017220.1	CCG033780.1
GF_10534(10 genes):	HORVU6Hr1G091260.3	Bradi3g55410.1.v3.1	LOC_Os02g57250.1	Oropetium_20150105_04654A.v1.0	rna31594	rna25723	maker-scaffold2540-augustus-gene-0.36.mRNA1	rna4485	CCG017215.3	CCG033769.1
GF_10539(10 genes):	HORVU5Hr1G092170.1	Bradi4g38350.1.v3.1	LOC_Os03g31490.1	Oropetium_20150105_06357A.v1.0	rna15715	rna9683	maker-scaffold6673-augustus-gene-0.27.mRNA1	rna6203	CCG005040.1	CCG042705.1
GF_10546(10 genes):	HORVU2Hr1G112600.3	Bradi5g24420.3.v3.1	LOC_Os04g55860.1	Oropetium_20150105_01908A.v1.0	rna71502	rna33039	maker-scaffold7349-augustus-gene-1.40.mRNA1	rna10326	CCG041793.1	CCG022790.1
GF_10547(10 genes):	HORVU2Hr1G112440.1	Bradi5g24380.1.v3.1	LOC_Os04g55950.1	Oropetium_20150105_01913A.v1.0	rna71510	rna33046	augustus_masked-scaffold981-abinit-gene-2.4.mRNA1	rna10316	CCG041799.2	CCG022788.1
GF_10549(10 genes):	HORVU2Hr1G110460.1	Bradi5g24990.1.v3.1	LOC_Os04g56680.1	Oropetium_20150105_01968A.v1.0	rna11008	rna33138	augustus_masked-scaffold1418-abinit-gene-1.9.mRNA1	rna10208	CCG041547.1	CCG050103.1
GF_10550(10 genes):	HORVU2Hr1G110130.3	Bradi5g25050.1.v3.1	LOC_Os04g56700.1	Oropetium_20150105_01969A.v1.0	rna11003	rna33158	maker-scaffold20097-snap-gene-0.3.mRNA1	rna10212	CCG041540.1	CCG050108.2
GF_10552(10 genes):	HORVU2Hr1G120470.1	Bradi5g25880.1.v3.1	LOC_Os04g57730.1	Oropetium_20150105_02048A.v1.0	rna10864	rna33305	maker-scaffold18353-augustus-gene-0.4.mRNA1	rna10121	CCG042484.1	CCG005302.1
GF_10553(10 genes):	HORVU2Hr1G119610.3	Bradi5g26110.2.v3.1	LOC_Os04g58020.1	Oropetium_20150105_02075A.v1.0	rna10820	rna33335	maker-scaffold7700-augustus-gene-0.31.mRNA1	rna10085	CCG042507.1	CCG005284.1
GF_10554(10 genes):	HORVU2Hr1G118930.1	Bradi5g26280.2.v3.1	LOC_Os04g58240.1	Oropetium_20150105_02098A.v1.0	rna71744	rna33367	maker-scaffold8020-snap-gene-0.26.mRNA1	rna10060	CCG042523.2	CCG005268.1
GF_10556(10 genes):	HORVU2Hr1G118680.10	Bradi5g26350.3.v3.1	LOC_Os04g58330.1	Oropetium_20150105_02103A.v1.0	rna71747	rna33374	maker-scaffold8020-augustus-gene-0.24.mRNA1	rna10052	CCG042528.1	CCG005265.1
GF_10558(10 genes):	HORVU2Hr1G122950.1	Bradi5g26500.1.v3.1	LOC_Os04g58580.1	Oropetium_20150105_02119A.v1.0	rna10735	rna33417	maker-scaffold390-augustus-gene-2.55.mRNA1	rna10027	CCG042541.1	CCG005254.1
GF_10561(10 genes):	HORVU2Hr1G127190.12	Bradi5g27580.1.v3.1	LOC_Os04g59580.1	Oropetium_20150105_24922A.v1.0	rna71857	rna33545	snap_masked-scaffold4998-abinit-gene-0.13.mRNA1	rna9911	CCG042609.1	CCG005189.2
GF_10562(10 genes):	HORVU1Hr1G001920.3	Bradi2g39770.1.v3.1	LOC_Os05g01480.1	Oropetium_20150105_15235A.v1.0	rna59145	rna40375	maker-scaffold8403-augustus-gene-0.28.mRNA1	rna10781	CCG024519.1	CCG022308.1
GF_10563(10 genes):	HORVU1Hr1G001890.10	Bradi2g39750.1.v3.1	LOC_Os05g01500.1	Oropetium_20150105_15238A.v1.0	rna38719	rna21388	maker-scaffold8403-augustus-gene-0.29.mRNA1	rna10779	CCG024518.1	CCG022306.1
GF_10565(10 genes):	HORVU1Hr1G004330.14	Bradi2g39220.1.v3.1	LOC_Os05g01940.1	Oropetium_20150105_27735A.v1.0	rna44169	rna40475	augustus_masked-scaffold6096-abinit-gene-0.0.mRNA1	rna10734	CCG024480.1	CCG022279.1
GF_10566(10 genes):	HORVU3Hr1G024040.1	Bradi2g39150.1.v3.1	LOC_Os05g02010.1	Oropetium_20150105_27131A.v1.0	rna59110	rna40497	maker-scaffold6096-snap-gene-0.36.mRNA1	rna10722	CCG017828.1	CCG026578.1
GF_10567(10 genes):	HORVU1Hr1G011780.1	Bradi2g37810.3.v3.1	LOC_Os05g03030.1	Oropetium_20150105_15376A.v1.0	rna59036	rna40663	augustus_masked-scaffold306-abinit-gene-1.13.mRNA1	rna10431	CCG039521.1	CCG006617.1
GF_10568(10 genes):	HORVU1Hr1G011840.5	Bradi2g37817.1.v3.1	LOC_Os05g03050.1	Oropetium_20150105_15378A.v1.0	rna59027	rna40675	augustus_masked-scaffold252-abinit-gene-1.0.mRNA1	rna10435	CCG039518.1	CCG006620.1
GF_10569(10 genes):	HORVU1Hr1G011890.1	Bradi2g37850.1.v3.1	LOC_Os05g03070.1	Oropetium_20150105_15379A.v1.0	rna59025	rna40681	snap_masked-scaffold252-abinit-gene-1.5.mRNA1	rna10436	CCG039517.1	CCG006621.1
GF_10570(10 genes):	HORVU1Hr1G014080.2	Bradi2g38140.1.v3.1	LOC_Os05g03540.1	Oropetium_20150105_15398A.v1.0	rna43886	rna40712	maker-scaffold553-augustus-gene-6.18.mRNA1	rna10476	CCG007649.1	CCG006641.1
GF_10571(10 genes):	HORVU1Hr1G015040.2	Bradi2g38210.2.v3.1	LOC_Os05g03630.1	Oropetium_20150105_15407A.v1.0	rna58957	rna40730	snap_masked-scaffold416-abinit-gene-1.20.mRNA1	rna10493	CCG007659.1	CCG006646.2
GF_10572(10 genes):	HORVU1Hr1G015050.7	Bradi2g38220.1.v3.1	LOC_Os05g03640.1	Oropetium_20150105_15408A.v1.0	rna43858	rna40732	maker-scaffold416-snap-gene-1.27.mRNA1	rna10494	CCG007660.3	CCG006647.1
GF_10577(10 genes):	HORVU1Hr1G021730.1	Bradi2g35671.1.v3.1	LOC_Os05g05920.1	Oropetium_20150105_02953A.v1.0	rna44318	rna40966	maker-C8406791-augustus-gene-0.2.mRNA1	rna10338	CCG028108.1	CCG048680.1
GF_10578(10 genes):	HORVU1Hr1G027550.1	Bradi2g33620.1.v3.1	LOC_Os05g08930.1	Oropetium_20150105_03140A.v1.0	rna46787	rna41275	maker-scaffold170-snap-gene-3.35.mRNA2	rna11164	CCG026097.1	CCG038666.1
GF_10579(10 genes):	HORVU1Hr1G027570.1	Bradi2g33610.3.v3.1	LOC_Os05g08950.1	Oropetium_20150105_03136A.v1.0	rna46788	rna41274	maker-scaffold9522-snap-gene-0.8.mRNA1	rna11163	CCG026096.1	CCG038668.1
GF_10582(10 genes):	HORVU1Hr1G028330.1	Bradi2g33300.1.v3.1	LOC_Os05g10630.1	Oropetium_20150105_03173A.v1.0	rna46875	rna41339	maker-scaffold1065-augustus-gene-0.37.mRNA1	rna11202	CCG026137.1	CCG053020.1
GF_10583(10 genes):	HORVU1Hr1G028920.2	Bradi2g33110.1.v3.1	LOC_Os05g10940.1	Oropetium_20150105_03188A.v1.0	rna46979	rna41369	maker-scaffold4134-augustus-gene-0.18.mRNA1	rna11218	CCG026153.1	CCG053001.1
GF_10584(10 genes):	HORVU1Hr1G029220.1	Bradi2g32910.2.v3.1	LOC_Os05g11414.1	Oropetium_20150105_03203A.v1.0	rna46955	rna41422	maker-scaffold7232-augustus-gene-0.26.mRNA1	rna10807	CCG026171.1	CCG052982.1
GF_10586(10 genes):	HORVU1Hr1G019590.1	Bradi2g36230.1.v3.1	LOC_Os05g18770.1	Oropetium_20150105_11656A.v1.0	rna38785	rna21449	maker-scaffold1272-augustus-gene-1.34.mRNA1	rna809	CCG032414.1	CCG019173.1
GF_10590(10 genes):	HORVU2Hr1G068150.4	Bradi3g37450.2.v3.1	LOC_Os05g27340.1	Oropetium_20150105_05416A.v1.0	rna47434	rna41852	maker-scaffold2958-augustus-gene-0.19.mRNA1	rna13286	CCG023216.2	CCG023952.1
GF_10591(10 genes):	HORVU5Hr1G066490.4	Bradi4g30000.1.v3.1	LOC_Os05g28090.1	Oropetium_20150105_06044A.v1.0	rna51848	rna10824	maker-scaffold5404-augustus-gene-0.30.mRNA1	rna7127	CCG054204.1	CCG040133.1
GF_10593(10 genes):	HORVU1Hr1G059560.2	Bradi2g28150.1.v3.1	LOC_Os05g28770.1	Oropetium_20150105_05356A.v1.0	rna72432	rna42004	augustus_masked-scaffold7097-abinit-gene-0.3.mRNA1	rna13179	CCG015656.1	CCG045039.1
GF_10595(10 genes):	HORVU1Hr1G058770.1	Bradi2g27840.1.v3.1	LOC_Os05g30030.1	Oropetium_20150105_05319A.v1.0	rna57641	rna42113	maker-scaffold1028-augustus-gene-1.28.mRNA1	rna13121	CCG033178.2	CCG043481.2
GF_10596(10 genes):	HORVU1Hr1G063220.2	Bradi2g26650.1.v3.1	LOC_Os05g32390.1	Oropetium_20150105_05201A.v1.0	rna47518	rna42299	maker-scaffold1069-snap-gene-2.27.mRNA1	rna12943	CCG008203.1	CCG029817.1
GF_10597(10 genes):	HORVU1Hr1G062530.2	Bradi2g26240.1.v3.1	LOC_Os05g32820.1	Oropetium_20150105_05167A.v1.0	rna47555	rna42329	snap_masked-scaffold933-abinit-gene-1.21.mRNA1	rna12911	CCG008176.1	CCG028976.1
GF_10598(10 genes):	HORVU1Hr1G061790.1	Bradi2g25950.1.v3.1	LOC_Os05g33230.1	Oropetium_20150105_05143A.v1.0	rna57677	rna14695	maker-scaffold1087-augustus-gene-0.43.mRNA1	rna12884	CCG048127.1	CCG020754.1
GF_10599(10 genes):	HORVU1Hr1G060790.2	Bradi2g25590.1.v3.1	LOC_Os05g33760.1	Oropetium_20150105_05111A.v1.0	rna47628	rna42422	augustus_masked-scaffold5362-abinit-gene-1.3.mRNA1	rna12843	CCG048091.1	CCG020796.1
GF_10600(10 genes):	HORVU1Hr1G064890.1	Bradi2g25376.1.v3.1	LOC_Os05g34150.1	Oropetium_20150105_05089A.v1.0	rna47669	rna42464	maker-scaffold2588-snap-gene-0.25.mRNA1	rna12799	CCG009056.1	CCG049684.1
GF_10601(10 genes):	HORVU1Hr1G064860.1	Bradi2g25360.2.v3.1	LOC_Os05g34180.1	Oropetium_20150105_05086A.v1.0	rna47670	rna42466	snap_masked-scaffold4129-abinit-gene-0.18.mRNA1	rna12797	CCG009053.1	CCG049687.1
GF_10602(10 genes):	HORVU1Hr1G064830.8	Bradi2g25350.1.v3.1	LOC_Os05g34210.1	Oropetium_20150105_05085A.v1.0	rna58070	rna42467	maker-scaffold4129-snap-gene-0.37.mRNA1	rna12796	CCG009052.2	CCG049689.1
GF_10603(10 genes):	HORVU1Hr1G064020.3	Bradi2g25070.1.v3.1	LOC_Os05g34700.1	Oropetium_20150105_05066A.v1.0	rna47702	rna42542	maker-scaffold2840-snap-gene-0.38.mRNA1	rna12736	CCG009033.1	CCG049717.1
GF_10605(10 genes):	HORVU1Hr1G075110.1	Bradi2g24100.1.v3.1	LOC_Os05g36260.1	Oropetium_20150105_04985A.v1.0	rna57933	rna42707	maker-scaffold7015-augustus-gene-0.23.mRNA1	rna12607	CCG045968.1	CCG049793.1
GF_10606(10 genes):	HORVU1Hr1G072990.2	Bradi2g23570.1.v3.1	LOC_Os05g37950.1	Oropetium_20150105_04918A.v1.0	rna47889	rna42809	maker-scaffold159-augustus-gene-1.45.mRNA1	rna12526	CCG036644.1	CCG002489.2
GF_10607(10 genes):	HORVU1Hr1G072890.7	Bradi2g23540.2.v3.1	LOC_Os05g38040.1	Oropetium_20150105_04914A.v1.0	rna47891	rna42817	maker-scaffold159-augustus-gene-1.44.mRNA1	rna12521	CCG036648.1	CCG002496.2
GF_10608(10 genes):	HORVU1Hr1G072810.2	Bradi2g23520.1.v3.1	LOC_Os05g38140.1	Oropetium_20150105_04912A.v1.0	rna47895	rna42819	maker-scaffold159-snap-gene-1.65.mRNA1	rna12519	CCG036652.1	CCG002500.1
GF_10609(10 genes):	HORVU1Hr1G072750.2	Bradi2g23490.1.v3.1	LOC_Os05g38170.1	Oropetium_20150105_04908A.v1.0	rna47902	rna42825	maker-scaffold159-augustus-gene-1.42.mRNA1	rna12516	CCG036656.1	CCG002503.1
GF_10610(10 genes):	HORVU1Hr1G072650.2	Bradi2g23480.4.v3.1	LOC_Os05g38180.1	Oropetium_20150105_04907A.v1.0	rna47901	rna42827	maker-scaffold159-augustus-gene-1.46.mRNA1	rna12515	CCG036657.1	CCG002504.1
GF_10612(10 genes):	HORVU1Hr1G072370.1	Bradi2g23290.1.v3.1	LOC_Os05g38480.1	Oropetium_20150105_04887A.v1.0	rna58376	rna42872	maker-scaffold7413-augustus-gene-0.30.mRNA1	rna12478	CCG036680.1	CCG002530.1
GF_10613(10 genes):	HORVU1Hr1G070360.1	Bradi2g22480.2.v3.1	LOC_Os05g39670.1	Oropetium_20150105_03309A.v1.0	rna48020	rna43003	maker-scaffold3010-snap-gene-0.34.mRNA1	rna12348	CCG021651.1	CCG002600.1
GF_10614(10 genes):	HORVU1Hr1G069560.1	Bradi2g22210.1.v3.1	LOC_Os05g40180.1	Oropetium_20150105_03339A.v1.0	rna48074	rna43039	maker-scaffold2338-augustus-gene-0.24.mRNA1	rna12296	CCG021685.2	CCG016043.1
GF_10615(10 genes):	HORVU1Hr1G069310.5	Bradi2g22050.1.v3.1	LOC_Os05g40384.1	Oropetium_20150105_03356A.v1.0	rna48114	rna43062	maker-scaffold368-snap-gene-1.38.mRNA1	rna12272	CCG021697.2	CCG016055.1
GF_10617(10 genes):	HORVU1Hr1G068950.2	Bradi2g21870.1.v3.1	LOC_Os05g40980.1	Oropetium_20150105_03374A.v1.0	rna48135	rna43090	maker-scaffold2131-snap-gene-0.21.mRNA1	rna12241	CCG021713.1	CCG016072.2
GF_10618(10 genes):	HORVU1Hr1G067020.8	Bradi2g21030.1.v3.1	LOC_Os05g41800.1	Oropetium_20150105_03431A.v1.0	rna58568	rna43175	maker-scaffold5028-augustus-gene-0.14.mRNA1	rna12156	CCG021779.2	CCG018354.1
GF_10619(10 genes):	HORVU1Hr1G066390.1	Bradi2g20760.1.v3.1	LOC_Os05g42130.1	Oropetium_20150105_03454A.v1.0	rna48272	rna43214	maker-scaffold4451-augustus-gene-2.56.mRNA1	rna12130	CCG021792.1	CCG018374.1
GF_10620(10 genes):	HORVU1Hr1G077910.2	Bradi2g20370.3.v3.1	LOC_Os05g43360.1	Oropetium_20150105_03486A.v1.0	rna48325	rna43270	maker-scaffold5286-augustus-gene-0.50.mRNA1	rna12086	CCG021830.1	CCG018398.1
GF_10621(10 genes):	HORVU1Hr1G077860.2	Bradi2g20320.1.v3.1	LOC_Os05g43440.2	Oropetium_20150105_03491A.v1.0	rna71918	rna43277	maker-scaffold7842-augustus-gene-1.30.mRNA1	rna12079	CCG021835.1	CCG018392.1
GF_10622(10 genes):	HORVU1Hr1G077240.2	Bradi2g20134.1.v3.1	LOC_Os05g43520.2	Oropetium_20150105_03525A.v1.0	rna58618	rna43316	maker-scaffold738-augustus-gene-0.31.mRNA1	rna12051	CCG021856.1	CCG034977.1
GF_10623(10 genes):	HORVU1Hr1G077190.1	Bradi2g20087.1.v3.1	LOC_Os05g43670.1	Oropetium_20150105_03529A.v1.0	rna58623	rna43320	maker-scaffold738-augustus-gene-0.32.mRNA1	rna12043	CCG021859.1	CCG034981.1
GF_10624(10 genes):	HORVU1Hr1G077140.4	Bradi2g20080.1.v3.1	LOC_Os05g43680.1	Oropetium_20150105_03530A.v1.0	rna48362	rna43323	maker-scaffold7842-augustus-gene-0.21.mRNA1	rna12042	CCG021860.2	CCG034982.1
GF_10626(10 genes):	HORVU1Hr1G076900.1	Bradi2g19960.1.v3.1	LOC_Os05g43850.1	Oropetium_20150105_03545A.v1.0	rna48379	rna43341	maker-scaffold738-snap-gene-1.49.mRNA1	rna12026	CCG021868.1	CCG034993.1
GF_10627(10 genes):	HORVU1Hr1G076470.14	Bradi2g19700.1.v3.1	LOC_Os05g44130.1	Oropetium_20150105_03574A.v1.0	rna58647	rna43370	maker-scaffold738-augustus-gene-2.50.mRNA1	rna12001	CCG021892.1	CCG027057.2
GF_10631(10 genes):	HORVU1Hr1G080410.11	Bradi2g18650.1.v3.1	LOC_Os05g45920.1	Oropetium_20150105_03674A.v1.0	rna48615	rna43546	maker-scaffold941-snap-gene-0.41.mRNA1	rna11868	CCG015768.1	CCG026971.1
GF_10632(10 genes):	HORVU1Hr1G080350.3	Bradi2g48130.2.v3.1	LOC_Os05g45954.1	Oropetium_20150105_03677A.v1.0	rna59195	rna43553	maker-scaffold2031-augustus-gene-0.34.mRNA1	rna11865	CCG015765.1	CCG026968.1
GF_10633(10 genes):	HORVU1Hr1G079860.1	Bradi2g18310.1.v3.1	LOC_Os05g46250.1	Oropetium_20150105_03689A.v1.0	rna56936	rna43580	maker-scaffold11190-snap-gene-1.18.mRNA1	rna11849	CCG015755.1	CCG026957.1
GF_10634(10 genes):	HORVU6Hr1G092820.6	Bradi4g26200.5.v3.1	LOC_Os05g46860.1	Oropetium_20150105_05359A.v1.0	rna47299	rna41999	maker-scaffold7097-augustus-gene-0.10.mRNA1	rna13183	CCG015658.1	CCG045042.1
GF_10635(10 genes):	HORVU1Hr1G078410.3	Bradi2g17660.1.v3.1	LOC_Os05g47560.1	Oropetium_20150105_03996A.v1.0	rna48721	rna43659	maker-scaffold7057-augustus-gene-0.28.mRNA1	rna11794	CCG015719.1	CCG026918.1
GF_10636(10 genes):	HORVU1Hr1G083550.4	Bradi2g17390.2.v3.1	LOC_Os05g47850.1	Oropetium_20150105_03971A.v1.0	rna48753	rna43695	maker-scaffold3395-snap-gene-0.29.mRNA1	rna11761	CCG050339.2	CCG026902.2
GF_10637(10 genes):	HORVU1Hr1G083730.18	Bradi2g17330.7.v3.1	LOC_Os05g47930.1	Oropetium_20150105_03965A.v1.0	rna48760	rna43710	maker-scaffold4749-augustus-gene-0.37.mRNA1	rna11746	CCG050334.3	CCG026896.3
GF_10639(10 genes):	HORVU1Hr1G086680.2	Bradi2g16780.3.v3.1	LOC_Os05g48690.2	Oropetium_20150105_03905A.v1.0	rna48866	rna43792	maker-scaffold3578-augustus-gene-0.36.mRNA1	rna11667	CCG050281.1	CCG026841.1
GF_10640(10 genes):	HORVU1Hr1G088300.1	Bradi2g16357.2.v3.1	LOC_Os05g49100.1	Oropetium_20150105_03868A.v1.0	rna48915	rna43827	snap_masked-scaffold4349-abinit-gene-3.15.mRNA1	rna11619	CCG050250.1	CCG046146.1
GF_10641(10 genes):	HORVU1Hr1G088780.10	Bradi2g16300.1.v3.1	LOC_Os05g49170.1	Oropetium_20150105_03861A.v1.0	rna48924	rna43834	maker-scaffold4349-augustus-gene-3.34.mRNA1	rna11611	CCG050244.1	CCG038654.2
GF_10642(10 genes):	HORVU1Hr1G089430.5	Bradi2g16140.1.v3.1	LOC_Os05g49220.1	Oropetium_20150105_03856A.v1.0	rna57210	rna43843	maker-scaffold2844-augustus-gene-0.18.mRNA1	rna11603	CCG030141.2	CCG038649.1
GF_10643(10 genes):	HORVU1Hr1G090410.2	Bradi2g15820.2.v3.1	LOC_Os05g49750.1	Oropetium_20150105_03828A.v1.0	rna57248	rna43888	maker-scaffold2894-augustus-gene-0.28.mRNA1	rna11544	CCG030171.1	CCG038618.1
GF_10644(10 genes):	HORVU1Hr1G071330.3	Bradi2g22810.1.v3.1	LOC_Os05g50900.1	Oropetium_20150105_03723A.v1.0	rna57357	rna44048	maker-scaffold2408-snap-gene-0.34.mRNA1	rna11415	CCG045423.1	CCG045745.1
GF_10645(10 genes):	HORVU7Hr1G033760.1	Bradi1g46616.2.v3.1	LOC_Os06g09620.1	Oropetium_20150105_17239A.v1.0	rna46127	rna45206	maker-scaffold22187-augustus-gene-0.5.mRNA1	rna15321	CCG009778.1	CCG012365.1
GF_10646(10 genes):	HORVU1Hr1G042060.1	Bradi1g54327.2.v3.1	LOC_Os07g10540.1	Oropetium_20150105_04787A.v1.0	rna50074	rna8818	maker-scaffold993-snap-gene-1.9.mRNA1	rna5528	CCG037891.3	CCG001395.1
GF_10647(10 genes):	HORVU5Hr1G077100.1	Bradi1g58087.1.v3.1	LOC_Os07g04700.1	Oropetium_20150105_22513A.v1.0	rna49466	rna8241	maker-scaffold5380-snap-gene-1.53.mRNA1	rna4974	CCG008621.1	CCG002853.1
GF_10648(10 genes):	HORVU2Hr1G060770.16	Bradi1g58190.1.v3.1	LOC_Os07g04910.1	Oropetium_20150105_22517A.v1.0	rna49476	rna8249	maker-scaffold5695-augustus-gene-0.34.mRNA1	rna4978	CCG008615.1	CCG002849.2
GF_10649(10 genes):	HORVU2Hr1G060300.1	Bradi1g58420.2.v3.1	LOC_Os07g05630.1	Oropetium_20150105_27049A.v1.0	rna49511	rna8320	augustus_masked-scaffold33-abinit-gene-0.3.mRNA1	rna5014	CCG008586.1	CCG039460.1
GF_10650(10 genes):	HORVU2Hr1G057880.3	Bradi1g56640.1.v3.1	LOC_Os07g07060.1	Oropetium_20150105_09525A.v1.0	rna49646	rna8439	maker-scaffold3868-augustus-gene-0.33.mRNA1	rna5129	CCG042755.1	CCG039405.1
GF_10651(10 genes):	HORVU6Hr1G006560.7	Bradi1g56150.1.v3.1	LOC_Os07g07470.1	Oropetium_20150105_09545A.v1.0	rna19312	rna8482	snap_masked-scaffold1101-abinit-gene-0.14.mRNA1	rna5164	CCG042234.2	CCG039383.1
GF_10652(10 genes):	HORVU6Hr1G004860.10	Bradi1g54030.1.v3.1	LOC_Os07g11110.1	Oropetium_20150105_04761A.v1.0	rna50127	rna8876	maker-scaffold4692-snap-gene-0.33.mRNA1	rna5564	CCG036639.2	CCG039717.1
GF_10654(10 genes):	HORVU7Hr1G054230.1	Bradi2g36950.1.v3.1	LOC_Os07g12530.1	Oropetium_20150105_26423A.v1.0	rna50169	rna8937	maker-scaffold7734-snap-gene-0.16.mRNA1	rna5612	CCG034051.1	CCG047116.1
GF_10655(10 genes):	HORVU6Hr1G086690.2	Bradi5g14190.1.v3.1	LOC_Os07g12830.1	Oropetium_20150105_26440A.v1.0	rna15548	rna8963	maker-scaffold5205-snap-gene-0.27.mRNA1	rna5634	CCG045676.1	CCG047132.1
GF_10656(10 genes):	HORVU2Hr1G023100.1	Bradi1g53600.1.v3.1	LOC_Os07g13540.1	Oropetium_20150105_24394A.v1.0	rna50210	rna8981	maker-scaffold5712-snap-gene-2.43.mRNA1	rna5648	CCG045660.1	CCG047144.1
GF_10658(10 genes):	HORVU3Hr1G036190.3	Bradi1g53347.1.v3.1	LOC_Os07g14530.2	Oropetium_20150105_24428A.v1.0	rna50301	rna9096	maker-scaffold10847-snap-gene-0.17.mRNA1	rna5707	CCG045617.1	CCG047185.4
GF_10659(10 genes):	HORVU2Hr1G053240.2	Bradi1g52600.1.v3.1	LOC_Os07g19494.1	Oropetium_20150105_27115A.v1.0	rna50469	rna9342	maker-scaffold5816-augustus-gene-1.19.mRNA1	rna5836	CCG037362.1	CCG039238.1
GF_10662(10 genes):	HORVU5Hr1G113900.3	Bradi1g29000.1.v3.1	LOC_Os07g25430.1	Oropetium_20150105_26627A.v1.0	rna15806	rna9473	maker-scaffold7345-augustus-gene-0.25.mRNA1	rna5977	CCG051492.1	CCG006027.1
GF_10663(10 genes):	HORVU1Hr1G020190.3	Bradi1g28980.3.v3.1	LOC_Os07g25500.1	Oropetium_20150105_13178A.v1.0	rna50578	rna9482	augustus_masked-scaffold313-abinit-gene-0.6.mRNA1	rna5985	CCG028429.1	CCG040197.1
GF_10665(10 genes):	HORVU7Hr1G078870.10	Bradi1g28600.1.v3.1	LOC_Os07g27350.1	Oropetium_20150105_13230A.v1.0	rna50687	rna9593	maker-scaffold1733-snap-gene-1.21.mRNA1	rna6133	CCG044771.1	CCG018839.1
GF_10666(10 genes):	HORVU3Hr1G092420.1	Bradi1g28490.1.v3.1	LOC_Os07g27810.1	Oropetium_20150105_13241A.v1.0	rna15743	rna9623	maker-scaffold16381-snap-gene-0.14.mRNA1	rna6150	CCG044760.1	CCG018852.1
GF_10667(10 genes):	HORVU2Hr1G059170.7	Bradi1g28167.2.v3.1	LOC_Os07g28940.1	Oropetium_20150105_13298A.v1.0	rna17071	rna12194	maker-scaffold2154-augustus-gene-1.20.mRNA1	rna8363	CCG011010.1	CCG018890.1
GF_10668(10 genes):	HORVU6Hr1G087720.1	Bradi1g28090.2.v3.1	LOC_Os07g29410.1	Oropetium_20150105_13307A.v1.0	rna53075	rna12205	augustus_masked-scaffold2855-abinit-gene-0.6.mRNA1	rna8374	CCG011024.1	CCG018897.1
GF_10670(10 genes):	HORVU2Hr1G050450.7	Bradi1g27060.1.v3.1	LOC_Os07g31270.1	Oropetium_20150105_13378A.v1.0	rna53405	rna12332	maker-scaffold7433-snap-gene-0.46.mRNA1	rna8484	CCG042430.1	CCG018957.2
GF_10671(10 genes):	HORVU2Hr1G048070.2	Bradi1g26690.1.v3.1	LOC_Os07g32380.1	Oropetium_20150105_13423A.v1.0	rna53436	rna12370	maker-scaffold6162-augustus-gene-0.27.mRNA1	rna8518	CCG021998.1	CCG024641.1
GF_10672(10 genes):	HORVU2Hr1G046710.2	Bradi1g26330.1.v3.1	LOC_Os07g32900.1	Oropetium_20150105_13454A.v1.0	rna17269	rna12429	maker-scaffold704-snap-gene-0.36.mRNA1	rna8569	CCG021965.1	CCG003306.2
GF_10673(10 genes):	HORVU2Hr1G046680.19	Bradi1g26317.1.v3.1	LOC_Os07g33100.1	Oropetium_20150105_13456A.v1.0	rna53517	rna12433	maker-scaffold5534-snap-gene-0.38.mRNA1	rna8570	CCG021964.1	CCG003305.1
GF_10674(10 genes):	HORVU2Hr1G045630.1	Bradi1g26080.2.v3.1	LOC_Os07g33650.2	Oropetium_20150105_13489A.v1.0	rna53539	rna12479	maker-scaffold907-snap-gene-1.44.mRNA1	rna8617	CCG001012.1	CCG003278.1
GF_10675(10 genes):	HORVU2Hr1G045370.3	Bradi1g25900.2.v3.1	LOC_Os07g34390.1	Oropetium_20150105_13510A.v1.0	rna53565	rna12512	maker-scaffold2705-snap-gene-1.30.mRNA1	rna8655	CCG001039.1	CCG003263.2
GF_10676(10 genes):	HORVU2Hr1G045340.1	Bradi1g25870.1.v3.1	LOC_Os07g34520.1	Oropetium_20150105_13515A.v1.0	rna53568	rna12518	maker-scaffold12667-augustus-gene-0.39.mRNA1	rna8664	CCG001041.1	CCG003255.1
GF_10677(10 genes):	HORVU2Hr1G045330.4	Bradi1g25847.1.v3.1	LOC_Os07g34580.1	Oropetium_20150105_13518A.v1.0	rna53570	rna12519	augustus_masked-scaffold5285-abinit-gene-0.3.mRNA1	rna8667	CCG001043.1	CCG003253.1
GF_10679(10 genes):	HORVU2Hr1G045140.1	Bradi1g25780.1.v3.1	LOC_Os07g34740.1	Oropetium_20150105_13528A.v1.0	rna53582	rna12537	maker-scaffold6077-augustus-gene-0.24.mRNA1	rna8676	CCG032786.1	CCG003242.1
GF_10680(10 genes):	HORVU2Hr1G044230.1	Bradi1g25470.1.v3.1	LOC_Os07g35870.1	Oropetium_20150105_13550A.v1.0	rna53628	rna12594	maker-scaffold3542-augustus-gene-0.18.mRNA1	rna8706	CCG032752.1	CCG003209.1
GF_10682(10 genes):	HORVU2Hr1G039880.8	Bradi1g24500.2.v3.1	LOC_Os07g37830.1	Oropetium_20150105_16547A.v1.0	rna17443	rna12751	maker-scaffold4166-augustus-gene-0.7.mRNA1	rna8862	CCG053734.2	CCG039295.1
GF_10683(10 genes):	HORVU0Hr1G003230.2	Bradi1g24310.1.v3.1	LOC_Os07g38030.1	Oropetium_20150105_16564A.v1.0	rna53862	rna12770	maker-scaffold3941-augustus-gene-0.29.mRNA1	rna8879	CCG053724.2	CCG026481.1
GF_10685(10 genes):	HORVU2Hr1G037020.1	Bradi1g23675.6.v3.1	LOC_Os07g38830.2	Oropetium_20150105_16628A.v1.0	rna53972	rna12864	maker-scaffold3131-augustus-gene-0.10.mRNA1	rna8961	CCG053661.1	CCG026534.1
GF_10686(10 genes):	HORVU0Hr1G040070.2	Bradi1g23550.1.v3.1	LOC_Os07g39220.1	Oropetium_20150105_16646A.v1.0	rna53998	rna12887	maker-scaffold5991-snap-gene-0.8.mRNA1	rna8980	CCG053646.2	CCG012925.1
GF_10688(10 genes):	HORVU2Hr1G036120.3	Bradi1g23287.1.v3.1	LOC_Os07g39530.1	Oropetium_20150105_16671A.v1.0	rna54026	rna12915	maker-scaffold1084-snap-gene-0.28.mRNA1	rna9005	CCG053621.1	CCG012897.1
GF_10690(10 genes):	HORVU2Hr1G035160.4	Bradi1g22920.1.v3.1	LOC_Os07g40000.1	Oropetium_20150105_16705A.v1.0	rna17626	rna12998	maker-scaffold1808-snap-gene-0.28.mRNA1	rna9046	CCG032074.1	CCG039560.1
GF_10691(10 genes):	HORVU2Hr1G034610.1	Bradi1g22790.1.v3.1	LOC_Os07g40320.1	Oropetium_20150105_16724A.v1.0	rna54135	rna13019	maker-scaffold1808-augustus-gene-1.24.mRNA1	rna9066	CCG032092.1	CCG050417.1
GF_10692(10 genes):	HORVU2Hr1G033040.1	Bradi1g22020.1.v3.1	LOC_Os07g41330.1	Oropetium_20150105_16777A.v1.0	rna17728	rna13096	augustus_masked-scaffold3234-abinit-gene-0.8.mRNA1	rna9139	CCG019828.1	CCG026379.1
GF_10696(10 genes):	HORVU2Hr1G029620.1	Bradi1g21400.1.v3.1	LOC_Os07g43060.1	Oropetium_20150105_10522A.v1.0	rna17911	rna13287	maker-scaffold3660-augustus-gene-0.17.mRNA1	rna9285	CCG052049.1	CCG025885.1
GF_10698(10 genes):	HORVU2Hr1G028260.5	Bradi1g20410.2.v3.1	LOC_Os07g43870.1	Oropetium_20150105_10455A.v1.0	rna17999	rna13367	maker-scaffold226-snap-gene-2.21.mRNA1	rna9364	CCG052000.3	CCG025955.1
GF_10700(10 genes):	HORVU2Hr1G028160.1	Bradi1g20385.1.v3.1	LOC_Os07g43925.1	Oropetium_20150105_10451A.v1.0	rna54447	rna13372	maker-scaffold2828-snap-gene-0.39.mRNA1	rna9372	CCG051997.1	CCG025959.2
GF_10701(10 genes):	HORVU2Hr1G028070.3	Bradi1g20330.1.v3.1	LOC_Os07g43990.1	Oropetium_20150105_10443A.v1.0	rna54468	rna13382	maker-scaffold226-snap-gene-0.43.mRNA1	rna9382	CCG051990.1	CCG046107.1
GF_10702(10 genes):	HORVU2Hr1G027660.2	Bradi1g20300.1.v3.1	LOC_Os07g44040.1	Oropetium_20150105_10438A.v1.0	rna54475	rna13387	maker-scaffold226-snap-gene-0.48.mRNA1	rna9387	CCG051986.1	CCG046111.2
GF_10703(10 genes):	HORVU2Hr1G027640.2	Bradi1g20270.1.v3.1	LOC_Os07g44070.1	Oropetium_20150105_10435A.v1.0	rna54483	rna13394	snap_masked-scaffold226-abinit-gene-0.18.mRNA1	rna9395	CCG051983.1	CCG046114.1
GF_10705(10 genes):	HORVU2Hr1G026220.5	Bradi1g19960.1.v3.1	LOC_Os07g44620.1	Oropetium_20150105_10403A.v1.0	rna6143	rna36225	maker-scaffold434-augustus-gene-1.49.mRNA1	rna9451	CCG019246.1	CCG049251.1
GF_10708(10 genes):	HORVU2Hr1G025160.5	Bradi1g19670.1.v3.1	LOC_Os07g45000.1	Oropetium_20150105_10374A.v1.0	rna18042	rna13486	maker-scaffold8765-snap-gene-0.38.mRNA1	rna9487	CCG051917.1	CCG020358.1
GF_10710(10 genes):	HORVU2Hr1G022090.5	Bradi1g18710.1.v3.1	LOC_Os07g46750.1	Oropetium_20150105_10296A.v1.0	rna54899	rna13614	maker-scaffold4380-augustus-gene-2.27.mRNA1	rna9597	CCG020239.2	CCG051843.2
GF_10711(10 genes):	HORVU2Hr1G021960.1	Bradi1g18680.1.v3.1	LOC_Os07g46760.1	Oropetium_20150105_10294A.v1.0	rna18139	rna13615	maker-scaffold4380-snap-gene-2.33.mRNA1	rna9598	CCG020238.1	CCG051841.1
GF_10712(10 genes):	HORVU2Hr1G019280.1	Bradi1g18040.4.v3.1	LOC_Os07g47650.1	Oropetium_20150105_10232A.v1.0	rna18197	rna13722	maker-scaffold5567-snap-gene-0.43.mRNA1	rna9678	CCG051794.1	CCG019058.1
GF_10713(10 genes):	HORVU2Hr1G019150.1	Bradi1g17997.3.v3.1	LOC_Os07g47720.1	Oropetium_20150105_10228A.v1.0	rna18204	rna13727	snap_masked-scaffold3820-abinit-gene-0.36.mRNA1	rna9687	CCG051790.1	CCG019054.1
GF_10714(10 genes):	HORVU2Hr1G018900.1	Bradi1g62870.1.v3.1	LOC_Os07g47750.1	Oropetium_20150105_10227A.v1.0	rna18209	rna13733	maker-scaffold21254-augustus-gene-0.4.mRNA1	rna9689	CCG051788.1	CCG019049.1
GF_10716(10 genes):	HORVU2Hr1G013480.1	Bradi1g16500.1.v3.1	LOC_Os07g49410.1	Oropetium_20150105_10109A.v1.0	rna55048	rna14014	maker-scaffold4599-augustus-gene-0.39.mRNA1	rna9869	CCG051675.1	CCG030542.1
GF_10720(10 genes):	HORVU5Hr1G059140.9	Bradi4g29320.2.v3.1	LOC_Os09g20930.1	Oropetium_20150105_05954A.v1.0	rna16116	rna10691	maker-scaffold7595-augustus-gene-0.22.mRNA1	rna7015	CCG054130.1	CCG048511.1
GF_10722(10 genes):	HORVU7Hr1G058180.2	Bradi3g42627.4.v3.1	LOC_Os08g44180.1	Oropetium_20150105_14511A.v1.0	rna29837	rna36518	maker-scaffold6655-augustus-gene-0.15.mRNA1	rna9341	CCG047229.2	CCG008498.1
GF_10723(10 genes):	HORVU5Hr1G049880.1	Bradi4g08220.1.v3.1	LOC_Os09g01960.1	Oropetium_20150105_06229A.v1.0	rna50889	rna9803	snap_masked-scaffold2847-abinit-gene-2.28.mRNA1	rna6322	CCG023548.1	CCG047712.1
GF_10724(10 genes):	HORVU5Hr1G050250.6	Bradi4g08350.1.v3.1	LOC_Os09g02284.1	Oropetium_20150105_06212A.v1.0	rna15639	rna9882	snap_masked-scaffold3227-abinit-gene-0.27.mRNA1	rna6341	CCG023532.3	CCG047695.1
GF_10726(10 genes):	HORVU5Hr1G052660.2	Bradi4g26970.1.v3.1	LOC_Os09g09470.1	Oropetium_20150105_28200A.v1.0	rna15614	rna10018	maker-scaffold5194-augustus-gene-0.21.mRNA1	rna2024	CCG035781.1	CCG013149.2
GF_10728(10 genes):	HORVU5Hr1G053230.1	Bradi4g27050.2.v3.1	LOC_Os09g10760.1	Oropetium_20150105_25267A.v1.0	rna51124	rna10049	augustus_masked-scaffold6947-abinit-gene-0.11.mRNA1	rna6622	CCG017061.1	CCG039336.1
GF_10729(10 genes):	HORVU5Hr1G055890.1	Bradi4g28031.1.v3.1	LOC_Os09g15340.1	Oropetium_20150105_06138A.v1.0	rna51402	rna10339	maker-scaffold6374-augustus-gene-1.23.mRNA1	rna6799	CCG014021.3	CCG051073.1
GF_10730(10 genes):	HORVU5Hr1G056390.1	Bradi4g28160.2.v3.1	LOC_Os09g15820.1	Oropetium_20150105_06127A.v1.0	rna51442	rna10390	maker-scaffold17886-augustus-gene-0.9.mRNA1	rna6823	CCG014001.1	CCG051060.1
GF_10732(10 genes):	HORVU5Hr1G056870.5	Bradi4g28597.1.v3.1	LOC_Os09g19650.1	Oropetium_20150105_05891A.v1.0	rna51578	rna10497	maker-scaffold6383-snap-gene-0.35.mRNA1	rna6920	CCG048457.1	CCG047523.1
GF_10733(10 genes):	HORVU5Hr1G057050.2	Bradi4g28670.1.v3.1	LOC_Os09g19734.1	Oropetium_20150105_05898A.v1.0	rna51591	rna10511	maker-scaffold3061-augustus-gene-0.31.mRNA1	rna6933	CCG048463.2	CCG047526.1
GF_10734(10 genes):	HORVU5Hr1G057760.1	Bradi4g28910.1.v3.1	LOC_Os09g19980.1	Oropetium_20150105_05914A.v1.0	rna51635	rna10619	maker-scaffold4851-snap-gene-0.40.mRNA1	rna6953	CCG054092.1	CCG048477.1
GF_10735(10 genes):	HORVU5Hr1G058400.8	Bradi4g29060.9.v3.1	LOC_Os09g20430.1	Oropetium_20150105_05926A.v1.0	rna16081	rna10641	maker-scaffold7357-augustus-gene-0.21.mRNA1	rna6967	CCG054103.3	CCG048488.1
GF_10736(10 genes):	HORVU5Hr1G059530.2	Bradi4g29430.1.v3.1	LOC_Os09g21250.1	Oropetium_20150105_05967A.v1.0	rna51751	rna10718	maker-scaffold2372-snap-gene-0.36.mRNA1	rna7033	CCG054142.2	CCG048523.2
GF_10737(10 genes):	HORVU5Hr1G059770.3	Bradi4g29467.4.v3.1	LOC_Os09g21450.1	Oropetium_20150105_27240A.v1.0	rna51761	rna10732	maker-scaffold5912-augustus-gene-0.38.mRNA1	rna7040	CCG054149.2	CCG048527.1
GF_10738(10 genes):	HORVU5Hr1G059930.6	Bradi4g29547.1.v3.1	LOC_Os09g21760.1	Oropetium_20150105_05991A.v1.0	rna51770	rna10742	maker-scaffold4928-augustus-gene-0.26.mRNA1	rna7052	CCG054157.1	CCG048532.1
GF_10739(10 genes):	HORVU5Hr1G060310.23	Bradi4g29700.2.v3.1	LOC_Os09g23200.1	Oropetium_20150105_06008A.v1.0	rna51797	rna10779	maker-scaffold4658-snap-gene-0.20.mRNA1	rna7079	CCG054166.1	CCG030655.1
GF_10740(10 genes):	HORVU5Hr1G066130.1	Bradi4g30130.1.v3.1	LOC_Os09g24620.1	Oropetium_20150105_06055A.v1.0	rna51866	rna10839	maker-scaffold3482-snap-gene-0.37.mRNA1	rna7135	CCG054215.1	CCG040123.1
GF_10744(10 genes):	HORVU5Hr1G065470.3	Bradi4g30340.1.v3.1	LOC_Os09g25000.1	Oropetium_20150105_06081A.v1.0	rna51922	rna10884	maker-scaffold1720-augustus-gene-0.29.mRNA1	rna7174	CCG054234.1	CCG040107.2
GF_10745(10 genes):	HORVU5Hr1G064120.2	Bradi4g30610.1.v3.1	LOC_Os09g25590.1	Oropetium_20150105_05854A.v1.0	rna51995	rna10927	maker-scaffold4370-augustus-gene-0.17.mRNA1	rna7220	CCG037512.1	CCG030576.1
GF_10746(10 genes):	HORVU5Hr1G064020.3	Bradi4g30710.1.v3.1	LOC_Os09g25760.1	Oropetium_20150105_05846A.v1.0	rna52010	rna10940	maker-scaffold5851-snap-gene-0.51.mRNA1	rna7232	CCG037519.1	CCG030565.1
GF_10748(10 genes):	HORVU5Hr1G061510.2	Bradi4g31500.1.v3.1	LOC_Os09g27140.2	Oropetium_20150105_05754A.v1.0	rna52143	rna11059	maker-scaffold3196-snap-gene-0.47.mRNA1	rna7363	CCG037589.1	CCG044052.1
GF_10751(10 genes):	HORVU5Hr1G068110.1	Bradi4g32060.1.v3.1	LOC_Os09g28210.1	Oropetium_20150105_05690A.v1.0	rna52219	rna11129	maker-scaffold5475-augustus-gene-0.26.mRNA1	rna7432	CCG037655.1	CCG043987.1
GF_10752(10 genes):	HORVU5Hr1G068230.4	Bradi4g32090.1.v3.1	LOC_Os09g28310.1	Oropetium_20150105_05686A.v1.0	rna52230	rna11141	maker-scaffold1662-snap-gene-1.10.mRNA1	rna7440	CCG037661.1	CCG043981.1
GF_10754(10 genes):	HORVU0Hr1G013240.2	Bradi4g32540.1.v3.1	LOC_Os09g29080.1	Oropetium_20150105_05640A.v1.0	rna16448	rna11221	maker-scaffold4647-augustus-gene-0.24.mRNA1	rna7509	CCG037712.1	CCG019764.1
GF_10757(10 genes):	HORVU5Hr1G070010.1	Bradi4g32670.4.v3.1	LOC_Os09g29380.1	Oropetium_20150105_05623A.v1.0	rna16464	rna11246	maker-scaffold171-augustus-gene-0.24.mRNA1	rna7524	CCG037729.1	CCG003739.1
GF_10758(10 genes):	HORVU5Hr1G070240.1	Bradi4g32720.1.v3.1	LOC_Os09g29420.1	Oropetium_20150105_05852A.v1.0	rna52001	rna10931	maker-scaffold5851-snap-gene-0.48.mRNA1	rna7223	CCG037514.2	CCG030574.1
GF_10760(10 genes):	HORVU5Hr1G070930.1	Bradi4g33010.1.v3.1	LOC_Os09g29970.1	Oropetium_20150105_05595A.v1.0	rna52407	rna11313	maker-scaffold1429-snap-gene-2.52.mRNA1	rna7578	CCG012829.1	CCG003765.1
GF_10761(10 genes):	HORVU5Hr1G071010.1	Bradi4g33040.1.v3.1	LOC_Os09g30010.1	Oropetium_20150105_05592A.v1.0	rna16507	rna11315	maker-scaffold1429-augustus-gene-2.44.mRNA1	rna7580	CCG012826.1	CCG003768.1
GF_10764(10 genes):	HORVU5Hr1G072640.1	Bradi4g33500.1.v3.1	LOC_Os09g31050.1	Oropetium_20150105_05534A.v1.0	rna52484	rna11446	augustus_masked-scaffold6549-abinit-gene-0.4.mRNA1	rna7661	CCG045549.1	CCG003819.1
GF_10766(10 genes):	HORVU5Hr1G074940.3	Bradi4g34180.1.v3.1	LOC_Os09g32280.1	Oropetium_20150105_24280A.v1.0	rna16641	rna11559	augustus_masked-scaffold10638-abinit-gene-0.1.mRNA1	rna7785	CCG005643.1	CCG044269.1
GF_10767(10 genes):	HORVU5Hr1G075750.1	Bradi4g34460.2.v3.1	LOC_Os09g32700.1	Oropetium_20150105_24258A.v1.0	rna16684	rna14543	maker-scaffold3116-augustus-gene-1.41.mRNA1	rna7824	CCG007651.1	CCG052871.2
GF_10768(10 genes):	HORVU5Hr1G076140.7	Bradi4g34610.1.v3.1	LOC_Os09g32810.2	Oropetium_20150105_24248A.v1.0	rna52691	rna11624	maker-scaffold3173-snap-gene-0.44.mRNA1	rna7836	CCG005673.2	CCG052860.1
GF_10769(10 genes):	HORVU5Hr1G077390.1	Bradi4g34870.3.v3.1	LOC_Os09g33580.2	Oropetium_20150105_24221A.v1.0	rna52741	rna11660	maker-scaffold832-snap-gene-1.24.mRNA1	rna7872	CCG005696.1	CCG052842.1
GF_10770(10 genes):	HORVU5Hr1G078000.8	Bradi4g34980.1.v3.1	LOC_Os09g33800.1	Oropetium_20150105_24209A.v1.0	rna52761	rna11675	maker-scaffold4301-augustus-gene-0.36.mRNA1	rna7888	CCG005707.1	CCG052832.1
GF_10771(10 genes):	HORVU5Hr1G078170.27	Bradi4g35060.1.v3.1	LOC_Os09g33870.1	Oropetium_20150105_06711A.v1.0	rna52792	rna11698	augustus_masked-scaffold2868-abinit-gene-1.13.mRNA1	rna7897	CCG016669.3	CCG025742.1
GF_10773(10 genes):	HORVU5Hr1G078830.4	Bradi4g35170.1.v3.1	LOC_Os09g34000.1	Oropetium_20150105_06696A.v1.0	rna16755	rna11727	maker-scaffold2868-augustus-gene-1.47.mRNA1	rna7921	CCG016660.1	CCG025733.1
GF_10774(10 genes):	HORVU5Hr1G079490.1	Bradi4g35270.1.v3.1	LOC_Os09g34100.1	Oropetium_20150105_06689A.v1.0	rna52863	rna11737	maker-scaffold4585-augustus-gene-2.21.mRNA1	rna7934	CCG016655.1	CCG025725.1
GF_10776(10 genes):	HORVU5Hr1G080550.1	Bradi4g35690.1.v3.1	LOC_Os09g35670.1	Oropetium_20150105_06626A.v1.0	rna16813	rna11799	maker-scaffold768-augustus-gene-1.23.mRNA1	rna7993	CCG016603.1	CCG010651.1
GF_10778(10 genes):	HORVU5Hr1G081180.1	Bradi4g35960.1.v3.1	LOC_Os09g35870.1	Oropetium_20150105_06588A.v1.0	rna52978	rna11840	maker-scaffold6551-augustus-gene-0.27.mRNA1	rna8036	CCG016571.1	CCG010682.1
GF_10779(10 genes):	HORVU5Hr1G081120.1	Bradi4g35900.1.v3.1	LOC_Os09g35920.2	Oropetium_20150105_06596A.v1.0	rna16841	rna11832	maker-scaffold3429-augustus-gene-0.32.mRNA1	rna8030	CCG016576.1	CCG010675.1
GF_10781(10 genes):	HORVU5Hr1G082480.1	Bradi4g36250.1.v3.1	LOC_Os09g36360.1	Oropetium_20150105_06557A.v1.0	rna53029	rna11900	snap_masked-scaffold9716-abinit-gene-0.8.mRNA1	rna8082	CCG006254.1	CCG010710.1
GF_10782(10 genes):	HORVU5Hr1G082790.6	Bradi4g36320.1.v3.1	LOC_Os09g36460.1	Oropetium_20150105_06552A.v1.0	rna53038	rna11905	maker-scaffold16247-augustus-gene-0.4.mRNA1	rna8089	CCG006258.2	CCG010714.2
GF_10783(10 genes):	HORVU5Hr1G082770.4	Bradi4g36330.2.v3.1	LOC_Os09g36480.1	Oropetium_20150105_06549A.v1.0	rna16889	rna11906	maker-scaffold2856-augustus-gene-1.12.mRNA1	rna8091	CCG006260.2	CCG010715.1
GF_10784(10 genes):	HORVU5Hr1G083210.1	Bradi4g36420.4.v3.1	LOC_Os09g36600.1	Oropetium_20150105_06541A.v1.0	rna55135	rna11915	maker-scaffold2856-snap-gene-0.32.mRNA1	rna8102	CCG006269.1	CCG010724.1
GF_10785(10 genes):	HORVU5Hr1G084030.15	Bradi4g36477.3.v3.1	LOC_Os09g36760.1	Oropetium_20150105_06532A.v1.0	rna55121	rna11925	maker-scaffold6079-augustus-gene-0.19.mRNA1	rna8109	CCG006278.1	CCG010734.1
GF_10786(10 genes):	HORVU5Hr1G084450.1	Bradi4g36730.2.v3.1	LOC_Os09g37020.1	Oropetium_20150105_06509A.v1.0	rna16922	rna11960	maker-scaffold6852-snap-gene-0.31.mRNA1	rna8142	CCG006299.1	CCG010759.1
GF_10787(10 genes):	HORVU5Hr1G084580.2	Bradi4g36750.1.v3.1	LOC_Os09g37040.1	Oropetium_20150105_06507A.v1.0	rna55070	rna11961	maker-scaffold6670-augustus-gene-0.34.mRNA1	rna8143	CCG006300.1	CCG010760.1
GF_10788(10 genes):	HORVU5Hr1G084690.1	Bradi4g36780.1.v3.1	LOC_Os09g37070.1	Oropetium_20150105_06504A.v1.0	rna16928	rna11965	maker-scaffold6670-augustus-gene-0.39.mRNA1	rna8146	CCG006303.1	CCG010762.1
GF_10789(10 genes):	HORVU5Hr1G087850.4	Bradi4g37327.1.v3.1	LOC_Os09g38010.2	Oropetium_20150105_06453A.v1.0	rna53222	rna12064	maker-scaffold7347-snap-gene-2.18.mRNA1	rna8237	CCG005084.1	CCG014600.1
GF_10790(10 genes):	HORVU5Hr1G088020.1	Bradi4g37490.1.v3.1	LOC_Os09g38300.1	Oropetium_20150105_06442A.v1.0	rna53192	rna12084	augustus_masked-scaffold1813-abinit-gene-2.9.mRNA1	rna8249	CCG005100.1	CCG014611.1
GF_10792(10 genes):	HORVU5Hr1G088460.2	Bradi4g37650.1.v3.1	LOC_Os09g38500.2	Oropetium_20150105_06423A.v1.0	rna17017	rna12112	maker-scaffold1813-augustus-gene-0.30.mRNA1	rna8280	CCG048355.2	CCG014626.2
GF_10801(10 genes):	HORVU5Hr1G062300.2	Bradi4g31215.1.v3.1	LOC_Os09g26710.1	Oropetium_20150105_05795A.v1.0	rna52108	rna11024	maker-scaffold3610-snap-gene-0.25.mRNA1	rna7317	CCG037564.1	CCG044080.1
GF_10805(10 genes):	HORVU1Hr1G029520.2	Bradi2g32577.2.v3.1	LOC_Os05g11810.1	Oropetium_20150105_03218A.v1.0	rna46936	rna41441	snap_masked-scaffold3648-abinit-gene-1.21.mRNA1	rna10820	CCG026196.2	CCG036251.1
