# Supplementary material for: The genome of Cleistogenes songorica provides a blueprint for functional dissection of dimorphic flower differentiation and drought adaptability
Source: Plant Biotechnol J. 2020 Oct 28;19(3):532–47. doi: 10.1111/pbi.13483 (PMC7955882; doi:10.1111/pbi.13483)
Supplement: Supplementary file 17 — Data S2 Gene IDs of the copy number ratio between O. sativa and C. songorica = 1:3, 1:4 and 1:5. [file PBI-19-532-s005.txt]

Os_ID	Os_ID	Cs:Os
CCG030921.1	LOC_Os01g07140.1	3:1
CCG016182.1	LOC_Os01g07140.1	3:1
CCG032138.2	LOC_Os01g07140.1	3:1
CCG030908.1	LOC_Os01g07360.1	4:1
CCG023466.1	LOC_Os01g07360.1	4:1
CCG016174.5	LOC_Os01g07360.1	4:1
CCG032148.1	LOC_Os01g07360.1	4:1
CCG030901.1	LOC_Os01g07376.1	3:1
CCG023469.1	LOC_Os01g07376.1	3:1
CCG032149.2	LOC_Os01g07376.1	3:1
CCG023473.1	LOC_Os01g07400.1	3:1
CCG016171.1	LOC_Os01g07400.1	3:1
CCG032151.1	LOC_Os01g07400.1	3:1
CCG030886.2	LOC_Os01g07500.1	4:1
CCG023483.1	LOC_Os01g07500.1	4:1
CCG016169.1	LOC_Os01g07500.1	4:1
CCG032153.1	LOC_Os01g07500.1	4:1
CCG030885.1	LOC_Os01g07520.1	3:1
CCG023485.1	LOC_Os01g07520.1	3:1
CCG016168.1	LOC_Os01g07520.1	3:1
CCG030387.1	LOC_Os01g07560.1	4:1
CCG023488.1	LOC_Os01g07560.1	4:1
CCG016165.1	LOC_Os01g07560.1	4:1
CCG032156.1	LOC_Os01g07560.1	4:1
CCG030386.1	LOC_Os01g07570.1	3:1
CCG023490.1	LOC_Os01g07570.1	3:1
CCG032158.1	LOC_Os01g07570.1	3:1
CCG030385.2	LOC_Os01g07590.1	3:1
CCG023492.1	LOC_Os01g07590.1	3:1
CCG032159.1	LOC_Os01g07590.1	3:1
CCG030381.1	LOC_Os01g07620.1	3:1
CCG026046.1	LOC_Os01g07620.1	3:1
CCG032162.1	LOC_Os01g07620.1	3:1
CCG030377.1	LOC_Os01g07730.1	3:1
CCG023499.1	LOC_Os01g07730.1	3:1
CCG026049.2	LOC_Os01g07730.1	3:1
CCG030375.1	LOC_Os01g07760.1	4:1
CCG023501.1	LOC_Os01g07760.1	4:1
CCG026050.1	LOC_Os01g07760.1	4:1
CCG032165.1	LOC_Os01g07760.1	4:1
CCG023503.1	LOC_Os01g07780.1	3:1
CCG026051.1	LOC_Os01g07780.1	3:1
CCG032166.2	LOC_Os01g07780.1	3:1
CCG030370.1	LOC_Os01g07850.1	4:1
CCG004499.1	LOC_Os01g07850.1	4:1
CCG026054.1	LOC_Os01g07850.1	4:1
CCG032170.1	LOC_Os01g07850.1	4:1
CCG049498.1	LOC_Os01g07970.1	3:1
CCG004486.1	LOC_Os01g07970.1	3:1
CCG042363.1	LOC_Os01g07970.1	3:1
CCG049499.1	LOC_Os01g08020.1	3:1
CCG004485.1	LOC_Os01g08020.1	3:1
CCG026060.3	LOC_Os01g08020.1	3:1
CCG049506.1	LOC_Os01g08130.1	4:1
CCG006712.1	LOC_Os01g08130.1	4:1
CCG026064.1	LOC_Os01g08130.1	4:1
CCG042354.1	LOC_Os01g08130.1	4:1
CCG035741.1	LOC_Os01g08220.1	4:1
CCG006722.1	LOC_Os01g08220.1	4:1
CCG026065.1	LOC_Os01g08220.1	4:1
CCG042353.1	LOC_Os01g08220.1	4:1
CCG035746.1	LOC_Os01g08310.1	4:1
CCG006730.2	LOC_Os01g08310.1	4:1
CCG026067.1	LOC_Os01g08310.1	4:1
CCG042350.1	LOC_Os01g08310.1	4:1
CCG006733.1	LOC_Os01g08340.1	3:1
CCG026071.1	LOC_Os01g08340.1	3:1
CCG042347.1	LOC_Os01g08340.1	3:1
CCG035752.1	LOC_Os01g08380.1	4:1
CCG006737.1	LOC_Os01g08380.1	4:1
CCG026074.1	LOC_Os01g08380.1	4:1
CCG042343.1	LOC_Os01g08380.1	4:1
CCG035755.1	LOC_Os01g08440.1	3:1
CCG006740.1	LOC_Os01g08440.1	3:1
CCG026083.1	LOC_Os01g08440.1	3:1
CCG035758.1	LOC_Os01g08510.1	4:1
CCG006742.1	LOC_Os01g08510.1	4:1
CCG026087.2	LOC_Os01g08510.1	4:1
CCG038683.1	LOC_Os01g08510.1	4:1
CCG035759.1	LOC_Os01g08520.1	4:1
CCG006743.2	LOC_Os01g08520.1	4:1
CCG026088.1	LOC_Os01g08520.1	4:1
CCG038682.1	LOC_Os01g08520.1	4:1
CCG016428.2	LOC_Os01g08970.1	4:1
CCG006776.1	LOC_Os01g08970.1	4:1
CCG026098.1	LOC_Os01g08970.1	4:1
CCG038665.1	LOC_Os01g08970.1	4:1
CCG016417.1	LOC_Os01g09100.1	3:1
CCG006782.1	LOC_Os01g09100.1	3:1
CCG038659.1	LOC_Os01g09100.1	3:1
CCG016412.1	LOC_Os01g09200.1	4:1
CCG006786.1	LOC_Os01g09200.1	4:1
CCG026103.1	LOC_Os01g09200.1	4:1
CCG038658.1	LOC_Os01g09200.1	4:1
CCG016410.1	LOC_Os01g09246.1	3:1
CCG006789.1	LOC_Os01g09246.1	3:1
CCG026108.1	LOC_Os01g09246.1	3:1
CCG016401.1	LOC_Os01g09450.1	3:1
CCG026116.1	LOC_Os01g09450.1	3:1
CCG053035.1	LOC_Os01g09450.1	3:1
CCG016400.1	LOC_Os01g09460.1	3:1
CCG026117.1	LOC_Os01g09460.1	3:1
CCG053034.1	LOC_Os01g09460.1	3:1
CCG016399.1	LOC_Os01g09470.1	4:1
CCG045359.1	LOC_Os01g09470.1	4:1
CCG026118.1	LOC_Os01g09470.1	4:1
CCG053033.1	LOC_Os01g09470.1	4:1
CCG016397.1	LOC_Os01g09550.1	3:1
CCG045361.1	LOC_Os01g09550.1	3:1
CCG053024.1	LOC_Os01g09550.1	3:1
CCG016396.3	LOC_Os01g09570.1	4:1
CCG045363.1	LOC_Os01g09570.1	4:1
CCG026139.1	LOC_Os01g09570.1	4:1
CCG053019.1	LOC_Os01g09570.1	4:1
CCG016389.1	LOC_Os01g09620.1	3:1
CCG026143.1	LOC_Os01g09620.1	3:1
CCG053014.1	LOC_Os01g09620.1	3:1
CCG016387.1	LOC_Os01g09670.1	3:1
CCG045368.3	LOC_Os01g09670.1	3:1
CCG053008.1	LOC_Os01g09670.1	3:1
CCG016385.1	LOC_Os01g09700.1	4:1
CCG045369.1	LOC_Os01g09700.1	4:1
CCG026147.1	LOC_Os01g09700.1	4:1
CCG053007.1	LOC_Os01g09700.1	4:1
CCG016382.1	LOC_Os01g09730.1	3:1
CCG026148.2	LOC_Os01g09730.1	3:1
CCG053006.2	LOC_Os01g09730.1	3:1
CCG016375.1	LOC_Os01g09830.1	4:1
CCG045378.1	LOC_Os01g09830.1	4:1
CCG026152.1	LOC_Os01g09830.1	4:1
CCG053002.1	LOC_Os01g09830.1	4:1
CCG016371.1	LOC_Os01g09870.1	4:1
CCG045386.2	LOC_Os01g09870.1	4:1
CCG026154.1	LOC_Os01g09870.1	4:1
CCG052999.1	LOC_Os01g09870.1	4:1
CCG016370.1	LOC_Os01g09880.1	4:1
CCG045387.1	LOC_Os01g09880.1	4:1
CCG026155.1	LOC_Os01g09880.1	4:1
CCG052996.1	LOC_Os01g09880.1	4:1
CCG016367.2	LOC_Os01g09900.1	4:1
CCG045390.1	LOC_Os01g09900.1	4:1
CCG026157.1	LOC_Os01g09900.1	4:1
CCG052993.1	LOC_Os01g09900.1	4:1
CCG016365.2	LOC_Os01g10040.1	4:1
CCG023123.1	LOC_Os01g10040.1	4:1
CCG026163.1	LOC_Os01g10040.1	4:1
CCG052988.1	LOC_Os01g10040.1	4:1
CCG023135.1	LOC_Os01g10150.1	3:1
CCG026164.1	LOC_Os01g10150.1	3:1
CCG052987.1	LOC_Os01g10150.1	3:1
CCG023136.1	LOC_Os01g10180.1	3:1
CCG026166.1	LOC_Os01g10180.1	3:1
CCG052986.1	LOC_Os01g10180.1	3:1
CCG015865.1	LOC_Os01g10210.1	3:1
CCG026167.1	LOC_Os01g10210.1	3:1
CCG052984.1	LOC_Os01g10210.1	3:1
CCG015857.1	LOC_Os01g10310.1	3:1
CCG042247.1	LOC_Os01g10310.1	3:1
CCG026168.1	LOC_Os01g10310.1	3:1
CCG015844.1	LOC_Os01g10504.2	4:1
CCG028043.2	LOC_Os01g10504.2	4:1
CCG026171.1	LOC_Os01g10504.2	4:1
CCG052982.1	LOC_Os01g10504.2	4:1
CCG015839.1	LOC_Os01g10580.1	4:1
CCG028039.2	LOC_Os01g10580.1	4:1
CCG026172.1	LOC_Os01g10580.1	4:1
CCG052981.2	LOC_Os01g10580.1	4:1
CCG015835.1	LOC_Os01g10680.1	4:1
CCG028036.1	LOC_Os01g10680.1	4:1
CCG026186.1	LOC_Os01g10680.1	4:1
CCG052961.1	LOC_Os01g10680.1	4:1
CCG052779.1	LOC_Os01g10840.1	3:1
CCG028031.1	LOC_Os01g10840.1	3:1
CCG052954.1	LOC_Os01g10840.1	3:1
CCG052762.1	LOC_Os01g11150.1	3:1
CCG040702.1	LOC_Os01g11150.1	3:1
CCG036251.1	LOC_Os01g11150.1	3:1
CCG052718.1	LOC_Os01g12000.1	3:1
CCG028790.1	LOC_Os01g12000.1	3:1
CCG036261.1	LOC_Os01g12000.1	3:1
CCG052673.1	LOC_Os01g12690.1	4:1
CCG002688.1	LOC_Os01g12690.1	4:1
CCG033821.1	LOC_Os01g12690.1	4:1
CCG022704.1	LOC_Os01g12690.1	4:1
CCG052671.1	LOC_Os01g12720.1	3:1
CCG033820.1	LOC_Os01g12720.1	3:1
CCG022703.1	LOC_Os01g12720.1	3:1
CCG052660.2	LOC_Os01g12860.1	4:1
CCG002698.1	LOC_Os01g12860.1	4:1
CCG033807.1	LOC_Os01g12860.1	4:1
CCG022691.1	LOC_Os01g12860.1	4:1
CCG052656.1	LOC_Os01g12940.1	3:1
CCG002702.1	LOC_Os01g12940.1	3:1
CCG033803.2	LOC_Os01g12940.1	3:1
CCG052653.1	LOC_Os01g13000.1	4:1
CCG002703.1	LOC_Os01g13000.1	4:1
CCG033802.2	LOC_Os01g13000.1	4:1
CCG022685.1	LOC_Os01g13000.1	4:1
CCG052646.1	LOC_Os01g13120.1	3:1
CCG002708.1	LOC_Os01g13120.1	3:1
CCG036718.1	LOC_Os01g13120.1	3:1
CCG052641.2	LOC_Os01g13180.1	3:1
CCG002712.4	LOC_Os01g13180.1	3:1
CCG022669.1	LOC_Os01g13180.1	3:1
CCG052636.1	LOC_Os01g13340.1	4:1
CCG002717.1	LOC_Os01g13340.1	4:1
CCG036701.1	LOC_Os01g13340.1	4:1
CCG024360.1	LOC_Os01g13340.1	4:1
CCG052635.1	LOC_Os01g13370.1	3:1
CCG002718.1	LOC_Os01g13370.1	3:1
CCG036700.1	LOC_Os01g13370.1	3:1
CCG052630.1	LOC_Os01g13460.1	3:1
CCG036695.1	LOC_Os01g13460.1	3:1
CCG024367.1	LOC_Os01g13460.1	3:1
CCG002730.1	LOC_Os01g13560.1	3:1
CCG036751.1	LOC_Os01g13560.1	3:1
CCG024376.1	LOC_Os01g13560.1	3:1
CCG015867.2	LOC_Os01g18240.1	3:1
CCG026620.1	LOC_Os01g18240.1	3:1
CCG027390.1	LOC_Os01g18240.1	3:1
CCG048955.1	LOC_Os01g18400.1	3:1
CCG023145.1	LOC_Os01g18400.1	3:1
CCG026626.1	LOC_Os01g18400.1	3:1
CCG048954.1	LOC_Os01g18450.1	4:1
CCG023148.1	LOC_Os01g18450.1	4:1
CCG026632.2	LOC_Os01g18450.1	4:1
CCG027397.2	LOC_Os01g18450.1	4:1
CCG048951.1	LOC_Os01g18490.1	3:1
CCG023149.1	LOC_Os01g18490.1	3:1
CCG026633.1	LOC_Os01g18490.1	3:1
CCG048950.1	LOC_Os01g18584.1	4:1
CCG023152.1	LOC_Os01g18584.1	4:1
CCG026636.1	LOC_Os01g18584.1	4:1
CCG027400.1	LOC_Os01g18584.1	4:1
CCG011062.1	LOC_Os01g18670.1	4:1
CCG023159.1	LOC_Os01g18670.1	4:1
CCG026641.1	LOC_Os01g18670.1	4:1
CCG027405.1	LOC_Os01g18670.1	4:1
CCG011065.1	LOC_Os01g18810.1	4:1
CCG023162.1	LOC_Os01g18810.1	4:1
CCG026646.1	LOC_Os01g18810.1	4:1
CCG027409.1	LOC_Os01g18810.1	4:1
CCG011066.1	LOC_Os01g18840.1	4:1
CCG023163.1	LOC_Os01g18840.1	4:1
CCG006681.2	LOC_Os01g18840.1	4:1
CCG027410.1	LOC_Os01g18840.1	4:1
CCG011068.1	LOC_Os01g18860.1	3:1
CCG006680.1	LOC_Os01g18860.1	3:1
CCG027412.1	LOC_Os01g18860.1	3:1
CCG011071.1	LOC_Os01g18890.1	3:1
CCG006676.1	LOC_Os01g18890.1	3:1
CCG027414.1	LOC_Os01g18890.1	3:1
CCG011081.1	LOC_Os01g19130.1	3:1
CCG016952.1	LOC_Os01g19130.1	3:1
CCG006669.1	LOC_Os01g19130.1	3:1
CCG011105.1	LOC_Os01g19694.1	3:1
CCG016925.1	LOC_Os01g19694.1	3:1
CCG006657.1	LOC_Os01g19694.1	3:1
CCG011107.1	LOC_Os01g19760.1	3:1
CCG016923.1	LOC_Os01g19760.1	3:1
CCG015663.1	LOC_Os01g19760.1	3:1
CCG011109.1	LOC_Os01g19800.1	3:1
CCG016921.1	LOC_Os01g19800.1	3:1
CCG015661.1	LOC_Os01g19800.1	3:1
CCG011126.1	LOC_Os01g20860.1	3:1
CCG035855.1	LOC_Os01g20860.1	3:1
CCG041484.1	LOC_Os01g20860.1	3:1
CCG011130.1	LOC_Os01g20930.1	3:1
CCG035861.1	LOC_Os01g20930.1	3:1
CCG041487.1	LOC_Os01g20930.1	3:1
CCG011140.1	LOC_Os01g21250.1	3:1
CCG017410.1	LOC_Os01g21250.1	3:1
CCG041496.1	LOC_Os01g21250.1	3:1
CCG011146.1	LOC_Os01g21450.3	3:1
CCG017424.1	LOC_Os01g21450.3	3:1
CCG033183.1	LOC_Os01g21450.3	3:1
CCG018619.1	LOC_Os01g43160.1	3:1
CCG012978.1	LOC_Os01g43160.1	3:1
CCG002767.1	LOC_Os01g43160.1	3:1
CCG018630.1	LOC_Os01g43320.1	3:1
CCG045421.1	LOC_Os01g43320.1	3:1
CCG045747.1	LOC_Os01g43320.1	3:1
CCG018631.1	LOC_Os01g43330.1	4:1
CCG012969.1	LOC_Os01g43330.1	4:1
CCG045422.1	LOC_Os01g43330.1	4:1
CCG045746.1	LOC_Os01g43330.1	4:1
CCG018633.1	LOC_Os01g43350.1	4:1
CCG012966.1	LOC_Os01g43350.1	4:1
CCG045425.3	LOC_Os01g43350.1	4:1
CCG045741.1	LOC_Os01g43350.1	4:1
CCG018638.1	LOC_Os01g43420.1	3:1
CCG012960.1	LOC_Os01g43420.1	3:1
CCG045738.1	LOC_Os01g43420.1	3:1
CCG012958.1	LOC_Os01g43460.1	3:1
CCG045428.1	LOC_Os01g43460.1	3:1
CCG045737.1	LOC_Os01g43460.1	3:1
CCG040170.2	LOC_Os01g43480.1	3:1
CCG045430.1	LOC_Os01g43480.1	3:1
CCG045736.1	LOC_Os01g43480.1	3:1
CCG012953.1	LOC_Os01g43510.1	3:1
CCG045431.1	LOC_Os01g43510.1	3:1
CCG045735.1	LOC_Os01g43510.1	3:1
CCG040172.1	LOC_Os01g43530.1	3:1
CCG012951.1	LOC_Os01g43530.1	3:1
CCG045733.1	LOC_Os01g43530.1	3:1
CCG040174.1	LOC_Os01g43550.2	3:1
CCG012949.1	LOC_Os01g43550.2	3:1
CCG045434.1	LOC_Os01g43550.2	3:1
CCG041129.1	LOC_Os01g43910.1	4:1
CCG036433.1	LOC_Os01g43910.1	4:1
CCG045440.1	LOC_Os01g43910.1	4:1
CCG045730.1	LOC_Os01g43910.1	4:1
CCG041122.3	LOC_Os01g44090.1	4:1
CCG036438.1	LOC_Os01g44090.1	4:1
CCG045444.1	LOC_Os01g44090.1	4:1
CCG045727.1	LOC_Os01g44090.1	4:1
CCG041119.1	LOC_Os01g44120.1	3:1
CCG036440.1	LOC_Os01g44120.1	3:1
CCG045726.1	LOC_Os01g44120.1	3:1
CCG041117.1	LOC_Os01g44140.1	4:1
CCG036441.1	LOC_Os01g44140.1	4:1
CCG030224.1	LOC_Os01g44140.1	4:1
CCG045723.1	LOC_Os01g44140.1	4:1
CCG041114.1	LOC_Os01g44220.1	4:1
CCG036443.1	LOC_Os01g44220.1	4:1
CCG030220.1	LOC_Os01g44220.1	4:1
CCG045720.1	LOC_Os01g44220.1	4:1
CCG041108.1	LOC_Os01g44310.1	4:1
CCG036446.1	LOC_Os01g44310.1	4:1
CCG030218.1	LOC_Os01g44310.1	4:1
CCG045718.1	LOC_Os01g44310.1	4:1
CCG041104.1	LOC_Os01g44370.1	4:1
CCG036452.1	LOC_Os01g44370.1	4:1
CCG030215.1	LOC_Os01g44370.1	4:1
CCG045715.1	LOC_Os01g44370.1	4:1
CCG041099.1	LOC_Os01g44390.1	3:1
CCG036453.1	LOC_Os01g44390.1	3:1
CCG030214.1	LOC_Os01g44390.1	3:1
CCG041095.1	LOC_Os01g44950.1	3:1
CCG036457.1	LOC_Os01g44950.1	3:1
CCG030212.1	LOC_Os01g44950.1	3:1
CCG011545.1	LOC_Os01g44970.1	4:1
CCG036459.2	LOC_Os01g44970.1	4:1
CCG030208.1	LOC_Os01g44970.1	4:1
CCG045710.1	LOC_Os01g44970.1	4:1
CCG011548.3	LOC_Os01g45200.1	4:1
CCG036465.1	LOC_Os01g45200.1	4:1
CCG030207.1	LOC_Os01g45200.1	4:1
CCG045709.1	LOC_Os01g45200.1	4:1
CCG011553.1	LOC_Os01g45250.1	3:1
CCG020550.1	LOC_Os01g45250.1	3:1
CCG045708.2	LOC_Os01g45250.1	3:1
CCG011564.1	LOC_Os01g45380.1	3:1
CCG020542.2	LOC_Os01g45380.1	3:1
CCG030201.1	LOC_Os01g45380.1	3:1
CCG020537.1	LOC_Os01g45510.1	3:1
CCG030199.1	LOC_Os01g45510.1	3:1
CCG045703.1	LOC_Os01g45510.1	3:1
CCG020530.1	LOC_Os01g45620.1	3:1
CCG030196.1	LOC_Os01g45620.1	3:1
CCG045700.2	LOC_Os01g45620.1	3:1
CCG011576.1	LOC_Os01g45624.1	3:1
CCG030194.1	LOC_Os01g45624.1	3:1
CCG045698.1	LOC_Os01g45624.1	3:1
CCG011581.1	LOC_Os01g45720.1	4:1
CCG020524.1	LOC_Os01g45720.1	4:1
CCG030193.1	LOC_Os01g45720.1	4:1
CCG045695.1	LOC_Os01g45720.1	4:1
CCG011582.1	LOC_Os01g45730.1	3:1
CCG032289.1	LOC_Os01g45730.1	3:1
CCG030190.1	LOC_Os01g45730.1	3:1
CCG011590.1	LOC_Os01g45860.1	3:1
CCG032295.1	LOC_Os01g45860.1	3:1
CCG030186.1	LOC_Os01g45860.1	3:1
CCG011600.1	LOC_Os01g46070.1	4:1
CCG032310.1	LOC_Os01g46070.1	4:1
CCG030181.1	LOC_Os01g46070.1	4:1
CCG038606.1	LOC_Os01g46070.1	4:1
CCG011605.1	LOC_Os01g46240.1	3:1
CCG032315.1	LOC_Os01g46240.1	3:1
CCG030178.1	LOC_Os01g46240.1	3:1
CCG011611.1	LOC_Os01g46340.1	4:1
CCG032322.1	LOC_Os01g46340.1	4:1
CCG030177.1	LOC_Os01g46340.1	4:1
CCG038610.1	LOC_Os01g46340.1	4:1
CCG011613.1	LOC_Os01g46380.1	4:1
CCG032325.1	LOC_Os01g46380.1	4:1
CCG030176.1	LOC_Os01g46380.1	4:1
CCG038612.1	LOC_Os01g46380.1	4:1
CCG011618.1	LOC_Os01g46440.1	3:1
CCG030174.1	LOC_Os01g46440.1	3:1
CCG038614.1	LOC_Os01g46440.1	3:1
CCG011622.1	LOC_Os01g46610.1	4:1
CCG032337.1	LOC_Os01g46610.1	4:1
CCG030172.1	LOC_Os01g46610.1	4:1
CCG038617.1	LOC_Os01g46610.1	4:1
CCG011631.2	LOC_Os01g46760.1	4:1
CCG032342.2	LOC_Os01g46760.1	4:1
CCG030169.2	LOC_Os01g46760.1	4:1
CCG038620.1	LOC_Os01g46760.1	4:1
CCG011634.1	LOC_Os01g46800.1	4:1
CCG032347.1	LOC_Os01g46800.1	4:1
CCG030166.5	LOC_Os01g46800.1	4:1
CCG038626.1	LOC_Os01g46800.1	4:1
CCG013450.1	LOC_Os01g46950.1	4:1
CCG032355.2	LOC_Os01g46950.1	4:1
CCG030161.1	LOC_Os01g46950.1	4:1
CCG038631.1	LOC_Os01g46950.1	4:1
CCG013451.2	LOC_Os01g46970.1	3:1
CCG032357.2	LOC_Os01g46970.1	3:1
CCG030160.1	LOC_Os01g46970.1	3:1
CCG013471.1	LOC_Os01g47270.1	3:1
CCG030155.1	LOC_Os01g47270.1	3:1
CCG038635.1	LOC_Os01g47270.1	3:1
CCG013472.1	LOC_Os01g47280.1	4:1
CCG032370.2	LOC_Os01g47280.1	4:1
CCG030154.1	LOC_Os01g47280.1	4:1
CCG038636.1	LOC_Os01g47280.1	4:1
CCG019129.1	LOC_Os01g47330.1	4:1
CCG032371.1	LOC_Os01g47330.1	4:1
CCG030153.1	LOC_Os01g47330.1	4:1
CCG038638.1	LOC_Os01g47330.1	4:1
CCG019131.1	LOC_Os01g47340.1	4:1
CCG032373.1	LOC_Os01g47340.1	4:1
CCG030152.1	LOC_Os01g47340.1	4:1
CCG038640.1	LOC_Os01g47340.1	4:1
CCG019133.1	LOC_Os01g47360.1	4:1
CCG032375.1	LOC_Os01g47360.1	4:1
CCG030150.1	LOC_Os01g47360.1	4:1
CCG038642.1	LOC_Os01g47360.1	4:1
CCG019135.1	LOC_Os01g47370.1	4:1
CCG032379.1	LOC_Os01g47370.1	4:1
CCG030144.1	LOC_Os01g47370.1	4:1
CCG038647.1	LOC_Os01g47370.1	4:1
CCG019136.3	LOC_Os01g47410.1	3:1
CCG050238.1	LOC_Os01g47410.1	3:1
CCG038651.2	LOC_Os01g47410.1	3:1
CCG019138.1	LOC_Os01g47430.1	4:1
CCG032383.1	LOC_Os01g47430.1	4:1
CCG050240.1	LOC_Os01g47430.1	4:1
CCG038652.2	LOC_Os01g47430.1	4:1
CCG019144.1	LOC_Os01g47530.1	4:1
CCG032387.1	LOC_Os01g47530.1	4:1
CCG050246.1	LOC_Os01g47530.1	4:1
CCG046152.1	LOC_Os01g47530.1	4:1
CCG032399.1	LOC_Os01g47635.1	3:1
CCG050256.1	LOC_Os01g47635.1	3:1
CCG046141.1	LOC_Os01g47635.1	3:1
CCG019158.1	LOC_Os01g47660.1	3:1
CCG032402.1	LOC_Os01g47660.1	3:1
CCG046139.1	LOC_Os01g47660.1	3:1
CCG019167.2	LOC_Os01g47710.1	4:1
CCG032406.1	LOC_Os01g47710.1	4:1
CCG050259.2	LOC_Os01g47710.1	4:1
CCG026821.1	LOC_Os01g47710.1	4:1
CCG019168.1	LOC_Os01g47730.1	3:1
CCG032407.2	LOC_Os01g47730.1	3:1
CCG026822.1	LOC_Os01g47730.1	3:1
CCG019169.1	LOC_Os01g47740.1	4:1
CCG032408.1	LOC_Os01g47740.1	4:1
CCG050260.3	LOC_Os01g47740.1	4:1
CCG026823.1	LOC_Os01g47740.1	4:1
CCG019170.1	LOC_Os01g47750.1	4:1
CCG032410.1	LOC_Os01g47750.1	4:1
CCG050261.1	LOC_Os01g47750.1	4:1
CCG026825.1	LOC_Os01g47750.1	4:1
CCG019171.1	LOC_Os01g47760.1	4:1
CCG032412.1	LOC_Os01g47760.1	4:1
CCG050264.1	LOC_Os01g47760.1	4:1
CCG026827.1	LOC_Os01g47760.1	4:1
CCG019172.1	LOC_Os01g47780.1	4:1
CCG032413.1	LOC_Os01g47780.1	4:1
CCG050266.2	LOC_Os01g47780.1	4:1
CCG026829.1	LOC_Os01g47780.1	4:1
CCG019182.1	LOC_Os01g48060.2	4:1
CCG032425.1	LOC_Os01g48060.2	4:1
CCG050269.2	LOC_Os01g48060.2	4:1
CCG026831.1	LOC_Os01g48060.2	4:1
CCG019184.1	LOC_Os01g48130.1	3:1
CCG032427.1	LOC_Os01g48130.1	3:1
CCG026833.1	LOC_Os01g48130.1	3:1
CCG019187.2	LOC_Os01g48170.1	4:1
CCG032430.1	LOC_Os01g48170.1	4:1
CCG050272.2	LOC_Os01g48170.1	4:1
CCG026834.2	LOC_Os01g48170.1	4:1
CCG019192.1	LOC_Os01g48220.1	4:1
CCG032437.1	LOC_Os01g48220.1	4:1
CCG050275.1	LOC_Os01g48220.1	4:1
CCG026836.3	LOC_Os01g48220.1	4:1
CCG019199.1	LOC_Os01g48320.1	4:1
CCG032450.1	LOC_Os01g48320.1	4:1
CCG050281.1	LOC_Os01g48320.1	4:1
CCG026841.1	LOC_Os01g48320.1	4:1
CCG019203.2	LOC_Os01g48370.1	3:1
CCG032453.1	LOC_Os01g48370.1	3:1
CCG050282.2	LOC_Os01g48370.1	3:1
CCG019205.1	LOC_Os01g48390.1	3:1
CCG050283.1	LOC_Os01g48390.1	3:1
CCG026844.1	LOC_Os01g48390.1	3:1
CCG019206.1	LOC_Os01g48410.1	4:1
CCG032455.1	LOC_Os01g48410.1	4:1
CCG050285.1	LOC_Os01g48410.1	4:1
CCG026845.1	LOC_Os01g48410.1	4:1
CCG019209.1	LOC_Os01g48440.1	4:1
CCG032458.1	LOC_Os01g48440.1	4:1
CCG050288.1	LOC_Os01g48440.1	4:1
CCG026849.1	LOC_Os01g48440.1	4:1
CCG019215.1	LOC_Os01g48530.1	4:1
CCG032463.1	LOC_Os01g48530.1	4:1
CCG050291.1	LOC_Os01g48530.1	4:1
CCG026853.1	LOC_Os01g48530.1	4:1
CCG019216.1	LOC_Os01g48540.1	4:1
CCG032464.1	LOC_Os01g48540.1	4:1
CCG050293.1	LOC_Os01g48540.1	4:1
CCG026854.1	LOC_Os01g48540.1	4:1
CCG019219.1	LOC_Os01g48610.1	3:1
CCG032469.1	LOC_Os01g48610.1	3:1
CCG050301.1	LOC_Os01g48610.1	3:1
CCG047631.1	LOC_Os01g48740.1	3:1
CCG032478.1	LOC_Os01g48740.1	3:1
CCG026868.1	LOC_Os01g48740.1	3:1
CCG050084.1	LOC_Os01g48830.2	3:1
CCG032483.1	LOC_Os01g48830.2	3:1
CCG050303.1	LOC_Os01g48830.2	3:1
CCG050082.1	LOC_Os01g48850.1	4:1
CCG032484.1	LOC_Os01g48850.1	4:1
CCG050304.1	LOC_Os01g48850.1	4:1
CCG026870.1	LOC_Os01g48850.1	4:1
CCG050080.1	LOC_Os01g48900.1	3:1
CCG050306.1	LOC_Os01g48900.1	3:1
CCG026874.1	LOC_Os01g48900.1	3:1
CCG050076.1	LOC_Os01g48960.1	4:1
CCG032493.2	LOC_Os01g48960.1	4:1
CCG050310.1	LOC_Os01g48960.1	4:1
CCG026877.1	LOC_Os01g48960.1	4:1
CCG050066.1	LOC_Os01g49026.1	3:1
CCG050320.1	LOC_Os01g49026.1	3:1
CCG026883.2	LOC_Os01g49026.1	3:1
CCG050061.1	LOC_Os01g49190.1	4:1
CCG032506.1	LOC_Os01g49190.1	4:1
CCG050328.1	LOC_Os01g49190.1	4:1
CCG026890.1	LOC_Os01g49190.1	4:1
CCG050059.1	LOC_Os01g49210.1	4:1
CCG032509.1	LOC_Os01g49210.1	4:1
CCG050331.1	LOC_Os01g49210.1	4:1
CCG026893.1	LOC_Os01g49210.1	4:1
CCG050054.1	LOC_Os01g49280.1	4:1
CCG032510.1	LOC_Os01g49280.1	4:1
CCG050335.1	LOC_Os01g49280.1	4:1
CCG026897.1	LOC_Os01g49280.1	4:1
CCG050053.1	LOC_Os01g49290.1	3:1
CCG050336.1	LOC_Os01g49290.1	3:1
CCG026898.1	LOC_Os01g49290.1	3:1
CCG050051.3	LOC_Os01g49310.1	3:1
CCG050338.1	LOC_Os01g49310.1	3:1
CCG026900.1	LOC_Os01g49310.1	3:1
CCG050048.1	LOC_Os01g49410.1	3:1
CCG032514.1	LOC_Os01g49410.1	3:1
CCG050341.1	LOC_Os01g49410.1	3:1
CCG050046.1	LOC_Os01g49470.1	4:1
CCG032515.4	LOC_Os01g49470.1	4:1
CCG050345.1	LOC_Os01g49470.1	4:1
CCG026903.1	LOC_Os01g49470.1	4:1
CCG050043.5	LOC_Os01g49529.1	4:1
CCG032518.1	LOC_Os01g49529.1	4:1
CCG050346.1	LOC_Os01g49529.1	4:1
CCG026904.2	LOC_Os01g49529.1	4:1
CCG050029.1	LOC_Os01g49740.1	4:1
CCG032529.2	LOC_Os01g49740.1	4:1
CCG050352.1	LOC_Os01g49740.1	4:1
CCG026910.1	LOC_Os01g49740.1	4:1
CCG032532.1	LOC_Os01g49820.1	3:1
CCG050354.1	LOC_Os01g49820.1	3:1
CCG026912.1	LOC_Os01g49820.1	3:1
CCG050025.2	LOC_Os01g49830.1	4:1
CCG032533.1	LOC_Os01g49830.1	4:1
CCG050355.1	LOC_Os01g49830.1	4:1
CCG026913.1	LOC_Os01g49830.1	4:1
CCG050024.1	LOC_Os01g49890.1	4:1
CCG032534.1	LOC_Os01g49890.1	4:1
CCG050357.1	LOC_Os01g49890.1	4:1
CCG026914.1	LOC_Os01g49890.1	4:1
CCG050023.1	LOC_Os01g49900.1	4:1
CCG032536.1	LOC_Os01g49900.1	4:1
CCG015717.4	LOC_Os01g49900.1	4:1
CCG026915.1	LOC_Os01g49900.1	4:1
CCG050018.1	LOC_Os01g50010.1	4:1
CCG032543.1	LOC_Os01g50010.1	4:1
CCG015720.1	LOC_Os01g50010.1	4:1
CCG026919.2	LOC_Os01g50010.1	4:1
CCG050017.1	LOC_Os01g50030.1	3:1
CCG032544.1	LOC_Os01g50030.1	3:1
CCG015721.1	LOC_Os01g50030.1	3:1
CCG049989.1	LOC_Os01g50616.1	4:1
CCG032576.1	LOC_Os01g50616.1	4:1
CCG015726.1	LOC_Os01g50616.1	4:1
CCG026930.1	LOC_Os01g50616.1	4:1
CCG049984.1	LOC_Os01g50720.1	3:1
CCG032582.1	LOC_Os01g50720.1	3:1
CCG015728.1	LOC_Os01g50720.1	3:1
CCG049982.2	LOC_Os01g50760.1	4:1
CCG032584.1	LOC_Os01g50760.1	4:1
CCG015729.2	LOC_Os01g50760.1	4:1
CCG026933.1	LOC_Os01g50760.1	4:1
CCG049980.1	LOC_Os01g50810.1	4:1
CCG032586.1	LOC_Os01g50810.1	4:1
CCG015733.1	LOC_Os01g50810.1	4:1
CCG026935.1	LOC_Os01g50810.1	4:1
CCG049973.1	LOC_Os01g50870.1	4:1
CCG032599.1	LOC_Os01g50870.1	4:1
CCG015736.1	LOC_Os01g50870.1	4:1
CCG026938.1	LOC_Os01g50870.1	4:1
CCG049970.1	LOC_Os01g50934.1	3:1
CCG032609.2	LOC_Os01g50934.1	3:1
CCG015740.2	LOC_Os01g50934.1	3:1
CCG054066.1	LOC_Os01g51020.1	4:1
CCG032615.1	LOC_Os01g51020.1	4:1
CCG015741.1	LOC_Os01g51020.1	4:1
CCG026944.1	LOC_Os01g51020.1	4:1
CCG054063.1	LOC_Os01g51050.1	3:1
CCG032617.1	LOC_Os01g51050.1	3:1
CCG015742.1	LOC_Os01g51050.1	3:1
CCG054058.1	LOC_Os01g51140.2	3:1
CCG032623.1	LOC_Os01g51140.2	3:1
CCG015745.1	LOC_Os01g51140.2	3:1
CCG054052.1	LOC_Os01g51210.1	4:1
CCG032628.1	LOC_Os01g51210.1	4:1
CCG015747.1	LOC_Os01g51210.1	4:1
CCG026948.1	LOC_Os01g51210.1	4:1
CCG054051.1	LOC_Os01g51230.1	4:1
CCG032630.1	LOC_Os01g51230.1	4:1
CCG015748.2	LOC_Os01g51230.1	4:1
CCG026949.1	LOC_Os01g51230.1	4:1
CCG054045.1	LOC_Os01g51310.1	4:1
CCG032638.1	LOC_Os01g51310.1	4:1
CCG015749.1	LOC_Os01g51310.1	4:1
CCG026950.1	LOC_Os01g51310.1	4:1
CCG054038.1	LOC_Os01g51430.1	4:1
CCG032644.1	LOC_Os01g51430.1	4:1
CCG015756.1	LOC_Os01g51430.1	4:1
CCG026958.1	LOC_Os01g51430.1	4:1
CCG032645.3	LOC_Os01g51450.1	3:1
CCG015757.2	LOC_Os01g51450.1	3:1
CCG026959.1	LOC_Os01g51450.1	3:1
CCG054032.1	LOC_Os01g51630.1	3:1
CCG032658.2	LOC_Os01g51630.1	3:1
CCG015761.1	LOC_Os01g51630.1	3:1
CCG054027.1	LOC_Os01g51700.1	3:1
CCG015343.1	LOC_Os01g51700.1	3:1
CCG026966.1	LOC_Os01g51700.1	3:1
CCG015350.1	LOC_Os01g51840.1	3:1
CCG015767.1	LOC_Os01g51840.1	3:1
CCG026970.1	LOC_Os01g51840.1	3:1
CCG054018.2	LOC_Os01g51890.1	3:1
CCG015353.1	LOC_Os01g51890.1	3:1
CCG015771.2	LOC_Os01g51890.1	3:1
CCG054017.1	LOC_Os01g51920.1	3:1
CCG015354.1	LOC_Os01g51920.1	3:1
CCG015772.1	LOC_Os01g51920.1	3:1
CCG054001.1	LOC_Os01g52160.1	4:1
CCG015367.2	LOC_Os01g52160.1	4:1
CCG015776.2	LOC_Os01g52160.1	4:1
CCG026977.1	LOC_Os01g52160.1	4:1
CCG053996.1	LOC_Os01g52200.1	4:1
CCG015371.1	LOC_Os01g52200.1	4:1
CCG015780.1	LOC_Os01g52200.1	4:1
CCG026983.1	LOC_Os01g52200.1	4:1
CCG053992.1	LOC_Os01g52260.1	3:1
CCG015784.1	LOC_Os01g52260.1	3:1
CCG026987.1	LOC_Os01g52260.1	3:1
CCG053989.1	LOC_Os01g52390.1	4:1
CCG015380.1	LOC_Os01g52390.1	4:1
CCG015785.1	LOC_Os01g52390.1	4:1
CCG026988.1	LOC_Os01g52390.1	4:1
CCG024859.1	LOC_Os01g52650.1	3:1
CCG015789.1	LOC_Os01g52650.1	3:1
CCG026993.1	LOC_Os01g52650.1	3:1
CCG024850.1	LOC_Os01g52730.1	3:1
CCG015400.1	LOC_Os01g52730.1	3:1
CCG015792.1	LOC_Os01g52730.1	3:1
CCG024849.1	LOC_Os01g52740.1	3:1
CCG015401.1	LOC_Os01g52740.1	3:1
CCG026994.1	LOC_Os01g52740.1	3:1
CCG024842.1	LOC_Os01g52880.1	4:1
CCG015410.1	LOC_Os01g52880.1	4:1
CCG015794.1	LOC_Os01g52880.1	4:1
CCG026996.1	LOC_Os01g52880.1	4:1
CCG024838.2	LOC_Os01g52920.1	4:1
CCG015413.1	LOC_Os01g52920.1	4:1
CCG015797.1	LOC_Os01g52920.1	4:1
CCG026999.2	LOC_Os01g52920.1	4:1
CCG024829.1	LOC_Os01g53070.1	3:1
CCG015804.1	LOC_Os01g53070.1	3:1
CCG027000.2	LOC_Os01g53070.1	3:1
CCG024828.1	LOC_Os01g53079.1	3:1
CCG015805.2	LOC_Os01g53079.1	3:1
CCG027001.1	LOC_Os01g53079.1	3:1
CCG034119.1	LOC_Os01g53294.1	4:1
CCG015428.1	LOC_Os01g53294.1	4:1
CCG015811.1	LOC_Os01g53294.1	4:1
CCG027006.1	LOC_Os01g53294.1	4:1
CCG034111.1	LOC_Os01g53470.1	4:1
CCG015435.1	LOC_Os01g53470.1	4:1
CCG015815.1	LOC_Os01g53470.1	4:1
CCG027011.1	LOC_Os01g53470.1	4:1
CCG034109.2	LOC_Os01g53520.1	3:1
CCG015438.1	LOC_Os01g53520.1	3:1
CCG015817.2	LOC_Os01g53520.1	3:1
CCG015450.1	LOC_Os01g53680.1	3:1
CCG015824.1	LOC_Os01g53680.1	3:1
CCG027021.2	LOC_Os01g53680.1	3:1
CCG034101.1	LOC_Os01g53700.1	3:1
CCG015451.1	LOC_Os01g53700.1	3:1
CCG027023.4	LOC_Os01g53700.1	3:1
CCG034100.1	LOC_Os01g53710.1	4:1
CCG015452.1	LOC_Os01g53710.1	4:1
CCG015827.2	LOC_Os01g53710.1	4:1
CCG027025.1	LOC_Os01g53710.1	4:1
CCG034091.2	LOC_Os01g53880.1	3:1
CCG015461.1	LOC_Os01g53880.1	3:1
CCG027027.1	LOC_Os01g53880.1	3:1
CCG034084.1	LOC_Os01g53980.1	4:1
CCG015468.1	LOC_Os01g53980.1	4:1
CCG015829.1	LOC_Os01g53980.1	4:1
CCG027030.1	LOC_Os01g53980.1	4:1
CCG034083.1	LOC_Os01g53990.1	3:1
CCG015469.2	LOC_Os01g53990.1	3:1
CCG015830.1	LOC_Os01g53990.1	3:1
CCG034079.1	LOC_Os01g54040.1	4:1
CCG015472.3	LOC_Os01g54040.1	4:1
CCG015831.2	LOC_Os01g54040.1	4:1
CCG027033.2	LOC_Os01g54040.1	4:1
CCG034076.2	LOC_Os01g54080.1	3:1
CCG015833.1	LOC_Os01g54080.1	3:1
CCG027034.1	LOC_Os01g54080.1	3:1
CCG015477.1	LOC_Os01g54210.1	3:1
CCG021921.1	LOC_Os01g54210.1	3:1
CCG027037.1	LOC_Os01g54210.1	3:1
CCG015485.1	LOC_Os01g54340.1	3:1
CCG021909.1	LOC_Os01g54340.1	3:1
CCG027046.1	LOC_Os01g54340.1	3:1
CCG015486.1	LOC_Os01g54350.1	3:1
CCG021908.1	LOC_Os01g54350.1	3:1
CCG027047.2	LOC_Os01g54350.1	3:1
CCG015507.1	LOC_Os01g54560.1	3:1
CCG021890.1	LOC_Os01g54560.1	3:1
CCG027058.1	LOC_Os01g54560.1	3:1
CCG015516.1	LOC_Os01g54800.1	3:1
CCG021883.1	LOC_Os01g54800.1	3:1
CCG027065.1	LOC_Os01g54800.1	3:1
CCG015528.1	LOC_Os01g54930.1	3:1
CCG021881.1	LOC_Os01g54930.1	3:1
CCG027067.1	LOC_Os01g54930.1	3:1
CCG012035.1	LOC_Os01g55060.1	4:1
CCG015539.1	LOC_Os01g55060.1	4:1
CCG021874.1	LOC_Os01g55060.1	4:1
CCG035002.1	LOC_Os01g55060.1	4:1
CCG012037.1	LOC_Os01g55080.1	3:1
CCG015541.1	LOC_Os01g55080.1	3:1
CCG035001.1	LOC_Os01g55080.1	3:1
CCG012052.1	LOC_Os01g55240.1	4:1
CCG015553.1	LOC_Os01g55240.1	4:1
CCG021872.1	LOC_Os01g55240.1	4:1
CCG034999.1	LOC_Os01g55240.1	4:1
CCG012055.1	LOC_Os01g55280.1	3:1
CCG015556.1	LOC_Os01g55280.1	3:1
CCG034997.1	LOC_Os01g55280.1	3:1
CCG015561.1	LOC_Os01g55340.1	3:1
CCG021870.1	LOC_Os01g55340.1	3:1
CCG034995.1	LOC_Os01g55340.1	3:1
CCG012063.1	LOC_Os01g55410.1	4:1
CCG015566.1	LOC_Os01g55410.1	4:1
CCG021869.1	LOC_Os01g55410.1	4:1
CCG034994.1	LOC_Os01g55410.1	4:1
CCG012066.2	LOC_Os01g55430.1	3:1
CCG021868.1	LOC_Os01g55430.1	3:1
CCG034993.1	LOC_Os01g55430.1	3:1
CCG012070.1	LOC_Os01g55450.1	4:1
CCG015571.2	LOC_Os01g55450.1	4:1
CCG021866.5	LOC_Os01g55450.1	4:1
CCG034990.1	LOC_Os01g55450.1	4:1
CCG012084.2	LOC_Os01g55700.1	4:1
CCG015584.2	LOC_Os01g55700.1	4:1
CCG021861.2	LOC_Os01g55700.1	4:1
CCG034984.1	LOC_Os01g55700.1	4:1
CCG012086.1	LOC_Os01g55750.1	3:1
CCG015587.1	LOC_Os01g55750.1	3:1
CCG034983.2	LOC_Os01g55750.1	3:1
CCG015609.1	LOC_Os01g56080.1	3:1
CCG021857.1	LOC_Os01g56080.1	3:1
CCG034978.1	LOC_Os01g56080.1	3:1
CCG012105.1	LOC_Os01g56100.1	3:1
CCG021856.1	LOC_Os01g56100.1	3:1
CCG034977.1	LOC_Os01g56100.1	3:1
CCG012117.1	LOC_Os01g56230.1	4:1
CCG015619.1	LOC_Os01g56230.1	4:1
CCG021854.1	LOC_Os01g56230.1	4:1
CCG034976.3	LOC_Os01g56230.1	4:1
CCG012122.1	LOC_Os01g56300.1	3:1
CCG021850.1	LOC_Os01g56300.1	3:1
CCG034974.1	LOC_Os01g56300.1	3:1
CCG012129.1	LOC_Os01g56380.1	3:1
CCG015624.1	LOC_Os01g56380.1	3:1
CCG021841.1	LOC_Os01g56380.1	3:1
CCG012130.1	LOC_Os01g56390.1	3:1
CCG015626.1	LOC_Os01g56390.1	3:1
CCG021840.1	LOC_Os01g56390.1	3:1
CCG012134.1	LOC_Os01g56450.1	3:1
CCG015630.1	LOC_Os01g56450.1	3:1
CCG021837.1	LOC_Os01g56450.1	3:1
CCG015235.1	LOC_Os01g56680.1	3:1
CCG035375.1	LOC_Os01g56680.1	3:1
CCG021829.1	LOC_Os01g56680.1	3:1
CCG015237.1	LOC_Os01g56764.1	3:1
CCG035376.2	LOC_Os01g56764.1	3:1
CCG021827.1	LOC_Os01g56764.1	3:1
CCG015239.3	LOC_Os01g56800.2	3:1
CCG035379.2	LOC_Os01g56800.2	3:1
CCG021826.4	LOC_Os01g56800.2	3:1
CCG015303.1	LOC_Os01g58220.1	4:1
CCG035455.1	LOC_Os01g58220.1	4:1
CCG021781.1	LOC_Os01g58220.1	4:1
CCG018359.1	LOC_Os01g58220.1	4:1
CCG015310.1	LOC_Os01g58400.1	4:1
CCG035462.2	LOC_Os01g58400.1	4:1
CCG021778.1	LOC_Os01g58400.1	4:1
CCG018353.2	LOC_Os01g58400.1	4:1
CCG015311.1	LOC_Os01g58420.1	4:1
CCG035466.1	LOC_Os01g58420.1	4:1
CCG021775.1	LOC_Os01g58420.1	4:1
CCG018352.1	LOC_Os01g58420.1	4:1
CCG015320.1	LOC_Os01g58580.1	4:1
CCG035474.1	LOC_Os01g58580.1	4:1
CCG021770.1	LOC_Os01g58580.1	4:1
CCG018347.1	LOC_Os01g58580.1	4:1
CCG035475.3	LOC_Os01g58610.1	3:1
CCG021769.1	LOC_Os01g58610.1	3:1
CCG018346.2	LOC_Os01g58610.1	3:1
CCG011301.2	LOC_Os01g58730.1	4:1
CCG035490.1	LOC_Os01g58730.1	4:1
CCG021765.1	LOC_Os01g58730.1	4:1
CCG018344.1	LOC_Os01g58730.1	4:1
CCG011300.1	LOC_Os01g58740.1	4:1
CCG035491.1	LOC_Os01g58740.1	4:1
CCG021764.1	LOC_Os01g58740.1	4:1
CCG018343.1	LOC_Os01g58740.1	4:1
CCG011298.1	LOC_Os01g58760.1	3:1
CCG021758.1	LOC_Os01g58760.1	3:1
CCG018340.1	LOC_Os01g58760.1	3:1
CCG011294.1	LOC_Os01g58850.1	4:1
CCG035495.1	LOC_Os01g58850.1	4:1
CCG021755.1	LOC_Os01g58850.1	4:1
CCG018336.2	LOC_Os01g58850.1	4:1
CCG035497.1	LOC_Os01g58870.1	3:1
CCG021754.1	LOC_Os01g58870.1	3:1
CCG018335.1	LOC_Os01g58870.1	3:1
CCG011290.1	LOC_Os01g58890.1	3:1
CCG021753.1	LOC_Os01g58890.1	3:1
CCG018334.1	LOC_Os01g58890.1	3:1
CCG011272.1	LOC_Os01g59200.1	3:1
CCG033662.1	LOC_Os01g59200.1	3:1
CCG048937.1	LOC_Os01g59200.1	3:1
CCG011271.1	LOC_Os01g59320.1	3:1
CCG033661.1	LOC_Os01g59320.1	3:1
CCG048936.1	LOC_Os01g59320.1	3:1
CCG011269.1	LOC_Os01g59340.1	3:1
CCG033659.1	LOC_Os01g59340.1	3:1
CCG048934.1	LOC_Os01g59340.1	3:1
CCG033657.1	LOC_Os01g59360.1	4:1
CCG021734.1	LOC_Os01g59360.1	4:1
CCG018323.1	LOC_Os01g59360.1	4:1
CCG048932.1	LOC_Os01g59360.1	4:1
CCG033656.1	LOC_Os01g59410.1	4:1
CCG021733.1	LOC_Os01g59410.1	4:1
CCG018322.1	LOC_Os01g59410.1	4:1
CCG048931.1	LOC_Os01g59410.1	4:1
CCG011265.1	LOC_Os01g59620.1	4:1
CCG033647.1	LOC_Os01g59620.1	4:1
CCG021726.1	LOC_Os01g59620.1	4:1
CCG018317.1	LOC_Os01g59620.1	4:1
CCG026285.1	LOC_Os01g59670.1	4:1
CCG033643.1	LOC_Os01g59670.1	4:1
CCG021725.1	LOC_Os01g59670.1	4:1
CCG018316.1	LOC_Os01g59670.1	4:1
CCG026283.1	LOC_Os01g59690.1	4:1
CCG033641.1	LOC_Os01g59690.1	4:1
CCG021724.1	LOC_Os01g59690.1	4:1
CCG018315.1	LOC_Os01g59690.1	4:1
CCG026280.1	LOC_Os01g59760.1	4:1
CCG033636.1	LOC_Os01g59760.1	4:1
CCG021718.2	LOC_Os01g59760.1	4:1
CCG016077.1	LOC_Os01g59760.1	4:1
CCG033633.1	LOC_Os01g59790.1	3:1
CCG021717.2	LOC_Os01g59790.1	3:1
CCG016076.1	LOC_Os01g59790.1	3:1
CCG026272.1	LOC_Os01g59870.1	3:1
CCG033628.1	LOC_Os01g59870.1	3:1
CCG021716.1	LOC_Os01g59870.1	3:1
CCG026266.1	LOC_Os01g59970.1	3:1
CCG021711.1	LOC_Os01g59970.1	3:1
CCG016070.1	LOC_Os01g59970.1	3:1
CCG026259.1	LOC_Os01g60140.1	3:1
CCG033610.1	LOC_Os01g60140.1	3:1
CCG021704.1	LOC_Os01g60140.1	3:1
CCG033607.1	LOC_Os01g60200.1	3:1
CCG021700.1	LOC_Os01g60200.1	3:1
CCG016057.1	LOC_Os01g60200.1	3:1
CCG026247.1	LOC_Os01g60280.1	3:1
CCG021690.1	LOC_Os01g60280.1	3:1
CCG016049.1	LOC_Os01g60280.1	3:1
CCG026243.1	LOC_Os01g60330.1	4:1
CCG044700.2	LOC_Os01g60330.1	4:1
CCG021687.1	LOC_Os01g60330.1	4:1
CCG016045.1	LOC_Os01g60330.1	4:1
CCG026240.1	LOC_Os01g60420.1	4:1
CCG044698.1	LOC_Os01g60420.1	4:1
CCG021684.1	LOC_Os01g60420.1	4:1
CCG016042.1	LOC_Os01g60420.1	4:1
CCG026229.1	LOC_Os01g60640.1	4:1
CCG044690.1	LOC_Os01g60640.1	4:1
CCG021680.1	LOC_Os01g60640.1	4:1
CCG002624.1	LOC_Os01g60640.1	4:1
CCG026226.1	LOC_Os01g60670.1	4:1
CCG044686.2	LOC_Os01g60670.1	4:1
CCG021676.1	LOC_Os01g60670.1	4:1
CCG002620.1	LOC_Os01g60670.1	4:1
CCG026224.1	LOC_Os01g60770.1	3:1
CCG021671.1	LOC_Os01g60770.1	3:1
CCG002616.2	LOC_Os01g60770.1	3:1
CCG024070.1	LOC_Os01g60810.1	4:1
CCG000046.1	LOC_Os01g60810.1	4:1
CCG021669.1	LOC_Os01g60810.1	4:1
CCG002615.1	LOC_Os01g60810.1	4:1
CCG024066.1	LOC_Os01g60860.1	4:1
CCG000049.1	LOC_Os01g60860.1	4:1
CCG021666.1	LOC_Os01g60860.1	4:1
CCG002613.1	LOC_Os01g60860.1	4:1
CCG024065.1	LOC_Os01g60900.1	3:1
CCG000051.1	LOC_Os01g60900.1	3:1
CCG021665.2	LOC_Os01g60900.1	3:1
CCG024064.1	LOC_Os01g60910.1	4:1
CCG000052.2	LOC_Os01g60910.1	4:1
CCG021664.1	LOC_Os01g60910.1	4:1
CCG002612.1	LOC_Os01g60910.1	4:1
CCG024061.1	LOC_Os01g60940.1	4:1
CCG000054.1	LOC_Os01g60940.1	4:1
CCG021659.1	LOC_Os01g60940.1	4:1
CCG002608.1	LOC_Os01g60940.1	4:1
CCG024059.1	LOC_Os01g61010.1	4:1
CCG000056.1	LOC_Os01g61010.1	4:1
CCG021658.1	LOC_Os01g61010.1	4:1
CCG002607.1	LOC_Os01g61010.1	4:1
CCG024056.1	LOC_Os01g61030.1	4:1
CCG000059.1	LOC_Os01g61030.1	4:1
CCG021657.1	LOC_Os01g61030.1	4:1
CCG002606.2	LOC_Os01g61030.1	4:1
CCG024051.1	LOC_Os01g61080.1	4:1
CCG000065.1	LOC_Os01g61080.1	4:1
CCG021655.1	LOC_Os01g61080.1	4:1
CCG002604.1	LOC_Os01g61080.1	4:1
CCG024049.1	LOC_Os01g61120.1	4:1
CCG000069.1	LOC_Os01g61120.1	4:1
CCG021653.2	LOC_Os01g61120.1	4:1
CCG002601.1	LOC_Os01g61120.1	4:1
CCG024047.1	LOC_Os01g61170.1	4:1
CCG000071.1	LOC_Os01g61170.1	4:1
CCG021651.1	LOC_Os01g61170.1	4:1
CCG002600.1	LOC_Os01g61170.1	4:1
CCG024046.1	LOC_Os01g61180.1	4:1
CCG000072.1	LOC_Os01g61180.1	4:1
CCG021650.2	LOC_Os01g61180.1	4:1
CCG002599.1	LOC_Os01g61180.1	4:1
CCG024043.1	LOC_Os01g61210.1	3:1
CCG021648.1	LOC_Os01g61210.1	3:1
CCG002597.1	LOC_Os01g61210.1	3:1
CCG024038.1	LOC_Os01g61250.1	4:1
CCG000077.1	LOC_Os01g61250.1	4:1
CCG021645.2	LOC_Os01g61250.1	4:1
CCG002593.4	LOC_Os01g61250.1	4:1
CCG020379.1	LOC_Os01g61350.1	3:1
CCG000081.1	LOC_Os01g61350.1	3:1
CCG021643.2	LOC_Os01g61350.1	3:1
CCG020385.1	LOC_Os01g61420.1	4:1
CCG000090.1	LOC_Os01g61420.1	4:1
CCG021639.1	LOC_Os01g61420.1	4:1
CCG002588.1	LOC_Os01g61420.1	4:1
CCG020389.1	LOC_Os01g61470.1	4:1
CCG000094.1	LOC_Os01g61470.1	4:1
CCG021636.1	LOC_Os01g61470.1	4:1
CCG002586.1	LOC_Os01g61470.1	4:1
CCG020392.1	LOC_Os01g61510.1	3:1
CCG021632.1	LOC_Os01g61510.1	3:1
CCG002584.2	LOC_Os01g61510.1	3:1
CCG020394.1	LOC_Os01g61580.3	3:1
CCG000099.2	LOC_Os01g61580.3	3:1
CCG002579.1	LOC_Os01g61580.3	3:1
CCG020397.2	LOC_Os01g61620.1	3:1
CCG000102.1	LOC_Os01g61620.1	3:1
CCG002577.1	LOC_Os01g61620.1	3:1
CCG020399.1	LOC_Os01g61640.1	4:1
CCG000104.1	LOC_Os01g61640.1	4:1
CCG021622.2	LOC_Os01g61640.1	4:1
CCG002576.1	LOC_Os01g61640.1	4:1
CCG020401.1	LOC_Os01g61680.1	3:1
CCG000106.1	LOC_Os01g61680.1	3:1
CCG002575.1	LOC_Os01g61680.1	3:1
CCG020408.1	LOC_Os01g61810.2	3:1
CCG000113.1	LOC_Os01g61810.2	3:1
CCG036691.1	LOC_Os01g61810.2	3:1
CCG020409.2	LOC_Os01g61814.1	3:1
CCG036688.1	LOC_Os01g61814.1	3:1
CCG002563.1	LOC_Os01g61814.1	3:1
CCG020414.1	LOC_Os01g61860.1	3:1
CCG000117.1	LOC_Os01g61860.1	3:1
CCG021628.1	LOC_Os01g61860.1	3:1
CCG020417.2	LOC_Os01g61900.1	3:1
CCG000124.1	LOC_Os01g61900.1	3:1
CCG021625.1	LOC_Os01g61900.1	3:1
CCG020422.1	LOC_Os01g61960.1	3:1
CCG000129.1	LOC_Os01g61960.1	3:1
CCG002552.1	LOC_Os01g61960.1	3:1
CCG020423.1	LOC_Os01g61980.1	3:1
CCG000130.1	LOC_Os01g61980.1	3:1
CCG002550.1	LOC_Os01g61980.1	3:1
CCG020431.1	LOC_Os01g62060.1	3:1
CCG000138.1	LOC_Os01g62060.1	3:1
CCG002549.1	LOC_Os01g62060.1	3:1
CCG020432.1	LOC_Os01g62070.2	3:1
CCG000139.1	LOC_Os01g62070.2	3:1
CCG002548.1	LOC_Os01g62070.2	3:1
CCG020434.1	LOC_Os01g62110.1	3:1
CCG000142.1	LOC_Os01g62110.1	3:1
CCG002546.1	LOC_Os01g62110.1	3:1
CCG020437.1	LOC_Os01g62130.1	3:1
CCG000145.1	LOC_Os01g62130.1	3:1
CCG021615.1	LOC_Os01g62130.1	3:1
CCG020446.2	LOC_Os01g62350.1	3:1
CCG000159.1	LOC_Os01g62350.1	3:1
CCG002533.2	LOC_Os01g62350.1	3:1
CCG020449.1	LOC_Os01g62380.2	3:1
CCG000162.1	LOC_Os01g62380.2	3:1
CCG002532.1	LOC_Os01g62380.2	3:1
CCG020452.1	LOC_Os01g62410.1	4:1
CCG000165.2	LOC_Os01g62410.1	4:1
CCG036683.1	LOC_Os01g62410.1	4:1
CCG002527.1	LOC_Os01g62410.1	4:1
CCG020459.1	LOC_Os01g62500.1	4:1
CCG000172.1	LOC_Os01g62500.1	4:1
CCG036674.1	LOC_Os01g62500.1	4:1
CCG002521.1	LOC_Os01g62500.1	4:1
CCG020464.2	LOC_Os01g62620.1	4:1
CCG000178.1	LOC_Os01g62620.1	4:1
CCG036671.1	LOC_Os01g62620.1	4:1
CCG002517.1	LOC_Os01g62620.1	4:1
CCG020471.1	LOC_Os01g62760.1	4:1
CCG000187.1	LOC_Os01g62760.1	4:1
CCG036668.1	LOC_Os01g62760.1	4:1
CCG002514.1	LOC_Os01g62760.1	4:1
CCG020479.1	LOC_Os01g62830.1	3:1
CCG000192.1	LOC_Os01g62830.1	3:1
CCG002510.1	LOC_Os01g62830.1	3:1
CCG020481.2	LOC_Os01g62850.1	4:1
CCG000195.1	LOC_Os01g62850.1	4:1
CCG036667.1	LOC_Os01g62850.1	4:1
CCG002509.1	LOC_Os01g62850.1	4:1
CCG000197.1	LOC_Os01g62860.1	3:1
CCG036664.1	LOC_Os01g62860.1	3:1
CCG002507.2	LOC_Os01g62860.1	3:1
CCG035829.1	LOC_Os01g62890.1	3:1
CCG036655.1	LOC_Os01g62890.1	3:1
CCG002502.2	LOC_Os01g62890.1	3:1
CCG035828.2	LOC_Os01g62900.1	4:1
CCG000198.1	LOC_Os01g62900.1	4:1
CCG036654.1	LOC_Os01g62900.1	4:1
CCG002501.1	LOC_Os01g62900.1	4:1
CCG035827.1	LOC_Os01g62920.1	4:1
CCG000201.1	LOC_Os01g62920.1	4:1
CCG036649.1	LOC_Os01g62920.1	4:1
CCG002497.1	LOC_Os01g62920.1	4:1
CCG035825.1	LOC_Os01g62970.2	3:1
CCG036648.1	LOC_Os01g62970.2	3:1
CCG002496.2	LOC_Os01g62970.2	3:1
CCG035823.2	LOC_Os01g62990.1	4:1
CCG000202.1	LOC_Os01g62990.1	4:1
CCG036647.1	LOC_Os01g62990.1	4:1
CCG002495.1	LOC_Os01g62990.1	4:1
CCG035822.1	LOC_Os01g63010.1	3:1
CCG000204.1	LOC_Os01g63010.1	3:1
CCG002490.1	LOC_Os01g63010.1	3:1
CCG035820.1	LOC_Os01g63050.1	4:1
CCG000206.2	LOC_Os01g63050.1	4:1
CCG045915.1	LOC_Os01g63050.1	4:1
CCG002487.1	LOC_Os01g63050.1	4:1
CCG035819.1	LOC_Os01g63060.1	3:1
CCG045916.2	LOC_Os01g63060.1	3:1
CCG002485.1	LOC_Os01g63060.1	3:1
CCG035811.1	LOC_Os01g63230.1	4:1
CCG000214.1	LOC_Os01g63230.1	4:1
CCG045921.1	LOC_Os01g63230.1	4:1
CCG002482.1	LOC_Os01g63230.1	4:1
CCG035804.1	LOC_Os01g63290.1	4:1
CCG000218.1	LOC_Os01g63290.1	4:1
CCG045922.4	LOC_Os01g63290.1	4:1
CCG002480.1	LOC_Os01g63290.1	4:1
CCG035801.1	LOC_Os01g63310.1	4:1
CCG000222.1	LOC_Os01g63310.1	4:1
CCG045923.1	LOC_Os01g63310.1	4:1
CCG002479.1	LOC_Os01g63310.1	4:1
CCG035798.1	LOC_Os01g63420.1	3:1
CCG000226.1	LOC_Os01g63420.1	3:1
CCG045927.1	LOC_Os01g63420.1	3:1
CCG035796.1	LOC_Os01g63460.1	3:1
CCG000227.1	LOC_Os01g63460.1	3:1
CCG002478.1	LOC_Os01g63460.1	3:1
CCG035791.1	LOC_Os01g63480.1	3:1
CCG000229.1	LOC_Os01g63480.1	3:1
CCG045928.1	LOC_Os01g63480.1	3:1
CCG039095.1	LOC_Os01g63620.1	4:1
CCG000235.3	LOC_Os01g63620.1	4:1
CCG045929.1	LOC_Os01g63620.1	4:1
CCG002470.1	LOC_Os01g63620.1	4:1
CCG000240.2	LOC_Os01g63770.1	3:1
CCG045931.1	LOC_Os01g63770.1	3:1
CCG002468.1	LOC_Os01g63770.1	3:1
CCG039088.1	LOC_Os01g63800.1	4:1
CCG000245.1	LOC_Os01g63800.1	4:1
CCG045932.1	LOC_Os01g63800.1	4:1
CCG023700.1	LOC_Os01g63800.1	4:1
CCG039087.2	LOC_Os01g63810.1	3:1
CCG045933.1	LOC_Os01g63810.1	3:1
CCG023702.1	LOC_Os01g63810.1	3:1
CCG039082.1	LOC_Os01g63880.1	4:1
CCG000252.2	LOC_Os01g63880.1	4:1
CCG045937.1	LOC_Os01g63880.1	4:1
CCG023706.1	LOC_Os01g63880.1	4:1
CCG039076.1	LOC_Os01g63930.1	4:1
CCG000254.1	LOC_Os01g63930.1	4:1
CCG045939.1	LOC_Os01g63930.1	4:1
CCG023707.1	LOC_Os01g63930.1	4:1
CCG039073.1	LOC_Os01g63980.1	3:1
CCG000259.1	LOC_Os01g63980.1	3:1
CCG023711.1	LOC_Os01g63980.1	3:1
CCG039069.1	LOC_Os01g64020.1	3:1
CCG000263.1	LOC_Os01g64020.1	3:1
CCG023712.1	LOC_Os01g64020.1	3:1
CCG000268.1	LOC_Os01g64120.1	3:1
CCG045943.1	LOC_Os01g64120.1	3:1
CCG023714.1	LOC_Os01g64120.1	3:1
CCG039064.2	LOC_Os01g64170.1	4:1
CCG000269.3	LOC_Os01g64170.1	4:1
CCG045944.1	LOC_Os01g64170.1	4:1
CCG023715.1	LOC_Os01g64170.1	4:1
CCG039057.1	LOC_Os01g64310.1	3:1
CCG000277.1	LOC_Os01g64310.1	3:1
CCG045948.1	LOC_Os01g64310.1	3:1
CCG009887.1	LOC_Os01g64360.1	3:1
CCG000469.2	LOC_Os01g64360.1	3:1
CCG045949.1	LOC_Os01g64360.1	3:1
CCG009876.1	LOC_Os01g64590.1	3:1
CCG000458.1	LOC_Os01g64590.1	3:1
CCG045958.1	LOC_Os01g64590.1	3:1
CCG009874.1	LOC_Os01g64630.1	3:1
CCG000457.1	LOC_Os01g64630.1	3:1
CCG045965.1	LOC_Os01g64630.1	3:1
CCG009872.1	LOC_Os01g64660.1	4:1
CCG000455.1	LOC_Os01g64660.1	4:1
CCG045967.2	LOC_Os01g64660.1	4:1
CCG049795.3	LOC_Os01g64660.1	4:1
CCG009871.2	LOC_Os01g64670.1	4:1
CCG000454.1	LOC_Os01g64670.1	4:1
CCG045968.1	LOC_Os01g64670.1	4:1
CCG049793.1	LOC_Os01g64670.1	4:1
CCG009869.1	LOC_Os01g64690.1	4:1
CCG000452.1	LOC_Os01g64690.1	4:1
CCG045969.1	LOC_Os01g64690.1	4:1
CCG049792.1	LOC_Os01g64690.1	4:1
CCG009868.1	LOC_Os01g64700.2	3:1
CCG000451.1	LOC_Os01g64700.2	3:1
CCG045971.1	LOC_Os01g64700.2	3:1
CCG009866.1	LOC_Os01g64730.1	4:1
CCG000449.1	LOC_Os01g64730.1	4:1
CCG045973.1	LOC_Os01g64730.1	4:1
CCG049786.1	LOC_Os01g64730.1	4:1
CCG009864.2	LOC_Os01g64780.1	4:1
CCG000447.1	LOC_Os01g64780.1	4:1
CCG045979.1	LOC_Os01g64780.1	4:1
CCG049782.2	LOC_Os01g64780.1	4:1
CCG009863.1	LOC_Os01g64790.1	3:1
CCG000446.1	LOC_Os01g64790.1	3:1
CCG049781.1	LOC_Os01g64790.1	3:1
CCG009854.2	LOC_Os01g64970.1	3:1
CCG000437.1	LOC_Os01g64970.1	3:1
CCG049765.2	LOC_Os01g64970.1	3:1
CCG009851.2	LOC_Os01g65070.1	4:1
CCG000432.1	LOC_Os01g65070.1	4:1
CCG045999.1	LOC_Os01g65070.1	4:1
CCG049764.1	LOC_Os01g65070.1	4:1
CCG000430.1	LOC_Os01g65094.1	3:1
CCG046002.1	LOC_Os01g65094.1	3:1
CCG049760.2	LOC_Os01g65094.1	3:1
CCG023015.1	LOC_Os01g65260.1	3:1
CCG000422.1	LOC_Os01g65260.1	3:1
CCG046004.1	LOC_Os01g65260.1	3:1
CCG023017.2	LOC_Os01g65330.1	3:1
CCG046006.3	LOC_Os01g65330.1	3:1
CCG049756.1	LOC_Os01g65330.1	3:1
CCG000420.3	LOC_Os01g65350.1	3:1
CCG046007.1	LOC_Os01g65350.1	3:1
CCG049755.1	LOC_Os01g65350.1	3:1
CCG023018.1	LOC_Os01g65380.1	3:1
CCG000412.1	LOC_Os01g65380.1	3:1
CCG046011.1	LOC_Os01g65380.1	3:1
CCG023025.1	LOC_Os01g65440.1	3:1
CCG046013.2	LOC_Os01g65440.1	3:1
CCG049752.1	LOC_Os01g65440.1	3:1
CCG023029.1	LOC_Os01g65480.1	3:1
CCG000404.1	LOC_Os01g65480.1	3:1
CCG045563.1	LOC_Os01g65480.1	3:1
CCG000401.1	LOC_Os01g65530.1	3:1
CCG045566.1	LOC_Os01g65530.1	3:1
CCG049750.4	LOC_Os01g65530.1	3:1
CCG023037.1	LOC_Os01g65630.1	4:1
CCG000396.1	LOC_Os01g65630.1	4:1
CCG045571.1	LOC_Os01g65630.1	4:1
CCG049746.1	LOC_Os01g65630.1	4:1
CCG046862.1	LOC_Os01g65780.1	3:1
CCG045573.1	LOC_Os01g65780.1	3:1
CCG049744.1	LOC_Os01g65780.1	3:1
CCG023047.1	LOC_Os01g65800.1	3:1
CCG045574.1	LOC_Os01g65800.1	3:1
CCG049743.1	LOC_Os01g65800.1	3:1
CCG023051.1	LOC_Os01g65880.1	4:1
CCG046856.1	LOC_Os01g65880.1	4:1
CCG045576.1	LOC_Os01g65880.1	4:1
CCG049739.1	LOC_Os01g65880.1	4:1
CCG023054.1	LOC_Os01g65920.1	4:1
CCG046853.1	LOC_Os01g65920.1	4:1
CCG045577.1	LOC_Os01g65920.1	4:1
CCG049737.1	LOC_Os01g65920.1	4:1
CCG046851.1	LOC_Os01g65986.1	3:1
CCG045580.1	LOC_Os01g65986.1	3:1
CCG049735.1	LOC_Os01g65986.1	3:1
CCG023061.1	LOC_Os01g66020.1	3:1
CCG045583.2	LOC_Os01g66020.1	3:1
CCG049731.1	LOC_Os01g66020.1	3:1
CCG023068.1	LOC_Os01g66120.1	4:1
CCG046846.3	LOC_Os01g66120.1	4:1
CCG009022.1	LOC_Os01g66120.1	4:1
CCG049726.1	LOC_Os01g66120.1	4:1
CCG046844.1	LOC_Os01g66140.1	3:1
CCG009024.2	LOC_Os01g66140.1	3:1
CCG049723.1	LOC_Os01g66140.1	3:1
CCG023077.1	LOC_Os01g66200.1	4:1
CCG046840.1	LOC_Os01g66200.1	4:1
CCG009027.2	LOC_Os01g66200.1	4:1
CCG049721.1	LOC_Os01g66200.1	4:1
CCG023079.1	LOC_Os01g66270.1	3:1
CCG009031.1	LOC_Os01g66270.1	3:1
CCG049720.1	LOC_Os01g66270.1	3:1
CCG023080.1	LOC_Os01g66280.1	4:1
CCG046838.1	LOC_Os01g66280.1	4:1
CCG009032.1	LOC_Os01g66280.1	4:1
CCG049718.1	LOC_Os01g66280.1	4:1
CCG023082.1	LOC_Os01g66300.1	4:1
CCG046836.1	LOC_Os01g66300.1	4:1
CCG009035.1	LOC_Os01g66300.1	4:1
CCG049715.1	LOC_Os01g66300.1	4:1
CCG023085.2	LOC_Os01g66350.1	3:1
CCG009036.1	LOC_Os01g66350.1	3:1
CCG049712.2	LOC_Os01g66350.1	3:1
CCG023088.1	LOC_Os01g66420.1	3:1
CCG009037.1	LOC_Os01g66420.1	3:1
CCG049711.1	LOC_Os01g66420.1	3:1
CCG023090.1	LOC_Os01g66490.1	4:1
CCG046830.1	LOC_Os01g66490.1	4:1
CCG009039.1	LOC_Os01g66490.1	4:1
CCG049709.1	LOC_Os01g66490.1	4:1
CCG023091.2	LOC_Os01g66510.1	3:1
CCG009041.1	LOC_Os01g66510.1	3:1
CCG049705.1	LOC_Os01g66510.1	3:1
CCG002465.1	LOC_Os01g66590.1	3:1
CCG046823.1	LOC_Os01g66590.1	3:1
CCG049696.1	LOC_Os01g66590.1	3:1
CCG002461.1	LOC_Os01g66700.1	4:1
CCG046819.1	LOC_Os01g66700.1	4:1
CCG009047.1	LOC_Os01g66700.1	4:1
CCG049694.1	LOC_Os01g66700.1	4:1
CCG002208.1	LOC_Os01g70980.1	3:1
CCG013681.1	LOC_Os01g70980.1	3:1
CCG001086.1	LOC_Os01g70980.1	3:1
CCG002206.1	LOC_Os01g71010.1	3:1
CCG013683.1	LOC_Os01g71010.1	3:1
CCG001088.1	LOC_Os01g71010.1	3:1
CCG002203.1	LOC_Os01g71040.1	3:1
CCG013684.2	LOC_Os01g71040.1	3:1
CCG001095.1	LOC_Os01g71040.1	3:1
CCG002188.1	LOC_Os01g71200.1	3:1
CCG013694.1	LOC_Os01g71200.1	3:1
CCG001105.1	LOC_Os01g71200.1	3:1
CCG002186.2	LOC_Os01g71220.1	3:1
CCG013696.1	LOC_Os01g71220.1	3:1
CCG001106.1	LOC_Os01g71220.1	3:1
CCG042627.1	LOC_Os01g71474.1	3:1
CCG045251.1	LOC_Os01g71474.1	3:1
CCG036194.1	LOC_Os01g71474.1	3:1
CCG007265.1	LOC_Os02g02850.1	3:1
CCG030822.1	LOC_Os02g02850.1	3:1
CCG033464.1	LOC_Os02g02850.1	3:1
CCG007264.1	LOC_Os02g02860.1	3:1
CCG030823.1	LOC_Os02g02860.1	3:1
CCG033463.1	LOC_Os02g02860.1	3:1
CCG007171.1	LOC_Os02g04230.1	3:1
CCG009911.1	LOC_Os02g04230.1	3:1
CCG033373.1	LOC_Os02g04230.1	3:1
CCG036982.1	LOC_Os02g04325.1	3:1
CCG009916.1	LOC_Os02g04325.1	3:1
CCG033365.1	LOC_Os02g04325.1	3:1
CCG036984.1	LOC_Os02g04450.1	3:1
CCG009918.1	LOC_Os02g04450.1	3:1
CCG033361.2	LOC_Os02g04450.1	3:1
CCG007159.2	LOC_Os02g04490.1	4:1
CCG036986.3	LOC_Os02g04490.1	4:1
CCG009921.1	LOC_Os02g04490.1	4:1
CCG033358.1	LOC_Os02g04490.1	4:1
CCG007153.1	LOC_Os02g04640.1	3:1
CCG036991.1	LOC_Os02g04640.1	3:1
CCG009925.1	LOC_Os02g04640.1	3:1
CCG007150.1	LOC_Os02g04680.1	4:1
CCG036993.2	LOC_Os02g04680.1	4:1
CCG009927.1	LOC_Os02g04680.1	4:1
CCG033352.1	LOC_Os02g04680.1	4:1
CCG036996.1	LOC_Os02g04800.1	3:1
CCG009930.1	LOC_Os02g04800.1	3:1
CCG033347.2	LOC_Os02g04800.1	3:1
CCG007143.1	LOC_Os02g04810.1	4:1
CCG036997.2	LOC_Os02g04810.1	4:1
CCG009931.2	LOC_Os02g04810.1	4:1
CCG033346.1	LOC_Os02g04810.1	4:1
CCG007142.1	LOC_Os02g04840.1	3:1
CCG036998.1	LOC_Os02g04840.1	3:1
CCG033345.1	LOC_Os02g04840.1	3:1
CCG037002.1	LOC_Os02g05040.1	3:1
CCG009934.1	LOC_Os02g05040.1	3:1
CCG021351.1	LOC_Os02g05040.1	3:1
CCG007139.1	LOC_Os02g05060.1	4:1
CCG037004.1	LOC_Os02g05060.1	4:1
CCG009937.1	LOC_Os02g05060.1	4:1
CCG021352.1	LOC_Os02g05060.1	4:1
CCG007133.2	LOC_Os02g05340.1	4:1
CCG037018.2	LOC_Os02g05340.1	4:1
CCG009949.2	LOC_Os02g05340.1	4:1
CCG021371.1	LOC_Os02g05340.1	4:1
CCG007131.2	LOC_Os02g05470.1	3:1
CCG009952.1	LOC_Os02g05470.1	3:1
CCG021367.1	LOC_Os02g05470.1	3:1
CCG007126.1	LOC_Os02g05620.1	4:1
CCG037029.1	LOC_Os02g05620.1	4:1
CCG009960.1	LOC_Os02g05620.1	4:1
CCG021361.1	LOC_Os02g05620.1	4:1
CCG007123.1	LOC_Os02g05640.1	4:1
CCG037033.1	LOC_Os02g05640.1	4:1
CCG009965.1	LOC_Os02g05640.1	4:1
CCG021358.1	LOC_Os02g05640.1	4:1
CCG007120.1	LOC_Os02g05670.1	3:1
CCG037045.1	LOC_Os02g05670.1	3:1
CCG009976.1	LOC_Os02g05670.1	3:1
CCG007117.1	LOC_Os02g05700.1	4:1
CCG037058.2	LOC_Os02g05700.1	4:1
CCG009990.1	LOC_Os02g05700.1	4:1
CCG021373.1	LOC_Os02g05700.1	4:1
CCG037062.1	LOC_Os02g05710.1	3:1
CCG009992.1	LOC_Os02g05710.1	3:1
CCG021374.1	LOC_Os02g05710.1	3:1
CCG007105.1	LOC_Os02g05900.1	4:1
CCG037073.1	LOC_Os02g05900.1	4:1
CCG010000.2	LOC_Os02g05900.1	4:1
CCG021387.1	LOC_Os02g05900.1	4:1
CCG037074.1	LOC_Os02g05910.1	3:1
CCG010002.1	LOC_Os02g05910.1	3:1
CCG021388.1	LOC_Os02g05910.1	3:1
CCG007095.1	LOC_Os02g06330.1	3:1
CCG037078.1	LOC_Os02g06330.1	3:1
CCG021396.1	LOC_Os02g06330.1	3:1
CCG007094.1	LOC_Os02g06340.1	3:1
CCG037087.2	LOC_Os02g06340.1	3:1
CCG021397.1	LOC_Os02g06340.1	3:1
CCG007093.1	LOC_Os02g06350.1	3:1
CCG037088.2	LOC_Os02g06350.1	3:1
CCG021398.1	LOC_Os02g06350.1	3:1
CCG007091.4	LOC_Os02g06380.1	3:1
CCG037090.1	LOC_Os02g06380.1	3:1
CCG021400.1	LOC_Os02g06380.1	3:1
CCG007085.1	LOC_Os02g06560.1	4:1
CCG037109.1	LOC_Os02g06560.1	4:1
CCG025224.1	LOC_Os02g06560.1	4:1
CCG021417.1	LOC_Os02g06560.1	4:1
CCG037117.2	LOC_Os02g06584.2	3:1
CCG025234.2	LOC_Os02g06584.2	3:1
CCG021419.1	LOC_Os02g06584.2	3:1
CCG007082.1	LOC_Os02g06610.1	4:1
CCG037120.1	LOC_Os02g06610.1	4:1
CCG025236.2	LOC_Os02g06610.1	4:1
CCG021420.1	LOC_Os02g06610.1	4:1
CCG007080.1	LOC_Os02g06660.1	3:1
CCG037124.2	LOC_Os02g06660.1	3:1
CCG025239.1	LOC_Os02g06660.1	3:1
CCG007078.1	LOC_Os02g06690.1	4:1
CCG037125.1	LOC_Os02g06690.1	4:1
CCG025240.1	LOC_Os02g06690.1	4:1
CCG021423.1	LOC_Os02g06690.1	4:1
CCG007077.2	LOC_Os02g06700.2	3:1
CCG037126.1	LOC_Os02g06700.2	3:1
CCG025241.1	LOC_Os02g06700.2	3:1
CCG007074.1	LOC_Os02g06840.2	3:1
CCG037136.1	LOC_Os02g06840.2	3:1
CCG021426.1	LOC_Os02g06840.2	3:1
CCG007070.1	LOC_Os02g06910.1	3:1
CCG025255.1	LOC_Os02g06910.1	3:1
CCG021432.1	LOC_Os02g06910.1	3:1
CCG007068.1	LOC_Os02g06960.1	3:1
CCG037156.1	LOC_Os02g06960.1	3:1
CCG025269.1	LOC_Os02g06960.1	3:1
CCG020805.1	LOC_Os02g07110.1	3:1
CCG025290.1	LOC_Os02g07110.1	3:1
CCG049804.1	LOC_Os02g07110.1	3:1
CCG007056.1	LOC_Os02g07180.1	4:1
CCG020812.1	LOC_Os02g07180.1	4:1
CCG025298.1	LOC_Os02g07180.1	4:1
CCG049809.1	LOC_Os02g07180.1	4:1
CCG007053.2	LOC_Os02g07210.1	3:1
CCG020814.1	LOC_Os02g07210.1	3:1
CCG049812.1	LOC_Os02g07210.1	3:1
CCG007048.1	LOC_Os02g07260.1	3:1
CCG020824.1	LOC_Os02g07260.1	3:1
CCG049817.1	LOC_Os02g07260.1	3:1
CCG007043.2	LOC_Os02g07450.1	4:1
CCG020827.1	LOC_Os02g07450.1	4:1
CCG025313.1	LOC_Os02g07450.1	4:1
CCG049822.1	LOC_Os02g07450.1	4:1
CCG007040.1	LOC_Os02g07490.1	4:1
CCG020831.2	LOC_Os02g07490.1	4:1
CCG025317.1	LOC_Os02g07490.1	4:1
CCG049825.1	LOC_Os02g07490.1	4:1
CCG007034.2	LOC_Os02g07650.1	4:1
CCG020833.2	LOC_Os02g07650.1	4:1
CCG025319.1	LOC_Os02g07650.1	4:1
CCG049834.1	LOC_Os02g07650.1	4:1
CCG007025.1	LOC_Os02g07770.1	4:1
CCG020844.2	LOC_Os02g07770.1	4:1
CCG025326.3	LOC_Os02g07770.1	4:1
CCG049844.1	LOC_Os02g07770.1	4:1
CCG007020.1	LOC_Os02g07810.1	3:1
CCG020857.1	LOC_Os02g07810.1	3:1
CCG049847.1	LOC_Os02g07810.1	3:1
CCG007018.1	LOC_Os02g07840.1	4:1
CCG020858.1	LOC_Os02g07840.1	4:1
CCG025339.1	LOC_Os02g07840.1	4:1
CCG049850.1	LOC_Os02g07840.1	4:1
CCG007016.1	LOC_Os02g07870.1	3:1
CCG020859.2	LOC_Os02g07870.1	3:1
CCG049852.1	LOC_Os02g07870.1	3:1
CCG020860.1	LOC_Os02g07880.1	3:1
CCG025340.1	LOC_Os02g07880.1	3:1
CCG049853.1	LOC_Os02g07880.1	3:1
CCG007011.2	LOC_Os02g07960.4	4:1
CCG020869.1	LOC_Os02g07960.4	4:1
CCG025348.2	LOC_Os02g07960.4	4:1
CCG049857.1	LOC_Os02g07960.4	4:1
CCG007008.1	LOC_Os02g08000.1	3:1
CCG020872.1	LOC_Os02g08000.1	3:1
CCG049859.1	LOC_Os02g08000.1	3:1
CCG007003.1	LOC_Os02g08070.1	4:1
CCG020881.2	LOC_Os02g08070.1	4:1
CCG025359.1	LOC_Os02g08070.1	4:1
CCG049863.1	LOC_Os02g08070.1	4:1
CCG007001.1	LOC_Os02g08080.1	3:1
CCG020882.1	LOC_Os02g08080.1	3:1
CCG049865.3	LOC_Os02g08080.1	3:1
CCG006998.1	LOC_Os02g08100.1	4:1
CCG020886.1	LOC_Os02g08100.1	4:1
CCG025364.2	LOC_Os02g08100.1	4:1
CCG049868.1	LOC_Os02g08100.1	4:1
CCG020887.1	LOC_Os02g08110.1	3:1
CCG025365.1	LOC_Os02g08110.1	3:1
CCG049869.1	LOC_Os02g08110.1	3:1
CCG006992.1	LOC_Os02g08150.1	3:1
CCG020893.1	LOC_Os02g08150.1	3:1
CCG049872.1	LOC_Os02g08150.1	3:1
CCG006990.1	LOC_Os02g08170.1	3:1
CCG025373.1	LOC_Os02g08170.1	3:1
CCG049873.1	LOC_Os02g08170.1	3:1
CCG006989.1	LOC_Os02g08180.1	3:1
CCG025376.1	LOC_Os02g08180.1	3:1
CCG049875.1	LOC_Os02g08180.1	3:1
CCG006986.1	LOC_Os02g08220.1	3:1
CCG025381.1	LOC_Os02g08220.1	3:1
CCG049878.1	LOC_Os02g08220.1	3:1
CCG006985.1	LOC_Os02g08230.1	3:1
CCG035198.1	LOC_Os02g08230.1	3:1
CCG049879.2	LOC_Os02g08230.1	3:1
CCG006979.1	LOC_Os02g08320.1	3:1
CCG035194.1	LOC_Os02g08320.1	3:1
CCG025388.1	LOC_Os02g08320.1	3:1
CCG006978.1	LOC_Os02g08330.1	3:1
CCG025391.1	LOC_Os02g08330.1	3:1
CCG049886.3	LOC_Os02g08330.1	3:1
CCG006974.1	LOC_Os02g08400.1	4:1
CCG035178.1	LOC_Os02g08400.1	4:1
CCG025401.1	LOC_Os02g08400.1	4:1
CCG049891.1	LOC_Os02g08400.1	4:1
CCG006971.1	LOC_Os02g08440.1	3:1
CCG043022.1	LOC_Os02g08440.1	3:1
CCG025412.2	LOC_Os02g08440.1	3:1
CCG006963.1	LOC_Os02g08530.1	3:1
CCG043030.1	LOC_Os02g08530.1	3:1
CCG025419.1	LOC_Os02g08530.1	3:1
CCG006962.1	LOC_Os02g08540.1	3:1
CCG043031.1	LOC_Os02g08540.1	3:1
CCG025420.2	LOC_Os02g08540.1	3:1
CCG006960.2	LOC_Os02g08544.1	4:1
CCG043032.1	LOC_Os02g08544.1	4:1
CCG025421.1	LOC_Os02g08544.1	4:1
CCG038595.2	LOC_Os02g08544.1	4:1
CCG006956.1	LOC_Os02g09080.1	3:1
CCG043041.1	LOC_Os02g09080.1	3:1
CCG038590.1	LOC_Os02g09080.1	3:1
CCG006955.1	LOC_Os02g09130.1	3:1
CCG025434.1	LOC_Os02g09130.1	3:1
CCG038589.2	LOC_Os02g09130.1	3:1
CCG006954.1	LOC_Os02g09150.1	3:1
CCG043048.3	LOC_Os02g09150.1	3:1
CCG038588.1	LOC_Os02g09150.1	3:1
CCG006953.1	LOC_Os02g09170.1	4:1
CCG043049.4	LOC_Os02g09170.1	4:1
CCG025438.1	LOC_Os02g09170.1	4:1
CCG038586.1	LOC_Os02g09170.1	4:1
CCG006952.1	LOC_Os02g09180.1	4:1
CCG043053.1	LOC_Os02g09180.1	4:1
CCG025445.1	LOC_Os02g09180.1	4:1
CCG038585.1	LOC_Os02g09180.1	4:1
CCG006946.1	LOC_Os02g09340.1	3:1
CCG038582.1	LOC_Os02g09340.1	3:1
CCG022916.1	LOC_Os02g09340.1	3:1
CCG025462.1	LOC_Os02g09470.1	3:1
CCG038567.1	LOC_Os02g09470.1	3:1
CCG022923.1	LOC_Os02g09470.1	3:1
CCG043070.1	LOC_Os02g09480.1	3:1
CCG038566.1	LOC_Os02g09480.1	3:1
CCG022924.1	LOC_Os02g09480.1	3:1
CCG043073.1	LOC_Os02g09490.1	3:1
CCG038565.1	LOC_Os02g09490.1	3:1
CCG022925.1	LOC_Os02g09490.1	3:1
CCG025467.1	LOC_Os02g09610.1	3:1
CCG038555.1	LOC_Os02g09610.1	3:1
CCG022936.1	LOC_Os02g09610.1	3:1
CCG007929.1	LOC_Os02g09630.1	3:1
CCG022471.1	LOC_Os02g09630.1	3:1
CCG038553.1	LOC_Os02g09630.1	3:1
CCG007924.3	LOC_Os02g09740.1	3:1
CCG043082.1	LOC_Os02g09740.1	3:1
CCG022462.1	LOC_Os02g09740.1	3:1
CCG007921.1	LOC_Os02g09810.1	4:1
CCG043087.1	LOC_Os02g09810.1	4:1
CCG022457.1	LOC_Os02g09810.1	4:1
CCG038542.1	LOC_Os02g09810.1	4:1
CCG043088.1	LOC_Os02g09820.1	3:1
CCG022456.1	LOC_Os02g09820.1	3:1
CCG038541.1	LOC_Os02g09820.1	3:1
CCG007917.1	LOC_Os02g09830.1	3:1
CCG022455.1	LOC_Os02g09830.1	3:1
CCG038540.1	LOC_Os02g09830.1	3:1
CCG043091.1	LOC_Os02g09850.1	3:1
CCG022453.1	LOC_Os02g09850.1	3:1
CCG038537.1	LOC_Os02g09850.1	3:1
CCG043104.2	LOC_Os02g09940.1	3:1
CCG022443.1	LOC_Os02g09940.1	3:1
CCG038529.1	LOC_Os02g09940.1	3:1
CCG043112.1	LOC_Os02g10030.1	3:1
CCG022440.1	LOC_Os02g10030.1	3:1
CCG038522.1	LOC_Os02g10030.1	3:1
CCG043120.1	LOC_Os02g10040.1	3:1
CCG022432.1	LOC_Os02g10040.1	3:1
CCG038521.1	LOC_Os02g10040.1	3:1
CCG007891.1	LOC_Os02g10090.1	4:1
CCG043135.1	LOC_Os02g10090.1	4:1
CCG040709.1	LOC_Os02g10090.1	4:1
CCG038514.3	LOC_Os02g10090.1	4:1
CCG007888.1	LOC_Os02g10130.1	4:1
CCG043137.1	LOC_Os02g10130.1	4:1
CCG040714.1	LOC_Os02g10130.1	4:1
CCG038509.1	LOC_Os02g10130.1	4:1
CCG007887.1	LOC_Os02g10140.1	4:1
CCG043141.1	LOC_Os02g10140.1	4:1
CCG040716.1	LOC_Os02g10140.1	4:1
CCG038508.1	LOC_Os02g10140.1	4:1
CCG007884.1	LOC_Os02g10190.1	3:1
CCG043150.1	LOC_Os02g10190.1	3:1
CCG040726.1	LOC_Os02g10190.1	3:1
CCG007883.1	LOC_Os02g10200.1	4:1
CCG043151.1	LOC_Os02g10200.1	4:1
CCG040727.1	LOC_Os02g10200.1	4:1
CCG038504.1	LOC_Os02g10200.1	4:1
CCG007877.1	LOC_Os02g10300.1	3:1
CCG027816.1	LOC_Os02g10300.1	3:1
CCG035037.1	LOC_Os02g10300.1	3:1
CCG027822.1	LOC_Os02g10360.1	3:1
CCG023607.1	LOC_Os02g10360.1	3:1
CCG035041.1	LOC_Os02g10360.1	3:1
CCG007874.1	LOC_Os02g10440.1	4:1
CCG027826.1	LOC_Os02g10440.1	4:1
CCG023613.1	LOC_Os02g10440.1	4:1
CCG035045.1	LOC_Os02g10440.1	4:1
CCG007867.1	LOC_Os02g10520.1	3:1
CCG023615.2	LOC_Os02g10520.1	3:1
CCG035051.2	LOC_Os02g10520.1	3:1
CCG007860.1	LOC_Os02g10640.1	3:1
CCG023623.1	LOC_Os02g10640.1	3:1
CCG035060.1	LOC_Os02g10640.1	3:1
CCG007859.1	LOC_Os02g10650.1	4:1
CCG027837.1	LOC_Os02g10650.1	4:1
CCG023625.1	LOC_Os02g10650.1	4:1
CCG035061.2	LOC_Os02g10650.1	4:1
CCG007858.1	LOC_Os02g10660.1	4:1
CCG027840.2	LOC_Os02g10660.1	4:1
CCG023628.1	LOC_Os02g10660.1	4:1
CCG035063.2	LOC_Os02g10660.1	4:1
CCG007857.2	LOC_Os02g10690.1	4:1
CCG027843.2	LOC_Os02g10690.1	4:1
CCG023630.1	LOC_Os02g10690.1	4:1
CCG035064.1	LOC_Os02g10690.1	4:1
CCG007856.1	LOC_Os02g10700.1	4:1
CCG027847.1	LOC_Os02g10700.1	4:1
CCG023633.1	LOC_Os02g10700.1	4:1
CCG035065.1	LOC_Os02g10700.1	4:1
CCG007855.1	LOC_Os02g10720.1	4:1
CCG027849.1	LOC_Os02g10720.1	4:1
CCG023635.3	LOC_Os02g10720.1	4:1
CCG035066.1	LOC_Os02g10720.1	4:1
CCG007854.1	LOC_Os02g10730.1	4:1
CCG027850.1	LOC_Os02g10730.1	4:1
CCG023637.1	LOC_Os02g10730.1	4:1
CCG035068.1	LOC_Os02g10730.1	4:1
CCG007852.1	LOC_Os02g10740.1	3:1
CCG027852.1	LOC_Os02g10740.1	3:1
CCG023638.2	LOC_Os02g10740.1	3:1
CCG007851.1	LOC_Os02g10760.1	4:1
CCG027854.1	LOC_Os02g10760.1	4:1
CCG023642.1	LOC_Os02g10760.1	4:1
CCG035070.1	LOC_Os02g10760.1	4:1
CCG007849.1	LOC_Os02g10780.1	4:1
CCG027856.2	LOC_Os02g10780.1	4:1
CCG023643.1	LOC_Os02g10780.1	4:1
CCG035072.1	LOC_Os02g10780.1	4:1
CCG027862.1	LOC_Os02g10800.3	3:1
CCG023649.1	LOC_Os02g10800.3	3:1
CCG035074.2	LOC_Os02g10800.3	3:1
CCG007835.1	LOC_Os02g11020.1	4:1
CCG027872.1	LOC_Os02g11020.1	4:1
CCG023657.1	LOC_Os02g11020.1	4:1
CCG020002.1	LOC_Os02g11020.1	4:1
CCG007833.1	LOC_Os02g11050.1	4:1
CCG027873.1	LOC_Os02g11050.1	4:1
CCG023660.1	LOC_Os02g11050.1	4:1
CCG020004.1	LOC_Os02g11050.1	4:1
CCG007832.1	LOC_Os02g11060.1	3:1
CCG027875.2	LOC_Os02g11060.1	3:1
CCG023661.1	LOC_Os02g11060.1	3:1
CCG027876.2	LOC_Os02g11070.1	3:1
CCG023662.1	LOC_Os02g11070.1	3:1
CCG020005.3	LOC_Os02g11070.1	3:1
CCG007824.1	LOC_Os02g11780.1	4:1
CCG027883.1	LOC_Os02g11780.1	4:1
CCG023669.1	LOC_Os02g11780.1	4:1
CCG020014.1	LOC_Os02g11780.1	4:1
CCG007820.2	LOC_Os02g11830.2	4:1
CCG025023.1	LOC_Os02g11830.2	4:1
CCG047345.1	LOC_Os02g11830.2	4:1
CCG020019.1	LOC_Os02g11830.2	4:1
CCG051605.1	LOC_Os02g12730.1	3:1
CCG024978.1	LOC_Os02g12730.1	3:1
CCG030629.1	LOC_Os02g12730.1	3:1
CCG051603.1	LOC_Os02g12750.1	3:1
CCG024977.1	LOC_Os02g12750.1	3:1
CCG030632.3	LOC_Os02g12750.1	3:1
CCG051600.1	LOC_Os02g12790.1	3:1
CCG024975.1	LOC_Os02g12790.1	3:1
CCG030634.1	LOC_Os02g12790.1	3:1
CCG051599.1	LOC_Os02g12794.3	3:1
CCG024973.3	LOC_Os02g12794.3	3:1
CCG030635.1	LOC_Os02g12794.3	3:1
CCG051574.1	LOC_Os02g13310.1	3:1
CCG014767.1	LOC_Os02g13310.1	3:1
CCG039254.1	LOC_Os02g13310.1	3:1
CCG051573.1	LOC_Os02g13330.1	3:1
CCG014768.1	LOC_Os02g13330.1	3:1
CCG020277.1	LOC_Os02g13330.1	3:1
CCG051568.1	LOC_Os02g13400.1	3:1
CCG014778.1	LOC_Os02g13400.1	3:1
CCG020273.4	LOC_Os02g13400.1	3:1
CCG051563.1	LOC_Os02g13710.1	4:1
CCG014799.1	LOC_Os02g13710.1	4:1
CCG042679.1	LOC_Os02g13710.1	4:1
CCG020269.1	LOC_Os02g13710.1	4:1
CCG051552.1	LOC_Os02g13800.1	3:1
CCG014804.1	LOC_Os02g13800.1	3:1
CCG042677.1	LOC_Os02g13800.1	3:1
CCG051549.1	LOC_Os02g13810.2	4:1
CCG014805.1	LOC_Os02g13810.2	4:1
CCG042676.1	LOC_Os02g13810.2	4:1
CCG000842.1	LOC_Os02g13810.2	4:1
CCG051541.1	LOC_Os02g13890.1	4:1
CCG014809.2	LOC_Os02g13890.1	4:1
CCG042675.1	LOC_Os02g13890.1	4:1
CCG000848.1	LOC_Os02g13890.1	4:1
CCG051539.1	LOC_Os02g13900.1	3:1
CCG014810.1	LOC_Os02g13900.1	3:1
CCG042674.1	LOC_Os02g13900.1	3:1
CCG014820.1	LOC_Os02g14090.1	3:1
CCG042666.1	LOC_Os02g14090.1	3:1
CCG000862.1	LOC_Os02g14090.1	3:1
CCG014837.1	LOC_Os02g14480.1	3:1
CCG032180.1	LOC_Os02g14480.1	3:1
CCG000876.1	LOC_Os02g14480.1	3:1
CCG024679.1	LOC_Os02g14490.1	4:1
CCG014839.1	LOC_Os02g14490.1	4:1
CCG032184.1	LOC_Os02g14490.1	4:1
CCG000877.1	LOC_Os02g14490.1	4:1
CCG024706.1	LOC_Os02g15120.1	3:1
CCG032211.1	LOC_Os02g15120.1	3:1
CCG000900.1	LOC_Os02g15120.1	3:1
CCG024713.1	LOC_Os02g15280.1	4:1
CCG005721.1	LOC_Os02g15280.1	4:1
CCG032229.1	LOC_Os02g15280.1	4:1
CCG000905.1	LOC_Os02g15280.1	4:1
CCG024714.1	LOC_Os02g15340.1	4:1
CCG005720.1	LOC_Os02g15340.1	4:1
CCG032230.1	LOC_Os02g15340.1	4:1
CCG000906.1	LOC_Os02g15340.1	4:1
CCG005718.1	LOC_Os02g15540.1	3:1
CCG052816.1	LOC_Os02g15540.1	3:1
CCG000907.1	LOC_Os02g15540.1	3:1
CCG024716.1	LOC_Os02g15550.1	4:1
CCG005715.2	LOC_Os02g15550.1	4:1
CCG052824.1	LOC_Os02g15550.1	4:1
CCG000908.1	LOC_Os02g15550.1	4:1
CCG024718.1	LOC_Os02g15594.1	3:1
CCG052826.1	LOC_Os02g15594.1	3:1
CCG000912.2	LOC_Os02g15594.1	3:1
CCG024729.1	LOC_Os02g15760.1	3:1
CCG016669.3	LOC_Os02g15760.1	3:1
CCG000921.1	LOC_Os02g15760.1	3:1
CCG024733.1	LOC_Os02g15820.1	3:1
CCG016673.1	LOC_Os02g15820.1	3:1
CCG000929.1	LOC_Os02g15820.1	3:1
CCG024735.1	LOC_Os02g15880.1	3:1
CCG016677.1	LOC_Os02g15880.1	3:1
CCG000931.1	LOC_Os02g15880.1	3:1
CCG034803.1	LOC_Os02g16620.1	3:1
CCG014118.1	LOC_Os02g16620.1	3:1
CCG000945.1	LOC_Os02g16620.1	3:1
CCG034801.1	LOC_Os02g16630.1	3:1
CCG014117.1	LOC_Os02g16630.1	3:1
CCG000947.2	LOC_Os02g16630.1	3:1
CCG015024.1	LOC_Os02g29480.1	4:1
CCG004002.1	LOC_Os02g29480.1	4:1
CCG005954.1	LOC_Os02g29480.1	4:1
CCG006391.1	LOC_Os02g29480.1	4:1
CCG003993.1	LOC_Os02g30050.1	3:1
CCG016300.1	LOC_Os02g30050.1	3:1
CCG006381.1	LOC_Os02g30050.1	3:1
CCG015032.1	LOC_Os02g30060.1	4:1
CCG003992.2	LOC_Os02g30060.1	4:1
CCG016298.1	LOC_Os02g30060.1	4:1
CCG006377.1	LOC_Os02g30060.1	4:1
CCG003985.1	LOC_Os02g30200.1	3:1
CCG016270.1	LOC_Os02g30200.1	3:1
CCG006357.1	LOC_Os02g30200.1	3:1
CCG015039.1	LOC_Os02g30210.1	3:1
CCG016268.1	LOC_Os02g30210.1	3:1
CCG006355.1	LOC_Os02g30210.1	3:1
CCG015040.1	LOC_Os02g30230.1	4:1
CCG003983.2	LOC_Os02g30230.1	4:1
CCG016258.1	LOC_Os02g30230.1	4:1
CCG001445.1	LOC_Os02g30230.1	4:1
CCG015041.1	LOC_Os02g30240.1	4:1
CCG003982.1	LOC_Os02g30240.1	4:1
CCG016255.1	LOC_Os02g30240.1	4:1
CCG001443.1	LOC_Os02g30240.1	4:1
CCG015042.1	LOC_Os02g30280.1	4:1
CCG003981.1	LOC_Os02g30280.1	4:1
CCG016251.1	LOC_Os02g30280.1	4:1
CCG001438.2	LOC_Os02g30280.1	4:1
CCG015044.1	LOC_Os02g30320.1	3:1
CCG003979.1	LOC_Os02g30320.1	3:1
CCG016247.1	LOC_Os02g30320.1	3:1
CCG015045.1	LOC_Os02g30380.1	4:1
CCG003978.1	LOC_Os02g30380.1	4:1
CCG016245.1	LOC_Os02g30380.1	4:1
CCG001432.1	LOC_Os02g30380.1	4:1
CCG015046.1	LOC_Os02g30410.1	4:1
CCG003977.1	LOC_Os02g30410.1	4:1
CCG016244.1	LOC_Os02g30410.1	4:1
CCG001431.3	LOC_Os02g30410.1	4:1
CCG015050.1	LOC_Os02g30470.1	3:1
CCG016235.1	LOC_Os02g30470.1	3:1
CCG001421.1	LOC_Os02g30470.1	3:1
CCG015056.1	LOC_Os02g30650.1	3:1
CCG003968.1	LOC_Os02g30650.1	3:1
CCG001410.1	LOC_Os02g30650.1	3:1
CCG015064.1	LOC_Os02g30850.1	4:1
CCG040237.1	LOC_Os02g30850.1	4:1
CCG007387.1	LOC_Os02g30850.1	4:1
CCG020494.1	LOC_Os02g30850.1	4:1
CCG051368.1	LOC_Os02g31030.1	3:1
CCG040234.1	LOC_Os02g31030.1	3:1
CCG020496.1	LOC_Os02g31030.1	3:1
CCG051367.1	LOC_Os02g31040.1	3:1
CCG040231.4	LOC_Os02g31040.1	3:1
CCG020498.1	LOC_Os02g31040.1	3:1
CCG051364.1	LOC_Os02g31080.1	4:1
CCG040228.1	LOC_Os02g31080.1	4:1
CCG007402.2	LOC_Os02g31080.1	4:1
CCG020501.1	LOC_Os02g31080.1	4:1
CCG051360.1	LOC_Os02g31160.1	4:1
CCG040224.1	LOC_Os02g31160.1	4:1
CCG033257.1	LOC_Os02g31160.1	4:1
CCG020520.1	LOC_Os02g31160.1	4:1
CCG051359.1	LOC_Os02g31290.1	4:1
CCG040221.1	LOC_Os02g31290.1	4:1
CCG033259.1	LOC_Os02g31290.1	4:1
CCG020522.2	LOC_Os02g31290.1	4:1
CCG051348.1	LOC_Os02g32040.1	3:1
CCG051387.1	LOC_Os02g32040.1	3:1
CCG033271.1	LOC_Os02g32040.1	3:1
CCG051335.1	LOC_Os02g32469.1	3:1
CCG051402.1	LOC_Os02g32469.1	3:1
CCG044612.1	LOC_Os02g32469.1	3:1
CCG051333.3	LOC_Os02g32490.2	3:1
CCG051404.1	LOC_Os02g32490.2	3:1
CCG044614.2	LOC_Os02g32490.2	3:1
CCG051332.5	LOC_Os02g32520.1	3:1
CCG051407.1	LOC_Os02g32520.1	3:1
CCG044616.2	LOC_Os02g32520.1	3:1
CCG051330.1	LOC_Os02g32550.1	3:1
CCG051410.1	LOC_Os02g32550.1	3:1
CCG044620.1	LOC_Os02g32550.1	3:1
CCG051324.1	LOC_Os02g32660.1	3:1
CCG051418.1	LOC_Os02g32660.1	3:1
CCG043691.1	LOC_Os02g32660.1	3:1
CCG051316.1	LOC_Os02g32850.1	3:1
CCG051426.3	LOC_Os02g32850.1	3:1
CCG043682.1	LOC_Os02g32850.1	3:1
CCG051310.4	LOC_Os02g32990.1	3:1
CCG051430.1	LOC_Os02g32990.1	3:1
CCG043677.1	LOC_Os02g32990.1	3:1
CCG051304.2	LOC_Os02g33110.1	3:1
CCG022509.1	LOC_Os02g33110.1	3:1
CCG043672.1	LOC_Os02g33110.1	3:1
CCG051300.1	LOC_Os02g33230.1	3:1
CCG022513.1	LOC_Os02g33230.1	3:1
CCG043667.1	LOC_Os02g33230.1	3:1
CCG051285.1	LOC_Os02g33550.1	4:1
CCG022529.1	LOC_Os02g33550.1	4:1
CCG043649.1	LOC_Os02g33550.1	4:1
CCG048646.1	LOC_Os02g33550.1	4:1
CCG051280.1	LOC_Os02g33590.1	3:1
CCG022532.1	LOC_Os02g33590.1	3:1
CCG043644.1	LOC_Os02g33590.1	3:1
CCG051279.1	LOC_Os02g33600.1	3:1
CCG022534.1	LOC_Os02g33600.1	3:1
CCG043643.1	LOC_Os02g33600.1	3:1
CCG051277.1	LOC_Os02g33630.1	3:1
CCG022536.1	LOC_Os02g33630.1	3:1
CCG043642.1	LOC_Os02g33630.1	3:1
CCG051274.1	LOC_Os02g33680.1	4:1
CCG022537.1	LOC_Os02g33680.1	4:1
CCG043639.1	LOC_Os02g33680.1	4:1
CCG025525.1	LOC_Os02g33680.1	4:1
CCG051272.1	LOC_Os02g33720.1	4:1
CCG022539.1	LOC_Os02g33720.1	4:1
CCG043636.2	LOC_Os02g33720.1	4:1
CCG025521.1	LOC_Os02g33720.1	4:1
CCG051267.1	LOC_Os02g33790.1	3:1
CCG022542.1	LOC_Os02g33790.1	3:1
CCG043629.1	LOC_Os02g33790.1	3:1
CCG051266.1	LOC_Os02g33820.1	3:1
CCG022543.1	LOC_Os02g33820.1	3:1
CCG043626.1	LOC_Os02g33820.1	3:1
CCG051265.1	LOC_Os02g33830.1	4:1
CCG022544.1	LOC_Os02g33830.1	4:1
CCG043619.1	LOC_Os02g33830.1	4:1
CCG025501.1	LOC_Os02g33830.1	4:1
CCG051252.1	LOC_Os02g34500.1	3:1
CCG022552.1	LOC_Os02g34500.1	3:1
CCG043604.2	LOC_Os02g34500.1	3:1
CCG014392.1	LOC_Os02g34640.1	3:1
CCG022564.1	LOC_Os02g34640.1	3:1
CCG043592.1	LOC_Os02g34640.1	3:1
CCG022577.1	LOC_Os02g34810.1	3:1
CCG043583.2	LOC_Os02g34810.1	3:1
CCG027203.1	LOC_Os02g34810.1	3:1
CCG045212.1	LOC_Os02g34930.1	3:1
CCG018104.1	LOC_Os02g34930.1	3:1
CCG027197.1	LOC_Os02g34930.1	3:1
CCG045211.1	LOC_Os02g34940.1	3:1
CCG018103.1	LOC_Os02g34940.1	3:1
CCG027196.2	LOC_Os02g34940.1	3:1
CCG045208.1	LOC_Os02g34970.1	4:1
CCG034127.1	LOC_Os02g34970.1	4:1
CCG018098.1	LOC_Os02g34970.1	4:1
CCG027195.1	LOC_Os02g34970.1	4:1
CCG045205.1	LOC_Os02g35010.1	3:1
CCG018096.1	LOC_Os02g35010.1	3:1
CCG027193.1	LOC_Os02g35010.1	3:1
CCG045202.1	LOC_Os02g35080.1	5:1
CCG048827.1	LOC_Os02g35080.1	5:1
CCG034130.1	LOC_Os02g35080.1	5:1
CCG018082.1	LOC_Os02g35080.1	5:1
CCG027182.1	LOC_Os02g35080.1	5:1
CCG045201.1	LOC_Os02g35090.1	3:1
CCG048828.1	LOC_Os02g35090.1	3:1
CCG034131.1	LOC_Os02g35090.1	3:1
CCG045200.1	LOC_Os02g35100.1	5:1
CCG048829.1	LOC_Os02g35100.1	5:1
CCG034132.1	LOC_Os02g35100.1	5:1
CCG018081.2	LOC_Os02g35100.1	5:1
CCG027181.1	LOC_Os02g35100.1	5:1
CCG045199.1	LOC_Os02g35110.1	3:1
CCG048830.1	LOC_Os02g35110.1	3:1
CCG034133.1	LOC_Os02g35110.1	3:1
CCG045198.1	LOC_Os02g35130.1	5:1
CCG048831.1	LOC_Os02g35130.1	5:1
CCG034135.1	LOC_Os02g35130.1	5:1
CCG018073.1	LOC_Os02g35130.1	5:1
CCG027174.1	LOC_Os02g35130.1	5:1
CCG048832.1	LOC_Os02g35140.1	3:1
CCG034137.2	LOC_Os02g35140.1	3:1
CCG027170.1	LOC_Os02g35140.1	3:1
CCG048837.2	LOC_Os02g35180.1	3:1
CCG034142.1	LOC_Os02g35180.1	3:1
CCG014740.1	LOC_Os02g35180.1	3:1
CCG034148.1	LOC_Os02g35190.1	3:1
CCG018067.1	LOC_Os02g35190.1	3:1
CCG014739.1	LOC_Os02g35190.1	3:1
CCG048844.1	LOC_Os02g35240.1	3:1
CCG034154.1	LOC_Os02g35240.1	3:1
CCG018062.1	LOC_Os02g35240.1	3:1
CCG048845.1	LOC_Os02g35315.1	4:1
CCG034157.2	LOC_Os02g35315.1	4:1
CCG018056.2	LOC_Os02g35315.1	4:1
CCG014644.1	LOC_Os02g35315.1	4:1
CCG048848.1	LOC_Os02g35470.1	4:1
CCG034162.1	LOC_Os02g35470.1	4:1
CCG018052.1	LOC_Os02g35470.1	4:1
CCG014647.1	LOC_Os02g35470.1	4:1
CCG048873.1	LOC_Os02g35690.1	3:1
CCG034177.1	LOC_Os02g35690.1	3:1
CCG018038.1	LOC_Os02g35690.1	3:1
CCG048874.1	LOC_Os02g35750.1	4:1
CCG034180.1	LOC_Os02g35750.1	4:1
CCG018031.1	LOC_Os02g35750.1	4:1
CCG014666.2	LOC_Os02g35750.1	4:1
CCG048876.1	LOC_Os02g35830.1	3:1
CCG034184.1	LOC_Os02g35830.1	3:1
CCG014677.1	LOC_Os02g35830.1	3:1
CCG048877.1	LOC_Os02g35840.1	3:1
CCG034185.1	LOC_Os02g35840.1	3:1
CCG018024.1	LOC_Os02g35840.1	3:1
CCG048878.1	LOC_Os02g35860.1	4:1
CCG034186.1	LOC_Os02g35860.1	4:1
CCG018023.1	LOC_Os02g35860.1	4:1
CCG014678.1	LOC_Os02g35860.1	4:1
CCG018013.1	LOC_Os02g35910.1	3:1
CCG014683.1	LOC_Os02g35910.1	3:1
CCG050217.1	LOC_Os02g35910.1	3:1
CCG048883.1	LOC_Os02g35940.1	3:1
CCG018011.1	LOC_Os02g35940.1	3:1
CCG050216.1	LOC_Os02g35940.1	3:1
CCG048884.1	LOC_Os02g35950.1	4:1
CCG018009.1	LOC_Os02g35950.1	4:1
CCG014686.2	LOC_Os02g35950.1	4:1
CCG050215.1	LOC_Os02g35950.1	4:1
CCG048891.1	LOC_Os02g36300.1	3:1
CCG014690.1	LOC_Os02g36300.1	3:1
CCG050210.1	LOC_Os02g36300.1	3:1
CCG048893.1	LOC_Os02g36330.1	4:1
CCG018004.1	LOC_Os02g36330.1	4:1
CCG014691.1	LOC_Os02g36330.1	4:1
CCG050208.1	LOC_Os02g36330.1	4:1
CCG028803.1	LOC_Os02g36350.1	4:1
CCG048895.1	LOC_Os02g36350.1	4:1
CCG018001.1	LOC_Os02g36350.1	4:1
CCG014698.1	LOC_Os02g36350.1	4:1
CCG028805.1	LOC_Os02g36380.1	4:1
CCG048902.1	LOC_Os02g36380.1	4:1
CCG028579.1	LOC_Os02g36380.1	4:1
CCG014713.1	LOC_Os02g36380.1	4:1
CCG028807.1	LOC_Os02g36400.1	4:1
CCG048904.1	LOC_Os02g36400.1	4:1
[truncated: 7,966 more rows]
