# Supplementary material for: The genome of Cleistogenes songorica provides a blueprint for functional dissection of dimorphic flower differentiation and drought adaptability
Source: Plant Biotechnol J. 2020 Oct 28;19(3):532–47. doi: 10.1111/pbi.13483 (PMC7955882; doi:10.1111/pbi.13483)
Supplement: Supplementary file 18 — Data S3 Gene families identified using OrthoMCL in ten species. [file PBI-19-532-s013.txt]

Supplementary data 2a Gene families identified using OrthoMCL in ten species.
ORTHOMCL0(474 genes,10 taxa):	AT1G01900.1.Araport11.447_Athaliana(Athaliana) AT1G04110.1.Araport11.447_Athaliana(Athaliana) AT1G20150.1.Araport11.447_Athaliana(Athaliana) AT1G20160.1.Araport11.447_Athaliana(Athaliana) AT1G32940.1.Araport11.447_Athaliana(Athaliana) AT1G32950.1.Araport11.447_Athaliana(Athaliana) AT1G32960.1.Araport11.447_Athaliana(Athaliana) AT1G32970.1.Araport11.447_Athaliana(Athaliana) AT1G66210.1.Araport11.4…
ORTHOMCL1(466 genes,10 taxa):	AT1G08590.1.Araport11.447_Athaliana(Athaliana) AT1G09970.2.Araport11.447_Athaliana(Athaliana) AT1G17230.2.Araport11.447_Athaliana(Athaliana) AT1G17750.1.Araport11.447_Athaliana(Athaliana) AT1G28440.1.Araport11.447_Athaliana(Athaliana) AT1G34110.1.Araport11.447_Athaliana(Athaliana) AT1G35710.1.Araport11.447_Athaliana(Athaliana) AT1G72180.1.Araport11.447_Athaliana(Athaliana) AT1G73066.1.Araport11.4…
ORTHOMCL2(409 genes,9 taxa):	Bradi1g01257.1.v3.1_Bdistachyon(Bdistachyon) Bradi1g01380.1.v3.1_Bdistachyon(Bdistachyon) Bradi1g01407.2.v3.1_Bdistachyon(Bdistachyon) Bradi1g22500.2.v3.1_Bdistachyon(Bdistachyon) Bradi1g44542.1.v3.1_Bdistachyon(Bdistachyon) Bradi1g51687.1.v3.1_Bdistachyon(Bdistachyon) Bradi1g55672.1.v3.1_Bdistachyon(Bdistachyon) Bradi2g03588.1.v3.1_Bdistachyon(Bdistachyon) Bradi2g11931.1.v3.1_Bdistachyon(Bdistac…
ORTHOMCL3(368 genes,9 taxa):	AT3G47090.1.Araport11.447_Athaliana(Athaliana) AT3G47110.1.Araport11.447_Athaliana(Athaliana) AT3G47570.1.Araport11.447_Athaliana(Athaliana) AT3G47580.1.Araport11.447_Athaliana(Athaliana) AT5G20480.2.Araport11.447_Athaliana(Athaliana) AT5G39390.1.Araport11.447_Athaliana(Athaliana) Bradi1g29792.1.v3.1_Bdistachyon(Bdistachyon) Bradi1g32160.1.v3.1_Bdistachyon(Bdistachyon) Bradi1g37304.1.v3.1_Bdistac…
ORTHOMCL4(344 genes,10 taxa):	AT1G11280.1.Araport11.447_Athaliana(Athaliana) AT1G11300.1.Araport11.447_Athaliana(Athaliana) AT1G11303.1.Araport11.447_Athaliana(Athaliana) AT1G11330.2.Araport11.447_Athaliana(Athaliana) AT1G11340.1.Araport11.447_Athaliana(Athaliana) AT1G11350.1.Araport11.447_Athaliana(Athaliana) AT1G11410.4.Araport11.447_Athaliana(Athaliana) AT1G61360.1.Araport11.447_Athaliana(Athaliana) AT1G61370.1.Araport11.4…
ORTHOMCL5(326 genes,10 taxa):	AT1G18890.1.Araport11.447_Athaliana(Athaliana) AT1G35670.1.Araport11.447_Athaliana(Athaliana) AT1G50700.2.Araport11.447_Athaliana(Athaliana) AT1G61950.1.Araport11.447_Athaliana(Athaliana) AT1G74740.1.Araport11.447_Athaliana(Athaliana) AT1G76040.2.Araport11.447_Athaliana(Athaliana) AT2G17290.2.Araport11.447_Athaliana(Athaliana) AT2G31500.1.Araport11.447_Athaliana(Athaliana) AT2G35890.2.Araport11.4…
ORTHOMCL6(318 genes,10 taxa):	AT3G45860.1.Araport11.447_Athaliana(Athaliana) AT4G04490.1.Araport11.447_Athaliana(Athaliana) AT4G04500.1.Araport11.447_Athaliana(Athaliana) AT4G04510.2.Araport11.447_Athaliana(Athaliana) AT4G04540.1.Araport11.447_Athaliana(Athaliana) AT4G04570.1.Araport11.447_Athaliana(Athaliana) AT4G05200.2.Araport11.447_Athaliana(Athaliana) AT4G11460.1.Araport11.447_Athaliana(Athaliana) AT4G11470.2.Araport11.4…
ORTHOMCL7(306 genes,9 taxa):	AT1G70110.1.Araport11.447_Athaliana(Athaliana) AT1G70130.1.Araport11.447_Athaliana(Athaliana) AT2G37710.1.Araport11.447_Athaliana(Athaliana) AT2G43690.1.Araport11.447_Athaliana(Athaliana) AT2G43700.1.Araport11.447_Athaliana(Athaliana) AT3G08870.2.Araport11.447_Athaliana(Athaliana) AT3G45330.1.Araport11.447_Athaliana(Athaliana) AT3G45390.1.Araport11.447_Athaliana(Athaliana) AT3G45410.1.Araport11.4…
ORTHOMCL8(301 genes,10 taxa):	AT1G31120.1.Araport11.447_Athaliana(Athaliana) AT1G60160.1.Araport11.447_Athaliana(Athaliana) AT1G70300.1.Araport11.447_Athaliana(Athaliana) AT2G30070.1.Araport11.447_Athaliana(Athaliana) AT2G35060.2.Araport11.447_Athaliana(Athaliana) AT2G40540.4.Araport11.447_Athaliana(Athaliana) AT3G02050.1.Araport11.447_Athaliana(Athaliana) AT4G13420.1.Araport11.447_Athaliana(Athaliana) AT4G19960.3.Araport11.4…
ORTHOMCL9(300 genes,10 taxa):	AT1G02520.1.Araport11.447_Athaliana(Athaliana) AT1G02530.1.Araport11.447_Athaliana(Athaliana) AT1G10680.1.Araport11.447_Athaliana(Athaliana) AT1G27940.1.Araport11.447_Athaliana(Athaliana) AT1G28010.1.Araport11.447_Athaliana(Athaliana) AT2G36910.1.Araport11.447_Athaliana(Athaliana) AT2G39480.1.Araport11.447_Athaliana(Athaliana) AT2G47000.1.Araport11.447_Athaliana(Athaliana) AT3G28345.1.Araport11.4…
ORTHOMCL10(289 genes,10 taxa):	AT1G02730.1.Araport11.447_Athaliana(Athaliana) AT1G32180.2.Araport11.447_Athaliana(Athaliana) AT2G21770.1.Araport11.447_Athaliana(Athaliana) AT2G25540.1.Araport11.447_Athaliana(Athaliana) AT2G33100.1.Araport11.447_Athaliana(Athaliana) AT3G03050.1.Araport11.447_Athaliana(Athaliana) AT4G18780.1.Araport11.447_Athaliana(Athaliana) AT4G32410.1.Araport11.447_Athaliana(Athaliana) AT4G38190.1.Araport11.4…
ORTHOMCL11(235 genes,10 taxa):	AT1G15210.1.Araport11.447_Athaliana(Athaliana) AT1G15520.1.Araport11.447_Athaliana(Athaliana) AT1G59870.1.Araport11.447_Athaliana(Athaliana) AT1G66950.1.Araport11.447_Athaliana(Athaliana) AT2G26910.1.Araport11.447_Athaliana(Athaliana) AT2G29940.1.Araport11.447_Athaliana(Athaliana) AT2G36380.1.Araport11.447_Athaliana(Athaliana) AT2G37280.3.Araport11.447_Athaliana(Athaliana) AT3G16340.1.Araport11.4…
ORTHOMCL12(235 genes,6 taxa):	Bradi1g24593.1.v3.1_Bdistachyon(Bdistachyon) Bradi1g60552.1.v3.1_Bdistachyon(Bdistachyon) Bradi2g09191.1.v3.1_Bdistachyon(Bdistachyon) Bradi2g41656.1.v3.1_Bdistachyon(Bdistachyon) Bradi3g30761.1.v3.1_Bdistachyon(Bdistachyon) Bradi5g10531.1.v3.1_Bdistachyon(Bdistachyon) CCG040640.1_Csongorica(Csongorica) HORVU0Hr1G003300.1_Hvulgare(Hvulgare) HORVU0Hr1G004740.2_Hvulgare(Hvulgare) HORVU0Hr1G006410.1…
ORTHOMCL13(234 genes,10 taxa):	AT2G19130.1.Araport11.447_Athaliana(Athaliana) AT4G00340.1.Araport11.447_Athaliana(Athaliana) Bradi1g05890.1.v3.1_Bdistachyon(Bdistachyon) Bradi1g06280.1.v3.1_Bdistachyon(Bdistachyon) Bradi1g25090.1.v3.1_Bdistachyon(Bdistachyon) Bradi1g33620.1.v3.1_Bdistachyon(Bdistachyon) Bradi1g33640.1.v3.1_Bdistachyon(Bdistachyon) Bradi1g33650.1.v3.1_Bdistachyon(Bdistachyon) Bradi1g33653.2.v3.1_Bdistachyon(Bdi…
ORTHOMCL14(227 genes,4 taxa):	LOC_Os12g19580.1.MSUR7_Osativa(Osativa) Seita.3G171100.1.v2.2_Sitalica(Sitalica) Seita.4G094700.1.v2.2_Sitalica(Sitalica) Seita.4G095700.1.v2.2_Sitalica(Sitalica) Seita.4G151900.1.v2.2_Sitalica(Sitalica) Seita.8G105900.1.v2.2_Sitalica(Sitalica) Seita.8G122800.1.v2.2_Sitalica(Sitalica) Seita.9G270100.1.v2.2_Sitalica(Sitalica) Sobic.001G001066.1.v3.1_Sbicolor(Sbicolor) Sobic.001G062250.1.v3.1_Sbico…
ORTHOMCL15(222 genes,9 taxa):	AT1G07340.1.Araport11.447_Athaliana(Athaliana) AT1G11260.1.Araport11.447_Athaliana(Athaliana) AT1G34580.1.Araport11.447_Athaliana(Athaliana) AT1G50310.1.Araport11.447_Athaliana(Athaliana) AT1G77210.1.Araport11.447_Athaliana(Athaliana) AT3G05960.1.Araport11.447_Athaliana(Athaliana) AT3G19930.1.Araport11.447_Athaliana(Athaliana) AT3G19940.1.Araport11.447_Athaliana(Athaliana) AT4G02050.1.Araport11.4…
ORTHOMCL16(218 genes,10 taxa):	AT1G01120.1.Araport11.447_Athaliana(Athaliana) AT1G04220.1.Araport11.447_Athaliana(Athaliana) AT1G19440.1.Araport11.447_Athaliana(Athaliana) AT1G25450.1.Araport11.447_Athaliana(Athaliana) AT1G68530.1.Araport11.447_Athaliana(Athaliana) AT2G15090.1.Araport11.447_Athaliana(Athaliana) AT2G16280.1.Araport11.447_Athaliana(Athaliana) AT2G26250.1.Araport11.447_Athaliana(Athaliana) AT2G26640.1.Araport11.4…
ORTHOMCL17(212 genes,10 taxa):	AT1G04120.1.Araport11.447_Athaliana(Athaliana) AT1G30400.2.Araport11.447_Athaliana(Athaliana) AT1G30410.1.Araport11.447_Athaliana(Athaliana) AT1G30420.1.Araport11.447_Athaliana(Athaliana) AT1G71330.1.Araport11.447_Athaliana(Athaliana) AT2G07680.3.Araport11.447_Athaliana(Athaliana) AT2G34660.1.Araport11.447_Athaliana(Athaliana) AT2G47800.1.Araport11.447_Athaliana(Athaliana) AT3G13080.1.Araport11.4…
ORTHOMCL18(210 genes,8 taxa):	AT3G51690.1.Araport11.447_Athaliana(Athaliana) AT3G51700.1.Araport11.447_Athaliana(Athaliana) Bradi4g18358.1.v3.1_Bdistachyon(Bdistachyon) Bradi5g20076.3.v3.1_Bdistachyon(Bdistachyon) HORVU1Hr1G010140.1_Hvulgare(Hvulgare) HORVU1Hr1G023710.1_Hvulgare(Hvulgare) HORVU1Hr1G079920.1_Hvulgare(Hvulgare) HORVU1Hr1G090640.1_Hvulgare(Hvulgare) HORVU2Hr1G026550.1_Hvulgare(Hvulgare) HORVU2Hr1G075450.3_Hvulga…
ORTHOMCL19(207 genes,10 taxa):	AT1G05700.2.Araport11.447_Athaliana(Athaliana) AT1G07550.1.Araport11.447_Athaliana(Athaliana) AT1G07560.1.Araport11.447_Athaliana(Athaliana) AT1G49100.1.Araport11.447_Athaliana(Athaliana) AT1G51790.2.Araport11.447_Athaliana(Athaliana) AT1G51800.1.Araport11.447_Athaliana(Athaliana) AT1G51805.1.Araport11.447_Athaliana(Athaliana) AT1G51810.1.Araport11.447_Athaliana(Athaliana) AT1G51820.1.Araport11.4…
ORTHOMCL20(206 genes,10 taxa):	AT1G09080.1.Araport11.447_Athaliana(Athaliana) AT1G16030.1.Araport11.447_Athaliana(Athaliana) AT1G56410.1.Araport11.447_Athaliana(Athaliana) AT3G09440.2.Araport11.447_Athaliana(Athaliana) AT3G12580.1.Araport11.447_Athaliana(Athaliana) AT4G24280.1.Araport11.447_Athaliana(Athaliana) AT4G37910.1.Araport11.447_Athaliana(Athaliana) AT5G02490.1.Araport11.447_Athaliana(Athaliana) AT5G02500.1.Araport11.4…
ORTHOMCL21(204 genes,10 taxa):	AT1G18140.1.Araport11.447_Athaliana(Athaliana) AT2G29130.1.Araport11.447_Athaliana(Athaliana) AT2G30210.1.Araport11.447_Athaliana(Athaliana) AT2G38080.1.Araport11.447_Athaliana(Athaliana) AT2G40370.1.Araport11.447_Athaliana(Athaliana) AT2G46570.1.Araport11.447_Athaliana(Athaliana) AT3G09220.1.Araport11.447_Athaliana(Athaliana) AT5G01040.1.Araport11.447_Athaliana(Athaliana) AT5G01050.1.Araport11.4…
ORTHOMCL22(202 genes,8 taxa):	CCG010919.2_Csongorica(Csongorica) HORVU6Hr1G043190.1_Hvulgare(Hvulgare) LOC_Os05g20320.1.MSUR7_Osativa(Osativa) LOC_Os06g28160.1.MSUR7_Osativa(Osativa) LOC_Os06g32510.1.MSUR7_Osativa(Osativa) LOC_Os11g02990.1.MSUR7_Osativa(Osativa) LOC_Os11g17290.1.MSUR7_Osativa(Osativa) Oropetium_20150105_13737A.v1.0_Othomaeum(Othomaeum) Oropetium_20150105_25976A.v1.0_Othomaeum(Othomaeum) Seita.2G149600.1.v2.2_…
ORTHOMCL23(192 genes,10 taxa):	AT1G11290.1.Araport11.447_Athaliana(Athaliana) AT1G15510.1.Araport11.447_Athaliana(Athaliana) AT1G16480.1.Araport11.447_Athaliana(Athaliana) AT1G18485.1.Araport11.447_Athaliana(Athaliana) AT2G27610.1.Araport11.447_Athaliana(Athaliana) AT3G02010.1.Araport11.447_Athaliana(Athaliana) AT3G03580.1.Araport11.447_Athaliana(Athaliana) AT3G12770.1.Araport11.447_Athaliana(Athaliana) AT3G16610.1.Araport11.4…
ORTHOMCL24(186 genes,10 taxa):	AT1G21210.1.Araport11.447_Athaliana(Athaliana) AT1G21230.1.Araport11.447_Athaliana(Athaliana) AT1G21240.1.Araport11.447_Athaliana(Athaliana) AT1G21250.1.Araport11.447_Athaliana(Athaliana) AT1G21270.1.Araport11.447_Athaliana(Athaliana) AT3G25490.1.Araport11.447_Athaliana(Athaliana) Bradi1g02290.1.v3.1_Bdistachyon(Bdistachyon) Bradi1g51097.1.v3.1_Bdistachyon(Bdistachyon) Bradi3g01170.1.v3.1_Bdistac…
ORTHOMCL25(186 genes,10 taxa):	AT1G26560.1.Araport11.447_Athaliana(Athaliana) AT1G47600.1.Araport11.447_Athaliana(Athaliana) AT1G51470.1.Araport11.447_Athaliana(Athaliana) AT1G51490.1.Araport11.447_Athaliana(Athaliana) AT1G52400.1.Araport11.447_Athaliana(Athaliana) AT1G66270.1.Araport11.447_Athaliana(Athaliana) AT1G66280.1.Araport11.447_Athaliana(Athaliana) AT1G75940.1.Araport11.447_Athaliana(Athaliana) AT2G25630.1.Araport11.4…
ORTHOMCL26(185 genes,9 taxa):	AT1G48370.1.Araport11.447_Athaliana(Athaliana) AT1G65730.1.Araport11.447_Athaliana(Athaliana) AT3G17650.1.Araport11.447_Athaliana(Athaliana) AT3G27020.1.Araport11.447_Athaliana(Athaliana) AT4G24120.1.Araport11.447_Athaliana(Athaliana) AT5G24380.1.Araport11.447_Athaliana(Athaliana) AT5G41000.1.Araport11.447_Athaliana(Athaliana) AT5G53550.5.Araport11.447_Athaliana(Athaliana) Bradi2g08267.1.v3.1_Bdi…
ORTHOMCL27(185 genes,8 taxa):	Bradi1g43225.1.v3.1_Bdistachyon(Bdistachyon) Bradi1g47396.1.v3.1_Bdistachyon(Bdistachyon) Bradi1g50963.1.v3.1_Bdistachyon(Bdistachyon) Bradi2g06275.1.v3.1_Bdistachyon(Bdistachyon) Bradi3g30759.1.v3.1_Bdistachyon(Bdistachyon) Bradi3g60378.1.v3.1_Bdistachyon(Bdistachyon) Bradi4g02793.1.v3.1_Bdistachyon(Bdistachyon) Bradi4g05386.1.v3.1_Bdistachyon(Bdistachyon) Bradi4g39257.1.v3.1_Bdistachyon(Bdistac…
ORTHOMCL28(180 genes,10 taxa):	AT1G30570.1.Araport11.447_Athaliana(Athaliana) AT2G21480.1.Araport11.447_Athaliana(Athaliana) AT2G23200.1.Araport11.447_Athaliana(Athaliana) AT2G39360.1.Araport11.447_Athaliana(Athaliana) AT3G04690.1.Araport11.447_Athaliana(Athaliana) AT3G46290.1.Araport11.447_Athaliana(Athaliana) AT3G51550.1.Araport11.447_Athaliana(Athaliana) AT4G39110.1.Araport11.447_Athaliana(Athaliana) AT5G24010.1.Araport11.4…
ORTHOMCL29(179 genes,10 taxa):	AT1G17240.2.Araport11.447_Athaliana(Athaliana) AT1G17250.1.Araport11.447_Athaliana(Athaliana) AT1G72300.1.Araport11.447_Athaliana(Athaliana) AT2G02220.1.Araport11.447_Athaliana(Athaliana) AT5G53890.1.Araport11.447_Athaliana(Athaliana) Bradi1g33480.1.v3.1_Bdistachyon(Bdistachyon) Bradi1g33510.1.v3.1_Bdistachyon(Bdistachyon) Bradi1g59360.1.v3.1_Bdistachyon(Bdistachyon) Bradi1g60340.1.v3.1_Bdistachy…
ORTHOMCL30(179 genes,1 taxa):	rna10268_Zmays(Zmays) rna13574_Zmays(Zmays) rna13610_Zmays(Zmays) rna13814_Zmays(Zmays) rna13848_Zmays(Zmays) rna13921_Zmays(Zmays) rna14000_Zmays(Zmays) rna14002_Zmays(Zmays) rna14454_Zmays(Zmays) rna1481_Zmays(Zmays) rna15643_Zmays(Zmays) rna15650_Zmays(Zmays) rna15944_Zmays(Zmays) rna15951_Zmays(Zmays) rna16254_Zmays(Zmays) rna16376_Zmays(Zmays) rna1642_Zmays(Zmays) rna16925_Zmays(Zmays) rna19…
ORTHOMCL31(176 genes,10 taxa):	AT1G62200.3.Araport11.447_Athaliana(Athaliana) AT2G02020.1.Araport11.447_Athaliana(Athaliana) AT2G02040.1.Araport11.447_Athaliana(Athaliana) AT2G40460.1.Araport11.447_Athaliana(Athaliana) AT3G54140.1.Araport11.447_Athaliana(Athaliana) AT5G01180.1.Araport11.447_Athaliana(Athaliana) AT5G46040.1.Araport11.447_Athaliana(Athaliana) AT5G46050.1.Araport11.447_Athaliana(Athaliana) Bradi1g10490.1.v3.1_Bdi…
ORTHOMCL32(173 genes,10 taxa):	AT1G07530.1.Araport11.447_Athaliana(Athaliana) AT2G29060.1.Araport11.447_Athaliana(Athaliana) AT2G37650.1.Araport11.447_Athaliana(Athaliana) Bradi1g03620.1.v3.1_Bdistachyon(Bdistachyon) Bradi1g15123.2.v3.1_Bdistachyon(Bdistachyon) Bradi2g52227.1.v3.1_Bdistachyon(Bdistachyon) Bradi2g54670.5.v3.1_Bdistachyon(Bdistachyon) Bradi3g61024.1.v3.1_Bdistachyon(Bdistachyon) Bradi4g03867.1.v3.1_Bdistachyon(B…
ORTHOMCL33(173 genes,2 taxa):	HORVU4Hr1G065540.1_Hvulgare(Hvulgare) rna10034_Zmays(Zmays) rna10488_Zmays(Zmays) rna10911_Zmays(Zmays) rna10912_Zmays(Zmays) rna1154_Zmays(Zmays) rna11572_Zmays(Zmays) rna11987_Zmays(Zmays) rna12128_Zmays(Zmays) rna12743_Zmays(Zmays) rna13300_Zmays(Zmays) rna13428_Zmays(Zmays) rna14211_Zmays(Zmays) rna15692_Zmays(Zmays) rna15693_Zmays(Zmays) rna16150_Zmays(Zmays) rna16199_Zmays(Zmays) rna16372_Z…
ORTHOMCL34(165 genes,9 taxa):	Bradi1g36720.1.v3.1_Bdistachyon(Bdistachyon) Bradi1g48380.1.v3.1_Bdistachyon(Bdistachyon) Bradi2g28137.1.v3.1_Bdistachyon(Bdistachyon) Bradi2g46097.1.v3.1_Bdistachyon(Bdistachyon) Bradi2g46140.1.v3.1_Bdistachyon(Bdistachyon) Bradi2g46180.1.v3.1_Bdistachyon(Bdistachyon) Bradi3g09977.1.v3.1_Bdistachyon(Bdistachyon) Bradi4g26450.1.v3.1_Bdistachyon(Bdistachyon) Bradi4g26460.3.v3.1_Bdistachyon(Bdistac…
ORTHOMCL35(164 genes,1 taxa):	rna11047_Zmays(Zmays) rna11864_Zmays(Zmays) rna13910_Zmays(Zmays) rna14442_Zmays(Zmays) rna14474_Zmays(Zmays) rna14498_Zmays(Zmays) rna14545_Zmays(Zmays) rna14720_Zmays(Zmays) rna14743_Zmays(Zmays) rna14902_Zmays(Zmays) rna15134_Zmays(Zmays) rna15156_Zmays(Zmays) rna15328_Zmays(Zmays) rna15876_Zmays(Zmays) rna16104_Zmays(Zmays) rna16845_Zmays(Zmays) rna20095_Zmays(Zmays) rna20474_Zmays(Zmays) rna…
ORTHOMCL36(160 genes,8 taxa):	Bradi1g15190.1.v3.1_Bdistachyon(Bdistachyon) Bradi1g30377.1.v3.1_Bdistachyon(Bdistachyon) Bradi2g26490.1.v3.1_Bdistachyon(Bdistachyon) Bradi3g06240.1.v3.1_Bdistachyon(Bdistachyon) Bradi3g06300.1.v3.1_Bdistachyon(Bdistachyon) Bradi3g06320.1.v3.1_Bdistachyon(Bdistachyon) Bradi3g06330.2.v3.1_Bdistachyon(Bdistachyon) Bradi3g06340.1.v3.1_Bdistachyon(Bdistachyon) Bradi3g15020.2.v3.1_Bdistachyon(Bdistac…
ORTHOMCL37(157 genes,10 taxa):	AT1G74310.1.Araport11.447_Athaliana(Athaliana) AT2G25140.1.Araport11.447_Athaliana(Athaliana) AT3G48870.3.Araport11.447_Athaliana(Athaliana) AT4G14670.1.Araport11.447_Athaliana(Athaliana) AT5G15450.1.Araport11.447_Athaliana(Athaliana) AT5G50920.1.Araport11.447_Athaliana(Athaliana) AT5G51070.1.Araport11.447_Athaliana(Athaliana) Bradi1g01180.1.v3.1_Bdistachyon(Bdistachyon) Bradi1g01240.3.v3.1_Bdist…
ORTHOMCL38(156 genes,10 taxa):	AT1G04160.1.Araport11.447_Athaliana(Athaliana) AT1G04600.1.Araport11.447_Athaliana(Athaliana) AT1G08730.1.Araport11.447_Athaliana(Athaliana) AT1G17580.1.Araport11.447_Athaliana(Athaliana) AT1G50360.1.Araport11.447_Athaliana(Athaliana) AT1G54560.1.Araport11.447_Athaliana(Athaliana) AT2G20290.1.Araport11.447_Athaliana(Athaliana) AT2G31900.2.Araport11.447_Athaliana(Athaliana) AT2G33240.1.Araport11.4…
ORTHOMCL39(155 genes,10 taxa):	AT1G05570.1.Araport11.447_Athaliana(Athaliana) AT1G06490.1.Araport11.447_Athaliana(Athaliana) AT2G13680.1.Araport11.447_Athaliana(Athaliana) AT2G31960.3.Araport11.447_Athaliana(Athaliana) AT2G36850.1.Araport11.447_Athaliana(Athaliana) AT3G07160.2.Araport11.447_Athaliana(Athaliana) AT3G14570.1.Araport11.447_Athaliana(Athaliana) AT3G59100.1.Araport11.447_Athaliana(Athaliana) AT4G03550.1.Araport11.4…
ORTHOMCL40(155 genes,9 taxa):	Bradi1g46170.1.v3.1_Bdistachyon(Bdistachyon) Bradi2g08751.1.v3.1_Bdistachyon(Bdistachyon) Bradi2g34187.2.v3.1_Bdistachyon(Bdistachyon) Bradi2g38260.1.v3.1_Bdistachyon(Bdistachyon) Bradi2g38280.1.v3.1_Bdistachyon(Bdistachyon) Bradi2g38300.3.v3.1_Bdistachyon(Bdistachyon) Bradi3g01157.1.v3.1_Bdistachyon(Bdistachyon) Bradi3g36780.1.v3.1_Bdistachyon(Bdistachyon) Bradi3g39670.2.v3.1_Bdistachyon(Bdistac…
ORTHOMCL41(151 genes,9 taxa):	AT1G10010.2.Araport11.447_Athaliana(Athaliana) AT1G44100.1.Araport11.447_Athaliana(Athaliana) AT1G58360.1.Araport11.447_Athaliana(Athaliana) AT1G77380.1.Araport11.447_Athaliana(Athaliana) AT5G09220.1.Araport11.447_Athaliana(Athaliana) AT5G23810.1.Araport11.447_Athaliana(Athaliana) AT5G49630.1.Araport11.447_Athaliana(Athaliana) AT5G63850.1.Araport11.447_Athaliana(Athaliana) Bradi1g37977.1.v3.1_Bdi…
ORTHOMCL42(151 genes,10 taxa):	AT1G31740.1.Araport11.447_Athaliana(Athaliana) AT1G45130.1.Araport11.447_Athaliana(Athaliana) AT1G77410.3.Araport11.447_Athaliana(Athaliana) AT2G16730.1.Araport11.447_Athaliana(Athaliana) AT2G28470.1.Araport11.447_Athaliana(Athaliana) AT2G32810.1.Araport11.447_Athaliana(Athaliana) AT3G13750.1.Araport11.447_Athaliana(Athaliana) AT3G52840.2.Araport11.447_Athaliana(Athaliana) AT4G26140.7.Araport11.4…
ORTHOMCL43(151 genes,10 taxa):	AT3G14610.1.Araport11.447_Athaliana(Athaliana) AT3G14620.1.Araport11.447_Athaliana(Athaliana) AT3G14630.2.Araport11.447_Athaliana(Athaliana) AT3G14640.2.Araport11.447_Athaliana(Athaliana) AT3G14650.1.Araport11.447_Athaliana(Athaliana) AT3G14660.1.Araport11.447_Athaliana(Athaliana) AT3G14680.1.Araport11.447_Athaliana(Athaliana) AT3G14690.2.Araport11.447_Athaliana(Athaliana) Bradi1g06030.1.v3.1_Bdi…
ORTHOMCL44(148 genes,3 taxa):	AT1G09665.1.Araport11.447_Athaliana(Athaliana) AT1G17600.1.Araport11.447_Athaliana(Athaliana) AT1G17610.1.Araport11.447_Athaliana(Athaliana) AT1G17615.1.Araport11.447_Athaliana(Athaliana) AT1G27170.1.Araport11.447_Athaliana(Athaliana) AT1G27180.1.Araport11.447_Athaliana(Athaliana) AT1G31540.2.Araport11.447_Athaliana(Athaliana) AT1G33920.1.Araport11.447_Athaliana(Athaliana) AT1G47370.1.Araport11.4…
ORTHOMCL45(148 genes,3 taxa):	CCG007800.1_Csongorica(Csongorica) CCG051626.1_Csongorica(Csongorica) Oropetium_20150105_28019A.v1.0_Othomaeum(Othomaeum) Oropetium_20150105_28410A.v1.0_Othomaeum(Othomaeum) Seita.1G014400.1.v2.2_Sitalica(Sitalica) Seita.1G024900.1.v2.2_Sitalica(Sitalica) Seita.1G025000.1.v2.2_Sitalica(Sitalica) Seita.1G042900.1.v2.2_Sitalica(Sitalica) Seita.1G043000.1.v2.2_Sitalica(Sitalica) Seita.1G074400.1.v2.…
ORTHOMCL46(145 genes,10 taxa):	AT1G52570.1.Araport11.447_Athaliana(Athaliana) AT1G55180.1.Araport11.447_Athaliana(Athaliana) AT2G42010.2.Araport11.447_Athaliana(Athaliana) AT3G15730.1.Araport11.447_Athaliana(Athaliana) AT4G00240.1.Araport11.447_Athaliana(Athaliana) AT4G11830.2.Araport11.447_Athaliana(Athaliana) AT4G11840.1.Araport11.447_Athaliana(Athaliana) AT4G11850.1.Araport11.447_Athaliana(Athaliana) AT4G35790.1.Araport11.4…
ORTHOMCL47(144 genes,10 taxa):	AT1G27770.1.Araport11.447_Athaliana(Athaliana) AT2G22950.1.Araport11.447_Athaliana(Athaliana) AT2G41560.1.Araport11.447_Athaliana(Athaliana) AT3G21180.1.Araport11.447_Athaliana(Athaliana) AT3G22910.1.Araport11.447_Athaliana(Athaliana) AT3G57330.1.Araport11.447_Athaliana(Athaliana) AT3G63380.1.Araport11.447_Athaliana(Athaliana) AT4G29900.1.Araport11.447_Athaliana(Athaliana) AT4G37640.1.Araport11.4…
ORTHOMCL48(143 genes,5 taxa):	Bradi3g17242.1.v3.1_Bdistachyon(Bdistachyon) Bradi3g29324.1.v3.1_Bdistachyon(Bdistachyon) LOC_Os06g28250.1.MSUR7_Osativa(Osativa) LOC_Os06g29880.1.MSUR7_Osativa(Osativa) LOC_Os10g06890.1.MSUR7_Osativa(Osativa) Seita.3G313300.1.v2.2_Sitalica(Sitalica) Seita.4G073300.1.v2.2_Sitalica(Sitalica) Seita.4G073400.1.v2.2_Sitalica(Sitalica) Seita.5G181900.1.v2.2_Sitalica(Sitalica) Seita.5G182000.1.v2.2_Sit…
ORTHOMCL49(141 genes,10 taxa):	AT1G34210.1.Araport11.447_Athaliana(Athaliana) AT1G60800.1.Araport11.447_Athaliana(Athaliana) AT1G71830.1.Araport11.447_Athaliana(Athaliana) AT2G13790.1.Araport11.447_Athaliana(Athaliana) AT2G13800.3.Araport11.447_Athaliana(Athaliana) AT2G23950.1.Araport11.447_Athaliana(Athaliana) AT3G25560.3.Araport11.447_Athaliana(Athaliana) AT4G30520.1.Araport11.447_Athaliana(Athaliana) AT4G33430.2.Araport11.4…
ORTHOMCL50(140 genes,2 taxa):	AT1G11620.1.Araport11.447_Athaliana(Athaliana) AT1G11810.1.Araport11.447_Athaliana(Athaliana) AT1G12170.1.Araport11.447_Athaliana(Athaliana) AT1G12190.1.Araport11.447_Athaliana(Athaliana) AT1G24800.1.Araport11.447_Athaliana(Athaliana) AT1G24881.1.Araport11.447_Athaliana(Athaliana) AT1G25055.1.Araport11.447_Athaliana(Athaliana) AT1G25141.1.Araport11.447_Athaliana(Athaliana) AT1G25150.1.Araport11.4…
ORTHOMCL51(138 genes,10 taxa):	AT1G29230.1.Araport11.447_Athaliana(Athaliana) AT2G34180.1.Araport11.447_Athaliana(Athaliana) AT4G18700.1.Araport11.447_Athaliana(Athaliana) AT5G01810.1.Araport11.447_Athaliana(Athaliana) AT5G07070.1.Araport11.447_Athaliana(Athaliana) AT5G45810.1.Araport11.447_Athaliana(Athaliana) AT5G45820.1.Araport11.447_Athaliana(Athaliana) AT5G58380.1.Araport11.447_Athaliana(Athaliana) Bradi1g17820.1.v3.1_Bdi…
ORTHOMCL52(137 genes,10 taxa):	AT1G06580.1.Araport11.447_Athaliana(Athaliana) AT1G12300.1.Araport11.447_Athaliana(Athaliana) AT1G12620.1.Araport11.447_Athaliana(Athaliana) AT1G12700.2.Araport11.447_Athaliana(Athaliana) AT1G12775.1.Araport11.447_Athaliana(Athaliana) AT1G62590.1.Araport11.447_Athaliana(Athaliana) AT1G62670.1.Araport11.447_Athaliana(Athaliana) AT1G62680.2.Araport11.447_Athaliana(Athaliana) AT1G62720.1.Araport11.4…
ORTHOMCL53(136 genes,10 taxa):	AT1G16440.1.Araport11.447_Athaliana(Athaliana) AT1G79250.2.Araport11.447_Athaliana(Athaliana) AT2G36350.1.Araport11.447_Athaliana(Athaliana) AT2G44830.2.Araport11.447_Athaliana(Athaliana) AT3G12690.2.Araport11.447_Athaliana(Athaliana) AT3G27580.1.Araport11.447_Athaliana(Athaliana) AT3G52890.4.Araport11.447_Athaliana(Athaliana) AT4G26610.1.Araport11.447_Athaliana(Athaliana) AT5G03640.1.Araport11.4…
ORTHOMCL54(136 genes,2 taxa):	AT1G29179.1.Araport11.447_Athaliana(Athaliana) AT1G29180.1.Araport11.447_Athaliana(Athaliana) AT1G34480.1.Araport11.447_Athaliana(Athaliana) AT1G35610.1.Araport11.447_Athaliana(Athaliana) AT1G44020.1.Araport11.447_Athaliana(Athaliana) AT1G44030.2.Araport11.447_Athaliana(Athaliana) AT1G44050.1.Araport11.447_Athaliana(Athaliana) AT1G45243.1.Araport11.447_Athaliana(Athaliana) AT1G50190.1.Araport11.4…
ORTHOMCL55(135 genes,10 taxa):	AT1G17420.1.Araport11.447_Athaliana(Athaliana) AT1G55020.1.Araport11.447_Athaliana(Athaliana) AT1G67560.1.Araport11.447_Athaliana(Athaliana) AT1G72520.1.Araport11.447_Athaliana(Athaliana) AT3G22400.1.Araport11.447_Athaliana(Athaliana) AT3G45140.1.Araport11.447_Athaliana(Athaliana) Bradi1g09260.1.v3.1_Bdistachyon(Bdistachyon) Bradi1g09270.1.v3.1_Bdistachyon(Bdistachyon) Bradi1g11670.1.v3.1_Bdistac…
ORTHOMCL56(133 genes,10 taxa):	AT1G04150.1.Araport11.447_Athaliana(Athaliana) AT1G22610.1.Araport11.447_Athaliana(Athaliana) AT1G51570.1.Araport11.447_Athaliana(Athaliana) AT1G74720.1.Araport11.447_Athaliana(Athaliana) AT3G03680.1.Araport11.447_Athaliana(Athaliana) AT3G57880.3.Araport11.447_Athaliana(Athaliana) AT3G61300.1.Araport11.447_Athaliana(Athaliana) AT4G00700.1.Araport11.447_Athaliana(Athaliana) AT4G11610.1.Araport11.4…
ORTHOMCL57(132 genes,5 taxa):	AT1G06630.1.Araport11.447_Athaliana(Athaliana) AT1G13780.1.Araport11.447_Athaliana(Athaliana) AT1G16930.1.Araport11.447_Athaliana(Athaliana) AT1G16940.1.Araport11.447_Athaliana(Athaliana) AT1G16945.1.Araport11.447_Athaliana(Athaliana) AT1G19070.1.Araport11.447_Athaliana(Athaliana) AT1G21990.1.Araport11.447_Athaliana(Athaliana) AT1G32020.1.Araport11.447_Athaliana(Athaliana) AT1G47915.1.Araport11.4…
ORTHOMCL58(131 genes,10 taxa):	AT1G20860.2.Araport11.447_Athaliana(Athaliana) AT1G76430.1.Araport11.447_Athaliana(Athaliana) AT2G32830.1.Araport11.447_Athaliana(Athaliana) AT2G38940.1.Araport11.447_Athaliana(Athaliana) AT3G54700.1.Araport11.447_Athaliana(Athaliana) AT5G43340.1.Araport11.447_Athaliana(Athaliana) AT5G43350.1.Araport11.447_Athaliana(Athaliana) AT5G43360.1.Araport11.447_Athaliana(Athaliana) AT5G43370.1.Araport11.4…
ORTHOMCL59(128 genes,10 taxa):	AT1G09090.2.Araport11.447_Athaliana(Athaliana) AT1G19230.2.Araport11.447_Athaliana(Athaliana) AT1G64060.1.Araport11.447_Athaliana(Athaliana) AT3G45810.1.Araport11.447_Athaliana(Athaliana) AT4G11230.1.Araport11.447_Athaliana(Athaliana) AT4G25090.1.Araport11.447_Athaliana(Athaliana) AT5G07390.1.Araport11.447_Athaliana(Athaliana) AT5G47910.1.Araport11.447_Athaliana(Athaliana) AT5G51060.1.Araport11.4…
ORTHOMCL60(128 genes,10 taxa):	AT1G17260.1.Araport11.447_Athaliana(Athaliana) AT1G80660.1.Araport11.447_Athaliana(Athaliana) AT2G07560.1.Araport11.447_Athaliana(Athaliana) AT2G18960.1.Araport11.447_Athaliana(Athaliana) AT2G24520.2.Araport11.447_Athaliana(Athaliana) AT3G42640.1.Araport11.447_Athaliana(Athaliana) AT3G47950.1.Araport11.447_Athaliana(Athaliana) AT3G60330.4.Araport11.447_Athaliana(Athaliana) AT4G11730.1.Araport11.4…
ORTHOMCL61(128 genes,7 taxa):	Bradi1g15745.1.v3.1_Bdistachyon(Bdistachyon) Bradi3g10485.1.v3.1_Bdistachyon(Bdistachyon) Bradi3g11568.1.v3.1_Bdistachyon(Bdistachyon) Bradi5g16457.1.v3.1_Bdistachyon(Bdistachyon) CCG010830.2_Csongorica(Csongorica) CCG034457.1_Csongorica(Csongorica) ChrSy.fgenesh.mRNA.36.MSUR7_Osativa(Osativa) ChrSy.fgenesh.mRNA.88.MSUR7_Osativa(Osativa) ChrUn.fgenesh.mRNA.16.MSUR7_Osativa(Osativa) ChrUn.fgenesh.…
ORTHOMCL62(127 genes,10 taxa):	AT1G01340.2.Araport11.447_Athaliana(Athaliana) AT1G15990.1.Araport11.447_Athaliana(Athaliana) AT1G19780.1.Araport11.447_Athaliana(Athaliana) AT2G23980.2.Araport11.447_Athaliana(Athaliana) AT2G24610.2.Araport11.447_Athaliana(Athaliana) AT2G28260.1.Araport11.447_Athaliana(Athaliana) AT2G46430.2.Araport11.447_Athaliana(Athaliana) AT2G46440.1.Araport11.447_Athaliana(Athaliana) AT2G46450.1.Araport11.4…
ORTHOMCL63(126 genes,10 taxa):	AT1G21850.1.Araport11.447_Athaliana(Athaliana) AT1G21860.1.Araport11.447_Athaliana(Athaliana) AT1G41830.1.Araport11.447_Athaliana(Athaliana) AT1G55560.1.Araport11.447_Athaliana(Athaliana) AT1G55570.1.Araport11.447_Athaliana(Athaliana) AT1G75790.1.Araport11.447_Athaliana(Athaliana) AT1G76160.1.Araport11.447_Athaliana(Athaliana) AT2G23630.2.Araport11.447_Athaliana(Athaliana) AT3G13390.1.Araport11.4…
ORTHOMCL64(124 genes,10 taxa):	AT1G48410.2.Araport11.447_Athaliana(Athaliana) AT1G69440.1.Araport11.447_Athaliana(Athaliana) AT2G27880.1.Araport11.447_Athaliana(Athaliana) AT5G43810.3.Araport11.447_Athaliana(Athaliana) Bradi1g05162.2.v3.1_Bdistachyon(Bdistachyon) Bradi1g12431.2.v3.1_Bdistachyon(Bdistachyon) Bradi1g16060.3.v3.1_Bdistachyon(Bdistachyon) Bradi1g28260.3.v3.1_Bdistachyon(Bdistachyon) Bradi1g29577.1.v3.1_Bdistachyon…
ORTHOMCL65(123 genes,10 taxa):	AT1G66960.2.Araport11.447_Athaliana(Athaliana) AT1G78500.2.Araport11.447_Athaliana(Athaliana) AT1G78950.2.Araport11.447_Athaliana(Athaliana) AT1G78955.1.Araport11.447_Athaliana(Athaliana) AT1G78960.2.Araport11.447_Athaliana(Athaliana) AT1G78970.1.Araport11.447_Athaliana(Athaliana) AT2G07050.1.Araport11.447_Athaliana(Athaliana) AT3G45130.2.Araport11.447_Athaliana(Athaliana) AT4G15340.1.Araport11.4…
ORTHOMCL66(122 genes,10 taxa):	AT1G18150.2.Araport11.447_Athaliana(Athaliana) AT1G53510.1.Araport11.447_Athaliana(Athaliana) AT1G73670.1.Araport11.447_Athaliana(Athaliana) AT2G01450.1.Araport11.447_Athaliana(Athaliana) AT2G42880.1.Araport11.447_Athaliana(Athaliana) AT3G14720.1.Araport11.447_Athaliana(Athaliana) AT3G18040.3.Araport11.447_Athaliana(Athaliana) AT5G19010.1.Araport11.447_Athaliana(Athaliana) Bradi1g34700.1.v3.1_Bdi…
ORTHOMCL67(122 genes,9 taxa):	AT1G45616.1.Araport11.447_Athaliana(Athaliana) AT1G47890.1.Araport11.447_Athaliana(Athaliana) AT1G71390.2.Araport11.447_Athaliana(Athaliana) AT1G71400.1.Araport11.447_Athaliana(Athaliana) AT2G15042.1.Araport11.447_Athaliana(Athaliana) AT2G15080.1.Araport11.447_Athaliana(Athaliana) AT2G25440.1.Araport11.447_Athaliana(Athaliana) AT2G32660.2.Araport11.447_Athaliana(Athaliana) AT2G32680.1.Araport11.4…
ORTHOMCL68(122 genes,10 taxa):	AT3G04150.2.Araport11.447_Athaliana(Athaliana) AT3G04170.1.Araport11.447_Athaliana(Athaliana) AT3G04180.1.Araport11.447_Athaliana(Athaliana) AT3G04190.1.Araport11.447_Athaliana(Athaliana) AT3G04200.1.Araport11.447_Athaliana(Athaliana) AT3G05950.1.Araport11.447_Athaliana(Athaliana) AT4G14630.1.Araport11.447_Athaliana(Athaliana) AT5G38910.1.Araport11.447_Athaliana(Athaliana) AT5G38930.1.Araport11.4…
ORTHOMCL69(121 genes,10 taxa):	AT3G07040.1.Araport11.447_Athaliana(Athaliana) Bradi1g00234.1.v3.1_Bdistachyon(Bdistachyon) Bradi1g55080.1.v3.1_Bdistachyon(Bdistachyon) Bradi4g06970.1.v3.1_Bdistachyon(Bdistachyon) Bradi4g09247.1.v3.1_Bdistachyon(Bdistachyon) Bradi4g21842.1.v3.1_Bdistachyon(Bdistachyon) Bradi4g21890.1.v3.1_Bdistachyon(Bdistachyon) Bradi5g01167.1.v3.1_Bdistachyon(Bdistachyon) Bradi5g03110.1.v3.1_Bdistachyon(Bdist…
ORTHOMCL70(121 genes,9 taxa):	Bradi1g29352.2.v3.1_Bdistachyon(Bdistachyon) Bradi1g29360.3.v3.1_Bdistachyon(Bdistachyon) Bradi1g29370.3.v3.1_Bdistachyon(Bdistachyon) Bradi1g29381.2.v3.1_Bdistachyon(Bdistachyon) Bradi2g38791.2.v3.1_Bdistachyon(Bdistachyon) Bradi2g38810.2.v3.1_Bdistachyon(Bdistachyon) Bradi2g38828.1.v3.1_Bdistachyon(Bdistachyon) Bradi2g38839.1.v3.1_Bdistachyon(Bdistachyon) Bradi2g38895.1.v3.1_Bdistachyon(Bdistac…
ORTHOMCL71(120 genes,10 taxa):	AT1G10540.1.Araport11.447_Athaliana(Athaliana) AT1G49960.1.Araport11.447_Athaliana(Athaliana) AT1G60030.1.Araport11.447_Athaliana(Athaliana) AT1G65550.1.Araport11.447_Athaliana(Athaliana) AT2G05760.1.Araport11.447_Athaliana(Athaliana) AT2G26510.1.Araport11.447_Athaliana(Athaliana) AT2G34190.1.Araport11.447_Athaliana(Athaliana) AT5G25420.1.Araport11.447_Athaliana(Athaliana) AT5G49990.3.Araport11.4…
ORTHOMCL72(120 genes,10 taxa):	AT1G13210.1.Araport11.447_Athaliana(Athaliana) AT1G17500.1.Araport11.447_Athaliana(Athaliana) AT1G26130.3.Araport11.447_Athaliana(Athaliana) AT1G54280.3.Araport11.447_Athaliana(Athaliana) AT1G59820.1.Araport11.447_Athaliana(Athaliana) AT1G68710.3.Araport11.447_Athaliana(Athaliana) AT1G72700.2.Araport11.447_Athaliana(Athaliana) AT3G13900.1.Araport11.447_Athaliana(Athaliana) AT3G25610.1.Araport11.4…
ORTHOMCL73(120 genes,10 taxa):	AT1G55130.1.Araport11.447_Athaliana(Athaliana) AT2G24170.1.Araport11.447_Athaliana(Athaliana) AT3G13772.1.Araport11.447_Athaliana(Athaliana) AT4G12650.1.Araport11.447_Athaliana(Athaliana) AT5G10840.1.Araport11.447_Athaliana(Athaliana) AT5G25100.2.Araport11.447_Athaliana(Athaliana) AT5G35160.4.Araport11.447_Athaliana(Athaliana) Bradi1g30960.1.v3.1_Bdistachyon(Bdistachyon) Bradi1g36505.1.v3.1_Bdist…
ORTHOMCL74(116 genes,4 taxa):	AT1G19160.1.Araport11.447_Athaliana(Athaliana) AT1G23037.1.Araport11.447_Athaliana(Athaliana) AT1G26510.1.Araport11.447_Athaliana(Athaliana) AT1G26515.1.Araport11.447_Athaliana(Athaliana) AT1G30780.1.Araport11.447_Athaliana(Athaliana) AT1G30790.1.Araport11.447_Athaliana(Athaliana) AT1G30920.1.Araport11.447_Athaliana(Athaliana) AT1G30925.1.Araport11.447_Athaliana(Athaliana) AT1G30930.1.Araport11.4…
ORTHOMCL75(116 genes,10 taxa):	AT1G20560.1.Araport11.447_Athaliana(Athaliana) AT1G21530.2.Araport11.447_Athaliana(Athaliana) AT1G21540.1.Araport11.447_Athaliana(Athaliana) AT1G65880.1.Araport11.447_Athaliana(Athaliana) AT1G65890.1.Araport11.447_Athaliana(Athaliana) AT1G66120.1.Araport11.447_Athaliana(Athaliana) AT1G68270.1.Araport11.447_Athaliana(Athaliana) AT1G75960.1.Araport11.447_Athaliana(Athaliana) AT1G76290.1.Araport11.4…
ORTHOMCL76(116 genes,9 taxa):	AT2G34930.1.Araport11.447_Athaliana(Athaliana) Bradi1g31971.3.v3.1_Bdistachyon(Bdistachyon) Bradi1g44425.2.v3.1_Bdistachyon(Bdistachyon) Bradi2g42812.2.v3.1_Bdistachyon(Bdistachyon) Bradi2g42820.3.v3.1_Bdistachyon(Bdistachyon) Bradi2g42880.2.v3.1_Bdistachyon(Bdistachyon) Bradi2g42890.1.v3.1_Bdistachyon(Bdistachyon) Bradi3g05292.1.v3.1_Bdistachyon(Bdistachyon) Bradi3g18390.2.v3.1_Bdistachyon(Bdist…
ORTHOMCL77(114 genes,10 taxa):	AT1G10940.2.Araport11.447_Athaliana(Athaliana) AT1G60940.1.Araport11.447_Athaliana(Athaliana) AT1G78290.2.Araport11.447_Athaliana(Athaliana) AT2G23030.1.Araport11.447_Athaliana(Athaliana) AT3G50500.2.Araport11.447_Athaliana(Athaliana) AT4G33950.1.Araport11.447_Athaliana(Athaliana) AT5G08590.1.Araport11.447_Athaliana(Athaliana) AT5G63650.1.Araport11.447_Athaliana(Athaliana) AT5G66880.1.Araport11.4…
ORTHOMCL78(114 genes,10 taxa):	AT1G19650.1.Araport11.447_Athaliana(Athaliana) AT1G55690.4.Araport11.447_Athaliana(Athaliana) AT1G75370.2.Araport11.447_Athaliana(Athaliana) AT2G16380.1.Araport11.447_Athaliana(Athaliana) AT2G18180.1.Araport11.447_Athaliana(Athaliana) AT2G21520.3.Araport11.447_Athaliana(Athaliana) AT2G21540.2.Araport11.447_Athaliana(Athaliana) AT3G24840.3.Araport11.447_Athaliana(Athaliana) AT4G34580.2.Araport11.4…
ORTHOMCL79(113 genes,9 taxa):	Bradi3g41910.1.v3.1_Bdistachyon(Bdistachyon) Bradi3g41960.1.v3.1_Bdistachyon(Bdistachyon) Bradi4g05870.1.v3.1_Bdistachyon(Bdistachyon) CCG023746.1_Csongorica(Csongorica) CCG024469.1_Csongorica(Csongorica) CCG024506.2_Csongorica(Csongorica) CCG041608.2_Csongorica(Csongorica) CCG041609.1_Csongorica(Csongorica) CCG041973.8_Csongorica(Csongorica) CCG042370.1_Csongorica(Csongorica) CCG049447.1_Csongor…
ORTHOMCL80(112 genes,10 taxa):	AT1G22340.1.Araport11.447_Athaliana(Athaliana) AT1G22360.1.Araport11.447_Athaliana(Athaliana) AT1G22370.2.Araport11.447_Athaliana(Athaliana) AT1G22380.1.Araport11.447_Athaliana(Athaliana) AT1G22400.1.Araport11.447_Athaliana(Athaliana) AT1G78270.1.Araport11.447_Athaliana(Athaliana) Bradi1g20190.1.v3.1_Bdistachyon(Bdistachyon) Bradi3g46855.1.v3.1_Bdistachyon(Bdistachyon) Bradi3g46867.2.v3.1_Bdistac…
ORTHOMCL81(112 genes,8 taxa):	Bradi1g28860.1.v3.1_Bdistachyon(Bdistachyon) Bradi2g10294.1.v3.1_Bdistachyon(Bdistachyon) Bradi2g27782.1.v3.1_Bdistachyon(Bdistachyon) Bradi3g36330.1.v3.1_Bdistachyon(Bdistachyon) Bradi3g36347.1.v3.1_Bdistachyon(Bdistachyon) Bradi5g21320.1.v3.1_Bdistachyon(Bdistachyon) CCG000606.1_Csongorica(Csongorica) CCG000607.1_Csongorica(Csongorica) CCG003463.1_Csongorica(Csongorica) CCG003464.1_Csongorica(C…
ORTHOMCL82(111 genes,10 taxa):	AT1G23480.2.Araport11.447_Athaliana(Athaliana) AT1G24070.1.Araport11.447_Athaliana(Athaliana) AT2G35650.1.Araport11.447_Athaliana(Athaliana) AT3G56000.1.Araport11.447_Athaliana(Athaliana) AT4G13410.1.Araport11.447_Athaliana(Athaliana) AT4G16590.1.Araport11.447_Athaliana(Athaliana) AT5G03760.1.Araport11.447_Athaliana(Athaliana) AT5G16190.4.Araport11.447_Athaliana(Athaliana) AT5G22740.1.Araport11.4…
ORTHOMCL83(110 genes,9 taxa):	Bradi1g02210.1.v3.1_Bdistachyon(Bdistachyon) Bradi1g22540.1.v3.1_Bdistachyon(Bdistachyon) Bradi1g30860.1.v3.1_Bdistachyon(Bdistachyon) Bradi1g58757.1.v3.1_Bdistachyon(Bdistachyon) Bradi1g58762.2.v3.1_Bdistachyon(Bdistachyon) Bradi2g60530.1.v3.1_Bdistachyon(Bdistachyon) Bradi3g21721.1.v3.1_Bdistachyon(Bdistachyon) Bradi3g46294.1.v3.1_Bdistachyon(Bdistachyon) Bradi4g42350.3.v3.1_Bdistachyon(Bdistac…
ORTHOMCL84(109 genes,10 taxa):	AT1G09170.5.Araport11.447_Athaliana(Athaliana) AT1G18410.4.Araport11.447_Athaliana(Athaliana) AT1G63640.3.Araport11.447_Athaliana(Athaliana) AT1G73860.1.Araport11.447_Athaliana(Athaliana) AT2G47500.1.Araport11.447_Athaliana(Athaliana) AT3G10310.2.Araport11.447_Athaliana(Athaliana) AT3G44730.2.Araport11.447_Athaliana(Athaliana) AT5G27000.1.Araport11.447_Athaliana(Athaliana) AT5G41310.1.Araport11.4…
ORTHOMCL85(109 genes,9 taxa):	Bradi2g19100.1.v3.1_Bdistachyon(Bdistachyon) Bradi2g19170.1.v3.1_Bdistachyon(Bdistachyon) Bradi2g19177.1.v3.1_Bdistachyon(Bdistachyon) Bradi2g49057.1.v3.1_Bdistachyon(Bdistachyon) Bradi2g49067.1.v3.1_Bdistachyon(Bdistachyon) Bradi2g49080.1.v3.1_Bdistachyon(Bdistachyon) Bradi2g49090.1.v3.1_Bdistachyon(Bdistachyon) Bradi2g49100.1.v3.1_Bdistachyon(Bdistachyon) Bradi2g49110.1.v3.1_Bdistachyon(Bdistac…
ORTHOMCL86(108 genes,10 taxa):	AT1G22150.1.Araport11.447_Athaliana(Athaliana) AT1G23090.1.Araport11.447_Athaliana(Athaliana) AT1G77990.1.Araport11.447_Athaliana(Athaliana) AT1G78000.3.Araport11.447_Athaliana(Athaliana) AT3G15990.1.Araport11.447_Athaliana(Athaliana) AT3G51895.2.Araport11.447_Athaliana(Athaliana) AT4G02700.1.Araport11.447_Athaliana(Athaliana) AT4G08620.1.Araport11.447_Athaliana(Athaliana) AT5G10180.1.Araport11.4…
ORTHOMCL87(108 genes,10 taxa):	AT1G23080.1.Araport11.447_Athaliana(Athaliana) AT1G70940.1.Araport11.447_Athaliana(Athaliana) AT1G73590.1.Araport11.447_Athaliana(Athaliana) AT1G77110.1.Araport11.447_Athaliana(Athaliana) AT2G01420.2.Araport11.447_Athaliana(Athaliana) AT5G16260.1.Araport11.447_Athaliana(Athaliana) AT5G20890.1.Araport11.447_Athaliana(Athaliana) AT5G57090.1.Araport11.447_Athaliana(Athaliana) Bradi1g31530.1.v3.1_Bdi…
ORTHOMCL88(107 genes,10 taxa):	AT1G10900.2.Araport11.447_Athaliana(Athaliana) AT1G21980.1.Araport11.447_Athaliana(Athaliana) AT1G60890.2.Araport11.447_Athaliana(Athaliana) AT1G77740.1.Araport11.447_Athaliana(Athaliana) AT2G26420.2.Araport11.447_Athaliana(Athaliana) AT2G41210.1.Araport11.447_Athaliana(Athaliana) AT3G07960.1.Araport11.447_Athaliana(Athaliana) AT3G09920.1.Araport11.447_Athaliana(Athaliana) AT3G56960.2.Araport11.4…
ORTHOMCL89(107 genes,5 taxa):	Bradi2g40961.1.v3.1_Bdistachyon(Bdistachyon) Bradi5g03715.1.v3.1_Bdistachyon(Bdistachyon) CCG000384.1_Csongorica(Csongorica) CCG000732.1_Csongorica(Csongorica) CCG001385.1_Csongorica(Csongorica) CCG001453.5_Csongorica(Csongorica) CCG001635.1_Csongorica(Csongorica) CCG001800.3_Csongorica(Csongorica) CCG002806.1_Csongorica(Csongorica) CCG003497.1_Csongorica(Csongorica) CCG004478.1_Csongorica(Csongo…
ORTHOMCL90(106 genes,10 taxa):	AT1G03740.1.Araport11.447_Athaliana(Athaliana) AT1G09600.1.Araport11.447_Athaliana(Athaliana) AT1G18670.3.Araport11.447_Athaliana(Athaliana) AT1G33770.1.Araport11.447_Athaliana(Athaliana) AT1G53050.1.Araport11.447_Athaliana(Athaliana) AT1G54610.1.Araport11.447_Athaliana(Athaliana) AT1G57700.1.Araport11.447_Athaliana(Athaliana) AT1G71530.1.Araport11.447_Athaliana(Athaliana) AT1G74330.1.Araport11.4…
ORTHOMCL91(106 genes,10 taxa):	AT1G26380.1.Araport11.447_Athaliana(Athaliana) AT1G30760.2.Araport11.447_Athaliana(Athaliana) AT2G34790.1.Araport11.447_Athaliana(Athaliana) AT4G20820.1.Araport11.447_Athaliana(Athaliana) AT4G20860.1.Araport11.447_Athaliana(Athaliana) AT5G44360.2.Araport11.447_Athaliana(Athaliana) AT5G44380.2.Araport11.447_Athaliana(Athaliana) AT5G44390.1.Araport11.447_Athaliana(Athaliana) AT5G44400.1.Araport11.4…
ORTHOMCL92(104 genes,10 taxa):	AT1G26850.2.Araport11.447_Athaliana(Athaliana) AT1G31850.3.Araport11.447_Athaliana(Athaliana) AT1G33170.1.Araport11.447_Athaliana(Athaliana) AT2G43200.2.Araport11.447_Athaliana(Athaliana) AT2G45750.1.Araport11.447_Athaliana(Athaliana) AT4G00750.1.Araport11.447_Athaliana(Athaliana) AT4G10440.1.Araport11.447_Athaliana(Athaliana) AT4G18030.1.Araport11.447_Athaliana(Athaliana) AT4G19120.2.Araport11.4…
ORTHOMCL93(102 genes,10 taxa):	AT1G02640.1.Araport11.447_Athaliana(Athaliana) AT1G78060.1.Araport11.447_Athaliana(Athaliana) AT3G19620.1.Araport11.447_Athaliana(Athaliana) AT5G09700.1.Araport11.447_Athaliana(Athaliana) AT5G09730.1.Araport11.447_Athaliana(Athaliana) AT5G10560.1.Araport11.447_Athaliana(Athaliana) AT5G49360.1.Araport11.447_Athaliana(Athaliana) AT5G64570.1.Araport11.447_Athaliana(Athaliana) Bradi2g11410.1.v3.1_Bdi…
ORTHOMCL94(102 genes,10 taxa):	AT1G05230.5.Araport11.447_Athaliana(Athaliana) AT1G17920.1.Araport11.447_Athaliana(Athaliana) AT1G73360.1.Araport11.447_Athaliana(Athaliana) AT1G79840.2.Araport11.447_Athaliana(Athaliana) AT2G32370.1.Araport11.447_Athaliana(Athaliana) AT3G61150.1.Araport11.447_Athaliana(Athaliana) AT4G00730.1.Araport11.447_Athaliana(Athaliana) AT4G04890.1.Araport11.447_Athaliana(Athaliana) AT4G17710.1.Araport11.4…
ORTHOMCL95(102 genes,10 taxa):	AT1G49240.1.Araport11.447_Athaliana(Athaliana) AT2G37620.1.Araport11.447_Athaliana(Athaliana) AT2G42090.1.Araport11.447_Athaliana(Athaliana) AT2G42100.1.Araport11.447_Athaliana(Athaliana) AT2G42170.3.Araport11.447_Athaliana(Athaliana) AT3G12110.1.Araport11.447_Athaliana(Athaliana) AT3G18780.3.Araport11.447_Athaliana(Athaliana) AT3G46520.2.Araport11.447_Athaliana(Athaliana) AT3G53750.2.Araport11.4…
ORTHOMCL96(102 genes,10 taxa):	AT2G24710.3.Araport11.447_Athaliana(Athaliana) AT2G24720.1.Araport11.447_Athaliana(Athaliana) AT2G29100.2.Araport11.447_Athaliana(Athaliana) AT2G29110.2.Araport11.447_Athaliana(Athaliana) AT2G29120.1.Araport11.447_Athaliana(Athaliana) AT4G31710.2.Araport11.447_Athaliana(Athaliana) AT5G11180.2.Araport11.447_Athaliana(Athaliana) AT5G11210.5.Araport11.447_Athaliana(Athaliana) AT5G27100.1.Araport11.4…
ORTHOMCL97(100 genes,10 taxa):	AT1G01140.3.Araport11.447_Athaliana(Athaliana) AT1G30270.1.Araport11.447_Athaliana(Athaliana) AT2G20510.2.Araport11.447_Athaliana(Athaliana) AT2G26980.4.Araport11.447_Athaliana(Athaliana) AT2G36070.1.Araport11.447_Athaliana(Athaliana) AT4G24400.1.Araport11.447_Athaliana(Athaliana) AT5G21326.1.Araport11.447_Athaliana(Athaliana) AT5G35410.1.Araport11.447_Athaliana(Athaliana) Bradi1g17250.3.v3.1_Bdi…
ORTHOMCL98(100 genes,10 taxa):	AT1G06410.3.Araport11.447_Athaliana(Athaliana) AT1G23870.1.Araport11.447_Athaliana(Athaliana) AT1G60140.2.Araport11.447_Athaliana(Athaliana) AT1G68020.2.Araport11.447_Athaliana(Athaliana) AT1G70290.1.Araport11.447_Athaliana(Athaliana) AT2G18700.1.Araport11.447_Athaliana(Athaliana) AT4G17770.2.Araport11.447_Athaliana(Athaliana) Bradi1g69420.7.v3.1_Bdistachyon(Bdistachyon) Bradi2g19710.1.v3.1_Bdist…
ORTHOMCL99(100 genes,10 taxa):	AT1G13460.2.Araport11.447_Athaliana(Athaliana) AT3G09880.1.Araport11.447_Athaliana(Athaliana) AT3G21650.2.Araport11.447_Athaliana(Athaliana) AT3G26020.4.Araport11.447_Athaliana(Athaliana) AT3G26030.1.Araport11.447_Athaliana(Athaliana) AT3G54930.2.Araport11.447_Athaliana(Athaliana) AT4G15415.5.Araport11.447_Athaliana(Athaliana) AT5G03470.1.Araport11.447_Athaliana(Athaliana) AT5G25510.1.Araport11.4…
ORTHOMCL100(100 genes,1 taxa):	rna10084_Zmays(Zmays) rna14321_Zmays(Zmays) rna14328_Zmays(Zmays) rna14456_Zmays(Zmays) rna14518_Zmays(Zmays) rna14547_Zmays(Zmays) rna14782_Zmays(Zmays) rna14885_Zmays(Zmays) rna14974_Zmays(Zmays) rna14988_Zmays(Zmays) rna15891_Zmays(Zmays) rna16203_Zmays(Zmays) rna16517_Zmays(Zmays) rna21939_Zmays(Zmays) rna22341_Zmays(Zmays) rna22361_Zmays(Zmays) rna22450_Zmays(Zmays) rna22684_Zmays(Zmays) rna…
ORTHOMCL101(98 genes,10 taxa):	AT1G06390.1.Araport11.447_Athaliana(Athaliana) AT1G09840.7.Araport11.447_Athaliana(Athaliana) AT1G57870.3.Araport11.447_Athaliana(Athaliana) AT2G30980.1.Araport11.447_Athaliana(Athaliana) AT3G05840.1.Araport11.447_Athaliana(Athaliana) AT3G61160.2.Araport11.447_Athaliana(Athaliana) AT4G00720.1.Araport11.447_Athaliana(Athaliana) AT4G18710.1.Araport11.447_Athaliana(Athaliana) AT5G14640.1.Araport11.4…
ORTHOMCL102(98 genes,9 taxa):	AT1G26370.1.Araport11.447_Athaliana(Athaliana) AT1G27900.1.Araport11.447_Athaliana(Athaliana) AT1G32490.1.Araport11.447_Athaliana(Athaliana) AT2G35340.1.Araport11.447_Athaliana(Athaliana) AT2G47250.1.Araport11.447_Athaliana(Athaliana) AT3G26560.1.Araport11.447_Athaliana(Athaliana) AT3G62310.1.Araport11.447_Athaliana(Athaliana) AT4G16680.2.Araport11.447_Athaliana(Athaliana) AT4G18465.1.Araport11.4…
ORTHOMCL103(97 genes,10 taxa):	AT1G66910.1.Araport11.447_Athaliana(Athaliana) AT1G66920.2.Araport11.447_Athaliana(Athaliana) AT1G66930.2.Araport11.447_Athaliana(Athaliana) AT1G67000.1.Araport11.447_Athaliana(Athaliana) AT1G70250.1.Araport11.447_Athaliana(Athaliana) AT4G18250.1.Araport11.447_Athaliana(Athaliana) AT5G38240.1.Araport11.447_Athaliana(Athaliana) AT5G38250.1.Araport11.447_Athaliana(Athaliana) AT5G38260.1.Araport11.4…
ORTHOMCL104(97 genes,10 taxa):	AT1G73700.1.Araport11.447_Athaliana(Athaliana) AT2G34360.1.Araport11.447_Athaliana(Athaliana) AT5G52450.1.Araport11.447_Athaliana(Athaliana) Bradi1g34660.2.v3.1_Bdistachyon(Bdistachyon) Bradi1g42390.1.v3.1_Bdistachyon(Bdistachyon) Bradi1g42410.1.v3.1_Bdistachyon(Bdistachyon) Bradi1g66270.1.v3.1_Bdistachyon(Bdistachyon) Bradi2g16887.2.v3.1_Bdistachyon(Bdistachyon) Bradi4g39390.3.v3.1_Bdistachyon(B…
ORTHOMCL105(97 genes,10 taxa):	AT4G11000.1.Araport11.447_Athaliana(Athaliana) Bradi1g43260.1.v3.1_Bdistachyon(Bdistachyon) Bradi1g43300.2.v3.1_Bdistachyon(Bdistachyon) Bradi1g44600.1.v3.1_Bdistachyon(Bdistachyon) Bradi3g16060.1.v3.1_Bdistachyon(Bdistachyon) Bradi3g16070.1.v3.1_Bdistachyon(Bdistachyon) Bradi3g16080.2.v3.1_Bdistachyon(Bdistachyon) Bradi4g04340.3.v3.1_Bdistachyon(Bdistachyon) Bradi4g10350.1.v3.1_Bdistachyon(Bdist…
ORTHOMCL106(97 genes,8 taxa):	Bradi1g06884.1.v3.1_Bdistachyon(Bdistachyon) Bradi1g38115.1.v3.1_Bdistachyon(Bdistachyon) Bradi2g23660.1.v3.1_Bdistachyon(Bdistachyon) Bradi2g27174.1.v3.1_Bdistachyon(Bdistachyon) Bradi2g35267.1.v3.1_Bdistachyon(Bdistachyon) Bradi2g45635.2.v3.1_Bdistachyon(Bdistachyon) Bradi3g20864.1.v3.1_Bdistachyon(Bdistachyon) Bradi3g21471.1.v3.1_Bdistachyon(Bdistachyon) Bradi3g28309.1.v3.1_Bdistachyon(Bdistac…
ORTHOMCL107(96 genes,7 taxa):	ATMG00860.1.Araport11.447_Athaliana(Athaliana) Bradi3g34771.1.v3.1_Bdistachyon(Bdistachyon) CCG020191.1_Csongorica(Csongorica) CCG021844.1_Csongorica(Csongorica) CCG045646.1_Csongorica(Csongorica) ChrSy.fgenesh.mRNA.17.MSUR7_Osativa(Osativa) ChrSy.fgenesh.mRNA.34.MSUR7_Osativa(Osativa) ChrSy.fgenesh.mRNA.38.MSUR7_Osativa(Osativa) ChrSy.fgenesh.mRNA.40.MSUR7_Osativa(Osativa) ChrSy.fgenesh.mRNA.44.…
ORTHOMCL108(95 genes,10 taxa):	AT1G19430.1.Araport11.447_Athaliana(Athaliana) AT1G29470.1.Araport11.447_Athaliana(Athaliana) AT1G75200.1.Araport11.447_Athaliana(Athaliana) AT2G34300.3.Araport11.447_Athaliana(Athaliana) AT2G40280.1.Araport11.447_Athaliana(Athaliana) AT3G51070.1.Araport11.447_Athaliana(Athaliana) AT3G56080.1.Araport11.447_Athaliana(Athaliana) AT5G64030.1.Araport11.447_Athaliana(Athaliana) Bradi1g07110.4.v3.1_Bdi…
ORTHOMCL109(94 genes,10 taxa):	AT1G23160.1.Araport11.447_Athaliana(Athaliana) AT1G28130.1.Araport11.447_Athaliana(Athaliana) AT1G48660.2.Araport11.447_Athaliana(Athaliana) AT1G48670.1.Araport11.447_Athaliana(Athaliana) AT1G59500.1.Araport11.447_Athaliana(Athaliana) AT2G14960.1.Araport11.447_Athaliana(Athaliana) AT2G23170.1.Araport11.447_Athaliana(Athaliana) AT2G47750.1.Araport11.447_Athaliana(Athaliana) AT4G27260.1.Araport11.4…
ORTHOMCL110(94 genes,1 taxa):	rna10802_Zmays(Zmays) rna13900_Zmays(Zmays) rna14065_Zmays(Zmays) rna14481_Zmays(Zmays) rna14675_Zmays(Zmays) rna14923_Zmays(Zmays) rna15140_Zmays(Zmays) rna15733_Zmays(Zmays) rna16506_Zmays(Zmays) rna20484_Zmays(Zmays) rna20880_Zmays(Zmays) rna22538_Zmays(Zmays) rna22552_Zmays(Zmays) rna23061_Zmays(Zmays) rna23149_Zmays(Zmays) rna23150_Zmays(Zmays) rna2374_Zmays(Zmays) rna27364_Zmays(Zmays) rna2…
ORTHOMCL111(93 genes,10 taxa):	AT1G22540.1.Araport11.447_Athaliana(Athaliana) AT1G22550.1.Araport11.447_Athaliana(Athaliana) AT1G22570.1.Araport11.447_Athaliana(Athaliana) AT1G72120.1.Araport11.447_Athaliana(Athaliana) AT1G72125.1.Araport11.447_Athaliana(Athaliana) AT1G72130.1.Araport11.447_Athaliana(Athaliana) AT1G72140.1.Araport11.447_Athaliana(Athaliana) Bradi2g24327.1.v3.1_Bdistachyon(Bdistachyon) Bradi2g24340.1.v3.1_Bdist…
ORTHOMCL112(92 genes,10 taxa):	AT1G07650.2.Araport11.447_Athaliana(Athaliana) AT1G29720.1.Araport11.447_Athaliana(Athaliana) AT1G29730.2.Araport11.447_Athaliana(Athaliana) AT1G29740.1.Araport11.447_Athaliana(Athaliana) AT1G29750.2.Araport11.447_Athaliana(Athaliana) AT1G53420.1.Araport11.447_Athaliana(Athaliana) AT1G53430.1.Araport11.447_Athaliana(Athaliana) AT1G53440.1.Araport11.447_Athaliana(Athaliana) AT1G56120.1.Araport11.4…
ORTHOMCL113(92 genes,10 taxa):	AT1G34260.1.Araport11.447_Athaliana(Athaliana) AT1G71010.1.Araport11.447_Athaliana(Athaliana) AT3G14270.1.Araport11.447_Athaliana(Athaliana) AT4G33240.6.Araport11.447_Athaliana(Athaliana) Bradi1g44047.1.v3.1_Bdistachyon(Bdistachyon) Bradi1g60357.6.v3.1_Bdistachyon(Bdistachyon) Bradi2g56547.1.v3.1_Bdistachyon(Bdistachyon) Bradi3g13177.1.v3.1_Bdistachyon(Bdistachyon) Bradi3g36397.2.v3.1_Bdistachyon…
ORTHOMCL114(92 genes,5 taxa):	Bradi1g74109.1.v3.1_Bdistachyon(Bdistachyon) Bradi2g22581.1.v3.1_Bdistachyon(Bdistachyon) Bradi2g60940.1.v3.1_Bdistachyon(Bdistachyon) HORVU2Hr1G070410.5_Hvulgare(Hvulgare) LOC_Os12g32310.1.MSUR7_Osativa(Osativa) Sobic.007G113000.1.v3.1_Sbicolor(Sbicolor) rna10132_Zmays(Zmays) rna11403_Zmays(Zmays) rna11666_Zmays(Zmays) rna1284_Zmays(Zmays) rna1329_Zmays(Zmays) rna14114_Zmays(Zmays) rna14590_Zmay…
ORTHOMCL115(91 genes,10 taxa):	AT1G55120.1.Araport11.447_Athaliana(Athaliana) AT2G36190.1.Araport11.447_Athaliana(Athaliana) AT3G13784.2.Araport11.447_Athaliana(Athaliana) AT3G13790.1.Araport11.447_Athaliana(Athaliana) AT3G52600.1.Araport11.447_Athaliana(Athaliana) AT5G11920.1.Araport11.447_Athaliana(Athaliana) Bradi1g09500.1.v3.1_Bdistachyon(Bdistachyon) Bradi2g61830.2.v3.1_Bdistachyon(Bdistachyon) Bradi3g44990.1.v3.1_Bdistac…
ORTHOMCL116(91 genes,10 taxa):	AT1G65920.1.Araport11.447_Athaliana(Athaliana) AT1G69710.1.Araport11.447_Athaliana(Athaliana) AT1G76950.1.Araport11.447_Athaliana(Athaliana) AT3G23270.2.Araport11.447_Athaliana(Athaliana) AT3G47660.4.Araport11.447_Athaliana(Athaliana) AT4G14368.1.Araport11.447_Athaliana(Athaliana) AT5G12350.1.Araport11.447_Athaliana(Athaliana) AT5G19420.2.Araport11.447_Athaliana(Athaliana) AT5G42140.2.Araport11.4…
ORTHOMCL117(91 genes,10 taxa):	AT3G43790.3.Araport11.447_Athaliana(Athaliana) AT5G13740.1.Araport11.447_Athaliana(Athaliana) AT5G13750.1.Araport11.447_Athaliana(Athaliana) Bradi2g10017.2.v3.1_Bdistachyon(Bdistachyon) Bradi2g10027.1.v3.1_Bdistachyon(Bdistachyon) Bradi2g10800.2.v3.1_Bdistachyon(Bdistachyon) Bradi4g26342.1.v3.1_Bdistachyon(Bdistachyon) Bradi4g26354.3.v3.1_Bdistachyon(Bdistachyon) Bradi4g26366.2.v3.1_Bdistachyon(B…
ORTHOMCL118(91 genes,5 taxa):	Bradi2g13833.3.v3.1_Bdistachyon(Bdistachyon) CCG046718.1_Csongorica(Csongorica) HORVU3Hr1G077180.1_Hvulgare(Hvulgare) maker-scaffold8935-snap-gene-0.17.mRNA1_Etef(Etef) rna12619_Zmays(Zmays) rna12620_Zmays(Zmays) rna1396_Zmays(Zmays) rna14289_Zmays(Zmays) rna14291_Zmays(Zmays) rna14941_Zmays(Zmays) rna14964_Zmays(Zmays) rna19122_Zmays(Zmays) rna19125_Zmays(Zmays) rna20112_Zmays(Zmays) rna21618_Zm…
ORTHOMCL119(90 genes,10 taxa):	AT1G07240.1.Araport11.447_Athaliana(Athaliana) AT1G07250.1.Araport11.447_Athaliana(Athaliana) AT1G07260.1.Araport11.447_Athaliana(Athaliana) AT2G29710.1.Araport11.447_Athaliana(Athaliana) AT2G29730.1.Araport11.447_Athaliana(Athaliana) AT2G29740.1.Araport11.447_Athaliana(Athaliana) AT2G29750.1.Araport11.447_Athaliana(Athaliana) AT3G21750.1.Araport11.447_Athaliana(Athaliana) AT3G21760.1.Araport11.4…
ORTHOMCL120(89 genes,10 taxa):	AT1G02850.4.Araport11.447_Athaliana(Athaliana) AT1G45191.1.Araport11.447_Athaliana(Athaliana) AT1G60090.1.Araport11.447_Athaliana(Athaliana) AT1G60270.1.Araport11.447_Athaliana(Athaliana) AT3G62740.1.Araport11.447_Athaliana(Athaliana) AT3G62750.2.Araport11.447_Athaliana(Athaliana) AT4G22100.1.Araport11.447_Athaliana(Athaliana) AT4G27820.1.Araport11.447_Athaliana(Athaliana) AT4G27830.1.Araport11.4…
ORTHOMCL121(89 genes,10 taxa):	AT1G51980.1.Araport11.447_Athaliana(Athaliana) AT3G16480.1.Araport11.447_Athaliana(Athaliana) AT4G26270.1.Araport11.447_Athaliana(Athaliana) AT4G29220.1.Araport11.447_Athaliana(Athaliana) AT4G32840.1.Araport11.447_Athaliana(Athaliana) AT5G56630.1.Araport11.447_Athaliana(Athaliana) AT5G61580.1.Araport11.447_Athaliana(Athaliana) Bradi1g49300.5.v3.1_Bdistachyon(Bdistachyon) Bradi2g05710.1.v3.1_Bdist…
ORTHOMCL122(87 genes,10 taxa):	AT1G09930.1.Araport11.447_Athaliana(Athaliana) AT4G10770.1.Araport11.447_Athaliana(Athaliana) AT4G16370.1.Araport11.447_Athaliana(Athaliana) AT4G26590.1.Araport11.447_Athaliana(Athaliana) AT4G27730.1.Araport11.447_Athaliana(Athaliana) AT5G53510.1.Araport11.447_Athaliana(Athaliana) AT5G53520.1.Araport11.447_Athaliana(Athaliana) AT5G55930.1.Araport11.447_Athaliana(Athaliana) AT5G64410.1.Araport11.4…
ORTHOMCL123(87 genes,9 taxa):	AT1G13080.1.Araport11.447_Athaliana(Athaliana) AT1G13090.2.Araport11.447_Athaliana(Athaliana) AT1G13100.1.Araport11.447_Athaliana(Athaliana) AT1G13110.1.Araport11.447_Athaliana(Athaliana) AT2G02580.1.Araport11.447_Athaliana(Athaliana) AT2G24180.1.Araport11.447_Athaliana(Athaliana) AT3G26150.1.Araport11.447_Athaliana(Athaliana) AT3G26160.1.Araport11.447_Athaliana(Athaliana) AT3G26170.1.Araport11.4…
ORTHOMCL124(87 genes,9 taxa):	AT1G64760.1.Araport11.447_Athaliana(Athaliana) AT2G19440.1.Araport11.447_Athaliana(Athaliana) AT3G04010.1.Araport11.447_Athaliana(Athaliana) AT3G24330.1.Araport11.447_Athaliana(Athaliana) AT4G31140.1.Araport11.447_Athaliana(Athaliana) AT5G18220.1.Araport11.447_Athaliana(Athaliana) AT5G20870.1.Araport11.447_Athaliana(Athaliana) AT5G58090.1.Araport11.447_Athaliana(Athaliana) AT5G64790.1.Araport11.4…
ORTHOMCL125(85 genes,10 taxa):	AT1G10360.1.Araport11.447_Athaliana(Athaliana) AT1G10370.1.Araport11.447_Athaliana(Athaliana) AT1G59670.1.Araport11.447_Athaliana(Athaliana) AT1G59700.1.Araport11.447_Athaliana(Athaliana) Bradi2g47110.1.v3.1_Bdistachyon(Bdistachyon) Bradi3g31800.1.v3.1_Bdistachyon(Bdistachyon) Bradi3g31810.1.v3.1_Bdistachyon(Bdistachyon) Bradi3g31880.1.v3.1_Bdistachyon(Bdistachyon) CCG004169.1_Csongorica(Csongori…
ORTHOMCL126(85 genes,8 taxa):	Bradi1g01442.2.v3.1_Bdistachyon(Bdistachyon) Bradi1g78821.2.v3.1_Bdistachyon(Bdistachyon) Bradi2g47254.1.v3.1_Bdistachyon(Bdistachyon) Bradi2g47256.3.v3.1_Bdistachyon(Bdistachyon) Bradi4g09817.2.v3.1_Bdistachyon(Bdistachyon) Bradi4g10987.1.v3.1_Bdistachyon(Bdistachyon) Bradi4g10998.1.v3.1_Bdistachyon(Bdistachyon) Bradi4g30827.2.v3.1_Bdistachyon(Bdistachyon) Bradi5g22620.1.v3.1_Bdistachyon(Bdistac…
ORTHOMCL127(84 genes,10 taxa):	AT1G48930.1.Araport11.447_Athaliana(Athaliana) AT1G64390.1.Araport11.447_Athaliana(Athaliana) AT2G32990.1.Araport11.447_Athaliana(Athaliana) AT4G11050.1.Araport11.447_Athaliana(Athaliana) Bradi1g44430.2.v3.1_Bdistachyon(Bdistachyon) Bradi2g07150.1.v3.1_Bdistachyon(Bdistachyon) Bradi2g32270.1.v3.1_Bdistachyon(Bdistachyon) Bradi3g04080.1.v3.1_Bdistachyon(Bdistachyon) Bradi3g36210.1.v3.1_Bdistachyon…
ORTHOMCL128(84 genes,10 taxa):	AT2G04030.1.Araport11.447_Athaliana(Athaliana) AT3G07770.3.Araport11.447_Athaliana(Athaliana) AT4G24190.1.Araport11.447_Athaliana(Athaliana) AT5G52640.1.Araport11.447_Athaliana(Athaliana) AT5G56000.1.Araport11.447_Athaliana(Athaliana) AT5G56010.1.Araport11.447_Athaliana(Athaliana) AT5G56030.2.Araport11.447_Athaliana(Athaliana) Bradi1g30130.1.v3.1_Bdistachyon(Bdistachyon) Bradi3g38897.1.v3.1_Bdist…
ORTHOMCL129(83 genes,10 taxa):	AT1G17840.1.Araport11.447_Athaliana(Athaliana) AT1G51460.1.Araport11.447_Athaliana(Athaliana) AT1G51500.1.Araport11.447_Athaliana(Athaliana) AT3G21090.1.Araport11.447_Athaliana(Athaliana) Bradi2g31910.1.v3.1_Bdistachyon(Bdistachyon) Bradi3g29847.1.v3.1_Bdistachyon(Bdistachyon) Bradi4g08130.1.v3.1_Bdistachyon(Bdistachyon) Bradi4g32850.1.v3.1_Bdistachyon(Bdistachyon) Bradi5g02010.3.v3.1_Bdistachyon…
ORTHOMCL130(83 genes,7 taxa):	Bradi1g00284.1.v3.1_Bdistachyon(Bdistachyon) Bradi1g29658.2.v3.1_Bdistachyon(Bdistachyon) Bradi1g29669.1.v3.1_Bdistachyon(Bdistachyon) Bradi2g35767.1.v3.1_Bdistachyon(Bdistachyon) Bradi2g36030.2.v3.1_Bdistachyon(Bdistachyon) Bradi2g36037.1.v3.1_Bdistachyon(Bdistachyon) Bradi3g60337.1.v3.1_Bdistachyon(Bdistachyon) Bradi4g09794.1.v3.1_Bdistachyon(Bdistachyon) Bradi5g00871.1.v3.1_Bdistachyon(Bdistac…
ORTHOMCL131(82 genes,10 taxa):	AT1G05580.1.Araport11.447_Athaliana(Athaliana) AT1G64170.1.Araport11.447_Athaliana(Athaliana) AT2G13620.1.Araport11.447_Athaliana(Athaliana) AT2G31910.1.Araport11.447_Athaliana(Athaliana) AT3G17630.2.Araport11.447_Athaliana(Athaliana) AT3G53720.1.Araport11.447_Athaliana(Athaliana) AT4G23700.1.Araport11.447_Athaliana(Athaliana) AT5G41610.1.Araport11.447_Athaliana(Athaliana) Bradi1g03200.2.v3.1_Bdi…
ORTHOMCL132(82 genes,10 taxa):	AT1G10210.2.Araport11.447_Athaliana(Athaliana) AT1G59580.1.Araport11.447_Athaliana(Athaliana) AT2G18170.1.Araport11.447_Athaliana(Athaliana) AT4G36450.1.Araport11.447_Athaliana(Athaliana) Bradi1g34030.1.v3.1_Bdistachyon(Bdistachyon) Bradi1g51961.5.v3.1_Bdistachyon(Bdistachyon) Bradi1g78926.1.v3.1_Bdistachyon(Bdistachyon) Bradi2g09434.1.v3.1_Bdistachyon(Bdistachyon) Bradi3g03780.1.v3.1_Bdistachyon…
ORTHOMCL133(82 genes,10 taxa):	AT1G22650.1.Araport11.447_Athaliana(Athaliana) AT1G35580.2.Araport11.447_Athaliana(Athaliana) AT1G56560.1.Araport11.447_Athaliana(Athaliana) AT1G72000.1.Araport11.447_Athaliana(Athaliana) AT3G05820.2.Araport11.447_Athaliana(Athaliana) AT3G06500.1.Araport11.447_Athaliana(Athaliana) AT4G09510.1.Araport11.447_Athaliana(Athaliana) AT4G34860.1.Araport11.447_Athaliana(Athaliana) AT5G22510.1.Araport11.4…
ORTHOMCL134(81 genes,10 taxa):	AT1G07660.1.Araport11.447_Athaliana(Athaliana) AT1G07820.1.Araport11.447_Athaliana(Athaliana) AT2G28740.1.Araport11.447_Athaliana(Athaliana) AT3G45930.1.Araport11.447_Athaliana(Athaliana) AT3G46320.1.Araport11.447_Athaliana(Athaliana) AT3G53730.1.Araport11.447_Athaliana(Athaliana) AT5G59690.1.Araport11.447_Athaliana(Athaliana) AT5G59970.1.Araport11.447_Athaliana(Athaliana) Bradi1g68190.1.v3.1_Bdi…
ORTHOMCL135(81 genes,9 taxa):	AT2G37040.1.Araport11.447_Athaliana(Athaliana) AT3G10340.1.Araport11.447_Athaliana(Athaliana) AT3G53260.1.Araport11.447_Athaliana(Athaliana) AT5G04230.2.Araport11.447_Athaliana(Athaliana) Bradi3g47110.1.v3.1_Bdistachyon(Bdistachyon) Bradi3g47120.1.v3.1_Bdistachyon(Bdistachyon) Bradi3g48840.1.v3.1_Bdistachyon(Bdistachyon) Bradi3g49250.2.v3.1_Bdistachyon(Bdistachyon) Bradi3g49260.1.v3.1_Bdistachyon…
ORTHOMCL136(81 genes,10 taxa):	AT3G47000.1.Araport11.447_Athaliana(Athaliana) AT3G47010.1.Araport11.447_Athaliana(Athaliana) AT3G47040.2.Araport11.447_Athaliana(Athaliana) AT3G47050.1.Araport11.447_Athaliana(Athaliana) AT3G62710.1.Araport11.447_Athaliana(Athaliana) AT5G04885.2.Araport11.447_Athaliana(Athaliana) AT5G20940.1.Araport11.447_Athaliana(Athaliana) AT5G20950.3.Araport11.447_Athaliana(Athaliana) Bradi1g08550.1.v3.1_Bdi…
ORTHOMCL137(80 genes,10 taxa):	AT1G05170.2.Araport11.447_Athaliana(Athaliana) AT1G11730.1.Araport11.447_Athaliana(Athaliana) AT1G22015.1.Araport11.447_Athaliana(Athaliana) AT1G32930.1.Araport11.447_Athaliana(Athaliana) AT1G33430.2.Araport11.447_Athaliana(Athaliana) AT1G77810.1.Araport11.447_Athaliana(Athaliana) AT2G32430.1.Araport11.447_Athaliana(Athaliana) AT4G26940.1.Araport11.447_Athaliana(Athaliana) Bradi1g15590.1.v3.1_Bdi…
ORTHOMCL138(80 genes,7 taxa):	Bradi1g14575.1.v3.1_Bdistachyon(Bdistachyon) Bradi1g38061.1.v3.1_Bdistachyon(Bdistachyon) Bradi1g39046.1.v3.1_Bdistachyon(Bdistachyon) Bradi1g43995.1.v3.1_Bdistachyon(Bdistachyon) Bradi1g60941.1.v3.1_Bdistachyon(Bdistachyon) Bradi2g13426.1.v3.1_Bdistachyon(Bdistachyon) Bradi2g23663.1.v3.1_Bdistachyon(Bdistachyon) Bradi2g24764.2.v3.1_Bdistachyon(Bdistachyon) Bradi2g25616.2.v3.1_Bdistachyon(Bdistac…
ORTHOMCL139(80 genes,3 taxa):	Bradi2g11882.1.v3.1_Bdistachyon(Bdistachyon) HORVU0Hr1G009180.1_Hvulgare(Hvulgare) HORVU0Hr1G010440.2_Hvulgare(Hvulgare) HORVU0Hr1G020550.1_Hvulgare(Hvulgare) HORVU1Hr1G013500.1_Hvulgare(Hvulgare) HORVU1Hr1G028530.1_Hvulgare(Hvulgare) HORVU1Hr1G029360.1_Hvulgare(Hvulgare) HORVU1Hr1G032210.2_Hvulgare(Hvulgare) HORVU1Hr1G051820.1_Hvulgare(Hvulgare) HORVU1Hr1G051920.1_Hvulgare(Hvulgare) HORVU1Hr1G06…
ORTHOMCL140(79 genes,1 taxa):	AT1G19460.1.Araport11.447_Athaliana(Athaliana) AT1G19470.1.Araport11.447_Athaliana(Athaliana) AT1G19930.1.Araport11.447_Athaliana(Athaliana) AT1G60570.1.Araport11.447_Athaliana(Athaliana) AT1G61540.1.Araport11.447_Athaliana(Athaliana) AT1G77880.1.Araport11.447_Athaliana(Athaliana) AT2G03460.1.Araport11.447_Athaliana(Athaliana) AT2G14288.1.Araport11.447_Athaliana(Athaliana) AT2G20380.1.Araport11.4…
ORTHOMCL141(79 genes,10 taxa):	AT1G64210.1.Araport11.447_Athaliana(Athaliana) AT2G26730.1.Araport11.447_Athaliana(Athaliana) AT3G08680.2.Araport11.447_Athaliana(Athaliana) AT4G23740.1.Araport11.447_Athaliana(Athaliana) AT5G05160.1.Araport11.447_Athaliana(Athaliana) AT5G24100.1.Araport11.447_Athaliana(Athaliana) AT5G53320.1.Araport11.447_Athaliana(Athaliana) AT5G58300.1.Araport11.447_Athaliana(Athaliana) Bradi1g17620.3.v3.1_Bdi…
ORTHOMCL142(79 genes,10 taxa):	AT2G25760.2.Araport11.447_Athaliana(Athaliana) AT3G03940.1.Araport11.447_Athaliana(Athaliana) AT3G13670.1.Araport11.447_Athaliana(Athaliana) AT5G18190.2.Araport11.447_Athaliana(Athaliana) Bradi1g05950.2.v3.1_Bdistachyon(Bdistachyon) Bradi1g56100.2.v3.1_Bdistachyon(Bdistachyon) Bradi2g06060.1.v3.1_Bdistachyon(Bdistachyon) Bradi2g33037.2.v3.1_Bdistachyon(Bdistachyon) Bradi2g49590.1.v3.1_Bdistachyon…
ORTHOMCL143(79 genes,7 taxa):	Bradi2g35215.1.v3.1_Bdistachyon(Bdistachyon) Bradi4g22206.2.v3.1_Bdistachyon(Bdistachyon) Bradi4g44617.1.v3.1_Bdistachyon(Bdistachyon) Bradi4g44621.2.v3.1_Bdistachyon(Bdistachyon) Bradi5g02560.1.v3.1_Bdistachyon(Bdistachyon) Bradi5g02570.1.v3.1_Bdistachyon(Bdistachyon) CCG036591.1_Csongorica(Csongorica) CCG039223.1_Csongorica(Csongorica) HORVU0Hr1G003950.1_Hvulgare(Hvulgare) HORVU1Hr1G018420.2_Hv…
ORTHOMCL144(79 genes,1 taxa):	LOC_Os01g15080.1.MSUR7_Osativa(Osativa) LOC_Os01g21730.1.MSUR7_Osativa(Osativa) LOC_Os01g24160.1.MSUR7_Osativa(Osativa) LOC_Os01g28670.1.MSUR7_Osativa(Osativa) LOC_Os01g38200.1.MSUR7_Osativa(Osativa) LOC_Os01g54760.1.MSUR7_Osativa(Osativa) LOC_Os02g05290.1.MSUR7_Osativa(Osativa) LOC_Os02g14030.1.MSUR7_Osativa(Osativa) LOC_Os02g14750.1.MSUR7_Osativa(Osativa) LOC_Os02g15210.1.MSUR7_Osativa(Osativa)…
ORTHOMCL145(78 genes,10 taxa):	AT1G14080.1.Araport11.447_Athaliana(Athaliana) AT1G14100.1.Araport11.447_Athaliana(Athaliana) AT1G14110.1.Araport11.447_Athaliana(Athaliana) AT2G03210.2.Araport11.447_Athaliana(Athaliana) AT2G03220.1.Araport11.447_Athaliana(Athaliana) AT2G15350.1.Araport11.447_Athaliana(Athaliana) AT2G15370.1.Araport11.447_Athaliana(Athaliana) AT2G15390.2.Araport11.447_Athaliana(Athaliana) Bradi1g46010.1.v3.1_Bdi…
ORTHOMCL146(78 genes,9 taxa):	Bradi1g10567.1.v3.1_Bdistachyon(Bdistachyon) Bradi3g02290.2.v3.1_Bdistachyon(Bdistachyon) Bradi3g02300.1.v3.1_Bdistachyon(Bdistachyon) Bradi3g02361.1.v3.1_Bdistachyon(Bdistachyon) Bradi3g22317.1.v3.1_Bdistachyon(Bdistachyon) Bradi3g45190.1.v3.1_Bdistachyon(Bdistachyon) Bradi4g11770.1.v3.1_Bdistachyon(Bdistachyon) Bradi4g11780.1.v3.1_Bdistachyon(Bdistachyon) Bradi4g11827.1.v3.1_Bdistachyon(Bdistac…
ORTHOMCL147(78 genes,8 taxa):	Bradi2g01070.2.v3.1_Bdistachyon(Bdistachyon) Bradi2g01077.1.v3.1_Bdistachyon(Bdistachyon) Bradi2g01280.3.v3.1_Bdistachyon(Bdistachyon) Bradi2g37260.1.v3.1_Bdistachyon(Bdistachyon) Bradi3g14540.3.v3.1_Bdistachyon(Bdistachyon) Bradi3g14560.3.v3.1_Bdistachyon(Bdistachyon) Bradi4g02541.2.v3.1_Bdistachyon(Bdistachyon) Bradi4g08290.2.v3.1_Bdistachyon(Bdistachyon) Bradi4g08712.1.v3.1_Bdistachyon(Bdistac…
ORTHOMCL148(77 genes,10 taxa):	AT1G03930.1.Araport11.447_Athaliana(Athaliana) AT1G04440.1.Araport11.447_Athaliana(Athaliana) AT1G72710.1.Araport11.447_Athaliana(Athaliana) AT2G19470.1.Araport11.447_Athaliana(Athaliana) AT3G23340.1.Araport11.447_Athaliana(Athaliana) AT4G14340.1.Araport11.447_Athaliana(Athaliana) AT4G26100.1.Araport11.447_Athaliana(Athaliana) AT4G28540.1.Araport11.447_Athaliana(Athaliana) AT5G43320.1.Araport11.4…
ORTHOMCL149(77 genes,10 taxa):	AT1G09400.1.Araport11.447_Athaliana(Athaliana) AT1G76680.2.Araport11.447_Athaliana(Athaliana) AT1G76690.1.Araport11.447_Athaliana(Athaliana) Bradi1g05860.1.v3.1_Bdistachyon(Bdistachyon) Bradi1g05870.1.v3.1_Bdistachyon(Bdistachyon) Bradi1g05880.1.v3.1_Bdistachyon(Bdistachyon) Bradi1g45880.1.v3.1_Bdistachyon(Bdistachyon) Bradi2g13051.1.v3.1_Bdistachyon(Bdistachyon) Bradi2g35900.1.v3.1_Bdistachyon(B…
ORTHOMCL150(77 genes,10 taxa):	AT1G20010.1.Araport11.447_Athaliana(Athaliana) AT1G75780.1.Araport11.447_Athaliana(Athaliana) AT2G29550.1.Araport11.447_Athaliana(Athaliana) AT4G20890.1.Araport11.447_Athaliana(Athaliana) AT5G12250.1.Araport11.447_Athaliana(Athaliana) AT5G23860.1.Araport11.447_Athaliana(Athaliana) AT5G44340.1.Araport11.447_Athaliana(Athaliana) AT5G62690.1.Araport11.447_Athaliana(Athaliana) AT5G62700.1.Araport11.4…
ORTHOMCL151(76 genes,10 taxa):	AT1G02800.1.Araport11.447_Athaliana(Athaliana) AT1G22880.1.Araport11.447_Athaliana(Athaliana) AT1G23210.1.Araport11.447_Athaliana(Athaliana) AT1G70710.1.Araport11.447_Athaliana(Athaliana) AT1G71380.1.Araport11.447_Athaliana(Athaliana) AT4G02290.1.Araport11.447_Athaliana(Athaliana) AT4G38990.2.Araport11.447_Athaliana(Athaliana) AT4G39000.1.Araport11.447_Athaliana(Athaliana) AT4G39010.1.Araport11.4…
ORTHOMCL152(76 genes,10 taxa):	AT1G53730.2.Araport11.447_Athaliana(Athaliana) AT1G78980.1.Araport11.447_Athaliana(Athaliana) AT3G13065.1.Araport11.447_Athaliana(Athaliana) AT3G14350.1.Araport11.447_Athaliana(Athaliana) AT4G22130.1.Araport11.447_Athaliana(Athaliana) Bradi1g21040.2.v3.1_Bdistachyon(Bdistachyon) Bradi1g35477.1.v3.1_Bdistachyon(Bdistachyon) Bradi1g60397.2.v3.1_Bdistachyon(Bdistachyon) Bradi1g72430.1.v3.1_Bdistachy…
ORTHOMCL153(76 genes,8 taxa):	Bradi1g57000.1.v3.1_Bdistachyon(Bdistachyon) Bradi4g31367.1.v3.1_Bdistachyon(Bdistachyon) Bradi4g31380.1.v3.1_Bdistachyon(Bdistachyon) Bradi5g08374.1.v3.1_Bdistachyon(Bdistachyon) Bradi5g08570.1.v3.1_Bdistachyon(Bdistachyon) CCG037580.1_Csongorica(Csongorica) CCG037581.1_Csongorica(Csongorica) CCG037582.1_Csongorica(Csongorica) CCG039423.1_Csongorica(Csongorica) CCG040472.1_Csongorica(Csongorica)…
ORTHOMCL154(76 genes,8 taxa):	Bradi2g09480.1.v3.1_Bdistachyon(Bdistachyon) Bradi2g36176.1.v3.1_Bdistachyon(Bdistachyon) Bradi2g41927.1.v3.1_Bdistachyon(Bdistachyon) Bradi2g41930.2.v3.1_Bdistachyon(Bdistachyon) Bradi2g60230.4.v3.1_Bdistachyon(Bdistachyon) Bradi2g60250.1.v3.1_Bdistachyon(Bdistachyon) Bradi2g60260.4.v3.1_Bdistachyon(Bdistachyon) CCG000507.1_Csongorica(Csongorica) CCG012265.1_Csongorica(Csongorica) CCG025772.1_Cs…
ORTHOMCL155(75 genes,10 taxa):	AT1G05200.1.Araport11.447_Athaliana(Athaliana) AT1G42540.2.Araport11.447_Athaliana(Athaliana) AT2G17260.1.Araport11.447_Athaliana(Athaliana) AT2G32390.5.Araport11.447_Athaliana(Athaliana) AT2G32400.1.Araport11.447_Athaliana(Athaliana) AT3G51480.1.Araport11.447_Athaliana(Athaliana) AT4G35290.2.Araport11.447_Athaliana(Athaliana) Bradi1g26030.1.v3.1_Bdistachyon(Bdistachyon) Bradi1g32800.1.v3.1_Bdist…
ORTHOMCL156(75 genes,10 taxa):	AT1G66970.2.Araport11.447_Athaliana(Athaliana) AT1G66980.2.Araport11.447_Athaliana(Athaliana) AT3G12640.3.Araport11.447_Athaliana(Athaliana) AT3G20520.1.Araport11.447_Athaliana(Athaliana) AT4G26690.1.Araport11.447_Athaliana(Athaliana) AT5G55480.1.Araport11.447_Athaliana(Athaliana) AT5G58050.1.Araport11.447_Athaliana(Athaliana) AT5G58170.1.Araport11.447_Athaliana(Athaliana) Bradi2g18800.2.v3.1_Bdi…
ORTHOMCL157(75 genes,10 taxa):	AT2G25600.1.Araport11.447_Athaliana(Athaliana) AT2G26650.1.Araport11.447_Athaliana(Athaliana) AT4G18290.2.Araport11.447_Athaliana(Athaliana) AT4G22200.1.Araport11.447_Athaliana(Athaliana) AT4G32500.1.Araport11.447_Athaliana(Athaliana) AT5G46240.1.Araport11.447_Athaliana(Athaliana) Bradi1g55790.1.v3.1_Bdistachyon(Bdistachyon) Bradi2g06750.1.v3.1_Bdistachyon(Bdistachyon) Bradi2g24450.1.v3.1_Bdistac…
ORTHOMCL158(75 genes,10 taxa):	AT2G29890.3.Araport11.447_Athaliana(Athaliana) AT2G41740.2.Araport11.447_Athaliana(Athaliana) AT3G57410.2.Araport11.447_Athaliana(Athaliana) AT4G30160.2.Araport11.447_Athaliana(Athaliana) AT5G57320.2.Araport11.447_Athaliana(Athaliana) Bradi1g31417.2.v3.1_Bdistachyon(Bdistachyon) Bradi1g62000.3.v3.1_Bdistachyon(Bdistachyon) Bradi2g35467.1.v3.1_Bdistachyon(Bdistachyon) Bradi2g60910.2.v3.1_Bdistachy…
ORTHOMCL159(75 genes,10 taxa):	AT2G46480.4.Araport11.447_Athaliana(Athaliana) AT3G61130.1.Araport11.447_Athaliana(Athaliana) AT4G38270.1.Araport11.447_Athaliana(Athaliana) AT5G47780.1.Araport11.447_Athaliana(Athaliana) Bradi1g12180.1.v3.1_Bdistachyon(Bdistachyon) Bradi1g29784.1.v3.1_Bdistachyon(Bdistachyon) Bradi3g20550.1.v3.1_Bdistachyon(Bdistachyon) Bradi3g39270.1.v3.1_Bdistachyon(Bdistachyon) Bradi4g33280.1.v3.1_Bdistachyon…
ORTHOMCL160(75 genes,9 taxa):	AT2G46950.1.Araport11.447_Athaliana(Athaliana) AT2G46960.2.Araport11.447_Athaliana(Athaliana) AT4G27710.1.Araport11.447_Athaliana(Athaliana) Bradi1g20240.1.v3.1_Bdistachyon(Bdistachyon) Bradi1g20260.1.v3.1_Bdistachyon(Bdistachyon) Bradi1g46870.1.v3.1_Bdistachyon(Bdistachyon) Bradi1g61420.1.v3.1_Bdistachyon(Bdistachyon) Bradi1g61430.3.v3.1_Bdistachyon(Bdistachyon) Bradi4g36680.1.v3.1_Bdistachyon(B…
ORTHOMCL161(75 genes,9 taxa):	Bradi1g62538.1.v3.1_Bdistachyon(Bdistachyon) Bradi3g35027.2.v3.1_Bdistachyon(Bdistachyon) Bradi3g60316.1.v3.1_Bdistachyon(Bdistachyon) Bradi4g04965.2.v3.1_Bdistachyon(Bdistachyon) Bradi4g04987.2.v3.1_Bdistachyon(Bdistachyon) Bradi5g01766.3.v3.1_Bdistachyon(Bdistachyon) Bradi5g01797.2.v3.1_Bdistachyon(Bdistachyon) Bradi5g01823.1.v3.1_Bdistachyon(Bdistachyon) CCG016331.1_Csongorica(Csongorica) CCG0…
ORTHOMCL162(74 genes,10 taxa):	AT1G55740.1.Araport11.447_Athaliana(Athaliana) AT3G57520.1.Araport11.447_Athaliana(Athaliana) AT5G20250.4.Araport11.447_Athaliana(Athaliana) AT5G40390.1.Araport11.447_Athaliana(Athaliana) Bradi1g48050.1.v3.1_Bdistachyon(Bdistachyon) Bradi1g54210.1.v3.1_Bdistachyon(Bdistachyon) Bradi2g04310.1.v3.1_Bdistachyon(Bdistachyon) Bradi3g39220.1.v3.1_Bdistachyon(Bdistachyon) Bradi5g13570.1.v3.1_Bdistachyon…
ORTHOMCL163(73 genes,10 taxa):	AT1G09880.3.Araport11.447_Athaliana(Athaliana) AT1G09890.3.Araport11.447_Athaliana(Athaliana) AT1G09910.1.Araport11.447_Athaliana(Athaliana) AT2G22620.1.Araport11.447_Athaliana(Athaliana) AT2G40980.1.Araport11.447_Athaliana(Athaliana) AT4G24430.1.Araport11.447_Athaliana(Athaliana) AT4G37950.1.Araport11.447_Athaliana(Athaliana) AT4G38030.1.Araport11.447_Athaliana(Athaliana) Bradi3g42610.2.v3.1_Bdi…
ORTHOMCL164(73 genes,10 taxa):	AT3G27170.1.Araport11.447_Athaliana(Athaliana) AT5G26240.1.Araport11.447_Athaliana(Athaliana) AT5G33280.1.Araport11.447_Athaliana(Athaliana) AT5G40890.1.Araport11.447_Athaliana(Athaliana) AT5G49890.1.Araport11.447_Athaliana(Athaliana) Bradi1g11817.3.v3.1_Bdistachyon(Bdistachyon) Bradi2g56640.1.v3.1_Bdistachyon(Bdistachyon) Bradi3g20070.1.v3.1_Bdistachyon(Bdistachyon) Bradi3g45940.3.v3.1_Bdistachy…
ORTHOMCL165(73 genes,4 taxa):	Bradi3g29326.2.v3.1_Bdistachyon(Bdistachyon) Bradi4g02676.1.v3.1_Bdistachyon(Bdistachyon) Bradi4g21997.1.v3.1_Bdistachyon(Bdistachyon) CCG031137.1_Csongorica(Csongorica) Seita.4G217100.1.v2.2_Sitalica(Sitalica) rna10192_Zmays(Zmays) rna10194_Zmays(Zmays) rna10195_Zmays(Zmays) rna12136_Zmays(Zmays) rna12137_Zmays(Zmays) rna12138_Zmays(Zmays) rna13865_Zmays(Zmays) rna13866_Zmays(Zmays) rna13868_Zma…
ORTHOMCL166(73 genes,3 taxa):	CCG022837.2_Csongorica(Csongorica) CCG035500.1_Csongorica(Csongorica) HORVU1Hr1G008830.2_Hvulgare(Hvulgare) HORVU5Hr1G026660.1_Hvulgare(Hvulgare) rna10797_Zmays(Zmays) rna11107_Zmays(Zmays) rna11351_Zmays(Zmays) rna12356_Zmays(Zmays) rna12487_Zmays(Zmays) rna12546_Zmays(Zmays) rna12647_Zmays(Zmays) rna13646_Zmays(Zmays) rna1567_Zmays(Zmays) rna17414_Zmays(Zmays) rna18303_Zmays(Zmays) rna18431_Zma…
ORTHOMCL167(72 genes,10 taxa):	AT1G07920.1.Araport11.447_Athaliana(Athaliana) AT1G07930.1.Araport11.447_Athaliana(Athaliana) AT1G07940.3.Araport11.447_Athaliana(Athaliana) AT5G60390.2.Araport11.447_Athaliana(Athaliana) Bradi0012s00100.1.v3.1_Bdistachyon(Bdistachyon) Bradi1g06851.4.v3.1_Bdistachyon(Bdistachyon) Bradi1g06861.2.v3.1_Bdistachyon(Bdistachyon) Bradi1g06870.1.v3.1_Bdistachyon(Bdistachyon) Bradi1g65725.1.v3.1_Bdistach…
ORTHOMCL168(72 genes,10 taxa):	AT1G30900.1.Araport11.447_Athaliana(Athaliana) AT2G14720.1.Araport11.447_Athaliana(Athaliana) AT2G14740.1.Araport11.447_Athaliana(Athaliana) AT2G30290.2.Araport11.447_Athaliana(Athaliana) AT2G34940.1.Araport11.447_Athaliana(Athaliana) AT3G52850.1.Araport11.447_Athaliana(Athaliana) AT4G20110.2.Araport11.447_Athaliana(Athaliana) Bradi1g17670.1.v3.1_Bdistachyon(Bdistachyon) Bradi1g31820.1.v3.1_Bdist…
ORTHOMCL169(72 genes,10 taxa):	AT2G16120.1.Araport11.447_Athaliana(Athaliana) AT2G16130.1.Araport11.447_Athaliana(Athaliana) AT2G18480.1.Araport11.447_Athaliana(Athaliana) AT3G18830.1.Araport11.447_Athaliana(Athaliana) AT4G36670.1.Araport11.447_Athaliana(Athaliana) Bradi1g23430.1.v3.1_Bdistachyon(Bdistachyon) Bradi1g23440.1.v3.1_Bdistachyon(Bdistachyon) Bradi1g23450.1.v3.1_Bdistachyon(Bdistachyon) Bradi1g56700.1.v3.1_Bdistachy…
ORTHOMCL170(72 genes,10 taxa):	AT3G44540.1.Araport11.447_Athaliana(Athaliana) AT3G44550.1.Araport11.447_Athaliana(Athaliana) AT3G44560.1.Araport11.447_Athaliana(Athaliana) AT4G33790.1.Araport11.447_Athaliana(Athaliana) AT5G22500.1.Araport11.447_Athaliana(Athaliana) Bradi2g47121.1.v3.1_Bdistachyon(Bdistachyon) Bradi3g20000.1.v3.1_Bdistachyon(Bdistachyon) Bradi3g42780.1.v3.1_Bdistachyon(Bdistachyon) Bradi4g37856.1.v3.1_Bdistachy…
ORTHOMCL171(71 genes,10 taxa):	AT1G27120.1.Araport11.447_Athaliana(Athaliana) AT1G74800.1.Araport11.447_Athaliana(Athaliana) AT4G21060.1.Araport11.447_Athaliana(Athaliana) AT5G62620.1.Araport11.447_Athaliana(Athaliana) Bradi1g04957.1.v3.1_Bdistachyon(Bdistachyon) Bradi1g04990.1.v3.1_Bdistachyon(Bdistachyon) Bradi1g12000.1.v3.1_Bdistachyon(Bdistachyon) Bradi1g54620.1.v3.1_Bdistachyon(Bdistachyon) Bradi1g54650.2.v3.1_Bdistachyon…
ORTHOMCL172(71 genes,10 taxa):	AT1G78130.1.Araport11.447_Athaliana(Athaliana) AT5G10190.1.Araport11.447_Athaliana(Athaliana) Bradi3g35610.2.v3.1_Bdistachyon(Bdistachyon) Bradi4g29102.1.v3.1_Bdistachyon(Bdistachyon) Bradi4g29110.2.v3.1_Bdistachyon(Bdistachyon) Bradi4g29120.1.v3.1_Bdistachyon(Bdistachyon) Bradi4g29140.1.v3.1_Bdistachyon(Bdistachyon) Bradi4g29150.1.v3.1_Bdistachyon(Bdistachyon) CCG008656.1_Csongorica(Csongorica) …
ORTHOMCL173(71 genes,10 taxa):	AT2G24000.1.Araport11.447_Athaliana(Athaliana) AT2G24010.2.Araport11.447_Athaliana(Athaliana) AT2G35780.1.Araport11.447_Athaliana(Athaliana) AT3G02110.1.Araport11.447_Athaliana(Athaliana) AT3G07990.1.Araport11.447_Athaliana(Athaliana) AT4G30610.1.Araport11.447_Athaliana(Athaliana) AT4G30810.1.Araport11.447_Athaliana(Athaliana) Bradi1g11567.1.v3.1_Bdistachyon(Bdistachyon) Bradi1g47090.1.v3.1_Bdist…
ORTHOMCL174(71 genes,10 taxa):	AT2G35800.1.Araport11.447_Athaliana(Athaliana) AT2G40116.1.Araport11.447_Athaliana(Athaliana) AT3G08510.1.Araport11.447_Athaliana(Athaliana) AT3G55940.1.Araport11.447_Athaliana(Athaliana) AT4G38530.1.Araport11.447_Athaliana(Athaliana) AT5G58670.1.Araport11.447_Athaliana(Athaliana) AT5G58690.1.Araport11.447_Athaliana(Athaliana) AT5G58700.3.Araport11.447_Athaliana(Athaliana) Bradi1g16560.1.v3.1_Bdi…
ORTHOMCL175(71 genes,7 taxa):	Bradi0014s00100.1.v3.1_Bdistachyon(Bdistachyon) Bradi2g03012.1.v3.1_Bdistachyon(Bdistachyon) Bradi2g03020.1.v3.1_Bdistachyon(Bdistachyon) Bradi2g03040.1.v3.1_Bdistachyon(Bdistachyon) Bradi2g03061.1.v3.1_Bdistachyon(Bdistachyon) Bradi2g03191.1.v3.1_Bdistachyon(Bdistachyon) Bradi2g03200.2.v3.1_Bdistachyon(Bdistachyon) Bradi2g03260.1.v3.1_Bdistachyon(Bdistachyon) Bradi4g10017.2.v3.1_Bdistachyon(Bdis…
ORTHOMCL176(71 genes,3 taxa):	Bradi1g59975.1.v3.1_Bdistachyon(Bdistachyon) Bradi2g51331.2.v3.1_Bdistachyon(Bdistachyon) HORVU0Hr1G002760.1_Hvulgare(Hvulgare) HORVU0Hr1G005090.1_Hvulgare(Hvulgare) HORVU0Hr1G009970.1_Hvulgare(Hvulgare) HORVU0Hr1G016530.1_Hvulgare(Hvulgare) HORVU0Hr1G016570.1_Hvulgare(Hvulgare) HORVU0Hr1G031130.1_Hvulgare(Hvulgare) HORVU1Hr1G011190.1_Hvulgare(Hvulgare) HORVU1Hr1G011200.1_Hvulgare(Hvulgare) HORVU…
ORTHOMCL177(70 genes,4 taxa):	AT1G05080.1.Araport11.447_Athaliana(Athaliana) AT1G19410.1.Araport11.447_Athaliana(Athaliana) AT1G22000.1.Araport11.447_Athaliana(Athaliana) AT1G26815.1.Araport11.447_Athaliana(Athaliana) AT1G26890.1.Araport11.447_Athaliana(Athaliana) AT1G32375.1.Araport11.447_Athaliana(Athaliana) AT1G50980.1.Araport11.447_Athaliana(Athaliana) AT1G51055.1.Araport11.447_Athaliana(Athaliana) AT1G55030.2.Araport11.4…
ORTHOMCL178(70 genes,4 taxa):	CCG004421.1_Csongorica(Csongorica) CCG025722.1_Csongorica(Csongorica) CCG043329.1_Csongorica(Csongorica) CCG046478.1_Csongorica(Csongorica) LOC_Os04g22950.1.MSUR7_Osativa(Osativa) Sobic.003G174500.1.v3.1_Sbicolor(Sbicolor) Sobic.003G174601.1.v3.1_Sbicolor(Sbicolor) Sobic.007G115050.1.v3.1_Sbicolor(Sbicolor) Sobic.010G094301.1.v3.1_Sbicolor(Sbicolor) Sobic.010G102366.1.v3.1_Sbicolor(Sbicolor) rna1…
ORTHOMCL179(70 genes,2 taxa):	Seita.8G092600.1.v2.2_Sitalica(Sitalica) rna10035_Zmays(Zmays) rna10913_Zmays(Zmays) rna13299_Zmays(Zmays) rna16833_Zmays(Zmays) rna18187_Zmays(Zmays) rna1837_Zmays(Zmays) rna1838_Zmays(Zmays) rna19364_Zmays(Zmays) rna19973_Zmays(Zmays) rna2095_Zmays(Zmays) rna21053_Zmays(Zmays) rna21506_Zmays(Zmays) rna21551_Zmays(Zmays) rna22537_Zmays(Zmays) rna27354_Zmays(Zmays) rna27867_Zmays(Zmays) rna28010_…
ORTHOMCL180(69 genes,10 taxa):	AT1G01740.2.Araport11.447_Athaliana(Athaliana) AT1G50990.1.Araport11.447_Athaliana(Athaliana) AT1G63500.1.Araport11.447_Athaliana(Athaliana) AT2G17090.1.Araport11.447_Athaliana(Athaliana) AT3G09240.3.Araport11.447_Athaliana(Athaliana) AT3G54030.1.Araport11.447_Athaliana(Athaliana) AT4G00710.1.Araport11.447_Athaliana(Athaliana) AT4G35230.1.Araport11.447_Athaliana(Athaliana) AT5G01060.1.Araport11.4…
ORTHOMCL181(69 genes,10 taxa):	AT1G04580.1.Araport11.447_Athaliana(Athaliana) AT2G27150.2.Araport11.447_Athaliana(Athaliana) AT3G43600.1.Araport11.447_Athaliana(Athaliana) AT5G20960.1.Araport11.447_Athaliana(Athaliana) Bradi1g06160.1.v3.1_Bdistachyon(Bdistachyon) Bradi1g06177.1.v3.1_Bdistachyon(Bdistachyon) Bradi1g06200.1.v3.1_Bdistachyon(Bdistachyon) Bradi1g52740.1.v3.1_Bdistachyon(Bdistachyon) Bradi1g56667.3.v3.1_Bdistachyon…
ORTHOMCL182(69 genes,10 taxa):	AT1G24400.1.Araport11.447_Athaliana(Athaliana) AT1G25530.1.Araport11.447_Athaliana(Athaliana) AT1G48640.1.Araport11.447_Athaliana(Athaliana) AT1G61270.1.Araport11.447_Athaliana(Athaliana) AT1G67640.1.Araport11.447_Athaliana(Athaliana) AT3G01760.1.Araport11.447_Athaliana(Athaliana) AT5G40780.1.Araport11.447_Athaliana(Athaliana) Bradi1g46788.1.v3.1_Bdistachyon(Bdistachyon) Bradi2g31650.2.v3.1_Bdist…
ORTHOMCL183(69 genes,10 taxa):	AT1G26230.1.Araport11.447_Athaliana(Athaliana) AT1G55490.3.Araport11.447_Athaliana(Athaliana) AT2G28000.1.Araport11.447_Athaliana(Athaliana) AT3G13470.1.Araport11.447_Athaliana(Athaliana) AT5G18820.1.Araport11.447_Athaliana(Athaliana) AT5G56500.2.Araport11.447_Athaliana(Athaliana) Bradi1g00730.1.v3.1_Bdistachyon(Bdistachyon) Bradi1g50270.2.v3.1_Bdistachyon(Bdistachyon) Bradi3g00480.2.v3.1_Bdistac…
ORTHOMCL184(69 genes,10 taxa):	AT2G20370.1.Araport11.447_Athaliana(Athaliana) AT2G29040.1.Araport11.447_Athaliana(Athaliana) Bradi1g75450.1.v3.1_Bdistachyon(Bdistachyon) Bradi3g28012.1.v3.1_Bdistachyon(Bdistachyon) Bradi3g28020.1.v3.1_Bdistachyon(Bdistachyon) CCG013755.1_Csongorica(Csongorica) CCG013756.1_Csongorica(Csongorica) CCG013757.1_Csongorica(Csongorica) CCG021021.1_Csongorica(Csongorica) CCG021022.1_Csongorica(Csongor…
ORTHOMCL185(69 genes,9 taxa):	Bradi2g01120.1.v3.1_Bdistachyon(Bdistachyon) Bradi2g01180.1.v3.1_Bdistachyon(Bdistachyon) Bradi2g01310.1.v3.1_Bdistachyon(Bdistachyon) Bradi2g39720.1.v3.1_Bdistachyon(Bdistachyon) CCG046692.1_Csongorica(Csongorica) CCG053981.1_Csongorica(Csongorica) HORVU0Hr1G006050.1_Hvulgare(Hvulgare) HORVU0Hr1G006080.10_Hvulgare(Hvulgare) HORVU1Hr1G001660.1_Hvulgare(Hvulgare) HORVU1Hr1G002460.1_Hvulgare(Hvulga…
ORTHOMCL186(68 genes,10 taxa):	AT1G12740.4.Araport11.447_Athaliana(Athaliana) Bradi3g35840.1.v3.1_Bdistachyon(Bdistachyon) Bradi3g51550.1.v3.1_Bdistachyon(Bdistachyon) Bradi4g04931.1.v3.1_Bdistachyon(Bdistachyon) Bradi5g18660.1.v3.1_Bdistachyon(Bdistachyon) Bradi5g18780.1.v3.1_Bdistachyon(Bdistachyon) Bradi5g18790.1.v3.1_Bdistachyon(Bdistachyon) CCG007329.1_Csongorica(Csongorica) CCG012242.1_Csongorica(Csongorica) CCG012243.1_…
ORTHOMCL187(68 genes,10 taxa):	AT1G13750.1.Araport11.447_Athaliana(Athaliana) AT4G24890.1.Araport11.447_Athaliana(Athaliana) AT5G50400.1.Araport11.447_Athaliana(Athaliana) Bradi1g69990.1.v3.1_Bdistachyon(Bdistachyon) Bradi3g41200.1.v3.1_Bdistachyon(Bdistachyon) Bradi4g03777.1.v3.1_Bdistachyon(Bdistachyon) Bradi4g03787.1.v3.1_Bdistachyon(Bdistachyon) Bradi4g34630.1.v3.1_Bdistachyon(Bdistachyon) Bradi4g34637.1.v3.1_Bdistachyon(B…
ORTHOMCL188(68 genes,10 taxa):	AT1G66540.1.Araport11.447_Athaliana(Athaliana) AT2G23190.1.Araport11.447_Athaliana(Athaliana) AT2G23220.1.Araport11.447_Athaliana(Athaliana) AT3G28740.1.Araport11.447_Athaliana(Athaliana) AT4G37310.1.Araport11.447_Athaliana(Athaliana) AT4G37320.1.Araport11.447_Athaliana(Athaliana) AT4G37330.1.Araport11.447_Athaliana(Athaliana) AT4G37340.1.Araport11.447_Athaliana(Athaliana) AT4G37360.1.Araport11.4…
ORTHOMCL189(68 genes,10 taxa):	AT3G47740.1.Araport11.447_Athaliana(Athaliana) AT3G47750.1.Araport11.447_Athaliana(Athaliana) AT3G47760.3.Araport11.447_Athaliana(Athaliana) AT3G47770.2.Araport11.447_Athaliana(Athaliana) AT3G47780.1.Araport11.447_Athaliana(Athaliana) AT3G47790.1.Araport11.447_Athaliana(Athaliana) AT5G61700.1.Araport11.447_Athaliana(Athaliana) AT5G61740.1.Araport11.447_Athaliana(Athaliana) Bradi1g37230.1.v3.1_Bdi…
ORTHOMCL190(68 genes,4 taxa):	CCG052866.1_Csongorica(Csongorica) CCG052867.1_Csongorica(Csongorica) HORVU0Hr1G005560.1_Hvulgare(Hvulgare) HORVU2Hr1G034210.1_Hvulgare(Hvulgare) HORVU2Hr1G058840.1_Hvulgare(Hvulgare) HORVU2Hr1G068840.1_Hvulgare(Hvulgare) HORVU2Hr1G108240.1_Hvulgare(Hvulgare) HORVU4Hr1G078660.1_Hvulgare(Hvulgare) HORVU5Hr1G030980.1_Hvulgare(Hvulgare) HORVU5Hr1G033970.1_Hvulgare(Hvulgare) HORVU5Hr1G063740.1_Hvulga…
ORTHOMCL191(67 genes,10 taxa):	AT1G01040.2.Araport11.447_Athaliana(Athaliana) AT3G03300.1.Araport11.447_Athaliana(Athaliana) AT3G43920.2.Araport11.447_Athaliana(Athaliana) AT5G20320.1.Araport11.447_Athaliana(Athaliana) Bradi1g15440.1.v3.1_Bdistachyon(Bdistachyon) Bradi1g77087.1.v3.1_Bdistachyon(Bdistachyon) Bradi2g23187.3.v3.1_Bdistachyon(Bdistachyon) Bradi2g58270.4.v3.1_Bdistachyon(Bdistachyon) Bradi3g29287.1.v3.1_Bdistachyon…
ORTHOMCL192(67 genes,10 taxa):	AT1G09410.1.Araport11.447_Athaliana(Athaliana) AT1G25360.1.Araport11.447_Athaliana(Athaliana) AT1G56690.1.Araport11.447_Athaliana(Athaliana) AT1G68930.1.Araport11.447_Athaliana(Athaliana) AT2G22070.1.Araport11.447_Athaliana(Athaliana) AT4G02750.1.Araport11.447_Athaliana(Athaliana) AT4G16835.1.Araport11.447_Athaliana(Athaliana) Bradi1g07090.1.v3.1_Bdistachyon(Bdistachyon) Bradi1g22990.1.v3.1_Bdist…
ORTHOMCL193(67 genes,10 taxa):	AT1G09440.2.Araport11.447_Athaliana(Athaliana) AT1G56720.4.Araport11.447_Athaliana(Athaliana) AT2G42960.3.Araport11.447_Athaliana(Athaliana) AT3G17420.1.Araport11.447_Athaliana(Athaliana) AT3G59110.1.Araport11.447_Athaliana(Athaliana) AT5G18500.1.Araport11.447_Athaliana(Athaliana) Bradi2g12120.1.v3.1_Bdistachyon(Bdistachyon) Bradi2g14510.1.v3.1_Bdistachyon(Bdistachyon) Bradi2g42740.2.v3.1_Bdistac…
ORTHOMCL194(67 genes,10 taxa):	AT2G24630.1.Araport11.447_Athaliana(Athaliana) AT3G07330.1.Araport11.447_Athaliana(Athaliana) AT3G28180.1.Araport11.447_Athaliana(Athaliana) AT4G07960.1.Araport11.447_Athaliana(Athaliana) AT4G31590.1.Araport11.447_Athaliana(Athaliana) Bradi1g07277.1.v3.1_Bdistachyon(Bdistachyon) Bradi1g57552.1.v3.1_Bdistachyon(Bdistachyon) Bradi2g20141.1.v3.1_Bdistachyon(Bdistachyon) Bradi2g50967.1.v3.1_Bdistachy…
ORTHOMCL195(66 genes,10 taxa):	AT1G27440.1.Araport11.447_Athaliana(Athaliana) AT5G61840.1.Araport11.447_Athaliana(Athaliana) Bradi2g59380.1.v3.1_Bdistachyon(Bdistachyon) Bradi2g59400.1.v3.1_Bdistachyon(Bdistachyon) Bradi2g59410.1.v3.1_Bdistachyon(Bdistachyon) Bradi3g44420.1.v3.1_Bdistachyon(Bdistachyon) Bradi5g08400.1.v3.1_Bdistachyon(Bdistachyon) CCG002265.1_Csongorica(Csongorica) CCG002266.1_Csongorica(Csongorica) CCG002267.…
ORTHOMCL196(66 genes,10 taxa):	AT1G49580.1.Araport11.447_Athaliana(Athaliana) AT2G41140.1.Araport11.447_Athaliana(Athaliana) AT2G46700.1.Araport11.447_Athaliana(Athaliana) AT3G19100.1.Araport11.447_Athaliana(Athaliana) AT3G49370.1.Araport11.447_Athaliana(Athaliana) AT3G50530.2.Araport11.447_Athaliana(Athaliana) AT3G56760.1.Araport11.447_Athaliana(Athaliana) AT5G24430.1.Araport11.447_Athaliana(Athaliana) Bradi1g19880.1.v3.1_Bdi…
ORTHOMCL197(66 genes,10 taxa):	AT4G25000.1.Araport11.447_Athaliana(Athaliana) Bradi1g35050.1.v3.1_Bdistachyon(Bdistachyon) Bradi3g58010.1.v3.1_Bdistachyon(Bdistachyon) Bradi4g32140.1.v3.1_Bdistachyon(Bdistachyon) CCG004575.4_Csongorica(Csongorica) CCG005914.1_Csongorica(Csongorica) CCG027451.1_Csongorica(Csongorica) CCG031757.1_Csongorica(Csongorica) CCG037865.1_Csongorica(Csongorica) CCG043006.1_Csongorica(Csongorica) CCG0439…
ORTHOMCL198(66 genes,9 taxa):	AT5G45890.1.Araport11.447_Athaliana(Athaliana) Bradi1g74227.3.v3.1_Bdistachyon(Bdistachyon) Bradi4g39181.1.v3.1_Bdistachyon(Bdistachyon) Bradi4g40620.1.v3.1_Bdistachyon(Bdistachyon) Bradi4g40627.1.v3.1_Bdistachyon(Bdistachyon) Bradi4g40640.1.v3.1_Bdistachyon(Bdistachyon) Bradi4g40647.1.v3.1_Bdistachyon(Bdistachyon) Bradi5g03338.1.v3.1_Bdistachyon(Bdistachyon) Bradi5g03361.1.v3.1_Bdistachyon(Bdist…
ORTHOMCL199(65 genes,10 taxa):	AT1G12820.1.Araport11.447_Athaliana(Athaliana) AT3G26810.1.Araport11.447_Athaliana(Athaliana) AT3G62980.1.Araport11.447_Athaliana(Athaliana) AT4G03190.1.Araport11.447_Athaliana(Athaliana) AT4G24390.1.Araport11.447_Athaliana(Athaliana) AT5G49980.1.Araport11.447_Athaliana(Athaliana) Bradi1g72070.1.v3.1_Bdistachyon(Bdistachyon) Bradi2g35720.1.v3.1_Bdistachyon(Bdistachyon) Bradi3g58320.1.v3.1_Bdistac…
ORTHOMCL200(65 genes,10 taxa):	AT1G15690.1.Araport11.447_Athaliana(Athaliana) Bradi1g30550.1.v3.1_Bdistachyon(Bdistachyon) Bradi1g47767.1.v3.1_Bdistachyon(Bdistachyon) Bradi2g12540.1.v3.1_Bdistachyon(Bdistachyon) Bradi2g34930.1.v3.1_Bdistachyon(Bdistachyon) CCG006954.1_Csongorica(Csongorica) CCG013569.1_Csongorica(Csongorica) CCG017483.1_Csongorica(Csongorica) CCG022908.1_Csongorica(Csongorica) CCG025435.1_Csongorica(Csongoric…
ORTHOMCL201(65 genes,10 taxa):	AT1G49430.1.Araport11.447_Athaliana(Athaliana) AT1G64400.1.Araport11.447_Athaliana(Athaliana) AT2G47240.2.Araport11.447_Athaliana(Athaliana) AT4G11030.1.Araport11.447_Athaliana(Athaliana) AT4G23850.1.Araport11.447_Athaliana(Athaliana) Bradi1g48780.1.v3.1_Bdistachyon(Bdistachyon) Bradi2g38490.1.v3.1_Bdistachyon(Bdistachyon) Bradi2g45460.1.v3.1_Bdistachyon(Bdistachyon) Bradi4g16280.2.v3.1_Bdistachy…
ORTHOMCL202(65 genes,9 taxa):	Bradi1g06560.1.v3.1_Bdistachyon(Bdistachyon) Bradi2g25450.1.v3.1_Bdistachyon(Bdistachyon) Bradi3g11300.1.v3.1_Bdistachyon(Bdistachyon) Bradi3g11310.1.v3.1_Bdistachyon(Bdistachyon) Bradi3g11337.1.v3.1_Bdistachyon(Bdistachyon) Bradi4g27360.1.v3.1_Bdistachyon(Bdistachyon) Bradi4g43180.1.v3.1_Bdistachyon(Bdistachyon) CCG027279.1_Csongorica(Csongorica) CCG027281.1_Csongorica(Csongorica) CCG027282.1_Cs…
ORTHOMCL203(64 genes,10 taxa):	AT1G08050.1.Araport11.447_Athaliana(Athaliana) AT2G38970.1.Araport11.447_Athaliana(Athaliana) AT2G43160.1.Araport11.447_Athaliana(Athaliana) AT3G54780.4.Araport11.447_Athaliana(Athaliana) AT3G59290.1.Araport11.447_Athaliana(Athaliana) AT5G60710.1.Araport11.447_Athaliana(Athaliana) Bradi1g75597.1.v3.1_Bdistachyon(Bdistachyon) Bradi3g28160.1.v3.1_Bdistachyon(Bdistachyon) Bradi3g48921.1.v3.1_Bdistac…
ORTHOMCL204(64 genes,10 taxa):	AT1G12570.1.Araport11.447_Athaliana(Athaliana) AT1G72970.1.Araport11.447_Athaliana(Athaliana) AT3G56060.1.Araport11.447_Athaliana(Athaliana) AT5G51930.1.Araport11.447_Athaliana(Athaliana) AT5G51950.1.Araport11.447_Athaliana(Athaliana) Bradi1g77300.1.v3.1_Bdistachyon(Bdistachyon) Bradi3g31630.1.v3.1_Bdistachyon(Bdistachyon) Bradi3g35310.1.v3.1_Bdistachyon(Bdistachyon) Bradi3g51670.1.v3.1_Bdistachy…
ORTHOMCL205(64 genes,10 taxa):	AT1G14020.1.Araport11.447_Athaliana(Athaliana) AT2G03280.2.Araport11.447_Athaliana(Athaliana) AT3G02250.1.Araport11.447_Athaliana(Athaliana) AT5G15740.1.Araport11.447_Athaliana(Athaliana) Bradi1g43560.1.v3.1_Bdistachyon(Bdistachyon) Bradi1g63591.1.v3.1_Bdistachyon(Bdistachyon) Bradi1g73740.1.v3.1_Bdistachyon(Bdistachyon) Bradi2g04220.1.v3.1_Bdistachyon(Bdistachyon) Bradi3g56360.1.v3.1_Bdistachyon…
ORTHOMCL206(64 genes,10 taxa):	AT1G18370.1.Araport11.447_Athaliana(Athaliana) AT2G21300.1.Araport11.447_Athaliana(Athaliana) AT3G43210.5.Araport11.447_Athaliana(Athaliana) AT3G51150.2.Araport11.447_Athaliana(Athaliana) AT4G24170.1.Araport11.447_Athaliana(Athaliana) AT4G38950.1.Araport11.447_Athaliana(Athaliana) AT5G66310.1.Araport11.447_Athaliana(Athaliana) Bradi1g04397.1.v3.1_Bdistachyon(Bdistachyon) Bradi1g08010.1.v3.1_Bdist…
ORTHOMCL207(64 genes,7 taxa):	AT1G43260.1.Araport11.447_Athaliana(Athaliana) AT5G33406.1.Araport11.447_Athaliana(Athaliana) CCG035268.2_Csongorica(Csongorica) HORVU6Hr1G048090.2_Hvulgare(Hvulgare) LOC_Os01g68200.1.MSUR7_Osativa(Osativa) LOC_Os07g22590.1.MSUR7_Osativa(Osativa) Seita.5G389000.1.v2.2_Sitalica(Sitalica) Sobic.005G123700.1.v3.1_Sbicolor(Sbicolor) rna13173_Zmays(Zmays) rna13174_Zmays(Zmays) rna1318_Zmays(Zmays) rna…
ORTHOMCL208(64 genes,10 taxa):	AT2G14820.2.Araport11.447_Athaliana(Athaliana) AT2G23050.1.Araport11.447_Athaliana(Athaliana) AT4G31820.1.Araport11.447_Athaliana(Athaliana) AT4G37590.1.Araport11.447_Athaliana(Athaliana) AT5G67440.1.Araport11.447_Athaliana(Athaliana) Bradi1g14770.3.v3.1_Bdistachyon(Bdistachyon) Bradi1g47290.1.v3.1_Bdistachyon(Bdistachyon) Bradi1g70830.2.v3.1_Bdistachyon(Bdistachyon) Bradi4g03397.1.v3.1_Bdistachy…
ORTHOMCL209(64 genes,10 taxa):	AT3G02210.1.Araport11.447_Athaliana(Athaliana) AT3G29810.1.Araport11.447_Athaliana(Athaliana) AT5G15630.1.Araport11.447_Athaliana(Athaliana) AT5G60920.1.Araport11.447_Athaliana(Athaliana) Bradi1g08130.1.v3.1_Bdistachyon(Bdistachyon) Bradi1g08310.5.v3.1_Bdistachyon(Bdistachyon) Bradi1g22030.1.v3.1_Bdistachyon(Bdistachyon) Bradi1g22037.1.v3.1_Bdistachyon(Bdistachyon) Bradi1g59880.1.v3.1_Bdistachyon…
ORTHOMCL210(64 genes,10 taxa):	AT5G02800.1.Araport11.447_Athaliana(Athaliana) AT5G13160.1.Araport11.447_Athaliana(Athaliana) AT5G18610.2.Araport11.447_Athaliana(Athaliana) Bradi1g16480.1.v3.1_Bdistachyon(Bdistachyon) Bradi1g18500.1.v3.1_Bdistachyon(Bdistachyon) Bradi2g09360.1.v3.1_Bdistachyon(Bdistachyon) Bradi2g27350.1.v3.1_Bdistachyon(Bdistachyon) Bradi2g60120.1.v3.1_Bdistachyon(Bdistachyon) Bradi3g44250.1.v3.1_Bdistachyon(B…
ORTHOMCL211(63 genes,10 taxa):	AT1G79620.5.Araport11.447_Athaliana(Athaliana) AT5G49750.1.Araport11.447_Athaliana(Athaliana) AT5G49760.1.Araport11.447_Athaliana(Athaliana) AT5G49770.1.Araport11.447_Athaliana(Athaliana) AT5G49780.2.Araport11.447_Athaliana(Athaliana) Bradi1g63550.1.v3.1_Bdistachyon(Bdistachyon) Bradi2g21990.1.v3.1_Bdistachyon(Bdistachyon) Bradi2g36880.4.v3.1_Bdistachyon(Bdistachyon) Bradi2g53277.2.v3.1_Bdistachy…
ORTHOMCL212(63 genes,4 taxa):	Bradi1g28729.1.v3.1_Bdistachyon(Bdistachyon) ChrUn.fgenesh.mRNA.37.MSUR7_Osativa(Osativa) Seita.1G170100.1.v2.2_Sitalica(Sitalica) Seita.5G304600.1.v2.2_Sitalica(Sitalica) Seita.9G277400.1.v2.2_Sitalica(Sitalica) rna10007_Zmays(Zmays) rna10050_Zmays(Zmays) rna12022_Zmays(Zmays) rna12286_Zmays(Zmays) rna14076_Zmays(Zmays) rna17782_Zmays(Zmays) rna18127_Zmays(Zmays) rna18830_Zmays(Zmays) rna21893_Z…
ORTHOMCL213(62 genes,10 taxa):	AT1G17340.1.Araport11.447_Athaliana(Athaliana) AT1G22620.1.Araport11.447_Athaliana(Athaliana) AT3G14205.1.Araport11.447_Athaliana(Athaliana) AT3G43220.1.Araport11.447_Athaliana(Athaliana) AT5G20840.1.Araport11.447_Athaliana(Athaliana) AT5G63640.2.Araport11.447_Athaliana(Athaliana) Bradi1g46660.1.v3.1_Bdistachyon(Bdistachyon) Bradi1g72490.1.v3.1_Bdistachyon(Bdistachyon) Bradi3g13320.1.v3.1_Bdistac…
ORTHOMCL214(62 genes,10 taxa):	AT1G30490.1.Araport11.447_Athaliana(Athaliana) AT1G52150.2.Araport11.447_Athaliana(Athaliana) AT2G34710.1.Araport11.447_Athaliana(Athaliana) AT4G32880.1.Araport11.447_Athaliana(Athaliana) AT5G60690.1.Araport11.447_Athaliana(Athaliana) Bradi1g13910.1.v3.1_Bdistachyon(Bdistachyon) Bradi2g06210.1.v3.1_Bdistachyon(Bdistachyon) Bradi3g28970.1.v3.1_Bdistachyon(Bdistachyon) Bradi4g01887.1.v3.1_Bdistachy…
ORTHOMCL215(62 genes,10 taxa):	AT1G73370.1.Araport11.447_Athaliana(Athaliana) AT3G43190.1.Araport11.447_Athaliana(Athaliana) AT4G02280.1.Araport11.447_Athaliana(Athaliana) AT5G20830.1.Araport11.447_Athaliana(Athaliana) AT5G37180.1.Araport11.447_Athaliana(Athaliana) AT5G49190.1.Araport11.447_Athaliana(Athaliana) Bradi1g20890.1.v3.1_Bdistachyon(Bdistachyon) Bradi1g29570.2.v3.1_Bdistachyon(Bdistachyon) Bradi1g46670.5.v3.1_Bdistac…
ORTHOMCL216(62 genes,10 taxa):	AT3G11340.1.Araport11.447_Athaliana(Athaliana) AT3G55700.1.Araport11.447_Athaliana(Athaliana) AT3G55710.1.Araport11.447_Athaliana(Athaliana) AT5G05860.1.Araport11.447_Athaliana(Athaliana) AT5G05870.1.Araport11.447_Athaliana(Athaliana) AT5G05880.1.Araport11.447_Athaliana(Athaliana) AT5G05890.1.Araport11.447_Athaliana(Athaliana) AT5G05900.1.Araport11.447_Athaliana(Athaliana) Bradi1g53527.1.v3.1_Bdi…
ORTHOMCL217(62 genes,9 taxa):	AT3G28510.1.Araport11.447_Athaliana(Athaliana) AT3G28520.1.Araport11.447_Athaliana(Athaliana) AT3G28540.1.Araport11.447_Athaliana(Athaliana) AT3G28580.1.Araport11.447_Athaliana(Athaliana) AT5G40010.1.Araport11.447_Athaliana(Athaliana) Bradi1g54741.1.v3.1_Bdistachyon(Bdistachyon) Bradi1g54750.2.v3.1_Bdistachyon(Bdistachyon) Bradi1g54800.3.v3.1_Bdistachyon(Bdistachyon) Bradi4g00440.1.v3.1_Bdistachy…
ORTHOMCL218(62 genes,10 taxa):	AT4G27970.6.Araport11.447_Athaliana(Athaliana) AT5G24030.1.Araport11.447_Athaliana(Athaliana) Bradi2g07540.2.v3.1_Bdistachyon(Bdistachyon) Bradi2g15500.1.v3.1_Bdistachyon(Bdistachyon) Bradi2g31957.6.v3.1_Bdistachyon(Bdistachyon) Bradi2g43950.5.v3.1_Bdistachyon(Bdistachyon) CCG002685.2_Csongorica(Csongorica) CCG012013.1_Csongorica(Csongorica) CCG012956.1_Csongorica(Csongorica) CCG012958.1_Csongori…
ORTHOMCL219(62 genes,5 taxa):	Bradi1g36816.1.v3.1_Bdistachyon(Bdistachyon) Bradi1g38155.1.v3.1_Bdistachyon(Bdistachyon) Bradi1g46377.2.v3.1_Bdistachyon(Bdistachyon) Bradi4g24586.1.v3.1_Bdistachyon(Bdistachyon) Bradi4g36535.1.v3.1_Bdistachyon(Bdistachyon) Bradi5g22452.1.v3.1_Bdistachyon(Bdistachyon) CCG003946.2_Csongorica(Csongorica) LOC_Os01g59250.1.MSUR7_Osativa(Osativa) LOC_Os03g38375.1.MSUR7_Osativa(Osativa) LOC_Os04g19870…
ORTHOMCL220(61 genes,10 taxa):	AT1G03370.1.Araport11.447_Athaliana(Athaliana) AT5G50170.1.Araport11.447_Athaliana(Athaliana) Bradi1g36387.1.v3.1_Bdistachyon(Bdistachyon) Bradi1g43230.1.v3.1_Bdistachyon(Bdistachyon) Bradi3g07360.3.v3.1_Bdistachyon(Bdistachyon) Bradi3g39100.1.v3.1_Bdistachyon(Bdistachyon) Bradi5g13380.1.v3.1_Bdistachyon(Bdistachyon) CCG000769.1_Csongorica(Csongorica) CCG005125.1_Csongorica(Csongorica) CCG007861.…
ORTHOMCL221(61 genes,10 taxa):	AT1G03920.1.Araport11.447_Athaliana(Athaliana) AT1G30640.2.Araport11.447_Athaliana(Athaliana) AT2G19400.1.Araport11.447_Athaliana(Athaliana) AT2G20470.1.Araport11.447_Athaliana(Athaliana) AT3G23310.1.Araport11.447_Athaliana(Athaliana) AT4G14350.4.Araport11.447_Athaliana(Athaliana) AT4G33080.1.Araport11.447_Athaliana(Athaliana) AT5G09890.2.Araport11.447_Athaliana(Athaliana) Bradi2g05530.1.v3.1_Bdi…
ORTHOMCL222(61 genes,10 taxa):	AT1G06220.2.Araport11.447_Athaliana(Athaliana) AT1G56070.2.Araport11.447_Athaliana(Athaliana) AT5G25230.1.Araport11.447_Athaliana(Athaliana) Bradi1g36340.1.v3.1_Bdistachyon(Bdistachyon) Bradi2g45070.1.v3.1_Bdistachyon(Bdistachyon) Bradi3g44160.1.v3.1_Bdistachyon(Bdistachyon) Bradi3g44175.1.v3.1_Bdistachyon(Bdistachyon) Bradi3g44480.2.v3.1_Bdistachyon(Bdistachyon) CCG015465.1_Csongorica(Csongorica…
ORTHOMCL223(61 genes,7 taxa):	AT1G19260.1.Araport11.447_Athaliana(Athaliana) AT1G41920.1.Araport11.447_Athaliana(Athaliana) AT2G06541.1.Araport11.447_Athaliana(Athaliana) AT3G29450.1.Araport11.447_Athaliana(Athaliana) AT3G29763.1.Araport11.447_Athaliana(Athaliana) AT3G29765.1.Araport11.447_Athaliana(Athaliana) AT4G09660.1.Araport11.447_Athaliana(Athaliana) Bradi1g31303.1.v3.1_Bdistachyon(Bdistachyon) Bradi1g31322.1.v3.1_Bdist…
ORTHOMCL224(61 genes,8 taxa):	Bradi1g00278.1.v3.1_Bdistachyon(Bdistachyon) Bradi2g34986.2.v3.1_Bdistachyon(Bdistachyon) Bradi4g09271.2.v3.1_Bdistachyon(Bdistachyon) Bradi4g09312.1.v3.1_Bdistachyon(Bdistachyon) Bradi4g09530.2.v3.1_Bdistachyon(Bdistachyon) Bradi4g09631.1.v3.1_Bdistachyon(Bdistachyon) Bradi4g09648.2.v3.1_Bdistachyon(Bdistachyon) Bradi4g38671.1.v3.1_Bdistachyon(Bdistachyon) CCG023775.1_Csongorica(Csongorica) CCG0…
ORTHOMCL225(60 genes,10 taxa):	AT1G04920.1.Araport11.447_Athaliana(Athaliana) AT4G10120.3.Araport11.447_Athaliana(Athaliana) AT5G11110.1.Araport11.447_Athaliana(Athaliana) AT5G20280.1.Araport11.447_Athaliana(Athaliana) Bradi1g30520.1.v3.1_Bdistachyon(Bdistachyon) Bradi2g58860.1.v3.1_Bdistachyon(Bdistachyon) Bradi3g06217.1.v3.1_Bdistachyon(Bdistachyon) Bradi3g20120.1.v3.1_Bdistachyon(Bdistachyon) Bradi4g21750.1.v3.1_Bdistachyon…
ORTHOMCL226(60 genes,10 taxa):	AT1G17770.1.Araport11.447_Athaliana(Athaliana) AT1G73100.1.Araport11.447_Athaliana(Athaliana) AT2G24740.1.Araport11.447_Athaliana(Athaliana) AT5G04940.2.Araport11.447_Athaliana(Athaliana) Bradi1g53840.1.v3.1_Bdistachyon(Bdistachyon) Bradi2g13416.2.v3.1_Bdistachyon(Bdistachyon) Bradi4g25940.4.v3.1_Bdistachyon(Bdistachyon) Bradi4g43717.1.v3.1_Bdistachyon(Bdistachyon) CCG001592.2_Csongorica(Csongori…
ORTHOMCL227(60 genes,10 taxa):	AT2G15050.1.Araport11.447_Athaliana(Athaliana) AT2G38530.1.Araport11.447_Athaliana(Athaliana) AT2G38540.1.Araport11.447_Athaliana(Athaliana) AT3G51590.1.Araport11.447_Athaliana(Athaliana) AT3G51600.1.Araport11.447_Athaliana(Athaliana) AT4G33355.1.Araport11.447_Athaliana(Athaliana) AT5G59310.1.Araport11.447_Athaliana(Athaliana) AT5G59320.1.Araport11.447_Athaliana(Athaliana) Bradi4g44400.1.v3.1_Bdi…
ORTHOMCL228(60 genes,9 taxa):	AT2G28120.1.Araport11.447_Athaliana(Athaliana) AT2G39210.1.Araport11.447_Athaliana(Athaliana) Bradi1g05180.1.v3.1_Bdistachyon(Bdistachyon) Bradi1g12440.1.v3.1_Bdistachyon(Bdistachyon) Bradi1g54990.1.v3.1_Bdistachyon(Bdistachyon) Bradi3g27980.1.v3.1_Bdistachyon(Bdistachyon) Bradi4g07330.1.v3.1_Bdistachyon(Bdistachyon) CCG011427.1_Csongorica(Csongorica) CCG012491.1_Csongorica(Csongorica) CCG016513.…
ORTHOMCL229(60 genes,9 taxa):	Bradi1g38183.1.v3.1_Bdistachyon(Bdistachyon) Bradi3g09005.1.v3.1_Bdistachyon(Bdistachyon) Bradi3g55987.1.v3.1_Bdistachyon(Bdistachyon) Bradi4g00883.1.v3.1_Bdistachyon(Bdistachyon) Bradi4g05530.2.v3.1_Bdistachyon(Bdistachyon) Bradi4g05730.3.v3.1_Bdistachyon(Bdistachyon) Bradi4g12808.1.v3.1_Bdistachyon(Bdistachyon) Bradi4g41920.1.v3.1_Bdistachyon(Bdistachyon) CCG000857.1_Csongorica(Csongorica) HORV…
ORTHOMCL230(59 genes,10 taxa):	AT1G27680.1.Araport11.447_Athaliana(Athaliana) AT2G21590.4.Araport11.447_Athaliana(Athaliana) AT4G39210.1.Araport11.447_Athaliana(Athaliana) AT5G19220.1.Araport11.447_Athaliana(Athaliana) AT5G48300.1.Araport11.447_Athaliana(Athaliana) Bradi1g09537.2.v3.1_Bdistachyon(Bdistachyon) Bradi1g53500.1.v3.1_Bdistachyon(Bdistachyon) Bradi2g14970.1.v3.1_Bdistachyon(Bdistachyon) Bradi3g22330.1.v3.1_Bdistachy…
ORTHOMCL231(59 genes,10 taxa):	AT1G65960.2.Araport11.447_Athaliana(Athaliana) AT2G02000.1.Araport11.447_Athaliana(Athaliana) AT2G02010.2.Araport11.447_Athaliana(Athaliana) AT3G17760.1.Araport11.447_Athaliana(Athaliana) AT5G17330.1.Araport11.447_Athaliana(Athaliana) Bradi1g10480.1.v3.1_Bdistachyon(Bdistachyon) Bradi1g68807.2.v3.1_Bdistachyon(Bdistachyon) Bradi3g37830.1.v3.1_Bdistachyon(Bdistachyon) Bradi5g11600.1.v3.1_Bdistachy…
ORTHOMCL232(59 genes,10 taxa):	AT2G38290.1.Araport11.447_Athaliana(Athaliana) Bradi1g02420.1.v3.1_Bdistachyon(Bdistachyon) Bradi1g08587.1.v3.1_Bdistachyon(Bdistachyon) Bradi2g22670.1.v3.1_Bdistachyon(Bdistachyon) Bradi2g56290.1.v3.1_Bdistachyon(Bdistachyon) Bradi2g56300.1.v3.1_Bdistachyon(Bdistachyon) Bradi3g45480.1.v3.1_Bdistachyon(Bdistachyon) CCG000097.1_Csongorica(Csongorica) CCG000434.1_Csongorica(Csongorica) CCG002584.2_…
ORTHOMCL233(59 genes,5 taxa):	Bradi1g35497.1.v3.1_Bdistachyon(Bdistachyon) Bradi1g47465.1.v3.1_Bdistachyon(Bdistachyon) Bradi3g11846.1.v3.1_Bdistachyon(Bdistachyon) Bradi4g11118.1.v3.1_Bdistachyon(Bdistachyon) Bradi4g14635.1.v3.1_Bdistachyon(Bdistachyon) Bradi4g18311.1.v3.1_Bdistachyon(Bdistachyon) Bradi5g03565.1.v3.1_Bdistachyon(Bdistachyon) Bradi5g11516.1.v3.1_Bdistachyon(Bdistachyon) CCG003164.1_Csongorica(Csongorica) CCG0…
ORTHOMCL234(59 genes,6 taxa):	HORVU1Hr1G034420.20_Hvulgare(Hvulgare) HORVU2Hr1G024470.1_Hvulgare(Hvulgare) HORVU2Hr1G053800.20_Hvulgare(Hvulgare) HORVU4Hr1G009020.1_Hvulgare(Hvulgare) HORVU4Hr1G016380.6_Hvulgare(Hvulgare) HORVU7Hr1G023130.1_Hvulgare(Hvulgare) LOC_Os01g36740.1.MSUR7_Osativa(Osativa) LOC_Os08g20230.1.MSUR7_Osativa(Osativa) Seita.1G145800.1.v2.2_Sitalica(Sitalica) Seita.2G110000.1.v2.2_Sitalica(Sitalica) Seita.3…
ORTHOMCL235(58 genes,10 taxa):	AT1G23800.1.Araport11.447_Athaliana(Athaliana) AT3G24503.1.Araport11.447_Athaliana(Athaliana) AT3G48000.1.Araport11.447_Athaliana(Athaliana) Bradi1g37090.1.v3.1_Bdistachyon(Bdistachyon) Bradi1g43770.1.v3.1_Bdistachyon(Bdistachyon) Bradi2g42360.1.v3.1_Bdistachyon(Bdistachyon) Bradi2g42380.2.v3.1_Bdistachyon(Bdistachyon) CCG004439.1_Csongorica(Csongorica) CCG008528.3_Csongorica(Csongorica) CCG02210…
ORTHOMCL236(58 genes,10 taxa):	AT1G47840.1.Araport11.447_Athaliana(Athaliana) AT2G19860.1.Araport11.447_Athaliana(Athaliana) AT4G29130.1.Araport11.447_Athaliana(Athaliana) Bradi2g05670.2.v3.1_Bdistachyon(Bdistachyon) Bradi2g18877.1.v3.1_Bdistachyon(Bdistachyon) Bradi2g19400.4.v3.1_Bdistachyon(Bdistachyon) Bradi2g33380.1.v3.1_Bdistachyon(Bdistachyon) Bradi2g48547.1.v3.1_Bdistachyon(Bdistachyon) Bradi2g49460.1.v3.1_Bdistachyon(B…
ORTHOMCL237(58 genes,10 taxa):	AT2G01170.1.Araport11.447_Athaliana(Athaliana) Bradi2g10510.1.v3.1_Bdistachyon(Bdistachyon) Bradi2g43062.1.v3.1_Bdistachyon(Bdistachyon) Bradi2g60580.1.v3.1_Bdistachyon(Bdistachyon) Bradi2g60590.1.v3.1_Bdistachyon(Bdistachyon) Bradi2g60597.1.v3.1_Bdistachyon(Bdistachyon) CCG011965.2_Csongorica(Csongorica) CCG018543.1_Csongorica(Csongorica) CCG028320.1_Csongorica(Csongorica) CCG028752.1_Csongorica…
ORTHOMCL238(58 genes,9 taxa):	Bradi1g19290.2.v3.1_Bdistachyon(Bdistachyon) Bradi2g03850.1.v3.1_Bdistachyon(Bdistachyon) Bradi3g10860.2.v3.1_Bdistachyon(Bdistachyon) Bradi4g13626.1.v3.1_Bdistachyon(Bdistachyon) Bradi5g01462.5.v3.1_Bdistachyon(Bdistachyon) Bradi5g03060.1.v3.1_Bdistachyon(Bdistachyon) Bradi5g03070.1.v3.1_Bdistachyon(Bdistachyon) Bradi5g03150.1.v3.1_Bdistachyon(Bdistachyon) Bradi5g03180.1.v3.1_Bdistachyon(Bdistac…
ORTHOMCL239(57 genes,10 taxa):	AT1G03400.2.Araport11.447_Athaliana(Athaliana) AT1G03410.1.Araport11.447_Athaliana(Athaliana) AT1G04350.1.Araport11.447_Athaliana(Athaliana) AT1G04380.1.Araport11.447_Athaliana(Athaliana) AT1G06620.1.Araport11.447_Athaliana(Athaliana) AT1G06640.1.Araport11.447_Athaliana(Athaliana) AT1G06645.1.Araport11.447_Athaliana(Athaliana) AT1G06650.2.Araport11.447_Athaliana(Athaliana) AT2G25450.1.Araport11.4…
ORTHOMCL240(57 genes,10 taxa):	AT1G08090.1.Araport11.447_Athaliana(Athaliana) AT1G08100.1.Araport11.447_Athaliana(Athaliana) AT1G12940.1.Araport11.447_Athaliana(Athaliana) AT3G45060.1.Araport11.447_Athaliana(Athaliana) AT5G60770.1.Araport11.447_Athaliana(Athaliana) AT5G60780.1.Araport11.447_Athaliana(Athaliana) Bradi2g26210.1.v3.1_Bdistachyon(Bdistachyon) Bradi2g47640.1.v3.1_Bdistachyon(Bdistachyon) Bradi3g01250.1.v3.1_Bdistac…
ORTHOMCL241(57 genes,10 taxa):	AT1G11910.2.Araport11.447_Athaliana(Athaliana) AT1G62290.2.Araport11.447_Athaliana(Athaliana) AT4G04460.1.Araport11.447_Athaliana(Athaliana) Bradi2g11190.1.v3.1_Bdistachyon(Bdistachyon) Bradi2g16160.2.v3.1_Bdistachyon(Bdistachyon) Bradi2g36862.1.v3.1_Bdistachyon(Bdistachyon) Bradi2g44420.11.v3.1_Bdistachyon(Bdistachyon) Bradi2g45800.1.v3.1_Bdistachyon(Bdistachyon) CCG011058.1_Csongorica(Csongoric…
ORTHOMCL242(57 genes,10 taxa):	AT1G13170.2.Araport11.447_Athaliana(Athaliana) AT2G31020.1.Araport11.447_Athaliana(Athaliana) AT2G31030.1.Araport11.447_Athaliana(Athaliana) AT4G08180.4.Araport11.447_Athaliana(Athaliana) AT4G12460.7.Araport11.447_Athaliana(Athaliana) AT4G22540.5.Araport11.447_Athaliana(Athaliana) Bradi1g11027.1.v3.1_Bdistachyon(Bdistachyon) Bradi1g78320.1.v3.1_Bdistachyon(Bdistachyon) Bradi3g16890.1.v3.1_Bdistac…
ORTHOMCL243(57 genes,10 taxa):	AT1G27320.1.Araport11.447_Athaliana(Athaliana) AT1G48450.1.Araport11.447_Athaliana(Athaliana) AT2G01830.2.Araport11.447_Athaliana(Athaliana) AT3G17800.2.Araport11.447_Athaliana(Athaliana) AT5G35750.1.Araport11.447_Athaliana(Athaliana) Bradi1g10640.1.v3.1_Bdistachyon(Bdistachyon) Bradi1g10660.1.v3.1_Bdistachyon(Bdistachyon) Bradi2g59127.1.v3.1_Bdistachyon(Bdistachyon) Bradi3g59820.1.v3.1_Bdistachy…
ORTHOMCL244(57 genes,10 taxa):	AT1G29400.3.Araport11.447_Athaliana(Athaliana) AT2G42890.1.Araport11.447_Athaliana(Athaliana) AT5G07290.1.Araport11.447_Athaliana(Athaliana) AT5G61960.1.Araport11.447_Athaliana(Athaliana) Bradi1g52280.1.v3.1_Bdistachyon(Bdistachyon) Bradi2g39990.5.v3.1_Bdistachyon(Bdistachyon) Bradi3g10967.2.v3.1_Bdistachyon(Bdistachyon) Bradi3g44380.1.v3.1_Bdistachyon(Bdistachyon) Bradi5g08372.8.v3.1_Bdistachyon…
ORTHOMCL245(57 genes,10 taxa):	AT1G47380.1.Araport11.447_Athaliana(Athaliana) Bradi1g60520.2.v3.1_Bdistachyon(Bdistachyon) Bradi3g46430.1.v3.1_Bdistachyon(Bdistachyon) Bradi4g32230.3.v3.1_Bdistachyon(Bdistachyon) Bradi5g11770.1.v3.1_Bdistachyon(Bdistachyon) Bradi5g11780.1.v3.1_Bdistachyon(Bdistachyon) CCG004364.1_Csongorica(Csongorica) CCG014683.1_Csongorica(Csongorica) CCG018013.1_Csongorica(Csongorica) CCG018014.1_Csongorica…
ORTHOMCL246(57 genes,10 taxa):	AT1G56360.1.Araport11.447_Athaliana(Athaliana) AT2G16430.2.Araport11.447_Athaliana(Athaliana) AT2G18130.1.Araport11.447_Athaliana(Athaliana) AT2G27190.1.Araport11.447_Athaliana(Athaliana) AT3G46120.1.Araport11.447_Athaliana(Athaliana) AT4G36350.1.Araport11.447_Athaliana(Athaliana) AT5G34850.1.Araport11.447_Athaliana(Athaliana) Bradi1g09590.1.v3.1_Bdistachyon(Bdistachyon) Bradi1g30527.1.v3.1_Bdist…
ORTHOMCL247(57 genes,10 taxa):	AT3G09840.1.Araport11.447_Athaliana(Athaliana) AT3G53230.1.Araport11.447_Athaliana(Athaliana) AT5G03340.1.Araport11.447_Athaliana(Athaliana) Bradi1g74916.1.v3.1_Bdistachyon(Bdistachyon) Bradi1g74922.1.v3.1_Bdistachyon(Bdistachyon) Bradi1g75570.1.v3.1_Bdistachyon(Bdistachyon) Bradi3g35771.1.v3.1_Bdistachyon(Bdistachyon) CCG013735.1_Csongorica(Csongorica) CCG013745.1_Csongorica(Csongorica) CCG01379…
ORTHOMCL248(57 genes,2 taxa):	CCG016447.1_Csongorica(Csongorica) Seita.1G074500.1.v2.2_Sitalica(Sitalica) Seita.1G151500.1.v2.2_Sitalica(Sitalica) Seita.1G163300.1.v2.2_Sitalica(Sitalica) Seita.1G176500.1.v2.2_Sitalica(Sitalica) Seita.2G065600.1.v2.2_Sitalica(Sitalica) Seita.2G100200.1.v2.2_Sitalica(Sitalica) Seita.2G126700.1.v2.2_Sitalica(Sitalica) Seita.2G168700.1.v2.2_Sitalica(Sitalica) Seita.2G249900.1.v2.2_Sitalica(Sital…
ORTHOMCL249(56 genes,10 taxa):	AT1G02000.1.Araport11.447_Athaliana(Athaliana) AT2G45310.1.Araport11.447_Athaliana(Athaliana) AT3G23820.1.Araport11.447_Athaliana(Athaliana) AT4G00110.1.Araport11.447_Athaliana(Athaliana) AT4G12250.1.Araport11.447_Athaliana(Athaliana) AT4G30440.1.Araport11.447_Athaliana(Athaliana) Bradi1g47000.1.v3.1_Bdistachyon(Bdistachyon) Bradi1g68040.1.v3.1_Bdistachyon(Bdistachyon) Bradi3g40930.1.v3.1_Bdistac…
ORTHOMCL250(56 genes,10 taxa):	AT1G11680.1.Araport11.447_Athaliana(Athaliana) Bradi1g24340.1.v3.1_Bdistachyon(Bdistachyon) Bradi1g55330.2.v3.1_Bdistachyon(Bdistachyon) Bradi2g25285.2.v3.1_Bdistachyon(Bdistachyon) Bradi2g25300.5.v3.1_Bdistachyon(Bdistachyon) Bradi4g25930.1.v3.1_Bdistachyon(Bdistachyon) CCG007556.1_Csongorica(Csongorica) CCG024289.2_Csongorica(Csongorica) CCG029645.1_Csongorica(Csongorica) CCG039302.1_Csongorica…
ORTHOMCL251(56 genes,10 taxa):	AT1G14790.1.Araport11.447_Athaliana(Athaliana) AT3G49500.3.Araport11.447_Athaliana(Athaliana) AT4G11130.1.Araport11.447_Athaliana(Athaliana) Bradi1g33920.1.v3.1_Bdistachyon(Bdistachyon) Bradi1g55350.2.v3.1_Bdistachyon(Bdistachyon) Bradi2g46870.1.v3.1_Bdistachyon(Bdistachyon) Bradi3g59910.1.v3.1_Bdistachyon(Bdistachyon) Bradi5g12757.1.v3.1_Bdistachyon(Bdistachyon) CCG016460.1_Csongorica(Csongorica…
ORTHOMCL252(56 genes,10 taxa):	AT1G15960.1.Araport11.447_Athaliana(Athaliana) AT1G80830.1.Araport11.447_Athaliana(Athaliana) Bradi1g32640.2.v3.1_Bdistachyon(Bdistachyon) Bradi1g53150.2.v3.1_Bdistachyon(Bdistachyon) Bradi1g53160.1.v3.1_Bdistachyon(Bdistachyon) Bradi2g13670.1.v3.1_Bdistachyon(Bdistachyon) CCG004793.1_Csongorica(Csongorica) CCG007195.1_Csongorica(Csongorica) CCG017460.1_Csongorica(Csongorica) CCG025264.1_Csongori…
ORTHOMCL253(56 genes,10 taxa):	AT1G63440.1.Araport11.447_Athaliana(Athaliana) AT5G44790.1.Araport11.447_Athaliana(Athaliana) Bradi1g31987.1.v3.1_Bdistachyon(Bdistachyon) Bradi3g05340.1.v3.1_Bdistachyon(Bdistachyon) Bradi3g07110.2.v3.1_Bdistachyon(Bdistachyon) Bradi5g17990.1.v3.1_Bdistachyon(Bdistachyon) CCG007036.1_Csongorica(Csongorica) CCG007878.1_Csongorica(Csongorica) CCG012168.1_Csongorica(Csongorica) CCG012169.1_Csongori…
ORTHOMCL254(56 genes,10 taxa):	AT1G79750.1.Araport11.447_Athaliana(Athaliana) AT2G19900.1.Araport11.447_Athaliana(Athaliana) AT5G11670.1.Araport11.447_Athaliana(Athaliana) AT5G25880.1.Araport11.447_Athaliana(Athaliana) Bradi2g05620.1.v3.1_Bdistachyon(Bdistachyon) Bradi2g33450.1.v3.1_Bdistachyon(Bdistachyon) Bradi2g48570.2.v3.1_Bdistachyon(Bdistachyon) Bradi2g49540.2.v3.1_Bdistachyon(Bdistachyon) CCG015388.2_Csongorica(Csongori…
ORTHOMCL255(56 genes,10 taxa):	AT2G19160.1.Araport11.447_Athaliana(Athaliana) AT4G25870.1.Araport11.447_Athaliana(Athaliana) AT4G30060.1.Araport11.447_Athaliana(Athaliana) AT4G31350.4.Araport11.447_Athaliana(Athaliana) AT5G57270.5.Araport11.447_Athaliana(Athaliana) Bradi1g31680.1.v3.1_Bdistachyon(Bdistachyon) Bradi1g34130.1.v3.1_Bdistachyon(Bdistachyon) Bradi3g05600.3.v3.1_Bdistachyon(Bdistachyon) Bradi3g18340.1.v3.1_Bdistachy…
ORTHOMCL256(56 genes,10 taxa):	AT3G04980.2.Araport11.447_Athaliana(Athaliana) AT3G06340.4.Araport11.447_Athaliana(Athaliana) AT5G18750.1.Araport11.447_Athaliana(Athaliana) AT5G27240.1.Araport11.447_Athaliana(Athaliana) Bradi1g27400.3.v3.1_Bdistachyon(Bdistachyon) Bradi1g34150.1.v3.1_Bdistachyon(Bdistachyon) Bradi1g76707.1.v3.1_Bdistachyon(Bdistachyon) Bradi2g13157.4.v3.1_Bdistachyon(Bdistachyon) Bradi4g15440.1.v3.1_Bdistachyon…
ORTHOMCL257(56 genes,10 taxa):	AT3G10740.2.Araport11.447_Athaliana(Athaliana) AT5G26120.1.Araport11.447_Athaliana(Athaliana) Bradi1g17257.1.v3.1_Bdistachyon(Bdistachyon) Bradi1g57017.1.v3.1_Bdistachyon(Bdistachyon) Bradi1g63990.2.v3.1_Bdistachyon(Bdistachyon) Bradi4g26270.4.v3.1_Bdistachyon(Bdistachyon) Bradi4g43710.2.v3.1_Bdistachyon(Bdistachyon) CCG025176.1_Csongorica(Csongorica) CCG028294.1_Csongorica(Csongorica) CCG028296.…
ORTHOMCL258(56 genes,10 taxa):	AT3G13050.3.Araport11.447_Athaliana(Athaliana) Bradi1g14030.1.v3.1_Bdistachyon(Bdistachyon) Bradi1g14040.1.v3.1_Bdistachyon(Bdistachyon) Bradi1g24060.2.v3.1_Bdistachyon(Bdistachyon) Bradi4g37890.3.v3.1_Bdistachyon(Bdistachyon) Bradi5g21097.11.v3.1_Bdistachyon(Bdistachyon) CCG002959.1_Csongorica(Csongorica) CCG002960.2_Csongorica(Csongorica) CCG006354.3_Csongorica(Csongorica) CCG014426.1_Csongoric…
ORTHOMCL259(56 genes,10 taxa):	AT5G10530.1.Araport11.447_Athaliana(Athaliana) AT5G65600.1.Araport11.447_Athaliana(Athaliana) Bradi1g24160.1.v3.1_Bdistachyon(Bdistachyon) Bradi1g28315.1.v3.1_Bdistachyon(Bdistachyon) Bradi1g28320.2.v3.1_Bdistachyon(Bdistachyon) Bradi2g51720.1.v3.1_Bdistachyon(Bdistachyon) Bradi3g14100.1.v3.1_Bdistachyon(Bdistachyon) Bradi4g28292.1.v3.1_Bdistachyon(Bdistachyon) Bradi5g00925.1.v3.1_Bdistachyon(Bdi…
ORTHOMCL260(55 genes,10 taxa):	AT1G02260.2.Araport11.447_Athaliana(Athaliana) Bradi1g75220.2.v3.1_Bdistachyon(Bdistachyon) Bradi1g78100.1.v3.1_Bdistachyon(Bdistachyon) Bradi3g27800.3.v3.1_Bdistachyon(Bdistachyon) Bradi3g32730.1.v3.1_Bdistachyon(Bdistachyon) Bradi3g55840.1.v3.1_Bdistachyon(Bdistachyon) CCG001332.1_Csongorica(Csongorica) CCG003657.1_Csongorica(Csongorica) CCG008914.1_Csongorica(Csongorica) CCG011540.1_Csongorica…
ORTHOMCL261(55 genes,10 taxa):	AT1G07230.1.Araport11.447_Athaliana(Athaliana) AT2G26870.1.Araport11.447_Athaliana(Athaliana) AT3G03520.1.Araport11.447_Athaliana(Athaliana) AT3G03530.1.Araport11.447_Athaliana(Athaliana) AT3G03540.1.Araport11.447_Athaliana(Athaliana) AT3G48610.1.Araport11.447_Athaliana(Athaliana) Bradi1g01190.1.v3.1_Bdistachyon(Bdistachyon) Bradi1g03250.2.v3.1_Bdistachyon(Bdistachyon) Bradi2g03657.1.v3.1_Bdistac…
ORTHOMCL262(55 genes,10 taxa):	AT1G10430.1.Araport11.447_Athaliana(Athaliana) AT1G59830.1.Araport11.447_Athaliana(Athaliana) AT1G69960.1.Araport11.447_Athaliana(Athaliana) AT2G42500.1.Araport11.447_Athaliana(Athaliana) AT3G58500.1.Araport11.447_Athaliana(Athaliana) Bradi1g04850.1.v3.1_Bdistachyon(Bdistachyon) Bradi1g37360.1.v3.1_Bdistachyon(Bdistachyon) Bradi1g73870.1.v3.1_Bdistachyon(Bdistachyon) Bradi3g08090.1.v3.1_Bdistachy…
ORTHOMCL263(55 genes,10 taxa):	AT1G25280.1.Araport11.447_Athaliana(Athaliana) AT1G43640.1.Araport11.447_Athaliana(Athaliana) AT1G76900.1.Araport11.447_Athaliana(Athaliana) Bradi2g24110.1.v3.1_Bdistachyon(Bdistachyon) Bradi2g56070.2.v3.1_Bdistachyon(Bdistachyon) Bradi3g13080.1.v3.1_Bdistachyon(Bdistachyon) Bradi4g24740.4.v3.1_Bdistachyon(Bdistachyon) Bradi4g41820.1.v3.1_Bdistachyon(Bdistachyon) Bradi5g27110.2.v3.1_Bdistachyon(B…
ORTHOMCL264(55 genes,10 taxa):	AT2G20610.1.Araport11.447_Athaliana(Athaliana) AT2G24850.1.Araport11.447_Athaliana(Athaliana) AT4G28410.1.Araport11.447_Athaliana(Athaliana) AT4G28420.2.Araport11.447_Athaliana(Athaliana) AT5G36160.1.Araport11.447_Athaliana(Athaliana) AT5G53970.1.Araport11.447_Athaliana(Athaliana) Bradi1g41740.1.v3.1_Bdistachyon(Bdistachyon) Bradi3g11430.1.v3.1_Bdistachyon(Bdistachyon) Bradi4g16430.1.v3.1_Bdistac…
ORTHOMCL265(55 genes,10 taxa):	AT3G18090.1.Araport11.447_Athaliana(Athaliana) AT3G23780.2.Araport11.447_Athaliana(Athaliana) AT4G21710.1.Araport11.447_Athaliana(Athaliana) AT5G45140.2.Araport11.447_Athaliana(Athaliana) Bradi1g13720.1.v3.1_Bdistachyon(Bdistachyon) Bradi2g05777.1.v3.1_Bdistachyon(Bdistachyon) Bradi3g05847.1.v3.1_Bdistachyon(Bdistachyon) Bradi3g15852.1.v3.1_Bdistachyon(Bdistachyon) Bradi4g15740.1.v3.1_Bdistachyon…
ORTHOMCL266(55 genes,8 taxa):	Bradi2g01130.1.v3.1_Bdistachyon(Bdistachyon) Bradi2g01170.4.v3.1_Bdistachyon(Bdistachyon) Bradi2g01320.3.v3.1_Bdistachyon(Bdistachyon) Bradi2g39710.1.v3.1_Bdistachyon(Bdistachyon) HORVU0Hr1G006070.2_Hvulgare(Hvulgare) HORVU1Hr1G002470.1_Hvulgare(Hvulgare) HORVU1Hr1G002600.12_Hvulgare(Hvulgare) HORVU3Hr1G002080.1_Hvulgare(Hvulgare) HORVU3Hr1G002270.4_Hvulgare(Hvulgare) HORVU3Hr1G002330.2_Hvulgare(…
ORTHOMCL267(55 genes,3 taxa):	CCG039187.1_Csongorica(Csongorica) ChrSy.fgenesh.mRNA.35.MSUR7_Osativa(Osativa) ChrSy.fgenesh.mRNA.39.MSUR7_Osativa(Osativa) ChrSy.fgenesh.mRNA.59.MSUR7_Osativa(Osativa) ChrUn.fgenesh.mRNA.47.MSUR7_Osativa(Osativa) rna12776_Zmays(Zmays) rna14280_Zmays(Zmays) rna14927_Zmays(Zmays) rna15003_Zmays(Zmays) rna15385_Zmays(Zmays) rna15435_Zmays(Zmays) rna15477_Zmays(Zmays) rna19162_Zmays(Zmays) rna21476…
ORTHOMCL268(54 genes,10 taxa):	AT1G04430.1.Araport11.447_Athaliana(Athaliana) AT3G04490.2.Araport11.447_Athaliana(Athaliana) AT3G23300.1.Araport11.447_Athaliana(Athaliana) AT3G26370.1.Araport11.447_Athaliana(Athaliana) AT4G14360.2.Araport11.447_Athaliana(Athaliana) AT5G14430.1.Araport11.447_Athaliana(Athaliana) Bradi1g33280.1.v3.1_Bdistachyon(Bdistachyon) Bradi3g04480.1.v3.1_Bdistachyon(Bdistachyon) Bradi3g28760.1.v3.1_Bdistac…
ORTHOMCL269(54 genes,10 taxa):	AT1G11670.1.Araport11.447_Athaliana(Athaliana) AT1G61890.1.Araport11.447_Athaliana(Athaliana) AT3G21690.1.Araport11.447_Athaliana(Athaliana) AT4G21903.2.Araport11.447_Athaliana(Athaliana) AT4G21910.4.Araport11.447_Athaliana(Athaliana) Bradi1g15670.1.v3.1_Bdistachyon(Bdistachyon) Bradi1g15680.1.v3.1_Bdistachyon(Bdistachyon) Bradi1g26240.2.v3.1_Bdistachyon(Bdistachyon) CCG010930.2_Csongorica(Csongo…
ORTHOMCL270(54 genes,10 taxa):	AT1G30820.1.Araport11.447_Athaliana(Athaliana) AT2G34890.1.Araport11.447_Athaliana(Athaliana) AT3G12670.1.Araport11.447_Athaliana(Athaliana) AT4G02120.2.Araport11.447_Athaliana(Athaliana) AT4G20320.6.Araport11.447_Athaliana(Athaliana) Bradi2g14730.1.v3.1_Bdistachyon(Bdistachyon) Bradi2g15810.1.v3.1_Bdistachyon(Bdistachyon) Bradi2g43640.2.v3.1_Bdistachyon(Bdistachyon) Bradi2g45390.1.v3.1_Bdistachy…
ORTHOMCL271(54 genes,9 taxa):	AT1G31950.3.Araport11.447_Athaliana(Athaliana) AT1G33750.1.Araport11.447_Athaliana(Athaliana) AT1G48800.1.Araport11.447_Athaliana(Athaliana) AT1G48820.1.Araport11.447_Athaliana(Athaliana) AT1G66020.1.Araport11.447_Athaliana(Athaliana) AT1G70080.1.Araport11.447_Athaliana(Athaliana) AT2G23230.2.Araport11.447_Athaliana(Athaliana) AT3G14490.1.Araport11.447_Athaliana(Athaliana) AT3G14520.1.Araport11.4…
ORTHOMCL272(54 genes,10 taxa):	AT2G32700.7.Araport11.447_Athaliana(Athaliana) AT4G32551.2.Araport11.447_Athaliana(Athaliana) Bradi1g00567.1.v3.1_Bdistachyon(Bdistachyon) Bradi2g04820.1.v3.1_Bdistachyon(Bdistachyon) Bradi2g43077.2.v3.1_Bdistachyon(Bdistachyon) Bradi2g43087.1.v3.1_Bdistachyon(Bdistachyon) Bradi3g55060.1.v3.1_Bdistachyon(Bdistachyon) CCG011962.2_Csongorica(Csongorica) CCG014122.3_Csongorica(Csongorica) CCG017248.…
ORTHOMCL273(54 genes,10 taxa):	AT2G44890.1.Araport11.447_Athaliana(Athaliana) AT2G45510.1.Araport11.447_Athaliana(Athaliana) Bradi1g49840.3.v3.1_Bdistachyon(Bdistachyon) Bradi1g49880.1.v3.1_Bdistachyon(Bdistachyon) Bradi3g31697.1.v3.1_Bdistachyon(Bdistachyon) Bradi5g18920.1.v3.1_Bdistachyon(Bdistachyon) CCG020936.1_Csongorica(Csongorica) CCG020937.2_Csongorica(Csongorica) CCG022260.1_Csongorica(Csongorica) CCG025817.1_Csongori…
ORTHOMCL274(54 genes,10 taxa):	AT3G26890.8.Araport11.447_Athaliana(Athaliana) AT5G41110.1.Araport11.447_Athaliana(Athaliana) AT5G50850.1.Araport11.447_Athaliana(Athaliana) Bradi3g41480.1.v3.1_Bdistachyon(Bdistachyon) Bradi3g41490.1.v3.1_Bdistachyon(Bdistachyon) Bradi4g34810.1.v3.1_Bdistachyon(Bdistachyon) Bradi4g34820.1.v3.1_Bdistachyon(Bdistachyon) Bradi4g34840.1.v3.1_Bdistachyon(Bdistachyon) CCG005460.1_Csongorica(Csongorica…
ORTHOMCL275(54 genes,4 taxa):	Bradi2g02839.1.v3.1_Bdistachyon(Bdistachyon) Bradi2g22725.1.v3.1_Bdistachyon(Bdistachyon) Bradi4g18320.2.v3.1_Bdistachyon(Bdistachyon) Bradi5g03020.1.v3.1_Bdistachyon(Bdistachyon) LOC_Os01g73070.2.MSUR7_Osativa(Osativa) Seita.4G181900.1.v2.2_Sitalica(Sitalica) rna10665_Zmays(Zmays) rna10857_Zmays(Zmays) rna10931_Zmays(Zmays) rna11581_Zmays(Zmays) rna12573_Zmays(Zmays) rna13000_Zmays(Zmays) rna130…
ORTHOMCL276(53 genes,10 taxa):	AT1G01610.1.Araport11.447_Athaliana(Athaliana) AT2G38110.1.Araport11.447_Athaliana(Athaliana) AT4G00400.1.Araport11.447_Athaliana(Athaliana) Bradi1g09480.1.v3.1_Bdistachyon(Bdistachyon) Bradi1g73935.1.v3.1_Bdistachyon(Bdistachyon) Bradi2g55290.1.v3.1_Bdistachyon(Bdistachyon) Bradi3g26655.1.v3.1_Bdistachyon(Bdistachyon) CCG000233.1_Csongorica(Csongorica) CCG001596.1_Csongorica(Csongorica) CCG00598…
ORTHOMCL277(53 genes,10 taxa):	AT1G15910.1.Araport11.447_Athaliana(Athaliana) AT1G80790.1.Araport11.447_Athaliana(Athaliana) AT3G12550.2.Araport11.447_Athaliana(Athaliana) AT3G48670.1.Araport11.447_Athaliana(Athaliana) AT4G00380.1.Araport11.447_Athaliana(Athaliana) AT4G01780.1.Araport11.447_Athaliana(Athaliana) Bradi1g15161.1.v3.1_Bdistachyon(Bdistachyon) Bradi2g35460.2.v3.1_Bdistachyon(Bdistachyon) Bradi2g43557.2.v3.1_Bdistac…
ORTHOMCL278(53 genes,9 taxa):	AT1G17150.1.Araport11.447_Athaliana(Athaliana) AT1G43080.1.Araport11.447_Athaliana(Athaliana) AT1G43090.1.Araport11.447_Athaliana(Athaliana) AT1G43100.1.Araport11.447_Athaliana(Athaliana) AT1G78400.1.Araport11.447_Athaliana(Athaliana) AT2G15450.1.Araport11.447_Athaliana(Athaliana) AT2G15460.1.Araport11.447_Athaliana(Athaliana) AT2G15470.1.Araport11.447_Athaliana(Athaliana) AT2G26620.1.Araport11.4…
ORTHOMCL279(53 genes,10 taxa):	AT1G53310.3.Araport11.447_Athaliana(Athaliana) AT2G42600.1.Araport11.447_Athaliana(Athaliana) AT3G14940.1.Araport11.447_Athaliana(Athaliana) Bradi1g39167.2.v3.1_Bdistachyon(Bdistachyon) Bradi2g06620.1.v3.1_Bdistachyon(Bdistachyon) Bradi2g50380.1.v3.1_Bdistachyon(Bdistachyon) Bradi3g09210.1.v3.1_Bdistachyon(Bdistachyon) Bradi4g27910.1.v3.1_Bdistachyon(Bdistachyon) CCG000881.1_Csongorica(Csongorica…
ORTHOMCL280(53 genes,10 taxa):	AT1G77690.1.Araport11.447_Athaliana(Athaliana) AT2G21050.1.Araport11.447_Athaliana(Athaliana) AT2G38120.1.Araport11.447_Athaliana(Athaliana) AT5G01240.1.Araport11.447_Athaliana(Athaliana) Bradi1g68350.1.v3.1_Bdistachyon(Bdistachyon) Bradi2g55340.2.v3.1_Bdistachyon(Bdistachyon) Bradi3g21090.1.v3.1_Bdistachyon(Bdistachyon) CCG000240.2_Csongorica(Csongorica) CCG002468.1_Csongorica(Csongorica) CCG006…
ORTHOMCL281(53 genes,10 taxa):	AT5G07830.1.Araport11.447_Athaliana(Athaliana) AT5G34940.2.Araport11.447_Athaliana(Athaliana) AT5G61250.1.Araport11.447_Athaliana(Athaliana) Bradi1g47760.1.v3.1_Bdistachyon(Bdistachyon) Bradi1g70300.1.v3.1_Bdistachyon(Bdistachyon) Bradi3g54370.1.v3.1_Bdistachyon(Bdistachyon) Bradi4g03680.1.v3.1_Bdistachyon(Bdistachyon) CCG006922.1_Csongorica(Csongorica) CCG013567.1_Csongorica(Csongorica) CCG01756…
ORTHOMCL282(53 genes,9 taxa):	Bradi1g25517.1.v3.1_Bdistachyon(Bdistachyon) Bradi1g25530.1.v3.1_Bdistachyon(Bdistachyon) CCG003221.1_Csongorica(Csongorica) CCG003222.1_Csongorica(Csongorica) CCG008625.1_Csongorica(Csongorica) CCG032756.1_Csongorica(Csongorica) CCG032757.1_Csongorica(Csongorica) CCG032759.1_Csongorica(Csongorica) CCG032763.1_Csongorica(Csongorica) CCG032765.1_Csongorica(Csongorica) CCG032767.1_Csongorica(Csongo…
ORTHOMCL283(53 genes,7 taxa):	Bradi1g51954.2.v3.1_Bdistachyon(Bdistachyon) Bradi2g09427.1.v3.1_Bdistachyon(Bdistachyon) Bradi4g10453.1.v3.1_Bdistachyon(Bdistachyon) Bradi4g10672.1.v3.1_Bdistachyon(Bdistachyon) Bradi4g24887.1.v3.1_Bdistachyon(Bdistachyon) CCG008439.1_Csongorica(Csongorica) CCG018813.1_Csongorica(Csongorica) CCG019092.1_Csongorica(Csongorica) CCG030997.1_Csongorica(Csongorica) CCG030999.1_Csongorica(Csongorica)…
ORTHOMCL284(53 genes,9 taxa):	Bradi3g20960.1.v3.1_Bdistachyon(Bdistachyon) Bradi4g37110.1.v3.1_Bdistachyon(Bdistachyon) Bradi4g37120.1.v3.1_Bdistachyon(Bdistachyon) Bradi4g37130.1.v3.1_Bdistachyon(Bdistachyon) Bradi5g03710.1.v3.1_Bdistachyon(Bdistachyon) CCG004451.1_Csongorica(Csongorica) CCG006334.1_Csongorica(Csongorica) CCG014573.1_Csongorica(Csongorica) CCG014574.1_Csongorica(Csongorica) CCG022090.1_Csongorica(Csongorica)…
ORTHOMCL285(52 genes,10 taxa):	AT1G04820.1.Araport11.447_Athaliana(Athaliana) AT1G50010.1.Araport11.447_Athaliana(Athaliana) AT1G64740.1.Araport11.447_Athaliana(Athaliana) AT4G14960.2.Araport11.447_Athaliana(Athaliana) AT5G19770.1.Araport11.447_Athaliana(Athaliana) AT5G19780.1.Araport11.447_Athaliana(Athaliana) Bradi1g07160.1.v3.1_Bdistachyon(Bdistachyon) Bradi1g10150.1.v3.1_Bdistachyon(Bdistachyon) Bradi1g23770.1.v3.1_Bdistac…
ORTHOMCL286(52 genes,10 taxa):	AT1G05470.2.Araport11.447_Athaliana(Athaliana) AT2G32010.3.Araport11.447_Athaliana(Athaliana) AT3G63240.2.Araport11.447_Athaliana(Athaliana) Bradi1g05920.1.v3.1_Bdistachyon(Bdistachyon) Bradi1g13047.1.v3.1_Bdistachyon(Bdistachyon) Bradi1g55760.5.v3.1_Bdistachyon(Bdistachyon) Bradi1g74437.3.v3.1_Bdistachyon(Bdistachyon) Bradi3g27020.1.v3.1_Bdistachyon(Bdistachyon) CCG001557.1_Csongorica(Csongorica…
ORTHOMCL287(52 genes,10 taxa):	AT1G10050.3.Araport11.447_Athaliana(Athaliana) AT1G58370.2.Araport11.447_Athaliana(Athaliana) AT4G08160.1.Araport11.447_Athaliana(Athaliana) Bradi1g12710.1.v3.1_Bdistachyon(Bdistachyon) Bradi1g27257.1.v3.1_Bdistachyon(Bdistachyon) Bradi1g28627.6.v3.1_Bdistachyon(Bdistachyon) Bradi2g02320.1.v3.1_Bdistachyon(Bdistachyon) Bradi2g02330.1.v3.1_Bdistachyon(Bdistachyon) CCG018836.1_Csongorica(Csongorica…
ORTHOMCL288(52 genes,10 taxa):	AT1G11960.1.Araport11.447_Athaliana(Athaliana) AT1G32090.1.Araport11.447_Athaliana(Athaliana) AT1G62320.3.Araport11.447_Athaliana(Athaliana) AT3G21620.1.Araport11.447_Athaliana(Athaliana) AT4G02900.1.Araport11.447_Athaliana(Athaliana) AT4G04340.3.Araport11.447_Athaliana(Athaliana) AT4G15430.1.Araport11.447_Athaliana(Athaliana) AT4G22120.2.Araport11.447_Athaliana(Athaliana) Bradi2g26180.1.v3.1_Bdi…
ORTHOMCL289(52 genes,10 taxa):	AT1G14830.1.Araport11.447_Athaliana(Athaliana) AT2G44590.3.Araport11.447_Athaliana(Athaliana) AT3G60190.1.Araport11.447_Athaliana(Athaliana) AT3G61760.1.Araport11.447_Athaliana(Athaliana) AT5G42080.1.Araport11.447_Athaliana(Athaliana) Bradi1g11500.1.v3.1_Bdistachyon(Bdistachyon) Bradi2g17090.1.v3.1_Bdistachyon(Bdistachyon) Bradi3g33850.1.v3.1_Bdistachyon(Bdistachyon) CCG001764.1_Csongorica(Csongo…
ORTHOMCL290(52 genes,10 taxa):	AT1G14910.1.Araport11.447_Athaliana(Athaliana) AT2G01600.1.Araport11.447_Athaliana(Athaliana) AT4G25940.1.Araport11.447_Athaliana(Athaliana) AT5G57200.1.Araport11.447_Athaliana(Athaliana) Bradi1g31617.3.v3.1_Bdistachyon(Bdistachyon) Bradi2g17670.1.v3.1_Bdistachyon(Bdistachyon) Bradi2g47280.1.v3.1_Bdistachyon(Bdistachyon) Bradi3g05611.2.v3.1_Bdistachyon(Bdistachyon) CCG007015.1_Csongorica(Csongori…
ORTHOMCL291(52 genes,10 taxa):	AT1G17745.2.Araport11.447_Athaliana(Athaliana) AT3G16150.1.Araport11.447_Athaliana(Athaliana) AT3G19480.1.Araport11.447_Athaliana(Athaliana) AT4G34200.1.Araport11.447_Athaliana(Athaliana) Bradi1g07400.1.v3.1_Bdistachyon(Bdistachyon) Bradi1g31270.1.v3.1_Bdistachyon(Bdistachyon) Bradi3g37240.1.v3.1_Bdistachyon(Bdistachyon) Bradi5g24220.1.v3.1_Bdistachyon(Bdistachyon) Bradi5g24227.1.v3.1_Bdistachyon…
ORTHOMCL292(52 genes,10 taxa):	AT1G33540.1.Araport11.447_Athaliana(Athaliana) AT1G73270.1.Araport11.447_Athaliana(Athaliana) AT1G73280.1.Araport11.447_Athaliana(Athaliana) AT1G73290.1.Araport11.447_Athaliana(Athaliana) AT1G73300.1.Araport11.447_Athaliana(Athaliana) AT1G73310.1.Araport11.447_Athaliana(Athaliana) AT2G22920.2.Araport11.447_Athaliana(Athaliana) AT2G22970.3.Araport11.447_Athaliana(Athaliana) AT2G22980.4.Araport11.4…
ORTHOMCL293(52 genes,10 taxa):	AT1G36070.1.Araport11.447_Athaliana(Athaliana) AT1G55680.1.Araport11.447_Athaliana(Athaliana) AT1G78070.1.Araport11.447_Athaliana(Athaliana) AT3G13340.2.Araport11.447_Athaliana(Athaliana) AT5G56190.7.Araport11.447_Athaliana(Athaliana) Bradi1g42960.2.v3.1_Bdistachyon(Bdistachyon) Bradi1g48090.1.v3.1_Bdistachyon(Bdistachyon) Bradi1g60960.2.v3.1_Bdistachyon(Bdistachyon) Bradi3g39450.1.v3.1_Bdistachy…
ORTHOMCL294(52 genes,10 taxa):	AT1G51680.1.Araport11.447_Athaliana(Athaliana) AT1G65060.1.Araport11.447_Athaliana(Athaliana) AT3G21230.1.Araport11.447_Athaliana(Athaliana) AT3G21240.1.Araport11.447_Athaliana(Athaliana) Bradi1g31320.1.v3.1_Bdistachyon(Bdistachyon) Bradi3g05750.1.v3.1_Bdistachyon(Bdistachyon) Bradi3g18960.1.v3.1_Bdistachyon(Bdistachyon) Bradi3g37300.1.v3.1_Bdistachyon(Bdistachyon) Bradi3g52350.1.v3.1_Bdistachyon…
ORTHOMCL295(52 genes,10 taxa):	AT1G52240.1.Araport11.447_Athaliana(Athaliana) AT1G79860.1.Araport11.447_Athaliana(Athaliana) AT3G16130.1.Araport11.447_Athaliana(Athaliana) AT3G24620.1.Araport11.447_Athaliana(Athaliana) AT4G13240.1.Araport11.447_Athaliana(Athaliana) AT5G19560.4.Araport11.447_Athaliana(Athaliana) Bradi2g16800.1.v3.1_Bdistachyon(Bdistachyon) Bradi2g50490.2.v3.1_Bdistachyon(Bdistachyon) Bradi3g10080.1.v3.1_Bdistac…
ORTHOMCL296(52 genes,10 taxa):	AT2G20340.1.Araport11.447_Athaliana(Athaliana) AT4G28680.5.Araport11.447_Athaliana(Athaliana) Bradi1g28960.3.v3.1_Bdistachyon(Bdistachyon) Bradi2g02370.1.v3.1_Bdistachyon(Bdistachyon) Bradi3g14730.1.v3.1_Bdistachyon(Bdistachyon) Bradi3g14740.1.v3.1_Bdistachyon(Bdistachyon) Bradi3g14750.1.v3.1_Bdistachyon(Bdistachyon) Bradi3g14760.1.v3.1_Bdistachyon(Bdistachyon) Bradi3g14780.1.v3.1_Bdistachyon(Bdi…
ORTHOMCL297(52 genes,10 taxa):	AT2G22330.2.Araport11.447_Athaliana(Athaliana) AT4G39950.2.Araport11.447_Athaliana(Athaliana) AT5G05260.2.Araport11.447_Athaliana(Athaliana) AT5G35917.1.Araport11.447_Athaliana(Athaliana) Bradi1g15695.1.v3.1_Bdistachyon(Bdistachyon) Bradi4g39650.1.v3.1_Bdistachyon(Bdistachyon) Bradi4g39657.1.v3.1_Bdistachyon(Bdistachyon) Bradi5g00961.1.v3.1_Bdistachyon(Bdistachyon) Bradi5g00980.1.v3.1_Bdistachyon…
ORTHOMCL298(51 genes,10 taxa):	AT1G01560.2.Araport11.447_Athaliana(Athaliana) AT1G07880.2.Araport11.447_Athaliana(Athaliana) AT2G43790.1.Araport11.447_Athaliana(Athaliana) AT2G46070.3.Araport11.447_Athaliana(Athaliana) AT3G45640.1.Araport11.447_Athaliana(Athaliana) AT3G59790.1.Araport11.447_Athaliana(Athaliana) AT4G01370.1.Araport11.447_Athaliana(Athaliana) AT4G11330.1.Araport11.447_Athaliana(Athaliana) Bradi1g49100.1.v3.1_Bdi…
ORTHOMCL299(51 genes,10 taxa):	AT1G02190.1.Araport11.447_Athaliana(Athaliana) AT1G02205.3.Araport11.447_Athaliana(Athaliana) AT2G37700.3.Araport11.447_Athaliana(Athaliana) Bradi3g28450.1.v3.1_Bdistachyon(Bdistachyon) Bradi3g28460.1.v3.1_Bdistachyon(Bdistachyon) Bradi3g48997.1.v3.1_Bdistachyon(Bdistachyon) Bradi3g55100.1.v3.1_Bdistachyon(Bdistachyon) Bradi5g15480.3.v3.1_Bdistachyon(Bdistachyon) CCG003150.1_Csongorica(Csongorica…
ORTHOMCL300(51 genes,10 taxa):	AT1G05520.1.Araport11.447_Athaliana(Athaliana) AT2G21630.1.Araport11.447_Athaliana(Athaliana) AT3G23660.2.Araport11.447_Athaliana(Athaliana) AT4G14160.1.Araport11.447_Athaliana(Athaliana) AT5G43670.1.Araport11.447_Athaliana(Athaliana) Bradi1g09100.2.v3.1_Bdistachyon(Bdistachyon) Bradi3g38100.1.v3.1_Bdistachyon(Bdistachyon) Bradi4g19570.1.v3.1_Bdistachyon(Bdistachyon) Bradi4g32280.1.v3.1_Bdistachy…
ORTHOMCL301(51 genes,10 taxa):	AT1G21430.1.Araport11.447_Athaliana(Athaliana) AT1G48910.1.Araport11.447_Athaliana(Athaliana) Bradi2g04240.3.v3.1_Bdistachyon(Bdistachyon) Bradi2g04247.1.v3.1_Bdistachyon(Bdistachyon) Bradi2g04257.1.v3.1_Bdistachyon(Bdistachyon) Bradi4g22715.2.v3.1_Bdistachyon(Bdistachyon) Bradi4g40750.3.v3.1_Bdistachyon(Bdistachyon) Bradi4g40770.1.v3.1_Bdistachyon(Bdistachyon) CCG022013.1_Csongorica(Csongorica) …
ORTHOMCL302(51 genes,10 taxa):	AT1G54130.1.Araport11.447_Athaliana(Athaliana) AT3G14050.1.Araport11.447_Athaliana(Athaliana) AT5G20680.4.Araport11.447_Athaliana(Athaliana) Bradi3g37610.1.v3.1_Bdistachyon(Bdistachyon) Bradi3g37620.1.v3.1_Bdistachyon(Bdistachyon) Bradi4g05130.2.v3.1_Bdistachyon(Bdistachyon) Bradi4g31460.1.v3.1_Bdistachyon(Bdistachyon) CCG003745.1_Csongorica(Csongorica) CCG004637.1_Csongorica(Csongorica) CCG00763…
ORTHOMCL303(51 genes,9 taxa):	AT1G72110.1.Araport11.447_Athaliana(Athaliana) AT2G38995.2.Araport11.447_Athaliana(Athaliana) AT3G49190.1.Araport11.447_Athaliana(Athaliana) AT3G49200.1.Araport11.447_Athaliana(Athaliana) AT3G49210.1.Araport11.447_Athaliana(Athaliana) AT5G12420.1.Araport11.447_Athaliana(Athaliana) AT5G16350.1.Araport11.447_Athaliana(Athaliana) AT5G22490.1.Araport11.447_Athaliana(Athaliana) AT5G37300.4.Araport11.4…
ORTHOMCL304(51 genes,10 taxa):	AT1G74960.2.Araport11.447_Athaliana(Athaliana) AT5G46290.3.Araport11.447_Athaliana(Athaliana) Bradi1g19190.1.v3.1_Bdistachyon(Bdistachyon) Bradi1g20860.1.v3.1_Bdistachyon(Bdistachyon) Bradi1g46610.1.v3.1_Bdistachyon(Bdistachyon) Bradi1g60300.1.v3.1_Bdistachyon(Bdistachyon) Bradi5g11060.2.v3.1_Bdistachyon(Bdistachyon) CCG004334.1_Csongorica(Csongorica) CCG004756.1_Csongorica(Csongorica) CCG009773.…
ORTHOMCL305(51 genes,10 taxa):	AT2G16485.1.Araport11.447_Athaliana(Athaliana) AT3G51120.1.Araport11.447_Athaliana(Athaliana) AT5G22770.1.Araport11.447_Athaliana(Athaliana) AT5G22780.1.Araport11.447_Athaliana(Athaliana) Bradi1g77760.1.v3.1_Bdistachyon(Bdistachyon) Bradi1g77770.1.v3.1_Bdistachyon(Bdistachyon) Bradi3g30620.1.v3.1_Bdistachyon(Bdistachyon) Bradi4g35977.3.v3.1_Bdistachyon(Bdistachyon) CCG006225.1_Csongorica(Csongori…
ORTHOMCL306(51 genes,10 taxa):	AT2G36500.1.Araport11.447_Athaliana(Athaliana) AT3G52950.1.Araport11.447_Athaliana(Athaliana) AT5G50530.1.Araport11.447_Athaliana(Athaliana) AT5G50640.1.Araport11.447_Athaliana(Athaliana) AT5G63490.1.Araport11.447_Athaliana(Athaliana) Bradi2g59150.1.v3.1_Bdistachyon(Bdistachyon) Bradi4g18921.1.v3.1_Bdistachyon(Bdistachyon) Bradi4g24320.1.v3.1_Bdistachyon(Bdistachyon) Bradi4g41527.1.v3.1_Bdistachy…
ORTHOMCL307(51 genes,10 taxa):	AT3G11670.1.Araport11.447_Athaliana(Athaliana) AT4G00550.1.Araport11.447_Athaliana(Athaliana) Bradi1g66940.2.v3.1_Bdistachyon(Bdistachyon) Bradi1g69930.4.v3.1_Bdistachyon(Bdistachyon) Bradi3g45180.1.v3.1_Bdistachyon(Bdistachyon) Bradi4g25010.1.v3.1_Bdistachyon(Bdistachyon) Bradi5g09680.2.v3.1_Bdistachyon(Bdistachyon) CCG023808.1_Csongorica(Csongorica) CCG031129.2_Csongorica(Csongorica) CCG034277.…
ORTHOMCL308(51 genes,10 taxa):	AT5G10420.1.Araport11.447_Athaliana(Athaliana) AT5G44050.1.Araport11.447_Athaliana(Athaliana) AT5G65380.1.Araport11.447_Athaliana(Athaliana) Bradi1g72007.1.v3.1_Bdistachyon(Bdistachyon) Bradi3g38450.1.v3.1_Bdistachyon(Bdistachyon) CCG004537.2_Csongorica(Csongorica) CCG004538.2_Csongorica(Csongorica) CCG008717.2_Csongorica(Csongorica) CCG025874.1_Csongorica(Csongorica) CCG030008.1_Csongorica(Csong…
ORTHOMCL309(50 genes,10 taxa):	AT1G12110.1.Araport11.447_Athaliana(Athaliana) AT2G26690.1.Araport11.447_Athaliana(Athaliana) AT3G21670.1.Araport11.447_Athaliana(Athaliana) Bradi1g78330.1.v3.1_Bdistachyon(Bdistachyon) Bradi2g41060.2.v3.1_Bdistachyon(Bdistachyon) Bradi3g16670.1.v3.1_Bdistachyon(Bdistachyon) Bradi3g33030.1.v3.1_Bdistachyon(Bdistachyon) Bradi3g33040.1.v3.1_Bdistachyon(Bdistachyon) Bradi3g47010.1.v3.1_Bdistachyon(B…
ORTHOMCL310(50 genes,10 taxa):	AT1G20840.2.Araport11.447_Athaliana(Athaliana) AT3G51490.2.Araport11.447_Athaliana(Athaliana) AT4G35300.7.Araport11.447_Athaliana(Athaliana) Bradi1g29600.1.v3.1_Bdistachyon(Bdistachyon) Bradi1g76540.2.v3.1_Bdistachyon(Bdistachyon) Bradi3g08690.2.v3.1_Bdistachyon(Bdistachyon) Bradi3g32210.1.v3.1_Bdistachyon(Bdistachyon) Bradi3g60756.1.v3.1_Bdistachyon(Bdistachyon) CCG004220.1_Csongorica(Csongorica…
ORTHOMCL311(50 genes,10 taxa):	AT1G29910.1.Araport11.447_Athaliana(Athaliana) AT1G29920.1.Araport11.447_Athaliana(Athaliana) AT1G29930.1.Araport11.447_Athaliana(Athaliana) AT2G34420.1.Araport11.447_Athaliana(Athaliana) AT2G34430.1.Araport11.447_Athaliana(Athaliana) Bradi1g12130.1.v3.1_Bdistachyon(Bdistachyon) Bradi2g16290.1.v3.1_Bdistachyon(Bdistachyon) Bradi4g07380.2.v3.1_Bdistachyon(Bdistachyon) Bradi4g37210.1.v3.1_Bdistachy…
ORTHOMCL312(50 genes,10 taxa):	AT1G32850.1.Araport11.447_Athaliana(Athaliana) AT2G40930.2.Araport11.447_Athaliana(Athaliana) AT4G10570.1.Araport11.447_Athaliana(Athaliana) AT4G10590.3.Araport11.447_Athaliana(Athaliana) AT5G22030.2.Araport11.447_Athaliana(Athaliana) Bradi1g57080.1.v3.1_Bdistachyon(Bdistachyon) Bradi3g20790.1.v3.1_Bdistachyon(Bdistachyon) Bradi4g01310.2.v3.1_Bdistachyon(Bdistachyon) Bradi4g19177.3.v3.1_Bdistachy…
ORTHOMCL313(50 genes,10 taxa):	AT1G62710.1.Araport11.447_Athaliana(Athaliana) AT2G25940.1.Araport11.447_Athaliana(Athaliana) AT4G32940.1.Araport11.447_Athaliana(Athaliana) Bradi2g41270.1.v3.1_Bdistachyon(Bdistachyon) Bradi3g50100.1.v3.1_Bdistachyon(Bdistachyon) Bradi4g30110.1.v3.1_Bdistachyon(Bdistachyon) Bradi5g16960.2.v3.1_Bdistachyon(Bdistachyon) CCG002812.2_Csongorica(Csongorica) CCG011529.1_Csongorica(Csongorica) CCG01430…
ORTHOMCL314(50 genes,10 taxa):	AT2G22740.1.Araport11.447_Athaliana(Athaliana) AT2G35160.3.Araport11.447_Athaliana(Athaliana) AT3G23070.1.Araport11.447_Athaliana(Athaliana) AT4G14510.1.Araport11.447_Athaliana(Athaliana) AT4G29750.1.Araport11.447_Athaliana(Athaliana) Bradi3g35330.1.v3.1_Bdistachyon(Bdistachyon) Bradi4g14900.1.v3.1_Bdistachyon(Bdistachyon) Bradi4g28792.1.v3.1_Bdistachyon(Bdistachyon) Bradi4g28800.2.v3.1_Bdistachy…
ORTHOMCL315(50 genes,10 taxa):	AT2G45910.1.Araport11.447_Athaliana(Athaliana) AT3G49060.1.Araport11.447_Athaliana(Athaliana) Bradi1g48510.1.v3.1_Bdistachyon(Bdistachyon) Bradi3g32800.2.v3.1_Bdistachyon(Bdistachyon) Bradi3g51397.3.v3.1_Bdistachyon(Bdistachyon) Bradi4g38700.1.v3.1_Bdistachyon(Bdistachyon) CCG003663.1_Csongorica(Csongorica) CCG003664.1_Csongorica(Csongorica) CCG005009.1_Csongorica(Csongorica) CCG007276.1_Csongori…
ORTHOMCL316(50 genes,10 taxa):	AT3G24780.1.Araport11.447_Athaliana(Athaliana) AT5G13210.1.Araport11.447_Athaliana(Athaliana) AT5G43390.1.Araport11.447_Athaliana(Athaliana) AT5G43400.1.Araport11.447_Athaliana(Athaliana) Bradi1g31060.1.v3.1_Bdistachyon(Bdistachyon) Bradi1g31063.1.v3.1_Bdistachyon(Bdistachyon) Bradi1g50940.1.v3.1_Bdistachyon(Bdistachyon) Bradi2g62560.1.v3.1_Bdistachyon(Bdistachyon) Bradi2g62566.1.v3.1_Bdistachyon…
ORTHOMCL317(50 genes,8 taxa):	Bradi1g76217.1.v3.1_Bdistachyon(Bdistachyon) Bradi4g02184.1.v3.1_Bdistachyon(Bdistachyon) Bradi4g02201.1.v3.1_Bdistachyon(Bdistachyon) Bradi4g02220.1.v3.1_Bdistachyon(Bdistachyon) Bradi4g02240.1.v3.1_Bdistachyon(Bdistachyon) Bradi4g02287.1.v3.1_Bdistachyon(Bdistachyon) Bradi4g02317.1.v3.1_Bdistachyon(Bdistachyon) Bradi4g02322.1.v3.1_Bdistachyon(Bdistachyon) Bradi4g02327.1.v3.1_Bdistachyon(Bdistac…
ORTHOMCL318(50 genes,9 taxa):	Bradi4g21106.1.v3.1_Bdistachyon(Bdistachyon) Bradi4g21150.1.v3.1_Bdistachyon(Bdistachyon) Bradi4g39780.1.v3.1_Bdistachyon(Bdistachyon) Bradi5g14400.1.v3.1_Bdistachyon(Bdistachyon) Bradi5g14410.1.v3.1_Bdistachyon(Bdistachyon) CCG010286.1_Csongorica(Csongorica) CCG010287.1_Csongorica(Csongorica) CCG019995.1_Csongorica(Csongorica) CCG027164.1_Csongorica(Csongorica) CCG032902.1_Csongorica(Csongorica)…
ORTHOMCL319(50 genes,1 taxa):	HORVU0Hr1G011670.1_Hvulgare(Hvulgare) HORVU0Hr1G014810.2_Hvulgare(Hvulgare) HORVU0Hr1G021590.1_Hvulgare(Hvulgare) HORVU0Hr1G030570.1_Hvulgare(Hvulgare) HORVU0Hr1G032040.1_Hvulgare(Hvulgare) HORVU0Hr1G038560.1_Hvulgare(Hvulgare) HORVU0Hr1G039350.2_Hvulgare(Hvulgare) HORVU1Hr1G007530.1_Hvulgare(Hvulgare) HORVU1Hr1G011060.1_Hvulgare(Hvulgare) HORVU1Hr1G011220.1_Hvulgare(Hvulgare) HORVU1Hr1G024620.1_…
ORTHOMCL320(50 genes,2 taxa):	HORVU5Hr1G098150.3_Hvulgare(Hvulgare) rna10695_Zmays(Zmays) rna11337_Zmays(Zmays) rna12458_Zmays(Zmays) rna15163_Zmays(Zmays) rna16958_Zmays(Zmays) rna18140_Zmays(Zmays) rna18468_Zmays(Zmays) rna20756_Zmays(Zmays) rna24338_Zmays(Zmays) rna27255_Zmays(Zmays) rna28395_Zmays(Zmays) rna29108_Zmays(Zmays) rna29744_Zmays(Zmays) rna31982_Zmays(Zmays) rna32378_Zmays(Zmays) rna32514_Zmays(Zmays) rna32840_…
ORTHOMCL321(49 genes,10 taxa):	AT1G17980.1.Araport11.447_Athaliana(Athaliana) AT2G25850.2.Araport11.447_Athaliana(Athaliana) AT4G32850.8.Araport11.447_Athaliana(Athaliana) Bradi1g37940.1.v3.1_Bdistachyon(Bdistachyon) Bradi3g03930.2.v3.1_Bdistachyon(Bdistachyon) Bradi3g08637.4.v3.1_Bdistachyon(Bdistachyon) Bradi5g19810.2.v3.1_Bdistachyon(Bdistachyon) CCG000997.1_Csongorica(Csongorica) CCG014778.1_Csongorica(Csongorica) CCG01754…
ORTHOMCL322(49 genes,10 taxa):	AT1G20550.1.Araport11.447_Athaliana(Athaliana) AT1G76270.1.Araport11.447_Athaliana(Athaliana) AT4G16650.2.Araport11.447_Athaliana(Athaliana) AT4G38390.1.Araport11.447_Athaliana(Athaliana) Bradi3g42600.1.v3.1_Bdistachyon(Bdistachyon) Bradi4g37080.2.v3.1_Bdistachyon(Bdistachyon) Bradi5g17710.2.v3.1_Bdistachyon(Bdistachyon) Bradi5g18377.3.v3.1_Bdistachyon(Bdistachyon) CCG006336.1_Csongorica(Csongori…
ORTHOMCL323(49 genes,10 taxa):	AT1G22020.1.Araport11.447_Athaliana(Athaliana) AT1G36370.1.Araport11.447_Athaliana(Athaliana) AT4G13890.1.Araport11.447_Athaliana(Athaliana) AT4G13930.1.Araport11.447_Athaliana(Athaliana) AT4G32520.1.Araport11.447_Athaliana(Athaliana) AT4G37930.1.Araport11.447_Athaliana(Athaliana) AT5G26780.3.Araport11.447_Athaliana(Athaliana) Bradi1g09300.3.v3.1_Bdistachyon(Bdistachyon) Bradi2g56557.1.v3.1_Bdist…
ORTHOMCL324(49 genes,10 taxa):	AT1G31770.1.Araport11.447_Athaliana(Athaliana) AT1G71960.1.Araport11.447_Athaliana(Athaliana) AT3G13220.1.Araport11.447_Athaliana(Athaliana) AT3G25620.2.Araport11.447_Athaliana(Athaliana) AT4G27420.1.Araport11.447_Athaliana(Athaliana) AT5G06530.1.Araport11.447_Athaliana(Athaliana) Bradi1g36410.1.v3.1_Bdistachyon(Bdistachyon) Bradi1g74640.1.v3.1_Bdistachyon(Bdistachyon) Bradi3g16130.1.v3.1_Bdistac…
ORTHOMCL325(49 genes,10 taxa):	AT1G55360.1.Araport11.447_Athaliana(Athaliana) AT2G44210.2.Araport11.447_Athaliana(Athaliana) AT3G13510.1.Araport11.447_Athaliana(Athaliana) AT5G56530.1.Araport11.447_Athaliana(Athaliana) Bradi1g04720.1.v3.1_Bdistachyon(Bdistachyon) Bradi1g23920.1.v3.1_Bdistachyon(Bdistachyon) Bradi1g54360.1.v3.1_Bdistachyon(Bdistachyon) CCG001391.1_Csongorica(Csongorica) CCG006079.1_Csongorica(Csongorica) CCG012…
ORTHOMCL326(49 genes,10 taxa):	AT1G61810.3.Araport11.447_Athaliana(Athaliana) AT1G61820.1.Araport11.447_Athaliana(Athaliana) AT4G21760.2.Araport11.447_Athaliana(Athaliana) Bradi5g15527.4.v3.1_Bdistachyon(Bdistachyon) Bradi5g15540.1.v3.1_Bdistachyon(Bdistachyon) CCG017918.1_Csongorica(Csongorica) CCG017920.1_Csongorica(Csongorica) CCG017923.2_Csongorica(Csongorica) CCG017924.1_Csongorica(Csongorica) CCG017925.1_Csongorica(Csong…
ORTHOMCL327(49 genes,10 taxa):	AT1G65780.1.Araport11.447_Athaliana(Athaliana) AT1G65810.1.Araport11.447_Athaliana(Athaliana) AT4G05540.1.Araport11.447_Athaliana(Athaliana) AT5G37030.1.Araport11.447_Athaliana(Athaliana) AT5G37140.1.Araport11.447_Athaliana(Athaliana) AT5G37150.1.Araport11.447_Athaliana(Athaliana) AT5G37165.1.Araport11.447_Athaliana(Athaliana) AT5G52090.1.Araport11.447_Athaliana(Athaliana) Bradi3g51900.1.v3.1_Bdi…
ORTHOMCL328(49 genes,1 taxa):	AT2G14378.1.Araport11.447_Athaliana(Athaliana) AT2G24205.1.Araport11.447_Athaliana(Athaliana) AT2G27315.1.Araport11.447_Athaliana(Athaliana) AT3G42565.1.Araport11.447_Athaliana(Athaliana) AT3G48675.1.Araport11.447_Athaliana(Athaliana) AT4G09545.1.Araport11.447_Athaliana(Athaliana) AT4G35165.1.Araport11.447_Athaliana(Athaliana) AT5G36310.1.Araport11.447_Athaliana(Athaliana) AT5G36320.1.Araport11.4…
ORTHOMCL329(49 genes,10 taxa):	AT2G38650.1.Araport11.447_Athaliana(Athaliana) Bradi1g17570.1.v3.1_Bdistachyon(Bdistachyon) Bradi1g63520.1.v3.1_Bdistachyon(Bdistachyon) Bradi4g44070.1.v3.1_Bdistachyon(Bdistachyon) CCG016062.1_Csongorica(Csongorica) CCG019009.1_Csongorica(Csongorica) CCG020083.2_Csongorica(Csongorica) CCG021273.1_Csongorica(Csongorica) CCG025588.1_Csongorica(Csongorica) CCG036802.1_Csongorica(Csongorica) CCG0398…
ORTHOMCL330(49 genes,10 taxa):	AT2G43800.1.Araport11.447_Athaliana(Athaliana) AT3G25500.1.Araport11.447_Athaliana(Athaliana) AT5G67470.1.Araport11.447_Athaliana(Athaliana) Bradi1g70900.1.v3.1_Bdistachyon(Bdistachyon) Bradi2g57650.1.v3.1_Bdistachyon(Bdistachyon) Bradi4g35330.1.v3.1_Bdistachyon(Bdistachyon) CCG002433.1_Csongorica(Csongorica) CCG016647.1_Csongorica(Csongorica) CCG025715.1_Csongorica(Csongorica) CCG027453.1_Csongo…
ORTHOMCL331(49 genes,10 taxa):	AT3G22180.1.Araport11.447_Athaliana(Athaliana) AT4G15080.2.Araport11.447_Athaliana(Athaliana) AT5G08470.1.Araport11.447_Athaliana(Athaliana) Bradi3g42657.5.v3.1_Bdistachyon(Bdistachyon) Bradi3g42670.4.v3.1_Bdistachyon(Bdistachyon) Bradi4g38080.1.v3.1_Bdistachyon(Bdistachyon) Bradi4g38187.1.v3.1_Bdistachyon(Bdistachyon) Bradi5g19550.3.v3.1_Bdistachyon(Bdistachyon) CCG005059.1_Csongorica(Csongorica…
ORTHOMCL332(49 genes,10 taxa):	AT3G50270.1.Araport11.447_Athaliana(Athaliana) AT3G50280.1.Araport11.447_Athaliana(Athaliana) AT3G50290.1.Araport11.447_Athaliana(Athaliana) AT3G50300.1.Araport11.447_Athaliana(Athaliana) AT5G38130.1.Araport11.447_Athaliana(Athaliana) AT5G67150.1.Araport11.447_Athaliana(Athaliana) AT5G67160.1.Araport11.447_Athaliana(Athaliana) Bradi2g10330.1.v3.1_Bdistachyon(Bdistachyon) Bradi3g13237.1.v3.1_Bdist…
ORTHOMCL333(49 genes,8 taxa):	Bradi1g22087.1.v3.1_Bdistachyon(Bdistachyon) Bradi2g30437.1.v3.1_Bdistachyon(Bdistachyon) Bradi2g43917.3.v3.1_Bdistachyon(Bdistachyon) Bradi3g34590.1.v3.1_Bdistachyon(Bdistachyon) Bradi3g34600.5.v3.1_Bdistachyon(Bdistachyon) Bradi3g52427.1.v3.1_Bdistachyon(Bdistachyon) Bradi5g20310.1.v3.1_Bdistachyon(Bdistachyon) CCG008352.1_Csongorica(Csongorica) CCG036399.1_Csongorica(Csongorica) CCG043738.1_Cs…
ORTHOMCL334(49 genes,6 taxa):	Bradi1g76981.1.v3.1_Bdistachyon(Bdistachyon) Bradi2g18471.1.v3.1_Bdistachyon(Bdistachyon) Bradi2g55223.1.v3.1_Bdistachyon(Bdistachyon) Bradi4g17952.1.v3.1_Bdistachyon(Bdistachyon) Bradi5g21617.1.v3.1_Bdistachyon(Bdistachyon) Bradi5g21669.1.v3.1_Bdistachyon(Bdistachyon) ChrUn.fgenesh.mRNA.22.MSUR7_Osativa(Osativa) Seita.1G053400.1.v2.2_Sitalica(Sitalica) Seita.5G120500.1.v2.2_Sitalica(Sitalica) So…
ORTHOMCL335(48 genes,10 taxa):	AT1G01480.1.Araport11.447_Athaliana(Athaliana) AT2G22810.1.Araport11.447_Athaliana(Athaliana) AT3G49700.1.Araport11.447_Athaliana(Athaliana) AT3G61510.1.Araport11.447_Athaliana(Athaliana) AT4G08040.1.Araport11.447_Athaliana(Athaliana) AT4G11280.1.Araport11.447_Athaliana(Athaliana) AT4G26200.1.Araport11.447_Athaliana(Athaliana) AT4G37770.1.Araport11.447_Athaliana(Athaliana) AT5G65800.1.Araport11.4…
ORTHOMCL336(48 genes,10 taxa):	AT1G01960.1.Araport11.447_Athaliana(Athaliana) AT3G43300.1.Araport11.447_Athaliana(Athaliana) AT3G60860.1.Araport11.447_Athaliana(Athaliana) AT4G35380.1.Araport11.447_Athaliana(Athaliana) AT4G38200.1.Araport11.447_Athaliana(Athaliana) Bradi1g24597.1.v3.1_Bdistachyon(Bdistachyon) Bradi1g35770.2.v3.1_Bdistachyon(Bdistachyon) Bradi1g68180.1.v3.1_Bdistachyon(Bdistachyon) Bradi3g06847.6.v3.1_Bdistachy…
ORTHOMCL337(48 genes,10 taxa):	AT1G04470.1.Araport11.447_Athaliana(Athaliana) AT2G20010.2.Araport11.447_Athaliana(Athaliana) AT2G25800.1.Araport11.447_Athaliana(Athaliana) AT2G33420.1.Araport11.447_Athaliana(Athaliana) Bradi1g75830.1.v3.1_Bdistachyon(Bdistachyon) Bradi3g28437.1.v3.1_Bdistachyon(Bdistachyon) Bradi3g34737.2.v3.1_Bdistachyon(Bdistachyon) Bradi4g28430.1.v3.1_Bdistachyon(Bdistachyon) CCG003151.1_Csongorica(Csongori…
ORTHOMCL338(48 genes,10 taxa):	AT1G11950.1.Araport11.447_Athaliana(Athaliana) AT1G62310.1.Araport11.447_Athaliana(Athaliana) AT3G07610.3.Araport11.447_Athaliana(Athaliana) AT4G00990.1.Araport11.447_Athaliana(Athaliana) Bradi1g35173.2.v3.1_Bdistachyon(Bdistachyon) Bradi3g01060.1.v3.1_Bdistachyon(Bdistachyon) Bradi3g36181.1.v3.1_Bdistachyon(Bdistachyon) Bradi4g19168.1.v3.1_Bdistachyon(Bdistachyon) Bradi4g27417.3.v3.1_Bdistachyon…
ORTHOMCL339(48 genes,10 taxa):	AT1G30510.2.Araport11.447_Athaliana(Athaliana) AT4G05390.1.Araport11.447_Athaliana(Athaliana) AT5G63890.2.Araport11.447_Athaliana(Athaliana) Bradi1g06540.1.v3.1_Bdistachyon(Bdistachyon) Bradi1g06570.1.v3.1_Bdistachyon(Bdistachyon) Bradi1g17340.1.v3.1_Bdistachyon(Bdistachyon) Bradi1g58310.2.v3.1_Bdistachyon(Bdistachyon) CCG008598.1_Csongorica(Csongorica) CCG008599.1_Csongorica(Csongorica) CCG01943…
ORTHOMCL340(48 genes,10 taxa):	AT1G33700.2.Araport11.447_Athaliana(Athaliana) AT3G24180.1.Araport11.447_Athaliana(Athaliana) AT4G10060.2.Araport11.447_Athaliana(Athaliana) AT5G49900.3.Araport11.447_Athaliana(Athaliana) Bradi1g28847.2.v3.1_Bdistachyon(Bdistachyon) Bradi3g13487.5.v3.1_Bdistachyon(Bdistachyon) Bradi3g13520.1.v3.1_Bdistachyon(Bdistachyon) Bradi3g28580.1.v3.1_Bdistachyon(Bdistachyon) Bradi4g21277.1.v3.1_Bdistachyon…
ORTHOMCL341(48 genes,10 taxa):	AT1G48470.1.Araport11.447_Athaliana(Athaliana) AT1G66200.3.Araport11.447_Athaliana(Athaliana) AT3G17820.1.Araport11.447_Athaliana(Athaliana) AT5G16570.1.Araport11.447_Athaliana(Athaliana) AT5G35630.1.Araport11.447_Athaliana(Athaliana) AT5G37600.1.Araport11.447_Athaliana(Athaliana) Bradi1g11450.1.v3.1_Bdistachyon(Bdistachyon) Bradi1g69530.1.v3.1_Bdistachyon(Bdistachyon) Bradi3g59970.1.v3.1_Bdistac…
ORTHOMCL342(48 genes,10 taxa):	AT1G53390.1.Araport11.447_Athaliana(Athaliana) AT2G37010.1.Araport11.447_Athaliana(Athaliana) AT5G60740.1.Araport11.447_Athaliana(Athaliana) Bradi1g29187.2.v3.1_Bdistachyon(Bdistachyon) Bradi3g27647.1.v3.1_Bdistachyon(Bdistachyon) Bradi3g55580.1.v3.1_Bdistachyon(Bdistachyon) Bradi5g02870.1.v3.1_Bdistachyon(Bdistachyon) CCG008940.1_Csongorica(Csongorica) CCG016034.1_Csongorica(Csongorica) CCG02885…
ORTHOMCL343(48 genes,10 taxa):	AT1G64040.1.Araport11.447_Athaliana(Athaliana) AT2G29400.1.Araport11.447_Athaliana(Athaliana) AT2G39840.1.Araport11.447_Athaliana(Athaliana) AT3G46820.1.Araport11.447_Athaliana(Athaliana) AT4G11240.1.Araport11.447_Athaliana(Athaliana) AT5G43380.1.Araport11.447_Athaliana(Athaliana) AT5G59160.1.Araport11.447_Athaliana(Athaliana) Bradi1g48410.1.v3.1_Bdistachyon(Bdistachyon) Bradi1g66970.2.v3.1_Bdist…
ORTHOMCL344(48 genes,10 taxa):	AT1G70430.3.Araport11.447_Athaliana(Athaliana) AT1G79640.1.Araport11.447_Athaliana(Athaliana) AT4G10730.1.Araport11.447_Athaliana(Athaliana) AT4G24100.4.Araport11.447_Athaliana(Athaliana) AT5G14720.1.Araport11.447_Athaliana(Athaliana) Bradi1g42257.2.v3.1_Bdistachyon(Bdistachyon) Bradi1g77700.1.v3.1_Bdistachyon(Bdistachyon) Bradi3g31110.1.v3.1_Bdistachyon(Bdistachyon) Bradi3g53837.2.v3.1_Bdistachy…
ORTHOMCL345(48 genes,10 taxa):	AT2G28350.1.Araport11.447_Athaliana(Athaliana) AT4G30080.1.Araport11.447_Athaliana(Athaliana) Bradi1g33160.1.v3.1_Bdistachyon(Bdistachyon) Bradi3g28950.1.v3.1_Bdistachyon(Bdistachyon) Bradi3g49320.1.v3.1_Bdistachyon(Bdistachyon) Bradi5g15904.1.v3.1_Bdistachyon(Bdistachyon) CCG010033.2_Csongorica(Csongorica) CCG017950.1_Csongorica(Csongorica) CCG020167.1_Csongorica(Csongorica) CCG021217.1_Csongori…
ORTHOMCL346(48 genes,10 taxa):	AT2G28620.2.Araport11.447_Athaliana(Athaliana) AT2G36200.2.Araport11.447_Athaliana(Athaliana) AT2G37420.2.Araport11.447_Athaliana(Athaliana) AT3G45850.1.Araport11.447_Athaliana(Athaliana) Bradi1g66317.2.v3.1_Bdistachyon(Bdistachyon) Bradi2g37750.2.v3.1_Bdistachyon(Bdistachyon) Bradi3g42837.1.v3.1_Bdistachyon(Bdistachyon) Bradi4g45320.1.v3.1_Bdistachyon(Bdistachyon) CCG002647.1_Csongorica(Csongori…
ORTHOMCL347(48 genes,9 taxa):	AT2G37170.2.Araport11.447_Athaliana(Athaliana) AT2G37180.1.Araport11.447_Athaliana(Athaliana) AT3G53420.1.Araport11.447_Athaliana(Athaliana) AT3G54820.1.Araport11.447_Athaliana(Athaliana) AT5G60660.1.Araport11.447_Athaliana(Athaliana) Bradi1g28760.1.v3.1_Bdistachyon(Bdistachyon) Bradi1g28780.1.v3.1_Bdistachyon(Bdistachyon) Bradi3g49360.1.v3.1_Bdistachyon(Bdistachyon) Bradi5g15970.1.v3.1_Bdistachy…
ORTHOMCL348(48 genes,9 taxa):	AT2G37360.1.Araport11.447_Athaliana(Athaliana) AT2G39350.1.Araport11.447_Athaliana(Athaliana) AT3G53510.1.Araport11.447_Athaliana(Athaliana) AT3G55090.1.Araport11.447_Athaliana(Athaliana) AT3G55100.1.Araport11.447_Athaliana(Athaliana) AT3G55110.1.Araport11.447_Athaliana(Athaliana) AT3G55130.1.Araport11.447_Athaliana(Athaliana) AT5G13580.1.Araport11.447_Athaliana(Athaliana) Bradi1g62810.1.v3.1_Bdi…
ORTHOMCL349(48 genes,10 taxa):	AT2G47650.2.Araport11.447_Athaliana(Athaliana) AT3G53520.4.Araport11.447_Athaliana(Athaliana) AT3G62830.1.Araport11.447_Athaliana(Athaliana) Bradi1g18020.1.v3.1_Bdistachyon(Bdistachyon) Bradi1g66227.1.v3.1_Bdistachyon(Bdistachyon) Bradi2g11960.1.v3.1_Bdistachyon(Bdistachyon) Bradi2g27870.4.v3.1_Bdistachyon(Bdistachyon) Bradi2g54380.1.v3.1_Bdistachyon(Bdistachyon) CCG000134.1_Csongorica(Csongorica…
ORTHOMCL350(48 genes,10 taxa):	AT3G03250.2.Araport11.447_Athaliana(Athaliana) AT5G17290.1.Araport11.447_Athaliana(Athaliana) AT5G17310.2.Araport11.447_Athaliana(Athaliana) AT5G64470.2.Araport11.447_Athaliana(Athaliana) Bradi3g01640.2.v3.1_Bdistachyon(Bdistachyon) Bradi3g01650.1.v3.1_Bdistachyon(Bdistachyon) Bradi3g01660.1.v3.1_Bdistachyon(Bdistachyon) Bradi4g37350.1.v3.1_Bdistachyon(Bdistachyon) CCG005086.1_Csongorica(Csongori…
ORTHOMCL351(48 genes,10 taxa):	AT3G11910.1.Araport11.447_Athaliana(Athaliana) AT5G06600.1.Araport11.447_Athaliana(Athaliana) Bradi1g56780.1.v3.1_Bdistachyon(Bdistachyon) Bradi2g51255.4.v3.1_Bdistachyon(Bdistachyon) Bradi4g07167.2.v3.1_Bdistachyon(Bdistachyon) Bradi4g15710.1.v3.1_Bdistachyon(Bdistachyon) CCG000373.2_Csongorica(Csongorica) CCG012139.1_Csongorica(Csongorica) CCG015633.1_Csongorica(Csongorica) CCG016994.1_Csongori…
ORTHOMCL352(48 genes,9 taxa):	Bradi1g09820.2.v3.1_Bdistachyon(Bdistachyon) Bradi2g41117.1.v3.1_Bdistachyon(Bdistachyon) Bradi4g21570.3.v3.1_Bdistachyon(Bdistachyon) Bradi4g21591.1.v3.1_Bdistachyon(Bdistachyon) Bradi4g39927.1.v3.1_Bdistachyon(Bdistachyon) Bradi4g39940.1.v3.1_Bdistachyon(Bdistachyon) Bradi5g17860.2.v3.1_Bdistachyon(Bdistachyon) CCG009225.1_Csongorica(Csongorica) CCG009226.1_Csongorica(Csongorica) CCG022487.1_Cs…
ORTHOMCL353(48 genes,6 taxa):	CCG010768.1_Csongorica(Csongorica) CCG011542.1_Csongorica(Csongorica) CCG011544.1_Csongorica(Csongorica) CCG013276.1_Csongorica(Csongorica) CCG016420.1_Csongorica(Csongorica) CCG016422.1_Csongorica(Csongorica) CCG023687.1_Csongorica(Csongorica) CCG023688.1_Csongorica(Csongorica) CCG031474.1_Csongorica(Csongorica) CCG031475.1_Csongorica(Csongorica) CCG036606.1_Csongorica(Csongorica) HORVU6Hr1G0503…
ORTHOMCL354(47 genes,10 taxa):	AT1G02890.1.Araport11.447_Athaliana(Athaliana) AT1G62130.1.Araport11.447_Athaliana(Athaliana) AT4G02480.1.Araport11.447_Athaliana(Athaliana) AT4G24860.1.Araport11.447_Athaliana(Athaliana) Bradi1g18160.1.v3.1_Bdistachyon(Bdistachyon) Bradi1g62731.1.v3.1_Bdistachyon(Bdistachyon) Bradi4g05327.4.v3.1_Bdistachyon(Bdistachyon) Bradi4g10700.1.v3.1_Bdistachyon(Bdistachyon) CCG018290.1_Csongorica(Csongori…
ORTHOMCL355(47 genes,10 taxa):	AT1G13440.1.Araport11.447_Athaliana(Athaliana) AT1G16300.1.Araport11.447_Athaliana(Athaliana) AT1G79530.1.Araport11.447_Athaliana(Athaliana) AT3G04120.1.Araport11.447_Athaliana(Athaliana) Bradi1g32087.1.v3.1_Bdistachyon(Bdistachyon) Bradi3g05300.1.v3.1_Bdistachyon(Bdistachyon) Bradi3g14040.1.v3.1_Bdistachyon(Bdistachyon) Bradi3g14057.1.v3.1_Bdistachyon(Bdistachyon) Bradi3g14120.3.v3.1_Bdistachyon…
ORTHOMCL356(47 genes,10 taxa):	AT1G18690.4.Araport11.447_Athaliana(Athaliana) AT1G74380.1.Araport11.447_Athaliana(Athaliana) AT3G62720.1.Araport11.447_Athaliana(Athaliana) AT4G02500.1.Araport11.447_Athaliana(Athaliana) AT5G07720.1.Araport11.447_Athaliana(Athaliana) Bradi1g64950.1.v3.1_Bdistachyon(Bdistachyon) Bradi3g44800.5.v3.1_Bdistachyon(Bdistachyon) Bradi4g42610.1.v3.1_Bdistachyon(Bdistachyon) CCG000023.1_Csongorica(Csongo…
ORTHOMCL357(47 genes,10 taxa):	AT1G19220.1.Araport11.447_Athaliana(Athaliana) AT5G20730.1.Araport11.447_Athaliana(Athaliana) Bradi1g34340.1.v3.1_Bdistachyon(Bdistachyon) Bradi1g46602.6.v3.1_Bdistachyon(Bdistachyon) Bradi3g03407.1.v3.1_Bdistachyon(Bdistachyon) Bradi3g40437.2.v3.1_Bdistachyon(Bdistachyon) CCG004757.2_Csongorica(Csongorica) CCG005361.1_Csongorica(Csongorica) CCG007143.1_Csongorica(Csongorica) CCG008165.1_Csongori…
ORTHOMCL358(47 genes,10 taxa):	AT1G26570.1.Araport11.447_Athaliana(Athaliana) AT3G29360.1.Araport11.447_Athaliana(Athaliana) AT5G15490.1.Araport11.447_Athaliana(Athaliana) AT5G39320.1.Araport11.447_Athaliana(Athaliana) Bradi1g08120.1.v3.1_Bdistachyon(Bdistachyon) Bradi1g10650.6.v3.1_Bdistachyon(Bdistachyon) Bradi4g25140.1.v3.1_Bdistachyon(Bdistachyon) CCG003564.1_Csongorica(Csongorica) CCG004875.1_Csongorica(Csongorica) CCG006…
ORTHOMCL359(47 genes,10 taxa):	AT1G30330.3.Araport11.447_Athaliana(Athaliana) AT5G37020.1.Araport11.447_Athaliana(Athaliana) Bradi1g32547.1.v3.1_Bdistachyon(Bdistachyon) Bradi3g04920.1.v3.1_Bdistachyon(Bdistachyon) Bradi4g01730.1.v3.1_Bdistachyon(Bdistachyon) Bradi5g25767.1.v3.1_Bdistachyon(Bdistachyon) CCG005311.1_Csongorica(Csongorica) CCG007070.1_Csongorica(Csongorica) CCG018717.1_Csongorica(Csongorica) CCG021432.1_Csongori…
ORTHOMCL360(47 genes,8 taxa):	AT1G32300.1.Araport11.447_Athaliana(Athaliana) AT2G46740.1.Araport11.447_Athaliana(Athaliana) AT2G46750.1.Araport11.447_Athaliana(Athaliana) AT2G46760.1.Araport11.447_Athaliana(Athaliana) AT5G56490.1.Araport11.447_Athaliana(Athaliana) Bradi1g14650.1.v3.1_Bdistachyon(Bdistachyon) Bradi2g10435.1.v3.1_Bdistachyon(Bdistachyon) Bradi3g13700.1.v3.1_Bdistachyon(Bdistachyon) Bradi3g13715.1.v3.1_Bdistachy…
ORTHOMCL361(47 genes,10 taxa):	AT1G43800.1.Araport11.447_Athaliana(Athaliana) AT2G43710.1.Araport11.447_Athaliana(Athaliana) AT3G02610.2.Araport11.447_Athaliana(Athaliana) AT3G02620.2.Araport11.447_Athaliana(Athaliana) AT3G02630.1.Araport11.447_Athaliana(Athaliana) AT5G16230.1.Araport11.447_Athaliana(Athaliana) AT5G16240.1.Araport11.447_Athaliana(Athaliana) Bradi2g56850.1.v3.1_Bdistachyon(Bdistachyon) Bradi2g58930.1.v3.1_Bdist…
ORTHOMCL362(47 genes,7 taxa):	AT1G66100.1.Araport11.447_Athaliana(Athaliana) AT1G72260.1.Araport11.447_Athaliana(Athaliana) AT2G15010.1.Araport11.447_Athaliana(Athaliana) AT5G36910.1.Araport11.447_Athaliana(Athaliana) Bradi1g57280.1.v3.1_Bdistachyon(Bdistachyon) Bradi1g57285.1.v3.1_Bdistachyon(Bdistachyon) Bradi1g57290.3.v3.1_Bdistachyon(Bdistachyon) Bradi1g57291.2.v3.1_Bdistachyon(Bdistachyon) Bradi1g57294.1.v3.1_Bdistachyon…
ORTHOMCL363(47 genes,10 taxa):	AT4G39830.1.Araport11.447_Athaliana(Athaliana) AT5G21100.1.Araport11.447_Athaliana(Athaliana) AT5G21105.1.Araport11.447_Athaliana(Athaliana) Bradi1g37600.1.v3.1_Bdistachyon(Bdistachyon) Bradi1g37620.1.v3.1_Bdistachyon(Bdistachyon) Bradi4g28950.1.v3.1_Bdistachyon(Bdistachyon) Bradi4g34690.1.v3.1_Bdistachyon(Bdistachyon) CCG036341.1_Csongorica(Csongorica) CCG036343.1_Csongorica(Csongorica) CCG03634…
ORTHOMCL364(47 genes,7 taxa):	Bradi2g37990.1.v3.1_Bdistachyon(Bdistachyon) Bradi2g39847.1.v3.1_Bdistachyon(Bdistachyon) Bradi3g22520.2.v3.1_Bdistachyon(Bdistachyon) Bradi3g22538.1.v3.1_Bdistachyon(Bdistachyon) CCG005826.1_Csongorica(Csongorica) CCG005839.2_Csongorica(Csongorica) CCG007777.2_Csongorica(Csongorica) CCG007778.1_Csongorica(Csongorica) CCG020697.1_Csongorica(Csongorica) CCG020700.1_Csongorica(Csongorica) CCG051202…
ORTHOMCL365(47 genes,3 taxa):	Bradi3g58349.1.v3.1_Bdistachyon(Bdistachyon) Bradi4g22412.1.v3.1_Bdistachyon(Bdistachyon) HORVU0Hr1G001520.1_Hvulgare(Hvulgare) HORVU1Hr1G002040.3_Hvulgare(Hvulgare) HORVU1Hr1G064730.4_Hvulgare(Hvulgare) HORVU1Hr1G068470.1_Hvulgare(Hvulgare) HORVU1Hr1G071660.1_Hvulgare(Hvulgare) HORVU1Hr1G092180.1_Hvulgare(Hvulgare) HORVU1Hr1G095090.1_Hvulgare(Hvulgare) HORVU2Hr1G000970.1_Hvulgare(Hvulgare) HORVU…
ORTHOMCL366(47 genes,2 taxa):	CCG036368.1_Csongorica(Csongorica) HORVU0Hr1G015470.1_Hvulgare(Hvulgare) HORVU0Hr1G026410.1_Hvulgare(Hvulgare) HORVU0Hr1G030600.1_Hvulgare(Hvulgare) HORVU0Hr1G035880.1_Hvulgare(Hvulgare) HORVU1Hr1G007540.1_Hvulgare(Hvulgare) HORVU1Hr1G011080.1_Hvulgare(Hvulgare) HORVU1Hr1G011110.1_Hvulgare(Hvulgare) HORVU1Hr1G012340.1_Hvulgare(Hvulgare) HORVU1Hr1G020790.1_Hvulgare(Hvulgare) HORVU1Hr1G025190.1_Hvu…
ORTHOMCL367(47 genes,1 taxa):	HORVU0Hr1G011580.1_Hvulgare(Hvulgare) HORVU0Hr1G025690.3_Hvulgare(Hvulgare) HORVU0Hr1G031050.1_Hvulgare(Hvulgare) HORVU0Hr1G032200.4_Hvulgare(Hvulgare) HORVU1Hr1G044070.1_Hvulgare(Hvulgare) HORVU1Hr1G045930.1_Hvulgare(Hvulgare) HORVU1Hr1G061740.1_Hvulgare(Hvulgare) HORVU1Hr1G068260.1_Hvulgare(Hvulgare) HORVU1Hr1G073710.1_Hvulgare(Hvulgare) HORVU1Hr1G082570.1_Hvulgare(Hvulgare) HORVU2Hr1G037310.1_…
ORTHOMCL368(46 genes,10 taxa):	AT1G01260.1.Araport11.447_Athaliana(Athaliana) AT2G46510.1.Araport11.447_Athaliana(Athaliana) AT2G46520.1.Araport11.447_Athaliana(Athaliana) AT5G11390.1.Araport11.447_Athaliana(Athaliana) Bradi2g08060.1.v3.1_Bdistachyon(Bdistachyon) Bradi2g08070.1.v3.1_Bdistachyon(Bdistachyon) Bradi2g08080.1.v3.1_Bdistachyon(Bdistachyon) CCG002721.1_Csongorica(Csongorica) CCG002723.2_Csongorica(Csongorica) CCG024…
ORTHOMCL369(46 genes,10 taxa):	AT1G09570.3.Araport11.447_Athaliana(Athaliana) AT2G18790.1.Araport11.447_Athaliana(Athaliana) AT4G16250.1.Araport11.447_Athaliana(Athaliana) AT4G18130.1.Araport11.447_Athaliana(Athaliana) AT5G35840.1.Araport11.447_Athaliana(Athaliana) Bradi1g08400.1.v3.1_Bdistachyon(Bdistachyon) Bradi1g10510.1.v3.1_Bdistachyon(Bdistachyon) Bradi1g10520.1.v3.1_Bdistachyon(Bdistachyon) Bradi1g64360.1.v3.1_Bdistachy…
ORTHOMCL370(46 genes,10 taxa):	AT1G10090.1.Araport11.447_Athaliana(Athaliana) AT1G58520.2.Araport11.447_Athaliana(Athaliana) AT1G69450.3.Araport11.447_Athaliana(Athaliana) AT3G01100.4.Araport11.447_Athaliana(Athaliana) Bradi1g10130.1.v3.1_Bdistachyon(Bdistachyon) Bradi1g12670.1.v3.1_Bdistachyon(Bdistachyon) Bradi4g00860.4.v3.1_Bdistachyon(Bdistachyon) Bradi4g03360.1.v3.1_Bdistachyon(Bdistachyon) CCG001696.1_Csongorica(Csongori…
ORTHOMCL371(46 genes,10 taxa):	AT1G21730.1.Araport11.447_Athaliana(Athaliana) AT2G21380.2.Araport11.447_Athaliana(Athaliana) AT3G12020.3.Araport11.447_Athaliana(Athaliana) AT4G39050.1.Araport11.447_Athaliana(Athaliana) AT5G06670.1.Araport11.447_Athaliana(Athaliana) Bradi3g30547.3.v3.1_Bdistachyon(Bdistachyon) Bradi3g57387.1.v3.1_Bdistachyon(Bdistachyon) Bradi5g10477.2.v3.1_Bdistachyon(Bdistachyon) CCG004784.1_Csongorica(Csongo…
ORTHOMCL372(46 genes,10 taxa):	AT1G30600.1.Araport11.447_Athaliana(Athaliana) AT1G62340.1.Araport11.447_Athaliana(Athaliana) AT2G19170.1.Araport11.447_Athaliana(Athaliana) AT4G20430.3.Araport11.447_Athaliana(Athaliana) AT4G30020.1.Araport11.447_Athaliana(Athaliana) AT5G44530.2.Araport11.447_Athaliana(Athaliana) Bradi1g34087.1.v3.1_Bdistachyon(Bdistachyon) Bradi2g51130.1.v3.1_Bdistachyon(Bdistachyon) Bradi5g17320.2.v3.1_Bdistac…
ORTHOMCL373(46 genes,9 taxa):	AT1G47620.1.Araport11.447_Athaliana(Athaliana) AT1G57750.1.Araport11.447_Athaliana(Athaliana) AT1G65340.1.Araport11.447_Athaliana(Athaliana) AT2G21910.1.Araport11.447_Athaliana(Athaliana) AT2G23180.1.Araport11.447_Athaliana(Athaliana) AT4G32170.1.Araport11.447_Athaliana(Athaliana) AT4G39480.1.Araport11.447_Athaliana(Athaliana) AT4G39490.1.Araport11.447_Athaliana(Athaliana) AT4G39500.2.Araport11.4…
ORTHOMCL374(46 genes,9 taxa):	AT1G79460.1.Araport11.447_Athaliana(Athaliana) Bradi5g21383.7.v3.1_Bdistachyon(Bdistachyon) Bradi5g21387.1.v3.1_Bdistachyon(Bdistachyon) Bradi5g21440.6.v3.1_Bdistachyon(Bdistachyon) Bradi5g21480.1.v3.1_Bdistachyon(Bdistachyon) Bradi5g21497.2.v3.1_Bdistachyon(Bdistachyon) CCG008075.1_Csongorica(Csongorica) CCG013108.1_Csongorica(Csongorica) CCG013109.1_Csongorica(Csongorica) CCG023832.1_Csongorica…
ORTHOMCL375(46 genes,10 taxa):	AT2G19500.1.Araport11.447_Athaliana(Athaliana) AT4G29740.2.Araport11.447_Athaliana(Athaliana) AT5G56970.1.Araport11.447_Athaliana(Athaliana) Bradi1g37470.1.v3.1_Bdistachyon(Bdistachyon) Bradi2g05580.1.v3.1_Bdistachyon(Bdistachyon) Bradi2g06030.1.v3.1_Bdistachyon(Bdistachyon) Bradi3g08220.2.v3.1_Bdistachyon(Bdistachyon) Bradi3g08230.1.v3.1_Bdistachyon(Bdistachyon) CCG007751.1_Csongorica(Csongorica…
ORTHOMCL376(46 genes,10 taxa):	AT2G22300.1.Araport11.447_Athaliana(Athaliana) AT5G09410.3.Araport11.447_Athaliana(Athaliana) AT5G64220.2.Araport11.447_Athaliana(Athaliana) Bradi1g21372.1.v3.1_Bdistachyon(Bdistachyon) Bradi1g60817.1.v3.1_Bdistachyon(Bdistachyon) Bradi1g71810.2.v3.1_Bdistachyon(Bdistachyon) CCG008980.1_Csongorica(Csongorica) CCG019090.2_Csongorica(Csongorica) CCG019093.1_Csongorica(Csongorica) CCG024011.1_Csongo…
ORTHOMCL377(46 genes,10 taxa):	AT3G05030.4.Araport11.447_Athaliana(Athaliana) AT3G06370.3.Araport11.447_Athaliana(Athaliana) AT5G27150.1.Araport11.447_Athaliana(Athaliana) AT5G55470.1.Araport11.447_Athaliana(Athaliana) Bradi1g18360.1.v3.1_Bdistachyon(Bdistachyon) Bradi1g42737.1.v3.1_Bdistachyon(Bdistachyon) Bradi2g36000.1.v3.1_Bdistachyon(Bdistachyon) Bradi4g11500.1.v3.1_Bdistachyon(Bdistachyon) CCG014922.1_Csongorica(Csongori…
ORTHOMCL378(46 genes,10 taxa):	AT3G12620.2.Araport11.447_Athaliana(Athaliana) AT3G51370.1.Araport11.447_Athaliana(Athaliana) AT3G55050.2.Araport11.447_Athaliana(Athaliana) AT4G38520.1.Araport11.447_Athaliana(Athaliana) AT5G66080.1.Araport11.447_Athaliana(Athaliana) Bradi1g30200.3.v3.1_Bdistachyon(Bdistachyon) Bradi1g75940.1.v3.1_Bdistachyon(Bdistachyon) Bradi2g62650.1.v3.1_Bdistachyon(Bdistachyon) Bradi3g32480.1.v3.1_Bdistachy…
ORTHOMCL379(46 genes,10 taxa):	AT3G13600.1.Araport11.447_Athaliana(Athaliana) AT3G58480.1.Araport11.447_Athaliana(Athaliana) Bradi1g20350.1.v3.1_Bdistachyon(Bdistachyon) Bradi1g61340.1.v3.1_Bdistachyon(Bdistachyon) Bradi1g73900.1.v3.1_Bdistachyon(Bdistachyon) Bradi3g26370.1.v3.1_Bdistachyon(Bdistachyon) CCG001602.3_Csongorica(Csongorica) CCG013288.1_Csongorica(Csongorica) CCG019466.1_Csongorica(Csongorica) CCG025964.1_Csongori…
ORTHOMCL380(46 genes,10 taxa):	AT3G44110.1.Araport11.447_Athaliana(Athaliana) AT5G22060.1.Araport11.447_Athaliana(Athaliana) Bradi1g06340.1.v3.1_Bdistachyon(Bdistachyon) Bradi1g13640.1.v3.1_Bdistachyon(Bdistachyon) Bradi3g50610.1.v3.1_Bdistachyon(Bdistachyon) CCG005863.2_Csongorica(Csongorica) CCG017144.1_Csongorica(Csongorica) CCG017371.1_Csongorica(Csongorica) CCG019451.1_Csongorica(Csongorica) CCG019491.1_Csongorica(Csongor…
ORTHOMCL381(46 genes,10 taxa):	AT3G44680.1.Araport11.447_Athaliana(Athaliana) AT4G38130.1.Araport11.447_Athaliana(Athaliana) AT5G35600.1.Araport11.447_Athaliana(Athaliana) AT5G63110.1.Araport11.447_Athaliana(Athaliana) Bradi1g37290.1.v3.1_Bdistachyon(Bdistachyon) Bradi3g08060.1.v3.1_Bdistachyon(Bdistachyon) Bradi3g22370.1.v3.1_Bdistachyon(Bdistachyon) Bradi5g09190.2.v3.1_Bdistachyon(Bdistachyon) CCG007801.2_Csongorica(Csongori…
ORTHOMCL382(46 genes,3 taxa):	AT5G41980.1.Araport11.447_Athaliana(Athaliana) HORVU3Hr1G112710.2_Hvulgare(Hvulgare) HORVU5Hr1G045120.2_Hvulgare(Hvulgare) HORVU5Hr1G057540.2_Hvulgare(Hvulgare) HORVU6Hr1G086930.1_Hvulgare(Hvulgare) HORVU7Hr1G035330.1_Hvulgare(Hvulgare) rna10142_Zmays(Zmays) rna11745_Zmays(Zmays) rna14701_Zmays(Zmays) rna15133_Zmays(Zmays) rna15300_Zmays(Zmays) rna15478_Zmays(Zmays) rna1565_Zmays(Zmays) rna19503_…
ORTHOMCL383(46 genes,5 taxa):	Bradi1g00322.2.v3.1_Bdistachyon(Bdistachyon) Bradi2g18383.1.v3.1_Bdistachyon(Bdistachyon) Bradi3g53508.1.v3.1_Bdistachyon(Bdistachyon) Bradi4g22777.1.v3.1_Bdistachyon(Bdistachyon) HORVU1Hr1G022870.1_Hvulgare(Hvulgare) HORVU1Hr1G067130.1_Hvulgare(Hvulgare) HORVU2Hr1G018170.1_Hvulgare(Hvulgare) HORVU2Hr1G027960.1_Hvulgare(Hvulgare) HORVU2Hr1G074090.1_Hvulgare(Hvulgare) HORVU2Hr1G092570.1_Hvulgare(H…
ORTHOMCL384(46 genes,7 taxa):	Bradi1g04772.1.v3.1_Bdistachyon(Bdistachyon) Bradi1g12325.1.v3.1_Bdistachyon(Bdistachyon) Bradi1g15868.1.v3.1_Bdistachyon(Bdistachyon) Bradi1g22902.1.v3.1_Bdistachyon(Bdistachyon) Bradi1g26161.1.v3.1_Bdistachyon(Bdistachyon) Bradi1g26757.1.v3.1_Bdistachyon(Bdistachyon) Bradi1g46250.1.v3.1_Bdistachyon(Bdistachyon) Bradi1g76105.1.v3.1_Bdistachyon(Bdistachyon) Bradi2g09225.1.v3.1_Bdistachyon(Bdistac…
ORTHOMCL385(46 genes,7 taxa):	Bradi1g21130.2.v3.1_Bdistachyon(Bdistachyon) Bradi1g54333.1.v3.1_Bdistachyon(Bdistachyon) Bradi1g72191.1.v3.1_Bdistachyon(Bdistachyon) Bradi5g11443.1.v3.1_Bdistachyon(Bdistachyon) CCG000381.6_Csongorica(Csongorica) CCG001090.1_Csongorica(Csongorica) CCG001626.1_Csongorica(Csongorica) CCG005502.1_Csongorica(Csongorica) CCG006618.1_Csongorica(Csongorica) CCG008488.1_Csongorica(Csongorica) CCG011123…
ORTHOMCL386(46 genes,6 taxa):	Bradi1g53930.1.v3.1_Bdistachyon(Bdistachyon) Bradi1g53936.1.v3.1_Bdistachyon(Bdistachyon) Bradi1g53940.2.v3.1_Bdistachyon(Bdistachyon) Bradi1g58940.1.v3.1_Bdistachyon(Bdistachyon) Bradi1g58950.1.v3.1_Bdistachyon(Bdistachyon) CCG002896.1_Csongorica(Csongorica) CCG017406.1_Csongorica(Csongorica) CCG021108.2_Csongorica(Csongorica) Oropetium_20150105_22438A.v1.0_Othomaeum(Othomaeum) Seita.2G006100.1.…
ORTHOMCL387(46 genes,6 taxa):	LOC_Os07g02970.1.MSUR7_Osativa(Osativa) LOC_Os07g02980.1.MSUR7_Osativa(Osativa) LOC_Os07g02990.1.MSUR7_Osativa(Osativa) LOC_Os07g03015.1.MSUR7_Osativa(Osativa) LOC_Os07g03020.1.MSUR7_Osativa(Osativa) LOC_Os07g03030.1.MSUR7_Osativa(Osativa) LOC_Os07g03040.1.MSUR7_Osativa(Osativa) LOC_Os07g03050.1.MSUR7_Osativa(Osativa) LOC_Os07g03060.1.MSUR7_Osativa(Osativa) Oropetium_20150105_22449A.v1.0_Othomaeu…
ORTHOMCL388(45 genes,10 taxa):	AT1G05890.2.Araport11.447_Athaliana(Athaliana) AT1G65430.1.Araport11.447_Athaliana(Athaliana) AT2G31510.1.Araport11.447_Athaliana(Athaliana) AT2G31760.1.Araport11.447_Athaliana(Athaliana) AT2G31770.1.Araport11.447_Athaliana(Athaliana) AT2G31780.1.Araport11.447_Athaliana(Athaliana) AT2G43360.1.Araport11.447_Athaliana(Athaliana) Bradi3g41750.1.v3.1_Bdistachyon(Bdistachyon) Bradi3g41760.1.v3.1_Bdist…
ORTHOMCL389(45 genes,10 taxa):	AT1G09450.1.Araport11.447_Athaliana(Athaliana) AT3G17360.3.Araport11.447_Athaliana(Athaliana) AT3G19050.1.Araport11.447_Athaliana(Athaliana) AT3G44050.1.Araport11.447_Athaliana(Athaliana) Bradi1g08500.1.v3.1_Bdistachyon(Bdistachyon) Bradi1g20060.1.v3.1_Bdistachyon(Bdistachyon) Bradi1g20067.2.v3.1_Bdistachyon(Bdistachyon) Bradi4g03050.1.v3.1_Bdistachyon(Bdistachyon) CCG006904.1_Csongorica(Csongori…
ORTHOMCL390(45 genes,9 taxa):	AT1G10810.1.Araport11.447_Athaliana(Athaliana) AT1G60680.1.Araport11.447_Athaliana(Athaliana) AT1G60690.1.Araport11.447_Athaliana(Athaliana) AT1G60710.1.Araport11.447_Athaliana(Athaliana) AT1G60730.3.Araport11.447_Athaliana(Athaliana) AT1G60750.1.Araport11.447_Athaliana(Athaliana) Bradi2g36160.1.v3.1_Bdistachyon(Bdistachyon) Bradi3g48190.1.v3.1_Bdistachyon(Bdistachyon) Bradi3g48197.1.v3.1_Bdistac…
ORTHOMCL391(45 genes,10 taxa):	AT1G14970.1.Araport11.447_Athaliana(Athaliana) AT1G35510.1.Araport11.447_Athaliana(Athaliana) AT1G38065.1.Araport11.447_Athaliana(Athaliana) AT1G38131.1.Araport11.447_Athaliana(Athaliana) AT2G01480.1.Araport11.447_Athaliana(Athaliana) Bradi2g23277.6.v3.1_Bdistachyon(Bdistachyon) Bradi2g54630.1.v3.1_Bdistachyon(Bdistachyon) Bradi4g24147.1.v3.1_Bdistachyon(Bdistachyon) Bradi4g41377.2.v3.1_Bdistachy…
ORTHOMCL392(45 genes,10 taxa):	AT1G16760.2.Araport11.447_Athaliana(Athaliana) AT1G17540.1.Araport11.447_Athaliana(Athaliana) AT1G72760.2.Araport11.447_Athaliana(Athaliana) AT1G78940.2.Araport11.447_Athaliana(Athaliana) AT2G07020.1.Araport11.447_Athaliana(Athaliana) AT2G24370.1.Araport11.447_Athaliana(Athaliana) AT3G20200.1.Araport11.447_Athaliana(Athaliana) AT4G31230.1.Araport11.447_Athaliana(Athaliana) AT5G12000.1.Araport11.4…
ORTHOMCL393(45 genes,10 taxa):	AT1G29420.2.Araport11.447_Athaliana(Athaliana) AT1G29430.1.Araport11.447_Athaliana(Athaliana) AT1G29440.1.Araport11.447_Athaliana(Athaliana) AT1G29450.1.Araport11.447_Athaliana(Athaliana) AT1G29460.2.Araport11.447_Athaliana(Athaliana) AT1G29490.1.Araport11.447_Athaliana(Athaliana) AT1G29500.1.Araport11.447_Athaliana(Athaliana) AT1G29510.1.Araport11.447_Athaliana(Athaliana) AT5G27780.1.Araport11.4…
ORTHOMCL394(45 genes,10 taxa):	AT1G30220.1.Araport11.447_Athaliana(Athaliana) AT2G35740.1.Araport11.447_Athaliana(Athaliana) AT4G16480.1.Araport11.447_Athaliana(Athaliana) AT4G26740.1.Araport11.447_Athaliana(Athaliana) AT5G55240.1.Araport11.447_Athaliana(Athaliana) Bradi1g58430.1.v3.1_Bdistachyon(Bdistachyon) Bradi5g15410.1.v3.1_Bdistachyon(Bdistachyon) Bradi5g15440.2.v3.1_Bdistachyon(Bdistachyon) CCG008584.1_Csongorica(Csongo…
ORTHOMCL395(45 genes,9 taxa):	AT1G55610.2.Araport11.447_Athaliana(Athaliana) AT2G01950.1.Araport11.447_Athaliana(Athaliana) AT3G13380.1.Araport11.447_Athaliana(Athaliana) AT4G39400.1.Araport11.447_Athaliana(Athaliana) Bradi1g72572.1.v3.1_Bdistachyon(Bdistachyon) Bradi2g48279.1.v3.1_Bdistachyon(Bdistachyon) Bradi3g21400.1.v3.1_Bdistachyon(Bdistachyon) Bradi4g27440.1.v3.1_Bdistachyon(Bdistachyon) CCG001656.1_Csongorica(Csongori…
ORTHOMCL396(45 genes,10 taxa):	AT1G65610.1.Araport11.447_Athaliana(Athaliana) AT4G24260.1.Araport11.447_Athaliana(Athaliana) AT5G49720.1.Araport11.447_Athaliana(Athaliana) Bradi1g09460.1.v3.1_Bdistachyon(Bdistachyon) Bradi1g63560.1.v3.1_Bdistachyon(Bdistachyon) Bradi5g14580.1.v3.1_Bdistachyon(Bdistachyon) CCG005992.1_Csongorica(Csongorica) CCG010314.1_Csongorica(Csongorica) CCG010316.1_Csongorica(Csongorica) CCG017816.1_Csongo…
ORTHOMCL397(45 genes,10 taxa):	AT1G79090.2.Araport11.447_Athaliana(Athaliana) AT3G22270.1.Araport11.447_Athaliana(Athaliana) AT4G14990.1.Araport11.447_Athaliana(Athaliana) Bradi1g56960.2.v3.1_Bdistachyon(Bdistachyon) Bradi2g20210.1.v3.1_Bdistachyon(Bdistachyon) Bradi2g20220.2.v3.1_Bdistachyon(Bdistachyon) Bradi2g51080.1.v3.1_Bdistachyon(Bdistachyon) Bradi4g36450.1.v3.1_Bdistachyon(Bdistachyon) CCG000595.1_Csongorica(Csongorica…
ORTHOMCL398(45 genes,10 taxa):	AT2G30110.1.Araport11.447_Athaliana(Athaliana) AT5G06460.1.Araport11.447_Athaliana(Athaliana) Bradi1g16680.1.v3.1_Bdistachyon(Bdistachyon) Bradi1g65325.2.v3.1_Bdistachyon(Bdistachyon) Bradi4g26790.1.v3.1_Bdistachyon(Bdistachyon) Bradi4g44880.1.v3.1_Bdistachyon(Bdistachyon) CCG001130.1_Csongorica(Csongorica) CCG005558.2_Csongorica(Csongorica) CCG009487.1_Csongorica(Csongorica) CCG016104.1_Csongori…
ORTHOMCL399(45 genes,10 taxa):	AT2G44100.1.Araport11.447_Athaliana(Athaliana) AT3G59920.1.Araport11.447_Athaliana(Athaliana) AT5G09550.1.Araport11.447_Athaliana(Athaliana) Bradi1g53020.1.v3.1_Bdistachyon(Bdistachyon) Bradi1g66490.1.v3.1_Bdistachyon(Bdistachyon) Bradi2g25200.1.v3.1_Bdistachyon(Bdistachyon) Bradi2g25210.1.v3.1_Bdistachyon(Bdistachyon) CCG009043.1_Csongorica(Csongorica) CCG018997.2_Csongorica(Csongorica) CCG02896…
ORTHOMCL400(45 genes,10 taxa):	AT3G53570.1.Araport11.447_Athaliana(Athaliana) AT4G24740.1.Araport11.447_Athaliana(Athaliana) AT4G32660.1.Araport11.447_Athaliana(Athaliana) Bradi2g11640.3.v3.1_Bdistachyon(Bdistachyon) Bradi2g42320.1.v3.1_Bdistachyon(Bdistachyon) Bradi3g47730.2.v3.1_Bdistachyon(Bdistachyon) Bradi3g50310.3.v3.1_Bdistachyon(Bdistachyon) Bradi4g38310.1.v3.1_Bdistachyon(Bdistachyon) CCG000140.1_Csongorica(Csongorica…
ORTHOMCL401(45 genes,9 taxa):	AT4G23030.1.Araport11.447_Athaliana(Athaliana) AT5G52050.1.Araport11.447_Athaliana(Athaliana) Bradi3g31580.1.v3.1_Bdistachyon(Bdistachyon) Bradi3g51590.1.v3.1_Bdistachyon(Bdistachyon) Bradi4g35660.1.v3.1_Bdistachyon(Bdistachyon) Bradi5g18830.1.v3.1_Bdistachyon(Bdistachyon) CCG007333.1_Csongorica(Csongorica) CCG012248.1_Csongorica(Csongorica) CCG015943.1_Csongorica(Csongorica) CCG020950.1_Csongori…
ORTHOMCL402(45 genes,10 taxa):	AT5G08670.1.Araport11.447_Athaliana(Athaliana) AT5G08680.1.Araport11.447_Athaliana(Athaliana) AT5G08690.1.Araport11.447_Athaliana(Athaliana) ATCG00480.1.Araport11.447_Athaliana(Athaliana) Bradi1g39204.1.v3.1_Bdistachyon(Bdistachyon) Bradi2g13089.1.v3.1_Bdistachyon(Bdistachyon) Bradi2g17290.1.v3.1_Bdistachyon(Bdistachyon) Bradi2g20977.1.v3.1_Bdistachyon(Bdistachyon) Bradi2g46790.1.v3.1_Bdistachyon…
ORTHOMCL403(45 genes,6 taxa):	Bradi1g19332.2.v3.1_Bdistachyon(Bdistachyon) Bradi1g22390.2.v3.1_Bdistachyon(Bdistachyon) Bradi1g24421.2.v3.1_Bdistachyon(Bdistachyon) Bradi1g46820.2.v3.1_Bdistachyon(Bdistachyon) Bradi2g17140.4.v3.1_Bdistachyon(Bdistachyon) Bradi2g24252.2.v3.1_Bdistachyon(Bdistachyon) Bradi3g18775.1.v3.1_Bdistachyon(Bdistachyon) Bradi5g14511.1.v3.1_Bdistachyon(Bdistachyon) HORVU0Hr1G027980.2_Hvulgare(Hvulgare) H…
ORTHOMCL404(45 genes,8 taxa):	Bradi1g27930.2.v3.1_Bdistachyon(Bdistachyon) Bradi1g31900.1.v3.1_Bdistachyon(Bdistachyon) Bradi1g31910.1.v3.1_Bdistachyon(Bdistachyon) Bradi1g31920.2.v3.1_Bdistachyon(Bdistachyon) Bradi1g31930.1.v3.1_Bdistachyon(Bdistachyon) Bradi1g31940.2.v3.1_Bdistachyon(Bdistachyon) Bradi2g15400.2.v3.1_Bdistachyon(Bdistachyon) Bradi3g44271.1.v3.1_Bdistachyon(Bdistachyon) Bradi3g44280.1.v3.1_Bdistachyon(Bdistac…
ORTHOMCL405(45 genes,6 taxa):	Bradi2g43220.3.v3.1_Bdistachyon(Bdistachyon) Bradi4g00350.1.v3.1_Bdistachyon(Bdistachyon) Bradi4g08370.2.v3.1_Bdistachyon(Bdistachyon) Bradi5g25260.1.v3.1_Bdistachyon(Bdistachyon) HORVU4Hr1G087050.1_Hvulgare(Hvulgare) HORVU5Hr1G000420.1_Hvulgare(Hvulgare) HORVU5Hr1G000430.1_Hvulgare(Hvulgare) HORVU5Hr1G000470.1_Hvulgare(Hvulgare) LOC_Os04g25150.1.MSUR7_Osativa(Osativa) LOC_Os04g25160.1.MSUR7_Osat…
ORTHOMCL406(45 genes,3 taxa):	CCG007087.1_Csongorica(Csongorica) CCG038826.2_Csongorica(Csongorica) Sobic.002G146701.1.v3.1_Sbicolor(Sbicolor) rna12687_Zmays(Zmays) rna13030_Zmays(Zmays) rna13_Zmays(Zmays) rna16230_Zmays(Zmays) rna1711_Zmays(Zmays) rna19671_Zmays(Zmays) rna19705_Zmays(Zmays) rna20024_Zmays(Zmays) rna20077_Zmays(Zmays) rna22364_Zmays(Zmays) rna22426_Zmays(Zmays) rna22903_Zmays(Zmays) rna24774_Zmays(Zmays) rna2…
ORTHOMCL407(45 genes,2 taxa):	LOC_Os01g13840.1.MSUR7_Osativa(Osativa) LOC_Os01g18250.1.MSUR7_Osativa(Osativa) LOC_Os01g28660.1.MSUR7_Osativa(Osativa) LOC_Os01g47910.1.MSUR7_Osativa(Osativa) LOC_Os01g52020.1.MSUR7_Osativa(Osativa) LOC_Os01g58160.1.MSUR7_Osativa(Osativa) LOC_Os02g13440.1.MSUR7_Osativa(Osativa) LOC_Os02g41530.1.MSUR7_Osativa(Osativa) LOC_Os02g50670.1.MSUR7_Osativa(Osativa) LOC_Os03g13530.1.MSUR7_Osativa(Osativa)…
ORTHOMCL408(44 genes,10 taxa):	AT1G01540.2.Araport11.447_Athaliana(Athaliana) AT4G01330.2.Araport11.447_Athaliana(Athaliana) AT4G02630.1.Araport11.447_Athaliana(Athaliana) AT4G34500.1.Araport11.447_Athaliana(Athaliana) Bradi1g76840.1.v3.1_Bdistachyon(Bdistachyon) Bradi2g24197.1.v3.1_Bdistachyon(Bdistachyon) Bradi3g45400.1.v3.1_Bdistachyon(Bdistachyon) Bradi5g10150.1.v3.1_Bdistachyon(Bdistachyon) CCG006147.2_Csongorica(Csongori…
ORTHOMCL409(44 genes,10 taxa):	AT1G15460.1.Araport11.447_Athaliana(Athaliana) AT1G74810.4.Araport11.447_Athaliana(Athaliana) AT2G47160.2.Araport11.447_Athaliana(Athaliana) AT3G06450.1.Araport11.447_Athaliana(Athaliana) AT3G62270.1.Araport11.447_Athaliana(Athaliana) AT4G32510.2.Araport11.447_Athaliana(Athaliana) AT5G25430.1.Araport11.447_Athaliana(Athaliana) Bradi2g04690.1.v3.1_Bdistachyon(Bdistachyon) Bradi2g34110.1.v3.1_Bdist…
ORTHOMCL410(44 genes,10 taxa):	AT1G19270.1.Araport11.447_Athaliana(Athaliana) AT2G39830.2.Araport11.447_Athaliana(Athaliana) AT4G36860.3.Araport11.447_Athaliana(Athaliana) Bradi1g14360.5.v3.1_Bdistachyon(Bdistachyon) Bradi1g66980.2.v3.1_Bdistachyon(Bdistachyon) Bradi4g02760.11.v3.1_Bdistachyon(Bdistachyon) Bradi4g42580.5.v3.1_Bdistachyon(Bdistachyon) Bradi5g01160.3.v3.1_Bdistachyon(Bdistachyon) CCG002985.1_Csongorica(Csongoric…
ORTHOMCL411(44 genes,1 taxa):	AT1G31370.1.Araport11.447_Athaliana(Athaliana) AT1G31380.1.Araport11.447_Athaliana(Athaliana) AT1G31390.1.Araport11.447_Athaliana(Athaliana) AT1G31400.1.Araport11.447_Athaliana(Athaliana) AT2G01790.1.Araport11.447_Athaliana(Athaliana) AT2G05400.3.Araport11.447_Athaliana(Athaliana) AT2G05410.2.Araport11.447_Athaliana(Athaliana) AT2G05420.1.Araport11.447_Athaliana(Athaliana) AT2G05430.1.Araport11.4…
ORTHOMCL412(44 genes,10 taxa):	AT1G34170.3.Araport11.447_Athaliana(Athaliana) AT1G34310.1.Araport11.447_Athaliana(Athaliana) AT1G34390.1.Araport11.447_Athaliana(Athaliana) AT1G34410.1.Araport11.447_Athaliana(Athaliana) AT1G35240.1.Araport11.447_Athaliana(Athaliana) AT1G35520.1.Araport11.447_Athaliana(Athaliana) AT1G35540.1.Araport11.447_Athaliana(Athaliana) AT1G59750.1.Araport11.447_Athaliana(Athaliana) AT2G46530.3.Araport11.4…
ORTHOMCL413(44 genes,10 taxa):	AT1G72960.1.Araport11.447_Athaliana(Athaliana) AT3G13870.1.Araport11.447_Athaliana(Athaliana) AT5G45160.1.Araport11.447_Athaliana(Athaliana) Bradi2g41660.2.v3.1_Bdistachyon(Bdistachyon) Bradi4g02450.1.v3.1_Bdistachyon(Bdistachyon) Bradi4g15200.1.v3.1_Bdistachyon(Bdistachyon) CCG000364.1_Csongorica(Csongorica) CCG015015.1_Csongorica(Csongorica) CCG018665.1_Csongorica(Csongorica) CCG023699.1_Csongo…
ORTHOMCL414(44 genes,10 taxa):	AT2G02860.1.Araport11.447_Athaliana(Athaliana) Bradi1g73170.1.v3.1_Bdistachyon(Bdistachyon) Bradi3g46790.1.v3.1_Bdistachyon(Bdistachyon) Bradi3g56740.1.v3.1_Bdistachyon(Bdistachyon) CCG008886.1_Csongorica(Csongorica) CCG013312.1_Csongorica(Csongorica) CCG013902.1_Csongorica(Csongorica) CCG022227.2_Csongorica(Csongorica) CCG028817.1_Csongorica(Csongorica) CCG046929.2_Csongorica(Csongorica) CCG0489…
ORTHOMCL415(44 genes,10 taxa):	AT2G27040.1.Araport11.447_Athaliana(Athaliana) AT2G32940.1.Araport11.447_Athaliana(Athaliana) AT5G21030.2.Araport11.447_Athaliana(Athaliana) AT5G21150.1.Araport11.447_Athaliana(Athaliana) Bradi2g10370.1.v3.1_Bdistachyon(Bdistachyon) Bradi2g14147.1.v3.1_Bdistachyon(Bdistachyon) Bradi4g08587.1.v3.1_Bdistachyon(Bdistachyon) CCG002833.1_Csongorica(Csongorica) CCG015918.1_Csongorica(Csongorica) CCG039…
ORTHOMCL416(44 genes,10 taxa):	AT3G12250.4.Araport11.447_Athaliana(Athaliana) AT5G06950.5.Araport11.447_Athaliana(Athaliana) AT5G06960.1.Araport11.447_Athaliana(Athaliana) Bradi1g17210.2.v3.1_Bdistachyon(Bdistachyon) Bradi1g64060.1.v3.1_Bdistachyon(Bdistachyon) Bradi2g10830.2.v3.1_Bdistachyon(Bdistachyon) Bradi2g52860.1.v3.1_Bdistachyon(Bdistachyon) CCG015890.1_Csongorica(Csongorica) CCG025170.2_Csongorica(Csongorica) CCG03365…
ORTHOMCL417(44 genes,10 taxa):	AT4G33070.1.Araport11.447_Athaliana(Athaliana) AT5G01320.1.Araport11.447_Athaliana(Athaliana) AT5G01330.1.Araport11.447_Athaliana(Athaliana) AT5G54960.1.Araport11.447_Athaliana(Athaliana) Bradi1g16660.1.v3.1_Bdistachyon(Bdistachyon) Bradi1g65440.2.v3.1_Bdistachyon(Bdistachyon) Bradi2g03840.1.v3.1_Bdistachyon(Bdistachyon) CCG002587.1_Csongorica(Csongorica) CCG009481.2_Csongorica(Csongorica) CCG021…
ORTHOMCL418(44 genes,9 taxa):	Bradi2g06130.1.v3.1_Bdistachyon(Bdistachyon) Bradi5g18010.1.v3.1_Bdistachyon(Bdistachyon) Bradi5g18020.1.v3.1_Bdistachyon(Bdistachyon) Bradi5g18030.1.v3.1_Bdistachyon(Bdistachyon) Bradi5g18040.1.v3.1_Bdistachyon(Bdistachyon) CCG012173.1_Csongorica(Csongorica) HORVU0Hr1G002520.1_Hvulgare(Hvulgare) HORVU2Hr1G096880.1_Hvulgare(Hvulgare) HORVU2Hr1G096890.3_Hvulgare(Hvulgare) HORVU2Hr1G096910.1_Hvulga…
ORTHOMCL419(44 genes,8 taxa):	Bradi3g06420.1.v3.1_Bdistachyon(Bdistachyon) Bradi3g06430.2.v3.1_Bdistachyon(Bdistachyon) Bradi4g07680.3.v3.1_Bdistachyon(Bdistachyon) Bradi4g07690.2.v3.1_Bdistachyon(Bdistachyon) Bradi4g44013.1.v3.1_Bdistachyon(Bdistachyon) Bradi4g44027.1.v3.1_Bdistachyon(Bdistachyon) CCG020079.1_Csongorica(Csongorica) CCG020706.1_Csongorica(Csongorica) CCG042326.1_Csongorica(Csongorica) CCG042328.1_Csongorica(C…
ORTHOMCL420(44 genes,5 taxa):	Bradi3g10525.2.v3.1_Bdistachyon(Bdistachyon) Bradi5g26705.2.v3.1_Bdistachyon(Bdistachyon) CCG012820.1_Csongorica(Csongorica) CCG022722.1_Csongorica(Csongorica) CCG031436.1_Csongorica(Csongorica) HORVU3Hr1G082840.1_Hvulgare(Hvulgare) HORVU5Hr1G071980.1_Hvulgare(Hvulgare) HORVU5Hr1G106430.1_Hvulgare(Hvulgare) HORVU7Hr1G060330.1_Hvulgare(Hvulgare) Seita.2G124800.1.v2.2_Sitalica(Sitalica) Seita.4G188…
ORTHOMCL421(44 genes,8 taxa):	Bradi3g14917.3.v3.1_Bdistachyon(Bdistachyon) Bradi3g14928.1.v3.1_Bdistachyon(Bdistachyon) Bradi3g15075.1.v3.1_Bdistachyon(Bdistachyon) Bradi3g19967.4.v3.1_Bdistachyon(Bdistachyon) Bradi5g02360.1.v3.1_Bdistachyon(Bdistachyon) Bradi5g02367.1.v3.1_Bdistachyon(Bdistachyon) Bradi5g22146.1.v3.1_Bdistachyon(Bdistachyon) Bradi5g22187.1.v3.1_Bdistachyon(Bdistachyon) CCG050786.1_Csongorica(Csongorica) HORV…
ORTHOMCL422(44 genes,2 taxa):	CCG005579.1_Csongorica(Csongorica) CCG011154.1_Csongorica(Csongorica) CCG037364.1_Csongorica(Csongorica) maker-scaffold106-augustus-gene-2.13.mRNA1_Etef(Etef) maker-scaffold10760-snap-gene-0.3.mRNA1_Etef(Etef) maker-scaffold11567-augustus-gene-0.10.mRNA1_Etef(Etef) maker-scaffold1214-augustus-gene-0.31.mRNA1_Etef(Etef) maker-scaffold12314-augustus-gene-0.6.mRNA1_Etef(Etef) maker-scaffold12443-aug…
ORTHOMCL423(44 genes,1 taxa):	rna10200_Zmays(Zmays) rna10344_Zmays(Zmays) rna11389_Zmays(Zmays) rna11789_Zmays(Zmays) rna1192_Zmays(Zmays) rna12691_Zmays(Zmays) rna15694_Zmays(Zmays) rna18498_Zmays(Zmays) rna19475_Zmays(Zmays) rna19572_Zmays(Zmays) rna19839_Zmays(Zmays) rna20941_Zmays(Zmays) rna20982_Zmays(Zmays) rna21380_Zmays(Zmays) rna23911_Zmays(Zmays) rna26469_Zmays(Zmays) rna27750_Zmays(Zmays) rna28710_Zmays(Zmays) rna3…
ORTHOMCL424(43 genes,10 taxa):	AT1G05675.1.Araport11.447_Athaliana(Athaliana) AT1G05680.1.Araport11.447_Athaliana(Athaliana) AT2G31750.2.Araport11.447_Athaliana(Athaliana) AT2G31790.1.Araport11.447_Athaliana(Athaliana) AT2G43820.1.Araport11.447_Athaliana(Athaliana) AT2G43840.2.Araport11.447_Athaliana(Athaliana) Bradi4g35342.1.v3.1_Bdistachyon(Bdistachyon) Bradi4g35350.1.v3.1_Bdistachyon(Bdistachyon) Bradi4g35356.1.v3.1_Bdistac…
ORTHOMCL425(43 genes,10 taxa):	AT1G07790.1.Araport11.447_Athaliana(Athaliana) AT2G28720.1.Araport11.447_Athaliana(Athaliana) AT2G37470.1.Araport11.447_Athaliana(Athaliana) AT3G09480.1.Araport11.447_Athaliana(Athaliana) AT3G45980.1.Araport11.447_Athaliana(Athaliana) AT3G46030.1.Araport11.447_Athaliana(Athaliana) AT3G53650.1.Araport11.447_Athaliana(Athaliana) AT5G02570.1.Araport11.447_Athaliana(Athaliana) AT5G22880.1.Araport11.4…
ORTHOMCL426(43 genes,10 taxa):	AT1G15750.3.Araport11.447_Athaliana(Athaliana) AT1G80490.2.Araport11.447_Athaliana(Athaliana) AT3G15880.2.Araport11.447_Athaliana(Athaliana) AT3G16830.1.Araport11.447_Athaliana(Athaliana) AT5G27030.2.Araport11.447_Athaliana(Athaliana) Bradi1g67800.1.v3.1_Bdistachyon(Bdistachyon) Bradi2g09080.1.v3.1_Bdistachyon(Bdistachyon) Bradi3g00670.3.v3.1_Bdistachyon(Bdistachyon) Bradi3g16250.1.v3.1_Bdistachy…
ORTHOMCL427(43 genes,10 taxa):	AT1G20950.1.Araport11.447_Athaliana(Athaliana) AT1G76550.1.Araport11.447_Athaliana(Athaliana) Bradi1g42630.3.v3.1_Bdistachyon(Bdistachyon) Bradi3g22340.1.v3.1_Bdistachyon(Bdistachyon) Bradi3g53260.1.v3.1_Bdistachyon(Bdistachyon) CCG008258.1_Csongorica(Csongorica) CCG014064.1_Csongorica(Csongorica) CCG014949.1_Csongorica(Csongorica) CCG017987.1_Csongorica(Csongorica) CCG040298.2_Csongorica(Csongor…
ORTHOMCL428(43 genes,10 taxa):	AT1G34470.1.Araport11.447_Athaliana(Athaliana) AT1G71900.2.Araport11.447_Athaliana(Athaliana) AT4G09640.1.Araport11.447_Athaliana(Athaliana) Bradi2g24880.1.v3.1_Bdistachyon(Bdistachyon) Bradi4g23290.1.v3.1_Bdistachyon(Bdistachyon) Bradi5g27640.1.v3.1_Bdistachyon(Bdistachyon) CCG003622.1_Csongorica(Csongorica) CCG005183.1_Csongorica(Csongorica) CCG005834.1_Csongorica(Csongorica) CCG005835.1_Csongo…
ORTHOMCL429(43 genes,9 taxa):	AT1G48650.2.Araport11.447_Athaliana(Athaliana) AT1G58050.1.Araport11.447_Athaliana(Athaliana) AT1G58060.1.Araport11.447_Athaliana(Athaliana) AT2G01130.1.Araport11.447_Athaliana(Athaliana) AT2G35920.3.Araport11.447_Athaliana(Athaliana) AT5G04895.1.Araport11.447_Athaliana(Athaliana) Bradi1g08607.1.v3.1_Bdistachyon(Bdistachyon) Bradi2g01360.2.v3.1_Bdistachyon(Bdistachyon) Bradi3g28477.2.v3.1_Bdistac…
ORTHOMCL430(43 genes,10 taxa):	AT1G54490.1.Araport11.447_Athaliana(Athaliana) AT1G75660.1.Araport11.447_Athaliana(Athaliana) AT5G42540.2.Araport11.447_Athaliana(Athaliana) Bradi1g05660.1.v3.1_Bdistachyon(Bdistachyon) Bradi2g56440.1.v3.1_Bdistachyon(Bdistachyon) Bradi4g25132.2.v3.1_Bdistachyon(Bdistachyon) CCG001929.2_Csongorica(Csongorica) CCG013415.1_Csongorica(Csongorica) CCG018223.1_Csongorica(Csongorica) CCG038052.1_Csongo…
ORTHOMCL431(43 genes,10 taxa):	AT1G63010.5.Araport11.447_Athaliana(Athaliana) AT4G11810.1.Araport11.447_Athaliana(Athaliana) AT4G22990.3.Araport11.447_Athaliana(Athaliana) Bradi1g49790.3.v3.1_Bdistachyon(Bdistachyon) Bradi3g51660.1.v3.1_Bdistachyon(Bdistachyon) Bradi5g18880.2.v3.1_Bdistachyon(Bdistachyon) CCG007341.1_Csongorica(Csongorica) CCG016611.1_Csongorica(Csongorica) CCG020941.1_Csongorica(Csongorica) CCG022257.1_Csongo…
ORTHOMCL432(43 genes,10 taxa):	AT1G68570.1.Araport11.447_Athaliana(Athaliana) Bradi1g43970.1.v3.1_Bdistachyon(Bdistachyon) Bradi2g25417.1.v3.1_Bdistachyon(Bdistachyon) Bradi2g25430.1.v3.1_Bdistachyon(Bdistachyon) Bradi2g25460.1.v3.1_Bdistachyon(Bdistachyon) CCG004464.1_Csongorica(Csongorica) CCG047234.1_Csongorica(Csongorica) CCG047236.1_Csongorica(Csongorica) CCG049670.1_Csongorica(Csongorica) HORVU1Hr1G063420.2_Hvulgare(Hvul…
ORTHOMCL433(43 genes,10 taxa):	AT2G19620.1.Araport11.447_Athaliana(Athaliana) AT5G11790.1.Araport11.447_Athaliana(Athaliana) AT5G56750.1.Araport11.447_Athaliana(Athaliana) Bradi1g37770.2.v3.1_Bdistachyon(Bdistachyon) Bradi2g05770.1.v3.1_Bdistachyon(Bdistachyon) Bradi2g33200.1.v3.1_Bdistachyon(Bdistachyon) Bradi3g08430.1.v3.1_Bdistachyon(Bdistachyon) CCG014761.1_Csongorica(Csongorica) CCG016387.1_Csongorica(Csongorica) CCG02028…
ORTHOMCL434(43 genes,10 taxa):	AT2G20300.1.Araport11.447_Athaliana(Athaliana) AT5G56890.1.Araport11.447_Athaliana(Athaliana) Bradi2g05910.1.v3.1_Bdistachyon(Bdistachyon) Bradi2g47920.1.v3.1_Bdistachyon(Bdistachyon) Bradi3g55237.1.v3.1_Bdistachyon(Bdistachyon) Bradi5g15285.1.v3.1_Bdistachyon(Bdistachyon) CCG016372.2_Csongorica(Csongorica) CCG017221.2_Csongorica(Csongorica) CCG017895.1_Csongorica(Csongorica) CCG032636.2_Csongori…
ORTHOMCL435(43 genes,10 taxa):	AT2G26710.1.Araport11.447_Athaliana(Athaliana) Bradi1g19560.1.v3.1_Bdistachyon(Bdistachyon) Bradi1g36800.2.v3.1_Bdistachyon(Bdistachyon) Bradi2g04660.1.v3.1_Bdistachyon(Bdistachyon) Bradi3g07690.1.v3.1_Bdistachyon(Bdistachyon) CCG004487.2_Csongorica(Csongorica) CCG007835.1_Csongorica(Csongorica) CCG020002.1_Csongorica(Csongorica) CCG020346.1_Csongorica(Csongorica) CCG023657.1_Csongorica(Csongoric…
ORTHOMCL436(43 genes,10 taxa):	AT2G44110.2.Araport11.447_Athaliana(Athaliana) AT4G02600.1.Araport11.447_Athaliana(Athaliana) AT4G24250.1.Araport11.447_Athaliana(Athaliana) Bradi2g25190.1.v3.1_Bdistachyon(Bdistachyon) Bradi2g57317.4.v3.1_Bdistachyon(Bdistachyon) Bradi3g46070.1.v3.1_Bdistachyon(Bdistachyon) CCG009041.1_Csongorica(Csongorica) CCG009042.1_Csongorica(Csongorica) CCG023091.2_Csongorica(Csongorica) CCG034164.1_Csongo…
ORTHOMCL437(43 genes,10 taxa):	AT2G45810.1.Araport11.447_Athaliana(Athaliana) AT3G22290.2.Araport11.447_Athaliana(Athaliana) AT3G61240.1.Araport11.447_Athaliana(Athaliana) AT4G00660.1.Araport11.447_Athaliana(Athaliana) Bradi1g06580.1.v3.1_Bdistachyon(Bdistachyon) Bradi3g30250.2.v3.1_Bdistachyon(Bdistachyon) Bradi3g49980.1.v3.1_Bdistachyon(Bdistachyon) Bradi5g16700.1.v3.1_Bdistachyon(Bdistachyon) CCG011516.1_Csongorica(Csongori…
ORTHOMCL438(43 genes,10 taxa):	AT2G46370.4.Araport11.447_Athaliana(Athaliana) AT4G03400.1.Araport11.447_Athaliana(Athaliana) Bradi2g07227.1.v3.1_Bdistachyon(Bdistachyon) Bradi2g14830.1.v3.1_Bdistachyon(Bdistachyon) CCG011868.1_Csongorica(Csongorica) CCG012967.1_Csongorica(Csongorica) CCG028784.3_Csongorica(Csongorica) CCG045424.3_Csongorica(Csongorica) CCG045744.2_Csongorica(Csongorica) CCG052708.3_Csongorica(Csongorica) CCG05…
ORTHOMCL439(43 genes,10 taxa):	AT3G04050.1.Araport11.447_Athaliana(Athaliana) AT3G25960.1.Araport11.447_Athaliana(Athaliana) AT3G55650.1.Araport11.447_Athaliana(Athaliana) AT3G55810.1.Araport11.447_Athaliana(Athaliana) AT4G26390.1.Araport11.447_Athaliana(Athaliana) AT5G08570.3.Araport11.447_Athaliana(Athaliana) AT5G56350.1.Araport11.447_Athaliana(Athaliana) AT5G63680.2.Araport11.447_Athaliana(Athaliana) Bradi1g63710.1.v3.1_Bdi…
ORTHOMCL440(43 genes,10 taxa):	AT3G06860.1.Araport11.447_Athaliana(Athaliana) AT4G29010.1.Araport11.447_Athaliana(Athaliana) Bradi2g43020.3.v3.1_Bdistachyon(Bdistachyon) Bradi3g10180.2.v3.1_Bdistachyon(Bdistachyon) Bradi4g28310.1.v3.1_Bdistachyon(Bdistachyon) CCG000976.12_Csongorica(Csongorica) CCG013131.1_Csongorica(Csongorica) CCG031947.1_Csongorica(Csongorica) CCG032118.1_Csongorica(Csongorica) CCG041494.2_Csongorica(Csongo…
ORTHOMCL441(43 genes,10 taxa):	AT3G25230.2.Araport11.447_Athaliana(Athaliana) AT5G48570.1.Araport11.447_Athaliana(Athaliana) Bradi3g40890.3.v3.1_Bdistachyon(Bdistachyon) Bradi3g43640.1.v3.1_Bdistachyon(Bdistachyon) Bradi5g06370.1.v3.1_Bdistachyon(Bdistachyon) Bradi5g06390.1.v3.1_Bdistachyon(Bdistachyon) CCG004021.1_Csongorica(Csongorica) CCG004666.2_Csongorica(Csongorica) CCG005403.1_Csongorica(Csongorica) CCG006409.1_Csongori…
ORTHOMCL442(43 genes,10 taxa):	AT3G28040.1.Araport11.447_Athaliana(Athaliana) AT3G56370.1.Araport11.447_Athaliana(Athaliana) AT5G01890.1.Araport11.447_Athaliana(Athaliana) Bradi1g63200.1.v3.1_Bdistachyon(Bdistachyon) Bradi2g53540.1.v3.1_Bdistachyon(Bdistachyon) Bradi2g61247.1.v3.1_Bdistachyon(Bdistachyon) CCG002620.1_Csongorica(Csongorica) CCG003091.1_Csongorica(Csongorica) CCG021676.1_Csongorica(Csongorica) CCG024179.1_Csongo…
ORTHOMCL443(43 genes,10 taxa):	AT3G30390.2.Araport11.447_Athaliana(Athaliana) AT5G38820.2.Araport11.447_Athaliana(Athaliana) Bradi1g35530.1.v3.1_Bdistachyon(Bdistachyon) Bradi1g43630.2.v3.1_Bdistachyon(Bdistachyon) Bradi3g06640.1.v3.1_Bdistachyon(Bdistachyon) Bradi3g56330.1.v3.1_Bdistachyon(Bdistachyon) CCG000723.1_Csongorica(Csongorica) CCG004393.1_Csongorica(Csongorica) CCG004394.1_Csongorica(Csongorica) CCG007921.1_Csongori…
ORTHOMCL444(43 genes,10 taxa):	AT3G52780.1.Araport11.447_Athaliana(Athaliana) AT3G52810.1.Araport11.447_Athaliana(Athaliana) AT3G52820.1.Araport11.447_Athaliana(Athaliana) Bradi4g42500.1.v3.1_Bdistachyon(Bdistachyon) Bradi4g42517.2.v3.1_Bdistachyon(Bdistachyon) Bradi5g09247.1.v3.1_Bdistachyon(Bdistachyon) CCG000022.1_Csongorica(Csongorica) CCG005910.1_Csongorica(Csongorica) CCG025641.1_Csongorica(Csongorica) CCG029029.2_Csongo…
ORTHOMCL445(43 genes,9 taxa):	Bradi1g15470.2.v3.1_Bdistachyon(Bdistachyon) Bradi1g23762.1.v3.1_Bdistachyon(Bdistachyon) Bradi1g64232.1.v3.1_Bdistachyon(Bdistachyon) Bradi1g70950.2.v3.1_Bdistachyon(Bdistachyon) Bradi1g71140.1.v3.1_Bdistachyon(Bdistachyon) Bradi3g50960.1.v3.1_Bdistachyon(Bdistachyon) CCG005881.1_Csongorica(Csongorica) CCG007969.1_Csongorica(Csongorica) CCG020918.1_Csongorica(Csongorica) CCG052455.1_Csongorica(C…
ORTHOMCL446(43 genes,3 taxa):	ChrUn.fgenesh.mRNA.4.MSUR7_Osativa(Osativa) Seita.9G236800.1.v2.2_Sitalica(Sitalica) Seita.9G267600.1.v2.2_Sitalica(Sitalica) Sobic.001G261300.2.v3.1_Sbicolor(Sbicolor) Sobic.001G261488.1.v3.1_Sbicolor(Sbicolor) Sobic.001G261533.1.v3.1_Sbicolor(Sbicolor) Sobic.001G261561.1.v3.1_Sbicolor(Sbicolor) Sobic.001G261593.1.v3.1_Sbicolor(Sbicolor) Sobic.002G138600.1.v3.1_Sbicolor(Sbicolor) Sobic.002G14485…
ORTHOMCL447(43 genes,1 taxa):	HORVU0Hr1G015270.1_Hvulgare(Hvulgare) HORVU1Hr1G021660.1_Hvulgare(Hvulgare) HORVU1Hr1G037280.1_Hvulgare(Hvulgare) HORVU1Hr1G073910.1_Hvulgare(Hvulgare) HORVU2Hr1G034560.1_Hvulgare(Hvulgare) HORVU2Hr1G053690.1_Hvulgare(Hvulgare) HORVU2Hr1G119650.1_Hvulgare(Hvulgare) HORVU2Hr1G120860.1_Hvulgare(Hvulgare) HORVU2Hr1G120900.1_Hvulgare(Hvulgare) HORVU3Hr1G006990.1_Hvulgare(Hvulgare) HORVU3Hr1G015000.1_…
ORTHOMCL448(43 genes,3 taxa):	HORVU0Hr1G015290.1_Hvulgare(Hvulgare) HORVU2Hr1G092050.1_Hvulgare(Hvulgare) HORVU3Hr1G060360.1_Hvulgare(Hvulgare) HORVU4Hr1G032250.1_Hvulgare(Hvulgare) HORVU4Hr1G083670.1_Hvulgare(Hvulgare) HORVU5Hr1G058470.1_Hvulgare(Hvulgare) HORVU5Hr1G093180.2_Hvulgare(Hvulgare) HORVU6Hr1G012430.4_Hvulgare(Hvulgare) HORVU6Hr1G016300.1_Hvulgare(Hvulgare) HORVU6Hr1G032060.3_Hvulgare(Hvulgare) HORVU7Hr1G046910.1_…
ORTHOMCL449(42 genes,10 taxa):	AT1G04300.3.Araport11.447_Athaliana(Athaliana) AT5G43560.1.Araport11.447_Athaliana(Athaliana) Bradi2g20415.6.v3.1_Bdistachyon(Bdistachyon) Bradi2g51517.2.v3.1_Bdistachyon(Bdistachyon) Bradi4g02725.1.v3.1_Bdistachyon(Bdistachyon) Bradi4g14697.1.v3.1_Bdistachyon(Bdistachyon) CCG015239.3_Csongorica(Csongorica) CCG021826.4_Csongorica(Csongorica) CCG035379.2_Csongorica(Csongorica) CCG038232.1_Csongori…
ORTHOMCL450(42 genes,10 taxa):	AT1G05960.2.Araport11.447_Athaliana(Athaliana) AT2G41830.1.Araport11.447_Athaliana(Athaliana) AT5G21080.1.Araport11.447_Athaliana(Athaliana) Bradi1g34257.2.v3.1_Bdistachyon(Bdistachyon) Bradi2g57664.3.v3.1_Bdistachyon(Bdistachyon) Bradi3g03650.3.v3.1_Bdistachyon(Bdistachyon) Bradi3g57110.1.v3.1_Bdistachyon(Bdistachyon) CCG002431.3_Csongorica(Csongorica) CCG009934.1_Csongorica(Csongorica) CCG01685…
ORTHOMCL451(42 genes,10 taxa):	AT1G16710.1.Araport11.447_Athaliana(Athaliana) AT1G55970.1.Araport11.447_Athaliana(Athaliana) AT1G67220.1.Araport11.447_Athaliana(Athaliana) AT1G79000.2.Araport11.447_Athaliana(Athaliana) AT3G12980.1.Araport11.447_Athaliana(Athaliana) Bradi1g23570.2.v3.1_Bdistachyon(Bdistachyon) Bradi1g34530.1.v3.1_Bdistachyon(Bdistachyon) Bradi3g03330.1.v3.1_Bdistachyon(Bdistachyon) CCG007159.2_Csongorica(Csongo…
ORTHOMCL452(42 genes,10 taxa):	AT1G17120.1.Araport11.447_Athaliana(Athaliana) AT2G34960.1.Araport11.447_Athaliana(Athaliana) AT4G21120.1.Araport11.447_Athaliana(Athaliana) Bradi1g13900.1.v3.1_Bdistachyon(Bdistachyon) Bradi1g39110.1.v3.1_Bdistachyon(Bdistachyon) Bradi2g06700.1.v3.1_Bdistachyon(Bdistachyon) Bradi4g01800.1.v3.1_Bdistachyon(Bdistachyon) Bradi4g37460.1.v3.1_Bdistachyon(Bdistachyon) CCG014849.1_Csongorica(Csongorica…
ORTHOMCL453(42 genes,10 taxa):	AT1G18880.1.Araport11.447_Athaliana(Athaliana) AT1G27080.1.Araport11.447_Athaliana(Athaliana) AT1G69870.1.Araport11.447_Athaliana(Athaliana) AT3G47960.1.Araport11.447_Athaliana(Athaliana) AT5G62680.1.Araport11.447_Athaliana(Athaliana) Bradi1g12190.1.v3.1_Bdistachyon(Bdistachyon) Bradi2g58470.1.v3.1_Bdistachyon(Bdistachyon) Bradi3g39990.2.v3.1_Bdistachyon(Bdistachyon) Bradi4g00530.1.v3.1_Bdistachy…
ORTHOMCL454(42 genes,10 taxa):	AT1G22410.1.Araport11.447_Athaliana(Athaliana) AT4G33510.1.Araport11.447_Athaliana(Athaliana) AT4G39980.1.Araport11.447_Athaliana(Athaliana) Bradi1g21330.1.v3.1_Bdistachyon(Bdistachyon) Bradi1g60750.1.v3.1_Bdistachyon(Bdistachyon) Bradi3g33650.1.v3.1_Bdistachyon(Bdistachyon) Bradi3g38670.1.v3.1_Bdistachyon(Bdistachyon) CCG021294.1_Csongorica(Csongorica) CCG042949.1_Csongorica(Csongorica) CCG04842…
ORTHOMCL455(42 genes,10 taxa):	AT1G30440.1.Araport11.447_Athaliana(Athaliana) AT3G44820.1.Araport11.447_Athaliana(Athaliana) AT5G03250.1.Araport11.447_Athaliana(Athaliana) AT5G13600.1.Araport11.447_Athaliana(Athaliana) Bradi1g13890.1.v3.1_Bdistachyon(Bdistachyon) Bradi2g51777.1.v3.1_Bdistachyon(Bdistachyon) Bradi3g14350.1.v3.1_Bdistachyon(Bdistachyon) Bradi4g01780.1.v3.1_Bdistachyon(Bdistachyon) Bradi5g23307.2.v3.1_Bdistachyon…
ORTHOMCL456(42 genes,10 taxa):	AT1G54570.1.Araport11.447_Athaliana(Athaliana) AT3G02030.2.Araport11.447_Athaliana(Athaliana) AT3G26820.1.Araport11.447_Athaliana(Athaliana) AT3G26840.1.Araport11.447_Athaliana(Athaliana) AT5G41120.3.Araport11.447_Athaliana(Athaliana) AT5G41130.3.Araport11.447_Athaliana(Athaliana) Bradi2g12850.1.v3.1_Bdistachyon(Bdistachyon) Bradi2g12870.2.v3.1_Bdistachyon(Bdistachyon) Bradi2g12880.1.v3.1_Bdistac…
ORTHOMCL457(42 genes,8 taxa):	AT1G65350.1.Araport11.447_Athaliana(Athaliana) AT3G09790.2.Araport11.447_Athaliana(Athaliana) AT4G02890.3.Araport11.447_Athaliana(Athaliana) AT4G05320.2.Araport11.447_Athaliana(Athaliana) AT5G03240.3.Araport11.447_Athaliana(Athaliana) AT5G20620.1.Araport11.447_Athaliana(Athaliana) AT5G37640.1.Araport11.447_Athaliana(Athaliana) Bradi1g32460.1.v3.1_Bdistachyon(Bdistachyon) Bradi1g32700.1.v3.1_Bdist…
ORTHOMCL458(42 genes,10 taxa):	AT1G67800.2.Araport11.447_Athaliana(Athaliana) AT3G01650.2.Araport11.447_Athaliana(Athaliana) AT5G14420.2.Araport11.447_Athaliana(Athaliana) Bradi1g36250.1.v3.1_Bdistachyon(Bdistachyon) Bradi2g58190.1.v3.1_Bdistachyon(Bdistachyon) Bradi3g39190.6.v3.1_Bdistachyon(Bdistachyon) Bradi4g39040.3.v3.1_Bdistachyon(Bdistachyon) CCG002383.1_Csongorica(Csongorica) CCG011194.1_Csongorica(Csongorica) CCG02361…
ORTHOMCL459(42 genes,10 taxa):	AT1G74790.1.Araport11.447_Athaliana(Athaliana) AT5G39970.1.Araport11.447_Athaliana(Athaliana) AT5G62630.1.Araport11.447_Athaliana(Athaliana) Bradi1g12040.1.v3.1_Bdistachyon(Bdistachyon) Bradi1g54720.1.v3.1_Bdistachyon(Bdistachyon) Bradi4g00430.1.v3.1_Bdistachyon(Bdistachyon) Bradi4g07210.6.v3.1_Bdistachyon(Bdistachyon) Bradi4g07217.1.v3.1_Bdistachyon(Bdistachyon) Bradi4g07240.3.v3.1_Bdistachyon(B…
ORTHOMCL460(42 genes,10 taxa):	AT1G77130.1.Araport11.447_Athaliana(Athaliana) AT3G18660.2.Araport11.447_Athaliana(Athaliana) Bradi2g24737.4.v3.1_Bdistachyon(Bdistachyon) Bradi2g56810.1.v3.1_Bdistachyon(Bdistachyon) Bradi3g45800.7.v3.1_Bdistachyon(Bdistachyon) Bradi5g27680.1.v3.1_Bdistachyon(Bdistachyon) CCG023045.2_Csongorica(Csongorica) CCG034125.1_Csongorica(Csongorica) CCG045204.1_Csongorica(Csongorica) CCG045573.1_Csongori…
ORTHOMCL461(42 genes,10 taxa):	AT1G77590.1.Araport11.447_Athaliana(Athaliana) AT2G04350.1.Araport11.447_Athaliana(Athaliana) Bradi3g03730.1.v3.1_Bdistachyon(Bdistachyon) Bradi4g08820.1.v3.1_Bdistachyon(Bdistachyon) Bradi4g24280.3.v3.1_Bdistachyon(Bdistachyon) Bradi4g41590.1.v3.1_Bdistachyon(Bdistachyon) Bradi4g41597.1.v3.1_Bdistachyon(Bdistachyon) CCG009079.3_Csongorica(Csongorica) CCG010802.1_Csongorica(Csongorica) CCG010803.…
ORTHOMCL462(42 genes,10 taxa):	AT2G29980.1.Araport11.447_Athaliana(Athaliana) AT3G11170.1.Araport11.447_Athaliana(Athaliana) AT5G05580.1.Araport11.447_Athaliana(Athaliana) Bradi1g16580.1.v3.1_Bdistachyon(Bdistachyon) Bradi1g65580.2.v3.1_Bdistachyon(Bdistachyon) Bradi4g45037.1.v3.1_Bdistachyon(Bdistachyon) CCG001144.1_Csongorica(Csongorica) CCG005549.1_Csongorica(Csongorica) CCG009466.1_Csongorica(Csongorica) CCG016091.1_Csongo…
ORTHOMCL463(42 genes,9 taxa):	AT3G04290.1.Araport11.447_Athaliana(Athaliana) AT5G33370.1.Araport11.447_Athaliana(Athaliana) Bradi3g12730.1.v3.1_Bdistachyon(Bdistachyon) Bradi3g28100.1.v3.1_Bdistachyon(Bdistachyon) Bradi3g48830.1.v3.1_Bdistachyon(Bdistachyon) Bradi3g55270.1.v3.1_Bdistachyon(Bdistachyon) Bradi5g15160.1.v3.1_Bdistachyon(Bdistachyon) CCG017225.1_Csongorica(Csongorica) CCG017882.2_Csongorica(Csongorica) CCG026673.…
ORTHOMCL464(42 genes,4 taxa):	Bradi1g05782.1.v3.1_Bdistachyon(Bdistachyon) Bradi1g05792.2.v3.1_Bdistachyon(Bdistachyon) Bradi3g18412.2.v3.1_Bdistachyon(Bdistachyon) Bradi5g10962.3.v3.1_Bdistachyon(Bdistachyon) HORVU0Hr1G026230.1_Hvulgare(Hvulgare) HORVU0Hr1G026770.1_Hvulgare(Hvulgare) HORVU0Hr1G026900.1_Hvulgare(Hvulgare) HORVU0Hr1G026950.1_Hvulgare(Hvulgare) HORVU0Hr1G028650.1_Hvulgare(Hvulgare) HORVU0Hr1G032910.1_Hvulgare(H…
ORTHOMCL465(42 genes,7 taxa):	Bradi1g27943.1.v3.1_Bdistachyon(Bdistachyon) Bradi1g33843.2.v3.1_Bdistachyon(Bdistachyon) Bradi4g33620.1.v3.1_Bdistachyon(Bdistachyon) Bradi4g33626.1.v3.1_Bdistachyon(Bdistachyon) Bradi4g39736.1.v3.1_Bdistachyon(Bdistachyon) Bradi4g39742.1.v3.1_Bdistachyon(Bdistachyon) Bradi4g42270.1.v3.1_Bdistachyon(Bdistachyon) Bradi4g42276.1.v3.1_Bdistachyon(Bdistachyon) Bradi4g42407.1.v3.1_Bdistachyon(Bdistac…
ORTHOMCL466(42 genes,9 taxa):	Bradi3g17997.1.v3.1_Bdistachyon(Bdistachyon) Bradi3g18027.3.v3.1_Bdistachyon(Bdistachyon) Bradi3g19220.1.v3.1_Bdistachyon(Bdistachyon) Bradi3g19240.1.v3.1_Bdistachyon(Bdistachyon) Bradi3g19260.1.v3.1_Bdistachyon(Bdistachyon) CCG021060.1_Csongorica(Csongorica) CCG025984.1_Csongorica(Csongorica) CCG049633.1_Csongorica(Csongorica) CCG052437.1_Csongorica(Csongorica) HORVU1Hr1G035380.4_Hvulgare(Hvulga…
ORTHOMCL467(42 genes,1 taxa):	augustus_masked-scaffold6910-abinit-gene-0.1.mRNA1_Etef(Etef) maker-scaffold10983-augustus-gene-0.12.mRNA1_Etef(Etef) maker-scaffold12262-snap-gene-0.6.mRNA1_Etef(Etef) maker-scaffold136-snap-gene-0.16.mRNA1_Etef(Etef) maker-scaffold1369-augustus-gene-0.12.mRNA1_Etef(Etef) maker-scaffold1370-snap-gene-0.22.mRNA1_Etef(Etef) maker-scaffold1413-augustus-gene-0.10.mRNA1_Etef(Etef) maker-scaffold15486…
ORTHOMCL468(41 genes,10 taxa):	AT1G06840.1.Araport11.447_Athaliana(Athaliana) AT3G53590.1.Araport11.447_Athaliana(Athaliana) AT5G01950.7.Araport11.447_Athaliana(Athaliana) AT5G37450.2.Araport11.447_Athaliana(Athaliana) Bradi2g22140.3.v3.1_Bdistachyon(Bdistachyon) Bradi2g53400.1.v3.1_Bdistachyon(Bdistachyon) Bradi2g62790.2.v3.1_Bdistachyon(Bdistachyon) CCG000495.1_Csongorica(Csongorica) CCG016049.1_Csongorica(Csongorica) CCG021…
ORTHOMCL469(41 genes,10 taxa):	AT1G07670.2.Araport11.447_Athaliana(Athaliana) AT1G07810.1.Araport11.447_Athaliana(Athaliana) AT1G10130.1.Araport11.447_Athaliana(Athaliana) AT4G00900.1.Araport11.447_Athaliana(Athaliana) Bradi1g09810.2.v3.1_Bdistachyon(Bdistachyon) Bradi1g66150.1.v3.1_Bdistachyon(Bdistachyon) Bradi2g37570.1.v3.1_Bdistachyon(Bdistachyon) CCG000128.1_Csongorica(Csongorica) CCG007701.1_Csongorica(Csongorica) CCG009…
ORTHOMCL470(41 genes,10 taxa):	AT1G08040.1.Araport11.447_Athaliana(Athaliana) AT1G13000.1.Araport11.447_Athaliana(Athaliana) AT1G24570.2.Araport11.447_Athaliana(Athaliana) AT1G67850.3.Araport11.447_Athaliana(Athaliana) AT2G28310.1.Araport11.447_Athaliana(Athaliana) AT3G26440.5.Araport11.447_Athaliana(Athaliana) AT3G27470.5.Araport11.447_Athaliana(Athaliana) Bradi2g39354.1.v3.1_Bdistachyon(Bdistachyon) Bradi2g58300.1.v3.1_Bdist…
ORTHOMCL471(41 genes,10 taxa):	AT1G09200.1.Araport11.447_Athaliana(Athaliana) AT3G27360.1.Araport11.447_Athaliana(Athaliana) AT5G10390.1.Araport11.447_Athaliana(Athaliana) AT5G10400.1.Araport11.447_Athaliana(Athaliana) AT5G65360.1.Araport11.447_Athaliana(Athaliana) Bradi2g18410.1.v3.1_Bdistachyon(Bdistachyon) Bradi2g24080.1.v3.1_Bdistachyon(Bdistachyon) Bradi2g27720.1.v3.1_Bdistachyon(Bdistachyon) Bradi3g45290.1.v3.1_Bdistachy…
ORTHOMCL472(41 genes,3 taxa):	AT1G10110.1.Araport11.447_Athaliana(Athaliana) AT1G27540.3.Araport11.447_Athaliana(Athaliana) AT1G27550.1.Araport11.447_Athaliana(Athaliana) AT1G27580.1.Araport11.447_Athaliana(Athaliana) AT1G67160.1.Araport11.447_Athaliana(Athaliana) AT1G69090.1.Araport11.447_Athaliana(Athaliana) AT2G03560.1.Araport11.447_Athaliana(Athaliana) AT2G03580.1.Araport11.447_Athaliana(Athaliana) AT2G03610.1.Araport11.4…
ORTHOMCL473(41 genes,10 taxa):	AT1G12920.1.Araport11.447_Athaliana(Athaliana) AT3G26618.1.Araport11.447_Athaliana(Athaliana) AT5G47880.1.Araport11.447_Athaliana(Athaliana) Bradi1g10880.1.v3.1_Bdistachyon(Bdistachyon) Bradi1g10900.1.v3.1_Bdistachyon(Bdistachyon) Bradi2g27180.4.v3.1_Bdistachyon(Bdistachyon) Bradi2g60380.1.v3.1_Bdistachyon(Bdistachyon) CCG001109.1_Csongorica(Csongorica) CCG031445.1_Csongorica(Csongorica) CCG03604…
ORTHOMCL474(41 genes,10 taxa):	AT1G14610.1.Araport11.447_Athaliana(Athaliana) AT5G16715.1.Araport11.447_Athaliana(Athaliana) Bradi1g56890.1.v3.1_Bdistachyon(Bdistachyon) Bradi2g04960.1.v3.1_Bdistachyon(Bdistachyon) Bradi3g30350.1.v3.1_Bdistachyon(Bdistachyon) CCG005563.2_Csongorica(Csongorica) CCG005690.1_Csongorica(Csongorica) CCG038416.1_Csongorica(Csongorica) CCG046408.1_Csongorica(Csongorica) CCG046507.1_Csongorica(Csongor…
ORTHOMCL475(41 genes,10 taxa):	AT1G17290.1.Araport11.447_Athaliana(Athaliana) AT1G72330.3.Araport11.447_Athaliana(Athaliana) Bradi1g20995.1.v3.1_Bdistachyon(Bdistachyon) Bradi4g31003.1.v3.1_Bdistachyon(Bdistachyon) Bradi5g20427.3.v3.1_Bdistachyon(Bdistachyon) CCG019119.4_Csongorica(Csongorica) CCG026368.2_Csongorica(Csongorica) CCG048972.1_Csongorica(Csongorica) CCG052083.1_Csongorica(Csongorica) CCG052294.1_Csongorica(Csongor…
ORTHOMCL476(41 genes,10 taxa):	AT1G24650.1.Araport11.447_Athaliana(Athaliana) AT1G66150.1.Araport11.447_Athaliana(Athaliana) AT2G01820.1.Araport11.447_Athaliana(Athaliana) AT3G23750.1.Araport11.447_Athaliana(Athaliana) Bradi3g53350.1.v3.1_Bdistachyon(Bdistachyon) Bradi4g19600.2.v3.1_Bdistachyon(Bdistachyon) Bradi5g26550.1.v3.1_Bdistachyon(Bdistachyon) CCG001746.2_Csongorica(Csongorica) CCG005230.1_Csongorica(Csongorica) CCG029…
ORTHOMCL477(41 genes,10 taxa):	AT1G26440.2.Araport11.447_Athaliana(Athaliana) AT2G03520.1.Araport11.447_Athaliana(Athaliana) AT2G03530.4.Araport11.447_Athaliana(Athaliana) AT2G03590.1.Araport11.447_Athaliana(Athaliana) AT2G03600.4.Araport11.447_Athaliana(Athaliana) Bradi4g06740.1.v3.1_Bdistachyon(Bdistachyon) Bradi4g06750.1.v3.1_Bdistachyon(Bdistachyon) Bradi4g06757.1.v3.1_Bdistachyon(Bdistachyon) Bradi4g06780.4.v3.1_Bdistachy…
ORTHOMCL478(41 genes,10 taxa):	AT1G31630.1.Araport11.447_Athaliana(Athaliana) AT1G31640.1.Araport11.447_Athaliana(Athaliana) AT1G33070.1.Araport11.447_Athaliana(Athaliana) AT1G65300.1.Araport11.447_Athaliana(Athaliana) AT1G65330.1.Araport11.447_Athaliana(Athaliana) AT2G28700.1.Araport11.447_Athaliana(Athaliana) AT3G05860.1.Araport11.447_Athaliana(Athaliana) AT5G26580.1.Araport11.447_Athaliana(Athaliana) AT5G26630.1.Araport11.4…
ORTHOMCL479(41 genes,10 taxa):	AT1G31670.1.Araport11.447_Athaliana(Athaliana) AT1G31690.1.Araport11.447_Athaliana(Athaliana) AT1G31710.1.Araport11.447_Athaliana(Athaliana) AT1G62810.1.Araport11.447_Athaliana(Athaliana) AT3G43670.1.Araport11.447_Athaliana(Athaliana) AT4G12270.1.Araport11.447_Athaliana(Athaliana) AT4G12280.1.Araport11.447_Athaliana(Athaliana) AT4G12290.1.Araport11.447_Athaliana(Athaliana) AT4G14940.1.Araport11.4…
ORTHOMCL480(41 genes,10 taxa):	AT2G27690.1.Araport11.447_Athaliana(Athaliana) Bradi2g23837.1.v3.1_Bdistachyon(Bdistachyon) Bradi2g55490.1.v3.1_Bdistachyon(Bdistachyon) Bradi4g26650.1.v3.1_Bdistachyon(Bdistachyon) Bradi4g42535.1.v3.1_Bdistachyon(Bdistachyon) Bradi4g42540.1.v3.1_Bdistachyon(Bdistachyon) CCG000028.1_Csongorica(Csongorica) CCG000254.1_Csongorica(Csongorica) CCG005906.1_Csongorica(Csongorica) CCG023707.1_Csongorica…
ORTHOMCL481(41 genes,10 taxa):	AT2G28830.1.Araport11.447_Athaliana(Athaliana) AT3G46510.1.Araport11.447_Athaliana(Athaliana) AT3G54850.1.Araport11.447_Athaliana(Athaliana) Bradi1g52390.1.v3.1_Bdistachyon(Bdistachyon) Bradi1g66610.1.v3.1_Bdistachyon(Bdistachyon) Bradi4g04270.1.v3.1_Bdistachyon(Bdistachyon) Bradi4g22590.2.v3.1_Bdistachyon(Bdistachyon) CCG009369.1_Csongorica(Csongorica) CCG017731.1_Csongorica(Csongorica) CCG02674…
ORTHOMCL482(41 genes,10 taxa):	AT3G01490.1.Araport11.447_Athaliana(Athaliana) AT3G22750.1.Araport11.447_Athaliana(Athaliana) AT3G63260.1.Araport11.447_Athaliana(Athaliana) AT4G14780.1.Araport11.447_Athaliana(Athaliana) AT5G50000.1.Araport11.447_Athaliana(Athaliana) Bradi1g14000.1.v3.1_Bdistachyon(Bdistachyon) Bradi1g14010.1.v3.1_Bdistachyon(Bdistachyon) Bradi2g15560.1.v3.1_Bdistachyon(Bdistachyon) Bradi2g44910.2.v3.1_Bdistachy…
ORTHOMCL483(41 genes,10 taxa):	AT3G02875.1.Araport11.447_Athaliana(Athaliana) Bradi1g02530.1.v3.1_Bdistachyon(Bdistachyon) Bradi1g09877.2.v3.1_Bdistachyon(Bdistachyon) Bradi1g53310.1.v3.1_Bdistachyon(Bdistachyon) Bradi1g53320.1.v3.1_Bdistachyon(Bdistachyon) CCG020646.2_Csongorica(Csongorica) CCG045642.1_Csongorica(Csongorica) CCG047167.1_Csongorica(Csongorica) CCG047193.1_Csongorica(Csongorica) CCG047194.1_Csongorica(Csongoric…
ORTHOMCL484(41 genes,10 taxa):	AT3G47340.1.Araport11.447_Athaliana(Athaliana) AT5G10240.1.Araport11.447_Athaliana(Athaliana) AT5G65010.2.Araport11.447_Athaliana(Athaliana) Bradi1g65540.1.v3.1_Bdistachyon(Bdistachyon) Bradi2g21050.4.v3.1_Bdistachyon(Bdistachyon) Bradi4g45010.1.v3.1_Bdistachyon(Bdistachyon) CCG001146.1_Csongorica(Csongorica) CCG004458.1_Csongorica(Csongorica) CCG005550.3_Csongorica(Csongorica) CCG009471.2_Csongo…
ORTHOMCL485(41 genes,10 taxa):	AT4G24580.1.Araport11.447_Athaliana(Athaliana) AT5G12150.1.Araport11.447_Athaliana(Athaliana) AT5G19390.2.Araport11.447_Athaliana(Athaliana) Bradi1g19100.1.v3.1_Bdistachyon(Bdistachyon) Bradi1g62030.1.v3.1_Bdistachyon(Bdistachyon) Bradi1g67687.1.v3.1_Bdistachyon(Bdistachyon) CCG026758.1_Csongorica(Csongorica) CCG028143.1_Csongorica(Csongorica) CCG034422.3_Csongorica(Csongorica) CCG046076.2_Csongo…
ORTHOMCL486(41 genes,10 taxa):	AT4G33830.1.Araport11.447_Athaliana(Athaliana) AT4G33840.1.Araport11.447_Athaliana(Athaliana) AT4G33860.1.Araport11.447_Athaliana(Athaliana) Bradi1g56595.2.v3.1_Bdistachyon(Bdistachyon) Bradi1g71040.1.v3.1_Bdistachyon(Bdistachyon) Bradi1g71050.2.v3.1_Bdistachyon(Bdistachyon) Bradi1g71077.1.v3.1_Bdistachyon(Bdistachyon) CCG027461.1_Csongorica(Csongorica) CCG027462.1_Csongorica(Csongorica) CCG02746…
ORTHOMCL487(41 genes,9 taxa):	Bradi1g14080.2.v3.1_Bdistachyon(Bdistachyon) Bradi4g03030.1.v3.1_Bdistachyon(Bdistachyon) Bradi4g32390.1.v3.1_Bdistachyon(Bdistachyon) Bradi4g32414.1.v3.1_Bdistachyon(Bdistachyon) Bradi4g32421.1.v3.1_Bdistachyon(Bdistachyon) Bradi4g32430.2.v3.1_Bdistachyon(Bdistachyon) Bradi4g34320.1.v3.1_Bdistachyon(Bdistachyon) CCG043948.1_Csongorica(Csongorica) CCG043949.1_Csongorica(Csongorica) CCG043950.1_Cs…
ORTHOMCL488(41 genes,9 taxa):	Bradi3g10960.1.v3.1_Bdistachyon(Bdistachyon) Bradi3g30510.1.v3.1_Bdistachyon(Bdistachyon) Bradi3g30520.1.v3.1_Bdistachyon(Bdistachyon) CCG015990.1_Csongorica(Csongorica) CCG026526.1_Csongorica(Csongorica) CCG048247.2_Csongorica(Csongorica) CCG048251.1_Csongorica(Csongorica) CCG048254.1_Csongorica(Csongorica) HORVU1Hr1G047090.1_Hvulgare(Hvulgare) HORVU1Hr1G070880.1_Hvulgare(Hvulgare) HORVU1Hr1G080…
ORTHOMCL489(41 genes,8 taxa):	Bradi5g03530.5.v3.1_Bdistachyon(Bdistachyon) Bradi5g03550.3.v3.1_Bdistachyon(Bdistachyon) Bradi5g03577.1.v3.1_Bdistachyon(Bdistachyon) Bradi5g03632.1.v3.1_Bdistachyon(Bdistachyon) CCG000323.1_Csongorica(Csongorica) CCG023584.1_Csongorica(Csongorica) CCG049531.1_Csongorica(Csongorica) CCG049532.1_Csongorica(Csongorica) ChrSy.fgenesh.mRNA.14.MSUR7_Osativa(Osativa) HORVU2Hr1G009950.1_Hvulgare(Hvulga…
ORTHOMCL490(40 genes,3 taxa):	AT1G05540.1.Araport11.447_Athaliana(Athaliana) AT1G05550.3.Araport11.447_Athaliana(Athaliana) AT1G30160.2.Araport11.447_Athaliana(Athaliana) AT1G30170.1.Araport11.447_Athaliana(Athaliana) AT1G68960.1.Araport11.447_Athaliana(Athaliana) AT2G45930.1.Araport11.447_Athaliana(Athaliana) AT2G45940.2.Araport11.447_Athaliana(Athaliana) AT3G25200.1.Araport11.447_Athaliana(Athaliana) AT3G43170.1.Araport11.4…
ORTHOMCL491(40 genes,9 taxa):	AT1G06700.3.Araport11.447_Athaliana(Athaliana) AT2G30730.2.Araport11.447_Athaliana(Athaliana) AT2G30740.5.Araport11.447_Athaliana(Athaliana) AT2G43230.2.Araport11.447_Athaliana(Athaliana) AT3G59350.6.Araport11.447_Athaliana(Athaliana) Bradi1g01936.4.v3.1_Bdistachyon(Bdistachyon) Bradi3g41740.2.v3.1_Bdistachyon(Bdistachyon) Bradi4g35050.1.v3.1_Bdistachyon(Bdistachyon) CCG001477.3_Csongorica(Csongo…
ORTHOMCL492(40 genes,10 taxa):	AT1G08620.3.Araport11.447_Athaliana(Athaliana) AT1G30810.1.Araport11.447_Athaliana(Athaliana) AT2G34880.1.Araport11.447_Athaliana(Athaliana) AT4G20400.1.Araport11.447_Athaliana(Athaliana) Bradi2g14600.2.v3.1_Bdistachyon(Bdistachyon) Bradi2g31107.1.v3.1_Bdistachyon(Bdistachyon) Bradi3g39457.1.v3.1_Bdistachyon(Bdistachyon) CCG004448.1_Csongorica(Csongorica) CCG017273.1_Csongorica(Csongorica) CCG022…
ORTHOMCL493(40 genes,10 taxa):	AT1G13640.1.Araport11.447_Athaliana(Athaliana) AT1G26270.1.Araport11.447_Athaliana(Athaliana) AT2G03890.1.Araport11.447_Athaliana(Athaliana) Bradi1g43570.1.v3.1_Bdistachyon(Bdistachyon) Bradi3g38960.1.v3.1_Bdistachyon(Bdistachyon) Bradi4g32960.1.v3.1_Bdistachyon(Bdistachyon) Bradi5g25500.1.v3.1_Bdistachyon(Bdistachyon) CCG000730.2_Csongorica(Csongorica) CCG003757.1_Csongorica(Csongorica) CCG01061…
ORTHOMCL494(40 genes,10 taxa):	AT1G34630.1.Araport11.447_Athaliana(Athaliana) AT2G22310.1.Araport11.447_Athaliana(Athaliana) AT4G39910.1.Araport11.447_Athaliana(Athaliana) Bradi1g71820.1.v3.1_Bdistachyon(Bdistachyon) Bradi1g71830.1.v3.1_Bdistachyon(Bdistachyon) Bradi3g46610.1.v3.1_Bdistachyon(Bdistachyon) Bradi5g12000.1.v3.1_Bdistachyon(Bdistachyon) CCG014715.1_Csongorica(Csongorica) CCG028577.1_Csongorica(Csongorica) CCG02880…
ORTHOMCL495(40 genes,10 taxa):	AT1G55810.5.Araport11.447_Athaliana(Athaliana) AT3G27190.1.Araport11.447_Athaliana(Athaliana) AT3G27440.1.Araport11.447_Athaliana(Athaliana) AT4G26510.2.Araport11.447_Athaliana(Athaliana) AT5G40870.1.Araport11.447_Athaliana(Athaliana) Bradi3g10140.1.v3.1_Bdistachyon(Bdistachyon) Bradi3g41130.1.v3.1_Bdistachyon(Bdistachyon) Bradi4g34600.1.v3.1_Bdistachyon(Bdistachyon) Bradi4g38030.1.v3.1_Bdistachy…
ORTHOMCL496(40 genes,10 taxa):	AT1G56190.1.Araport11.447_Athaliana(Athaliana) AT1G79550.2.Araport11.447_Athaliana(Athaliana) AT3G12780.1.Araport11.447_Athaliana(Athaliana) Bradi2g21120.1.v3.1_Bdistachyon(Bdistachyon) Bradi3g05220.2.v3.1_Bdistachyon(Bdistachyon) CCG007048.1_Csongorica(Csongorica) CCG018346.2_Csongorica(Csongorica) CCG020824.1_Csongorica(Csongorica) CCG021769.1_Csongorica(Csongorica) CCG025311.1_Csongorica(Csong…
ORTHOMCL497(40 genes,9 taxa):	AT1G63250.1.Araport11.447_Athaliana(Athaliana) AT2G07750.1.Araport11.447_Athaliana(Athaliana) AT5G08610.1.Araport11.447_Athaliana(Athaliana) AT5G08620.1.Araport11.447_Athaliana(Athaliana) AT5G63630.2.Araport11.447_Athaliana(Athaliana) Bradi1g38660.2.v3.1_Bdistachyon(Bdistachyon) Bradi2g43710.1.v3.1_Bdistachyon(Bdistachyon) Bradi2g43720.2.v3.1_Bdistachyon(Bdistachyon) Bradi3g56100.1.v3.1_Bdistachy…
ORTHOMCL498(40 genes,10 taxa):	AT2G04750.1.Araport11.447_Athaliana(Athaliana) AT4G26700.4.Araport11.447_Athaliana(Athaliana) AT5G35700.1.Araport11.447_Athaliana(Athaliana) AT5G48460.1.Araport11.447_Athaliana(Athaliana) AT5G55400.1.Araport11.447_Athaliana(Athaliana) Bradi1g42750.2.v3.1_Bdistachyon(Bdistachyon) Bradi2g13800.1.v3.1_Bdistachyon(Bdistachyon) Bradi3g47330.1.v3.1_Bdistachyon(Bdistachyon) Bradi3g53550.1.v3.1_Bdistachy…
ORTHOMCL499(40 genes,10 taxa):	AT2G05710.1.Araport11.447_Athaliana(Athaliana) AT4G26970.1.Araport11.447_Athaliana(Athaliana) AT4G35830.1.Araport11.447_Athaliana(Athaliana) Bradi1g75960.1.v3.1_Bdistachyon(Bdistachyon) Bradi3g15050.1.v3.1_Bdistachyon(Bdistachyon) CCG000789.1_Csongorica(Csongorica) CCG013430.2_Csongorica(Csongorica) CCG021070.1_Csongorica(Csongorica) CCG027499.1_Csongorica(Csongorica) CCG038033.1_Csongorica(Csong…
ORTHOMCL500(40 genes,10 taxa):	AT2G16640.3.Araport11.447_Athaliana(Athaliana) AT3G16620.1.Araport11.447_Athaliana(Athaliana) AT4G02510.4.Araport11.447_Athaliana(Athaliana) Bradi1g02680.2.v3.1_Bdistachyon(Bdistachyon) Bradi2g06810.2.v3.1_Bdistachyon(Bdistachyon) Bradi2g35587.1.v3.1_Bdistachyon(Bdistachyon) CCG003665.1_Csongorica(Csongorica) CCG012709.1_Csongorica(Csongorica) CCG020655.1_Csongorica(Csongorica) CCG028113.1_Csongo…
ORTHOMCL501(40 genes,10 taxa):	AT2G18750.2.Araport11.447_Athaliana(Athaliana) AT2G24300.3.Araport11.447_Athaliana(Athaliana) AT4G25800.1.Araport11.447_Athaliana(Athaliana) AT4G31000.1.Araport11.447_Athaliana(Athaliana) AT5G57580.1.Araport11.447_Athaliana(Athaliana) Bradi3g05760.1.v3.1_Bdistachyon(Bdistachyon) Bradi3g46060.1.v3.1_Bdistachyon(Bdistachyon) CCG006995.1_Csongorica(Csongorica) CCG014647.1_Csongorica(Csongorica) CCG0…
ORTHOMCL502(40 genes,10 taxa):	AT2G21510.2.Araport11.447_Athaliana(Athaliana) AT3G49400.1.Araport11.447_Athaliana(Athaliana) AT4G39150.3.Araport11.447_Athaliana(Athaliana) Bradi1g55216.4.v3.1_Bdistachyon(Bdistachyon) Bradi2g17974.1.v3.1_Bdistachyon(Bdistachyon) Bradi2g47575.1.v3.1_Bdistachyon(Bdistachyon) CCG015727.1_Csongorica(Csongorica) CCG026931.1_Csongorica(Csongorica) CCG032581.3_Csongorica(Csongorica) CCG049986.1_Csongo…
ORTHOMCL503(40 genes,10 taxa):	AT2G26140.1.Araport11.447_Athaliana(Athaliana) AT5G53170.1.Araport11.447_Athaliana(Athaliana) Bradi1g02240.2.v3.1_Bdistachyon(Bdistachyon) Bradi2g14330.1.v3.1_Bdistachyon(Bdistachyon) Bradi2g41610.1.v3.1_Bdistachyon(Bdistachyon) Bradi2g43740.1.v3.1_Bdistachyon(Bdistachyon) CCG002807.1_Csongorica(Csongorica) CCG012979.1_Csongorica(Csongorica) CCG018618.1_Csongorica(Csongorica) CCG052501.1_Csongori…
ORTHOMCL504(40 genes,10 taxa):	AT2G40400.1.Araport11.447_Athaliana(Athaliana) AT3G56140.1.Araport11.447_Athaliana(Athaliana) AT5G01670.2.Araport11.447_Athaliana(Athaliana) Bradi2g22460.1.v3.1_Bdistachyon(Bdistachyon) Bradi2g22466.1.v3.1_Bdistachyon(Bdistachyon) Bradi2g22472.1.v3.1_Bdistachyon(Bdistachyon) Bradi2g53780.1.v3.1_Bdistachyon(Bdistachyon) Bradi2g53790.4.v3.1_Bdistachyon(Bdistachyon) CCG000069.1_Csongorica(Csongorica…
ORTHOMCL505(40 genes,9 taxa):	AT2G42520.2.Araport11.447_Athaliana(Athaliana) AT3G58510.2.Araport11.447_Athaliana(Athaliana) AT3G58570.1.Araport11.447_Athaliana(Athaliana) Bradi1g04860.1.v3.1_Bdistachyon(Bdistachyon) Bradi1g36730.1.v3.1_Bdistachyon(Bdistachyon) Bradi4g14490.1.v3.1_Bdistachyon(Bdistachyon) CCG000313.1_Csongorica(Csongorica) CCG012259.1_Csongorica(Csongorica) CCG019626.1_Csongorica(Csongorica) CCG023651.2_Csongo…
ORTHOMCL506(40 genes,10 taxa):	AT2G48110.1.Araport11.447_Athaliana(Athaliana) AT3G23590.1.Araport11.447_Athaliana(Athaliana) Bradi1g17580.1.v3.1_Bdistachyon(Bdistachyon) Bradi1g17590.1.v3.1_Bdistachyon(Bdistachyon) Bradi1g54147.2.v3.1_Bdistachyon(Bdistachyon) CCG010869.1_Csongorica(Csongorica) CCG019010.1_Csongorica(Csongorica) CCG020692.1_Csongorica(Csongorica) CCG036631.1_Csongorica(Csongorica) CCG044876.1_Csongorica(Csongor…
ORTHOMCL507(40 genes,10 taxa):	AT3G06080.2.Araport11.447_Athaliana(Athaliana) AT3G21640.1.Araport11.447_Athaliana(Athaliana) AT5G19160.1.Araport11.447_Athaliana(Athaliana) Bradi4g42842.1.v3.1_Bdistachyon(Bdistachyon) Bradi4g42860.1.v3.1_Bdistachyon(Bdistachyon) Bradi5g15020.1.v3.1_Bdistachyon(Bdistachyon) CCG000044.1_Csongorica(Csongorica) CCG029058.2_Csongorica(Csongorica) CCG029059.1_Csongorica(Csongorica) CCG036140.1_Csongo…
ORTHOMCL508(40 genes,10 taxa):	AT3G15470.1.Araport11.447_Athaliana(Athaliana) AT5G54200.1.Araport11.447_Athaliana(Athaliana) Bradi3g49817.1.v3.1_Bdistachyon(Bdistachyon) Bradi5g26250.1.v3.1_Bdistachyon(Bdistachyon) CCG005274.2_Csongorica(Csongorica) CCG011502.1_Csongorica(Csongorica) CCG014331.2_Csongorica(Csongorica) CCG039122.1_Csongorica(Csongorica) CCG042518.2_Csongorica(Csongorica) CCG044414.1_Csongorica(Csongorica) HORVU…
ORTHOMCL509(40 genes,10 taxa):	AT4G34940.1.Araport11.447_Athaliana(Athaliana) AT4G36030.1.Araport11.447_Athaliana(Athaliana) AT5G66200.1.Araport11.447_Athaliana(Athaliana) Bradi1g68360.1.v3.1_Bdistachyon(Bdistachyon) Bradi3g21060.1.v3.1_Bdistachyon(Bdistachyon) Bradi3g42390.1.v3.1_Bdistachyon(Bdistachyon) Bradi4g36390.1.v3.1_Bdistachyon(Bdistachyon) CCG006265.2_Csongorica(Csongorica) CCG006490.1_Csongorica(Csongorica) CCG01072…
ORTHOMCL510(40 genes,2 taxa):	Bradi1g09225.1.v3.1_Bdistachyon(Bdistachyon) Bradi1g16051.1.v3.1_Bdistachyon(Bdistachyon) Bradi1g19042.1.v3.1_Bdistachyon(Bdistachyon) Bradi1g23975.1.v3.1_Bdistachyon(Bdistachyon) Bradi1g28974.1.v3.1_Bdistachyon(Bdistachyon) Bradi1g29022.1.v3.1_Bdistachyon(Bdistachyon) Bradi1g38117.1.v3.1_Bdistachyon(Bdistachyon) Bradi1g45514.1.v3.1_Bdistachyon(Bdistachyon) Bradi1g61015.2.v3.1_Bdistachyon(Bdistac…
ORTHOMCL511(40 genes,8 taxa):	Bradi4g00600.1.v3.1_Bdistachyon(Bdistachyon) Bradi4g00610.1.v3.1_Bdistachyon(Bdistachyon) Bradi4g00620.1.v3.1_Bdistachyon(Bdistachyon) Bradi4g06880.1.v3.1_Bdistachyon(Bdistachyon) Bradi4g13470.1.v3.1_Bdistachyon(Bdistachyon) Bradi4g13480.1.v3.1_Bdistachyon(Bdistachyon) Bradi4g13521.2.v3.1_Bdistachyon(Bdistachyon) Bradi4g13533.1.v3.1_Bdistachyon(Bdistachyon) Bradi4g13540.2.v3.1_Bdistachyon(Bdistac…
ORTHOMCL512(40 genes,2 taxa):	CCG006899.1_Csongorica(Csongorica) CCG036869.1_Csongorica(Csongorica) HORVU0Hr1G003080.1_Hvulgare(Hvulgare) HORVU1Hr1G033610.1_Hvulgare(Hvulgare) HORVU1Hr1G040370.1_Hvulgare(Hvulgare) HORVU1Hr1G063530.1_Hvulgare(Hvulgare) HORVU1Hr1G093030.1_Hvulgare(Hvulgare) HORVU2Hr1G048770.1_Hvulgare(Hvulgare) HORVU2Hr1G074400.1_Hvulgare(Hvulgare) HORVU2Hr1G076230.2_Hvulgare(Hvulgare) HORVU2Hr1G076270.1_Hvulga…
ORTHOMCL513(40 genes,3 taxa):	CCG035789.1_Csongorica(Csongorica) Seita.1G139600.1.v2.2_Sitalica(Sitalica) Seita.3G258200.1.v2.2_Sitalica(Sitalica) Seita.3G291900.1.v2.2_Sitalica(Sitalica) Seita.4G114300.1.v2.2_Sitalica(Sitalica) Seita.5G215200.1.v2.2_Sitalica(Sitalica) Seita.7G013600.1.v2.2_Sitalica(Sitalica) Seita.8G115300.1.v2.2_Sitalica(Sitalica) Seita.8G118300.1.v2.2_Sitalica(Sitalica) Seita.8G125900.1.v2.2_Sitalica(Sital…
ORTHOMCL514(40 genes,1 taxa):	HORVU0Hr1G006370.1_Hvulgare(Hvulgare) HORVU0Hr1G033320.1_Hvulgare(Hvulgare) HORVU1Hr1G007460.1_Hvulgare(Hvulgare) HORVU1Hr1G075720.1_Hvulgare(Hvulgare) HORVU2Hr1G036970.1_Hvulgare(Hvulgare) HORVU2Hr1G038820.1_Hvulgare(Hvulgare) HORVU2Hr1G085190.1_Hvulgare(Hvulgare) HORVU2Hr1G090050.1_Hvulgare(Hvulgare) HORVU2Hr1G120510.1_Hvulgare(Hvulgare) HORVU2Hr1G124160.2_Hvulgare(Hvulgare) HORVU2Hr1G124240.1_…
ORTHOMCL515(39 genes,10 taxa):	AT1G04310.1.Araport11.447_Athaliana(Athaliana) AT3G04580.1.Araport11.447_Athaliana(Athaliana) AT3G23150.1.Araport11.447_Athaliana(Athaliana) Bradi3g55730.1.v3.1_Bdistachyon(Bdistachyon) Bradi3g56550.1.v3.1_Bdistachyon(Bdistachyon) Bradi3g57807.1.v3.1_Bdistachyon(Bdistachyon) Bradi5g00700.4.v3.1_Bdistachyon(Bdistachyon) CCG008922.1_Csongorica(Csongorica) CCG010535.1_Csongorica(Csongorica) CCG03061…
ORTHOMCL516(39 genes,10 taxa):	AT1G11660.3.Araport11.447_Athaliana(Athaliana) AT1G79920.2.Araport11.447_Athaliana(Athaliana) AT1G79930.1.Araport11.447_Athaliana(Athaliana) Bradi1g32770.3.v3.1_Bdistachyon(Bdistachyon) Bradi2g33676.1.v3.1_Bdistachyon(Bdistachyon) Bradi2g33682.1.v3.1_Bdistachyon(Bdistachyon) CCG025246.1_Csongorica(Csongorica) CCG026090.1_Csongorica(Csongorica) CCG026091.1_Csongorica(Csongorica) CCG037133.1_Csongo…
ORTHOMCL517(39 genes,10 taxa):	AT1G15150.1.Araport11.447_Athaliana(Athaliana) AT1G15160.1.Araport11.447_Athaliana(Athaliana) AT1G15170.1.Araport11.447_Athaliana(Athaliana) AT1G15180.1.Araport11.447_Athaliana(Athaliana) AT1G71140.1.Araport11.447_Athaliana(Athaliana) Bradi2g12080.1.v3.1_Bdistachyon(Bdistachyon) Bradi2g16223.1.v3.1_Bdistachyon(Bdistachyon) Bradi2g17260.1.v3.1_Bdistachyon(Bdistachyon) Bradi2g46750.1.v3.1_Bdistachy…
ORTHOMCL518(39 genes,10 taxa):	AT1G22760.1.Araport11.447_Athaliana(Athaliana) AT1G49760.1.Araport11.447_Athaliana(Athaliana) AT1G71770.1.Araport11.447_Athaliana(Athaliana) AT2G23350.1.Araport11.447_Athaliana(Athaliana) AT4G34110.1.Araport11.447_Athaliana(Athaliana) Bradi1g37200.1.v3.1_Bdistachyon(Bdistachyon) Bradi3g20460.1.v3.1_Bdistachyon(Bdistachyon) Bradi4g08430.1.v3.1_Bdistachyon(Bdistachyon) Bradi5g14980.1.v3.1_Bdistachy…
ORTHOMCL519(39 genes,10 taxa):	AT1G30100.1.Araport11.447_Athaliana(Athaliana) AT1G78390.1.Araport11.447_Athaliana(Athaliana) AT3G14440.1.Araport11.447_Athaliana(Athaliana) AT3G24220.1.Araport11.447_Athaliana(Athaliana) AT4G18350.1.Araport11.447_Athaliana(Athaliana) Bradi1g13760.1.v3.1_Bdistachyon(Bdistachyon) Bradi1g58580.1.v3.1_Bdistachyon(Bdistachyon) Bradi4g01440.1.v3.1_Bdistachyon(Bdistachyon) CCG005852.1_Csongorica(Csongo…
ORTHOMCL520(39 genes,10 taxa):	AT1G31930.6.Araport11.447_Athaliana(Athaliana) AT2G23460.1.Araport11.447_Athaliana(Athaliana) AT4G34390.1.Araport11.447_Athaliana(Athaliana) Bradi1g50230.1.v3.1_Bdistachyon(Bdistachyon) Bradi3g00530.1.v3.1_Bdistachyon(Bdistachyon) Bradi3g21317.3.v3.1_Bdistachyon(Bdistachyon) Bradi4g02930.1.v3.1_Bdistachyon(Bdistachyon) CCG003895.1_Csongorica(Csongorica) CCG009665.1_Csongorica(Csongorica) CCG02681…
ORTHOMCL521(39 genes,9 taxa):	AT1G33720.1.Araport11.447_Athaliana(Athaliana) AT1G33730.1.Araport11.447_Athaliana(Athaliana) AT2G45550.1.Araport11.447_Athaliana(Athaliana) AT2G45560.1.Araport11.447_Athaliana(Athaliana) AT2G45570.1.Araport11.447_Athaliana(Athaliana) AT2G45580.1.Araport11.447_Athaliana(Athaliana) AT3G61040.1.Araport11.447_Athaliana(Athaliana) Bradi1g68090.1.v3.1_Bdistachyon(Bdistachyon) Bradi3g22560.1.v3.1_Bdist…
ORTHOMCL522(39 genes,10 taxa):	AT1G49270.1.Araport11.447_Athaliana(Athaliana) AT1G52290.1.Araport11.447_Athaliana(Athaliana) AT2G18470.3.Araport11.447_Athaliana(Athaliana) AT3G18810.1.Araport11.447_Athaliana(Athaliana) AT3G24540.1.Araport11.447_Athaliana(Athaliana) AT3G24550.1.Araport11.447_Athaliana(Athaliana) AT4G34440.1.Araport11.447_Athaliana(Athaliana) Bradi2g07560.2.v3.1_Bdistachyon(Bdistachyon) Bradi2g31990.2.v3.1_Bdist…
ORTHOMCL523(39 genes,10 taxa):	AT1G53300.1.Araport11.447_Athaliana(Athaliana) AT2G42580.1.Araport11.447_Athaliana(Athaliana) AT3G14950.1.Araport11.447_Athaliana(Athaliana) AT3G58620.1.Araport11.447_Athaliana(Athaliana) Bradi2g07060.1.v3.1_Bdistachyon(Bdistachyon) Bradi2g14690.3.v3.1_Bdistachyon(Bdistachyon) Bradi2g14700.1.v3.1_Bdistachyon(Bdistachyon) Bradi2g14710.1.v3.1_Bdistachyon(Bdistachyon) Bradi2g43590.1.v3.1_Bdistachyon…
ORTHOMCL524(39 genes,10 taxa):	AT1G63770.3.Araport11.447_Athaliana(Athaliana) AT4G00350.1.Araport11.447_Athaliana(Athaliana) AT4G25640.2.Araport11.447_Athaliana(Athaliana) Bradi2g57310.1.v3.1_Bdistachyon(Bdistachyon) Bradi3g12520.4.v3.1_Bdistachyon(Bdistachyon) Bradi3g55790.1.v3.1_Bdistachyon(Bdistachyon) Bradi3g55800.2.v3.1_Bdistachyon(Bdistachyon) CCG002086.1_Csongorica(Csongorica) CCG008919.1_Csongorica(Csongorica) CCG03151…
ORTHOMCL525(39 genes,2 taxa):	AT2G31620.1.Araport11.447_Athaliana(Athaliana) AT3G21900.2.Araport11.447_Athaliana(Athaliana) AT3G21910.1.Araport11.447_Athaliana(Athaliana) AT3G21920.2.Araport11.447_Athaliana(Athaliana) AT3G21930.1.Araport11.447_Athaliana(Athaliana) AT3G21940.1.Araport11.447_Athaliana(Athaliana) AT3G21945.1.Araport11.447_Athaliana(Athaliana) AT3G21960.1.Araport11.447_Athaliana(Athaliana) AT3G21970.1.Araport11.4…
ORTHOMCL526(39 genes,10 taxa):	AT2G37980.1.Araport11.447_Athaliana(Athaliana) AT3G54100.1.Araport11.447_Athaliana(Athaliana) AT5G01100.1.Araport11.447_Athaliana(Athaliana) AT5G35570.1.Araport11.447_Athaliana(Athaliana) Bradi2g23650.1.v3.1_Bdistachyon(Bdistachyon) Bradi2g55090.1.v3.1_Bdistachyon(Bdistachyon) Bradi4g31480.1.v3.1_Bdistachyon(Bdistachyon) CCG000214.1_Csongorica(Csongorica) CCG002482.1_Csongorica(Csongorica) CCG014…
ORTHOMCL527(39 genes,10 taxa):	AT2G38630.1.Araport11.447_Athaliana(Athaliana) AT3G54190.1.Araport11.447_Athaliana(Athaliana) Bradi2g22040.2.v3.1_Bdistachyon(Bdistachyon) Bradi2g53347.3.v3.1_Bdistachyon(Bdistachyon) Bradi3g60060.1.v3.1_Bdistachyon(Bdistachyon) Bradi4g07000.2.v3.1_Bdistachyon(Bdistachyon) CCG008951.1_Csongorica(Csongorica) CCG013478.1_Csongorica(Csongorica) CCG016057.1_Csongorica(Csongorica) CCG017015.1_Csongori…
ORTHOMCL528(39 genes,10 taxa):	AT3G01090.2.Araport11.447_Athaliana(Athaliana) AT3G29160.1.Araport11.447_Athaliana(Athaliana) AT5G39440.1.Araport11.447_Athaliana(Athaliana) Bradi1g65630.1.v3.1_Bdistachyon(Bdistachyon) Bradi2g18970.3.v3.1_Bdistachyon(Bdistachyon) Bradi2g48830.1.v3.1_Bdistachyon(Bdistachyon) CCG009459.2_Csongorica(Csongorica) CCG015410.1_Csongorica(Csongorica) CCG015795.3_Csongorica(Csongorica) CCG026997.1_Csongo…
ORTHOMCL529(39 genes,10 taxa):	AT4G35800.1.Araport11.447_Athaliana(Athaliana) AT5G60040.2.Araport11.447_Athaliana(Athaliana) Bradi3g00507.2.v3.1_Bdistachyon(Bdistachyon) Bradi3g16660.1.v3.1_Bdistachyon(Bdistachyon) Bradi3g43050.1.v3.1_Bdistachyon(Bdistachyon) CCG001117.1_Csongorica(Csongorica) CCG007997.1_Csongorica(Csongorica) CCG010126.2_Csongorica(Csongorica) CCG010290.1_Csongorica(Csongorica) CCG017788.1_Csongorica(Csongor…
ORTHOMCL530(39 genes,10 taxa):	AT4G38600.1.Araport11.447_Athaliana(Athaliana) AT5G02880.1.Araport11.447_Athaliana(Athaliana) Bradi2g22927.2.v3.1_Bdistachyon(Bdistachyon) Bradi2g37870.2.v3.1_Bdistachyon(Bdistachyon) Bradi3g00350.3.v3.1_Bdistachyon(Bdistachyon) Bradi5g04567.1.v3.1_Bdistachyon(Bdistachyon) CCG002560.1_Csongorica(Csongorica) CCG006622.1_Csongorica(Csongorica) CCG036302.1_Csongorica(Csongorica) CCG036690.1_Csongori…
ORTHOMCL531(39 genes,10 taxa):	AT5G57800.1.Araport11.447_Athaliana(Athaliana) Bradi1g31140.1.v3.1_Bdistachyon(Bdistachyon) Bradi3g05880.1.v3.1_Bdistachyon(Bdistachyon) Bradi4g30750.1.v3.1_Bdistachyon(Bdistachyon) CCG006985.1_Csongorica(Csongorica) CCG025789.1_Csongorica(Csongorica) CCG025791.1_Csongorica(Csongorica) CCG030563.1_Csongorica(Csongorica) CCG035198.1_Csongorica(Csongorica) CCG037523.2_Csongorica(Csongorica) CCG0383…
ORTHOMCL532(39 genes,7 taxa):	Bradi1g01250.4.v3.1_Bdistachyon(Bdistachyon) Bradi4g09597.1.v3.1_Bdistachyon(Bdistachyon) Bradi4g12684.1.v3.1_Bdistachyon(Bdistachyon) Bradi4g15067.1.v3.1_Bdistachyon(Bdistachyon) CCG006542.1_Csongorica(Csongorica) CCG030990.2_Csongorica(Csongorica) CCG043907.1_Csongorica(Csongorica) HORVU2Hr1G006480.6_Hvulgare(Hvulgare) HORVU3Hr1G002150.13_Hvulgare(Hvulgare) HORVU5Hr1G062610.10_Hvulgare(Hvulgare…
ORTHOMCL533(39 genes,9 taxa):	Bradi1g10820.1.v3.1_Bdistachyon(Bdistachyon) Bradi1g10840.1.v3.1_Bdistachyon(Bdistachyon) Bradi1g10850.1.v3.1_Bdistachyon(Bdistachyon) Bradi5g21170.1.v3.1_Bdistachyon(Bdistachyon) Bradi5g21180.1.v3.1_Bdistachyon(Bdistachyon) Bradi5g21190.2.v3.1_Bdistachyon(Bdistachyon) CCG032810.1_Csongorica(Csongorica) CCG032811.1_Csongorica(Csongorica) CCG053357.1_Csongorica(Csongorica) CCG053359.1_Csongorica(C…
ORTHOMCL534(39 genes,8 taxa):	Bradi2g56717.1.v3.1_Bdistachyon(Bdistachyon) Bradi4g40305.1.v3.1_Bdistachyon(Bdistachyon) Bradi4g40371.1.v3.1_Bdistachyon(Bdistachyon) Bradi4g40936.1.v3.1_Bdistachyon(Bdistachyon) CCG000411.1_Csongorica(Csongorica) CCG003045.1_Csongorica(Csongorica) CCG023019.1_Csongorica(Csongorica) HORVU2Hr1G012970.2_Hvulgare(Hvulgare) HORVU2Hr1G013460.2_Hvulgare(Hvulgare) HORVU3Hr1G065520.3_Hvulgare(Hvulgare) …
ORTHOMCL535(39 genes,3 taxa):	HORVU0Hr1G018570.1_Hvulgare(Hvulgare) HORVU0Hr1G022550.1_Hvulgare(Hvulgare) HORVU2Hr1G053050.1_Hvulgare(Hvulgare) HORVU3Hr1G114750.1_Hvulgare(Hvulgare) HORVU4Hr1G026980.1_Hvulgare(Hvulgare) HORVU4Hr1G063860.1_Hvulgare(Hvulgare) HORVU5Hr1G026020.41_Hvulgare(Hvulgare) HORVU5Hr1G033450.1_Hvulgare(Hvulgare) HORVU5Hr1G039230.1_Hvulgare(Hvulgare) HORVU7Hr1G040510.1_Hvulgare(Hvulgare) HORVU7Hr1G059580.1…
ORTHOMCL536(39 genes,1 taxa):	HORVU0Hr1G020540.1_Hvulgare(Hvulgare) HORVU0Hr1G020690.1_Hvulgare(Hvulgare) HORVU1Hr1G012380.1_Hvulgare(Hvulgare) HORVU1Hr1G028540.1_Hvulgare(Hvulgare) HORVU1Hr1G029350.1_Hvulgare(Hvulgare) HORVU1Hr1G040740.1_Hvulgare(Hvulgare) HORVU1Hr1G076140.1_Hvulgare(Hvulgare) HORVU2Hr1G009460.1_Hvulgare(Hvulgare) HORVU2Hr1G026100.1_Hvulgare(Hvulgare) HORVU2Hr1G040110.1_Hvulgare(Hvulgare) HORVU2Hr1G083750.1_…
ORTHOMCL537(38 genes,10 taxa):	AT1G06430.2.Araport11.447_Athaliana(Athaliana) AT1G50250.1.Araport11.447_Athaliana(Athaliana) AT2G30950.4.Araport11.447_Athaliana(Athaliana) AT5G15250.1.Araport11.447_Athaliana(Athaliana) AT5G42270.1.Araport11.447_Athaliana(Athaliana) Bradi1g29900.1.v3.1_Bdistachyon(Bdistachyon) Bradi1g32310.1.v3.1_Bdistachyon(Bdistachyon) Bradi1g45160.1.v3.1_Bdistachyon(Bdistachyon) CCG004157.1_Csongorica(Csongo…
ORTHOMCL538(38 genes,9 taxa):	AT1G11100.4.Araport11.447_Athaliana(Athaliana) AT1G50410.2.Araport11.447_Athaliana(Athaliana) AT1G61140.1.Araport11.447_Athaliana(Athaliana) AT3G20010.1.Araport11.447_Athaliana(Athaliana) Bradi1g45620.1.v3.1_Bdistachyon(Bdistachyon) Bradi2g51727.2.v3.1_Bdistachyon(Bdistachyon) Bradi3g15380.1.v3.1_Bdistachyon(Bdistachyon) Bradi5g22745.5.v3.1_Bdistachyon(Bdistachyon) CCG013385.1_Csongorica(Csongori…
ORTHOMCL539(38 genes,9 taxa):	AT1G34540.1.Araport11.447_Athaliana(Athaliana) AT3G56630.1.Araport11.447_Athaliana(Athaliana) Bradi2g52690.1.v3.1_Bdistachyon(Bdistachyon) Bradi2g52695.1.v3.1_Bdistachyon(Bdistachyon) Bradi2g52700.1.v3.1_Bdistachyon(Bdistachyon) CCG007739.1_Csongorica(Csongorica) CCG011665.1_Csongorica(Csongorica) CCG025699.1_Csongorica(Csongorica) CCG037298.1_Csongorica(Csongorica) CCG043667.1_Csongorica(Csongor…
ORTHOMCL540(38 genes,10 taxa):	AT1G51420.2.Araport11.447_Athaliana(Athaliana) AT2G26430.1.Araport11.447_Athaliana(Athaliana) AT2G35840.4.Araport11.447_Athaliana(Athaliana) AT3G52340.6.Araport11.447_Athaliana(Athaliana) Bradi1g29537.2.v3.1_Bdistachyon(Bdistachyon) Bradi1g55300.1.v3.1_Bdistachyon(Bdistachyon) Bradi1g55310.1.v3.1_Bdistachyon(Bdistachyon) Bradi2g36350.6.v3.1_Bdistachyon(Bdistachyon) CCG028364.1_Csongorica(Csongori…
ORTHOMCL541(38 genes,10 taxa):	AT1G54340.1.Araport11.447_Athaliana(Athaliana) AT1G65930.1.Araport11.447_Athaliana(Athaliana) AT5G14590.1.Araport11.447_Athaliana(Athaliana) Bradi2g08700.1.v3.1_Bdistachyon(Bdistachyon) Bradi2g45420.2.v3.1_Bdistachyon(Bdistachyon) Bradi5g15210.1.v3.1_Bdistachyon(Bdistachyon) CCG011622.1_Csongorica(Csongorica) CCG017886.1_Csongorica(Csongorica) CCG030082.1_Csongorica(Csongorica) CCG030172.1_Csongo…
ORTHOMCL542(38 genes,10 taxa):	AT1G64110.2.Araport11.447_Athaliana(Athaliana) AT4G28000.2.Araport11.447_Athaliana(Athaliana) AT5G52882.1.Araport11.447_Athaliana(Athaliana) Bradi2g07520.2.v3.1_Bdistachyon(Bdistachyon) Bradi2g15490.4.v3.1_Bdistachyon(Bdistachyon) Bradi2g43980.3.v3.1_Bdistachyon(Bdistachyon) CCG028755.1_Csongorica(Csongorica) CCG040170.2_Csongorica(Csongorica) CCG045430.1_Csongorica(Csongorica) CCG045736.1_Csongo…
ORTHOMCL543(38 genes,10 taxa):	AT1G68050.1.Araport11.447_Athaliana(Athaliana) AT2G18915.2.Araport11.447_Athaliana(Athaliana) AT5G57360.2.Araport11.447_Athaliana(Athaliana) Bradi1g33610.2.v3.1_Bdistachyon(Bdistachyon) Bradi3g04040.1.v3.1_Bdistachyon(Bdistachyon) Bradi4g16630.1.v3.1_Bdistachyon(Bdistachyon) CCG003921.1_Csongorica(Csongorica) CCG007117.1_Csongorica(Csongorica) CCG009990.1_Csongorica(Csongorica) CCG011805.1_Csongo…
ORTHOMCL544(38 genes,9 taxa):	AT1G69270.1.Araport11.447_Athaliana(Athaliana) AT3G02130.1.Araport11.447_Athaliana(Athaliana) Bradi1g08240.1.v3.1_Bdistachyon(Bdistachyon) Bradi1g22200.3.v3.1_Bdistachyon(Bdistachyon) Bradi1g59290.3.v3.1_Bdistachyon(Bdistachyon) Bradi2g03567.1.v3.1_Bdistachyon(Bdistachyon) CCG001196.2_Csongorica(Csongorica) CCG002019.1_Csongorica(Csongorica) CCG006872.2_Csongorica(Csongorica) CCG019840.1_Csongori…
ORTHOMCL545(38 genes,10 taxa):	AT2G17220.1.Araport11.447_Athaliana(Athaliana) Bradi1g29776.1.v3.1_Bdistachyon(Bdistachyon) Bradi3g01690.2.v3.1_Bdistachyon(Bdistachyon) Bradi3g51160.2.v3.1_Bdistachyon(Bdistachyon) Bradi5g18420.5.v3.1_Bdistachyon(Bdistachyon) CCG007303.1_Csongorica(Csongorica) CCG012214.2_Csongorica(Csongorica) CCG012881.1_Csongorica(Csongorica) CCG020985.1_Csongorica(Csongorica) CCG030807.1_Csongorica(Csongoric…
ORTHOMCL546(38 genes,10 taxa):	AT2G36390.1.Araport11.447_Athaliana(Athaliana) AT5G03650.1.Araport11.447_Athaliana(Athaliana) Bradi1g29850.1.v3.1_Bdistachyon(Bdistachyon) Bradi3g44760.1.v3.1_Bdistachyon(Bdistachyon) Bradi5g09170.2.v3.1_Bdistachyon(Bdistachyon) CCG012873.1_Csongorica(Csongorica) CCG025648.4_Csongorica(Csongorica) CCG043691.1_Csongorica(Csongorica) CCG049075.1_Csongorica(Csongorica) CCG051324.1_Csongorica(Csongor…
ORTHOMCL547(38 genes,10 taxa):	AT2G43040.1.Araport11.447_Athaliana(Athaliana) AT4G28600.3.Araport11.447_Athaliana(Athaliana) Bradi1g75870.2.v3.1_Bdistachyon(Bdistachyon) Bradi3g28490.4.v3.1_Bdistachyon(Bdistachyon) Bradi4g04440.2.v3.1_Bdistachyon(Bdistachyon) Bradi4g09860.1.v3.1_Bdistachyon(Bdistachyon) CCG021062.1_Csongorica(Csongorica) CCG026657.1_Csongorica(Csongorica) CCG029329.1_Csongorica(Csongorica) CCG030234.1_Csongori…
ORTHOMCL548(38 genes,10 taxa):	AT3G02470.1.Araport11.447_Athaliana(Athaliana) AT3G25570.2.Araport11.447_Athaliana(Athaliana) AT5G15950.2.Araport11.447_Athaliana(Athaliana) Bradi3g48490.1.v3.1_Bdistachyon(Bdistachyon) Bradi4g30637.1.v3.1_Bdistachyon(Bdistachyon) Bradi5g14640.1.v3.1_Bdistachyon(Bdistachyon) CCG001497.1_Csongorica(Csongorica) CCG009154.1_Csongorica(Csongorica) CCG010325.1_Csongorica(Csongorica) CCG017834.1_Csongo…
ORTHOMCL549(38 genes,10 taxa):	AT3G14920.1.Araport11.447_Athaliana(Athaliana) Bradi2g06570.1.v3.1_Bdistachyon(Bdistachyon) Bradi2g06580.1.v3.1_Bdistachyon(Bdistachyon) Bradi2g06590.1.v3.1_Bdistachyon(Bdistachyon) Bradi2g06600.2.v3.1_Bdistachyon(Bdistachyon) CCG028022.1_Csongorica(Csongorica) CCG028023.1_Csongorica(Csongorica) CCG028024.1_Csongorica(Csongorica) CCG052769.1_Csongorica(Csongorica) CCG052770.1_Csongorica(Csongoric…
ORTHOMCL550(38 genes,9 taxa):	AT3G46840.1.Araport11.447_Athaliana(Athaliana) AT3G46850.1.Araport11.447_Athaliana(Athaliana) AT4G00230.1.Araport11.447_Athaliana(Athaliana) AT4G15040.1.Araport11.447_Athaliana(Athaliana) AT5G03620.1.Araport11.447_Athaliana(Athaliana) AT5G58820.1.Araport11.447_Athaliana(Athaliana) AT5G58830.1.Araport11.447_Athaliana(Athaliana) AT5G58840.1.Araport11.447_Athaliana(Athaliana) AT5G59090.1.Araport11.4…
ORTHOMCL551(38 genes,10 taxa):	AT3G56640.1.Araport11.447_Athaliana(Athaliana) AT4G02350.1.Araport11.447_Athaliana(Athaliana) Bradi1g31112.2.v3.1_Bdistachyon(Bdistachyon) Bradi1g74170.1.v3.1_Bdistachyon(Bdistachyon) Bradi2g12680.2.v3.1_Bdistachyon(Bdistachyon) CCG001584.1_Csongorica(Csongorica) CCG004311.1_Csongorica(Csongorica) CCG031948.1_Csongorica(Csongorica) CCG036177.2_Csongorica(Csongorica) CCG049616.4_Csongorica(Csongor…
ORTHOMCL552(38 genes,10 taxa):	AT3G61790.1.Araport11.447_Athaliana(Athaliana) AT4G27880.1.Araport11.447_Athaliana(Athaliana) Bradi2g08020.1.v3.1_Bdistachyon(Bdistachyon) Bradi2g31640.1.v3.1_Bdistachyon(Bdistachyon) Bradi3g10650.1.v3.1_Bdistachyon(Bdistachyon) CCG000616.2_Csongorica(Csongorica) CCG002718.1_Csongorica(Csongorica) CCG024362.1_Csongorica(Csongorica) CCG036700.1_Csongorica(Csongorica) CCG051148.1_Csongorica(Csongor…
ORTHOMCL553(38 genes,10 taxa):	AT4G34880.2.Araport11.447_Athaliana(Athaliana) Bradi3g20890.1.v3.1_Bdistachyon(Bdistachyon) Bradi5g00860.1.v3.1_Bdistachyon(Bdistachyon) CCG007957.1_Csongorica(Csongorica) CCG027500.1_Csongorica(Csongorica) CCG033663.1_Csongorica(Csongorica) CCG038730.1_Csongorica(Csongorica) HORVU1Hr1G091420.1_Hvulgare(Hvulgare) HORVU2Hr1G003840.1_Hvulgare(Hvulgare) HORVU2Hr1G003990.3_Hvulgare(Hvulgare) HORVU5Hr…
ORTHOMCL554(38 genes,8 taxa):	Bradi1g09160.1.v3.1_Bdistachyon(Bdistachyon) Bradi1g11850.1.v3.1_Bdistachyon(Bdistachyon) CCG028682.1_Csongorica(Csongorica) CCG028685.1_Csongorica(Csongorica) CCG040914.1_Csongorica(Csongorica) CCG043180.1_Csongorica(Csongorica) HORVU3Hr1G013890.1_Hvulgare(Hvulgare) HORVU3Hr1G013900.1_Hvulgare(Hvulgare) HORVU4Hr1G005580.1_Hvulgare(Hvulgare) HORVU5Hr1G094080.1_Hvulgare(Hvulgare) LOC_Os02g12540.1.…
ORTHOMCL555(38 genes,6 taxa):	Bradi1g10845.1.v3.1_Bdistachyon(Bdistachyon) Bradi1g46086.1.v3.1_Bdistachyon(Bdistachyon) Bradi3g29122.1.v3.1_Bdistachyon(Bdistachyon) Bradi5g02791.1.v3.1_Bdistachyon(Bdistachyon) HORVU3Hr1G057140.21_Hvulgare(Hvulgare) LOC_Os01g16730.1.MSUR7_Osativa(Osativa) LOC_Os01g61110.1.MSUR7_Osativa(Osativa) LOC_Os01g64220.1.MSUR7_Osativa(Osativa) LOC_Os02g06830.1.MSUR7_Osativa(Osativa) LOC_Os03g21310.1.MSU…
ORTHOMCL556(38 genes,3 taxa):	Bradi1g28901.1.v3.1_Bdistachyon(Bdistachyon) Bradi1g57328.2.v3.1_Bdistachyon(Bdistachyon) Bradi3g48766.1.v3.1_Bdistachyon(Bdistachyon) Seita.8G103400.1.v2.2_Sitalica(Sitalica) Seita.9G339000.1.v2.2_Sitalica(Sitalica) rna14001_Zmays(Zmays) rna14351_Zmays(Zmays) rna14658_Zmays(Zmays) rna16551_Zmays(Zmays) rna18823_Zmays(Zmays) rna2093_Zmays(Zmays) rna22231_Zmays(Zmays) rna22782_Zmays(Zmays) rna2304…
ORTHOMCL557(38 genes,8 taxa):	Bradi2g51807.2.v3.1_Bdistachyon(Bdistachyon) CCG015182.1_Csongorica(Csongorica) CCG044711.1_Csongorica(Csongorica) HORVU0Hr1G027280.1_Hvulgare(Hvulgare) HORVU0Hr1G030390.1_Hvulgare(Hvulgare) HORVU1Hr1G083860.1_Hvulgare(Hvulgare) HORVU1Hr1G083870.6_Hvulgare(Hvulgare) HORVU1Hr1G084020.1_Hvulgare(Hvulgare) HORVU3Hr1G076910.13_Hvulgare(Hvulgare) HORVU5Hr1G121640.2_Hvulgare(Hvulgare) HORVU7Hr1G001510.…
ORTHOMCL558(38 genes,9 taxa):	Bradi3g57657.2.v3.1_Bdistachyon(Bdistachyon) Bradi5g02060.3.v3.1_Bdistachyon(Bdistachyon) CCG004900.1_Csongorica(Csongorica) CCG050810.1_Csongorica(Csongorica) HORVU0Hr1G015860.3_Hvulgare(Hvulgare) HORVU1Hr1G024880.1_Hvulgare(Hvulgare) HORVU1Hr1G029170.1_Hvulgare(Hvulgare) HORVU1Hr1G029880.2_Hvulgare(Hvulgare) HORVU1Hr1G036360.1_Hvulgare(Hvulgare) HORVU2Hr1G041400.2_Hvulgare(Hvulgare) HORVU2Hr1G0…
ORTHOMCL559(37 genes,10 taxa):	AT1G03445.1.Araport11.447_Athaliana(Athaliana) AT1G08420.1.Araport11.447_Athaliana(Athaliana) AT2G27210.1.Araport11.447_Athaliana(Athaliana) AT4G03080.1.Araport11.447_Athaliana(Athaliana) Bradi1g13710.1.v3.1_Bdistachyon(Bdistachyon) Bradi2g36370.3.v3.1_Bdistachyon(Bdistachyon) Bradi4g01410.1.v3.1_Bdistachyon(Bdistachyon) CCG005857.1_Csongorica(Csongorica) CCG017136.1_Csongorica(Csongorica) CCG024…
ORTHOMCL560(37 genes,10 taxa):	AT1G05630.1.Araport11.447_Athaliana(Athaliana) AT1G65580.1.Araport11.447_Athaliana(Athaliana) AT2G31830.2.Araport11.447_Athaliana(Athaliana) AT2G43900.2.Araport11.447_Athaliana(Athaliana) Bradi3g40800.1.v3.1_Bdistachyon(Bdistachyon) Bradi3g43457.2.v3.1_Bdistachyon(Bdistachyon) Bradi4g34270.1.v3.1_Bdistachyon(Bdistachyon) CCG005395.1_Csongorica(Csongorica) CCG005652.1_Csongorica(Csongorica) CCG020…
ORTHOMCL561(37 genes,10 taxa):	AT1G05690.1.Araport11.447_Athaliana(Athaliana) AT2G31800.1.Araport11.447_Athaliana(Athaliana) AT2G43850.1.Araport11.447_Athaliana(Athaliana) AT3G59830.1.Araport11.447_Athaliana(Athaliana) AT4G37610.1.Araport11.447_Athaliana(Athaliana) AT5G67480.2.Araport11.447_Athaliana(Athaliana) Bradi2g57470.1.v3.1_Bdistachyon(Bdistachyon) Bradi2g57476.2.v3.1_Bdistachyon(Bdistachyon) Bradi3g48360.1.v3.1_Bdistac…
ORTHOMCL562(37 genes,10 taxa):	AT1G07570.3.Araport11.447_Athaliana(Athaliana) AT2G28930.1.Araport11.447_Athaliana(Athaliana) AT5G02290.1.Araport11.447_Athaliana(Athaliana) Bradi1g03650.1.v3.1_Bdistachyon(Bdistachyon) Bradi1g66660.1.v3.1_Bdistachyon(Bdistachyon) Bradi2g38970.1.v3.1_Bdistachyon(Bdistachyon) Bradi2g62290.1.v3.1_Bdistachyon(Bdistachyon) CCG000718.1_Csongorica(Csongorica) CCG012629.1_Csongorica(Csongorica) CCG02447…
ORTHOMCL563(37 genes,10 taxa):	AT1G07720.2.Araport11.447_Athaliana(Athaliana) AT2G28630.2.Araport11.447_Athaliana(Athaliana) Bradi1g61010.1.v3.1_Bdistachyon(Bdistachyon) Bradi3g28560.1.v3.1_Bdistachyon(Bdistachyon) Bradi3g55040.1.v3.1_Bdistachyon(Bdistachyon) CCG003142.1_Csongorica(Csongorica) CCG017249.1_Csongorica(Csongorica) CCG033337.1_Csongorica(Csongorica) CCG033798.1_Csongorica(Csongorica) CCG053484.1_Csongorica(Csongor…
ORTHOMCL564(37 genes,10 taxa):	AT1G09420.2.Araport11.447_Athaliana(Athaliana) AT1G24280.1.Araport11.447_Athaliana(Athaliana) AT5G13110.1.Araport11.447_Athaliana(Athaliana) AT5G35790.1.Araport11.447_Athaliana(Athaliana) Bradi1g60050.1.v3.1_Bdistachyon(Bdistachyon) Bradi1g64070.1.v3.1_Bdistachyon(Bdistachyon) Bradi5g04020.1.v3.1_Bdistachyon(Bdistachyon) CCG025169.1_Csongorica(Csongorica) CCG026569.1_Csongorica(Csongorica) CCG029…
ORTHOMCL565(37 genes,10 taxa):	AT1G13980.1.Araport11.447_Athaliana(Athaliana) AT5G19610.1.Araport11.447_Athaliana(Athaliana) AT5G39500.1.Araport11.447_Athaliana(Athaliana) Bradi1g12920.2.v3.1_Bdistachyon(Bdistachyon) Bradi1g74210.1.v3.1_Bdistachyon(Bdistachyon) Bradi2g48310.1.v3.1_Bdistachyon(Bdistachyon) CCG014757.1_Csongorica(Csongorica) CCG017005.1_Csongorica(Csongorica) CCG024123.2_Csongorica(Csongorica) CCG033984.1_Csongo…
ORTHOMCL566(37 genes,10 taxa):	AT1G21810.1.Araport11.447_Athaliana(Athaliana) AT1G77580.3.Araport11.447_Athaliana(Athaliana) Bradi4g24310.4.v3.1_Bdistachyon(Bdistachyon) Bradi4g41540.7.v3.1_Bdistachyon(Bdistachyon) Bradi4g41550.1.v3.1_Bdistachyon(Bdistachyon) CCG010806.2_Csongorica(Csongorica) CCG010807.2_Csongorica(Csongorica) CCG017531.2_Csongorica(Csongorica) CCG017532.1_Csongorica(Csongorica) CCG038801.2_Csongorica(Csongor…
ORTHOMCL567(37 genes,10 taxa):	AT1G29890.2.Araport11.447_Athaliana(Athaliana) AT2G34410.2.Araport11.447_Athaliana(Athaliana) AT3G06550.2.Araport11.447_Athaliana(Athaliana) AT5G46340.1.Araport11.447_Athaliana(Athaliana) Bradi1g64180.1.v3.1_Bdistachyon(Bdistachyon) Bradi2g15300.1.v3.1_Bdistachyon(Bdistachyon) CCG015085.1_Csongorica(Csongorica) CCG036436.1_Csongorica(Csongorica) CCG039976.1_Csongorica(Csongorica) CCG041869.1_Cson…
ORTHOMCL568(37 genes,10 taxa):	AT1G31420.3.Araport11.447_Athaliana(Athaliana) AT1G31440.1.Araport11.447_Athaliana(Athaliana) AT2G35620.3.Araport11.447_Athaliana(Athaliana) AT5G62710.1.Araport11.447_Athaliana(Athaliana) Bradi1g67050.2.v3.1_Bdistachyon(Bdistachyon) Bradi1g67060.1.v3.1_Bdistachyon(Bdistachyon) Bradi4g00550.1.v3.1_Bdistachyon(Bdistachyon) CCG016529.2_Csongorica(Csongorica) CCG023392.1_Csongorica(Csongorica) CCG034…
ORTHOMCL569(37 genes,10 taxa):	AT1G34020.2.Araport11.447_Athaliana(Athaliana) AT4G09810.1.Araport11.447_Athaliana(Athaliana) AT4G39390.1.Araport11.447_Athaliana(Athaliana) Bradi3g48720.2.v3.1_Bdistachyon(Bdistachyon) Bradi4g43730.1.v3.1_Bdistachyon(Bdistachyon) Bradi5g14990.1.v3.1_Bdistachyon(Bdistachyon) CCG001525.1_Csongorica(Csongorica) CCG009125.1_Csongorica(Csongorica) CCG011649.1_Csongorica(Csongorica) CCG017867.2_Csongo…
ORTHOMCL570(37 genes,10 taxa):	AT1G34120.2.Araport11.447_Athaliana(Athaliana) AT1G71710.1.Araport11.447_Athaliana(Athaliana) Bradi2g05260.1.v3.1_Bdistachyon(Bdistachyon) Bradi2g05270.1.v3.1_Bdistachyon(Bdistachyon) Bradi2g18670.1.v3.1_Bdistachyon(Bdistachyon) Bradi2g48250.1.v3.1_Bdistachyon(Bdistachyon) CCG015353.1_Csongorica(Csongorica) CCG015771.2_Csongorica(Csongorica) CCG054018.2_Csongorica(Csongorica) HORVU1Hr1G080460.7_H…
ORTHOMCL571(37 genes,10 taxa):	AT1G54510.3.Araport11.447_Athaliana(Athaliana) AT3G04810.3.Araport11.447_Athaliana(Athaliana) AT3G63280.4.Araport11.447_Athaliana(Athaliana) AT5G28290.2.Araport11.447_Athaliana(Athaliana) Bradi1g14070.6.v3.1_Bdistachyon(Bdistachyon) Bradi1g55730.1.v3.1_Bdistachyon(Bdistachyon) Bradi4g02440.5.v3.1_Bdistachyon(Bdistachyon) CCG002964.1_Csongorica(Csongorica) CCG014421.2_Csongorica(Csongorica) CCG018…
ORTHOMCL572(37 genes,10 taxa):	AT1G62830.1.Araport11.447_Athaliana(Athaliana) AT3G10390.3.Araport11.447_Athaliana(Athaliana) AT3G13682.1.Araport11.447_Athaliana(Athaliana) Bradi3g14870.1.v3.1_Bdistachyon(Bdistachyon) Bradi3g58720.1.v3.1_Bdistachyon(Bdistachyon) Bradi5g18210.1.v3.1_Bdistachyon(Bdistachyon) CCG004982.1_Csongorica(Csongorica) CCG012194.1_Csongorica(Csongorica) CCG016703.1_Csongorica(Csongorica) CCG031811.1_Csongo…
ORTHOMCL573(37 genes,10 taxa):	AT2G23070.1.Araport11.447_Athaliana(Athaliana) AT2G23080.1.Araport11.447_Athaliana(Athaliana) AT3G50000.1.Araport11.447_Athaliana(Athaliana) AT5G67380.1.Araport11.447_Athaliana(Athaliana) Bradi1g07750.1.v3.1_Bdistachyon(Bdistachyon) Bradi1g07810.1.v3.1_Bdistachyon(Bdistachyon) Bradi1g59010.1.v3.1_Bdistachyon(Bdistachyon) Bradi1g70690.1.v3.1_Bdistachyon(Bdistachyon) CCG006823.1_Csongorica(Csongori…
ORTHOMCL574(37 genes,9 taxa):	AT2G24130.2.Araport11.447_Athaliana(Athaliana) Bradi1g47097.1.v3.1_Bdistachyon(Bdistachyon) Bradi1g47107.1.v3.1_Bdistachyon(Bdistachyon) Bradi1g47130.1.v3.1_Bdistachyon(Bdistachyon) Bradi4g30560.3.v3.1_Bdistachyon(Bdistachyon) CCG009824.1_Csongorica(Csongorica) CCG009827.1_Csongorica(Csongorica) CCG012311.1_Csongorica(Csongorica) CCG012312.1_Csongorica(Csongorica) CCG012313.1_Csongorica(Csongoric…
ORTHOMCL575(37 genes,10 taxa):	AT2G26170.1.Araport11.447_Athaliana(Athaliana) Bradi1g37730.1.v3.1_Bdistachyon(Bdistachyon) Bradi1g75310.1.v3.1_Bdistachyon(Bdistachyon) Bradi3g08356.1.v3.1_Bdistachyon(Bdistachyon) Bradi4g08970.1.v3.1_Bdistachyon(Bdistachyon) Bradi4g09040.1.v3.1_Bdistachyon(Bdistachyon) CCG030647.1_Csongorica(Csongorica) CCG032574.1_Csongorica(Csongorica) CCG036355.1_Csongorica(Csongorica) CCG039252.1_Csongorica…
ORTHOMCL576(37 genes,10 taxa):	AT2G29140.2.Araport11.447_Athaliana(Athaliana) AT2G29190.1.Araport11.447_Athaliana(Athaliana) AT2G29200.1.Araport11.447_Athaliana(Athaliana) AT3G10360.1.Araport11.447_Athaliana(Athaliana) Bradi2g39240.1.v3.1_Bdistachyon(Bdistachyon) Bradi2g39410.1.v3.1_Bdistachyon(Bdistachyon) Bradi3g55540.1.v3.1_Bdistachyon(Bdistachyon) CCG017207.1_Csongorica(Csongorica) CCG022280.1_Csongorica(Csongorica) CCG024…
ORTHOMCL577(37 genes,10 taxa):	AT2G32770.3.Araport11.447_Athaliana(Athaliana) AT3G07130.2.Araport11.447_Athaliana(Athaliana) AT4G13700.1.Araport11.447_Athaliana(Athaliana) Bradi1g01700.3.v3.1_Bdistachyon(Bdistachyon) Bradi1g01810.2.v3.1_Bdistachyon(Bdistachyon) Bradi2g10990.1.v3.1_Bdistachyon(Bdistachyon) Bradi3g19760.1.v3.1_Bdistachyon(Bdistachyon) CCG040648.1_Csongorica(Csongorica) CCG042027.1_Csongorica(Csongorica) CCG04202…
ORTHOMCL578(37 genes,10 taxa):	AT2G37290.2.Araport11.447_Athaliana(Athaliana) AT2G39280.2.Araport11.447_Athaliana(Athaliana) AT3G55020.1.Araport11.447_Athaliana(Athaliana) Bradi1g65940.3.v3.1_Bdistachyon(Bdistachyon) Bradi2g22850.1.v3.1_Bdistachyon(Bdistachyon) Bradi2g54230.1.v3.1_Bdistachyon(Bdistachyon) CCG000117.1_Csongorica(Csongorica) CCG002570.1_Csongorica(Csongorica) CCG009429.1_Csongorica(Csongorica) CCG017678.2_Csongo…
ORTHOMCL579(37 genes,9 taxa):	AT2G41850.1.Araport11.447_Athaliana(Athaliana) AT3G57510.1.Araport11.447_Athaliana(Athaliana) Bradi1g04610.1.v3.1_Bdistachyon(Bdistachyon) Bradi1g04630.1.v3.1_Bdistachyon(Bdistachyon) Bradi1g04641.1.v3.1_Bdistachyon(Bdistachyon) Bradi2g33080.1.v3.1_Bdistachyon(Bdistachyon) Bradi2g46400.1.v3.1_Bdistachyon(Bdistachyon) CCG012541.1_Csongorica(Csongorica) CCG019649.1_Csongorica(Csongorica) CCG019650.…
ORTHOMCL580(37 genes,10 taxa):	AT3G26935.1.Araport11.447_Athaliana(Athaliana) AT5G41060.1.Araport11.447_Athaliana(Athaliana) Bradi2g59330.1.v3.1_Bdistachyon(Bdistachyon) Bradi3g41420.1.v3.1_Bdistachyon(Bdistachyon) Bradi4g34790.1.v3.1_Bdistachyon(Bdistachyon) CCG002274.1_Csongorica(Csongorica) CCG005453.2_Csongorica(Csongorica) CCG005684.1_Csongorica(Csongorica) CCG013613.1_Csongorica(Csongorica) CCG048599.1_Csongorica(Csongor…
ORTHOMCL581(37 genes,10 taxa):	AT3G51770.2.Araport11.447_Athaliana(Athaliana) AT4G02680.1.Araport11.447_Athaliana(Athaliana) AT5G58550.1.Araport11.447_Athaliana(Athaliana) Bradi1g55640.1.v3.1_Bdistachyon(Bdistachyon) Bradi1g65350.1.v3.1_Bdistachyon(Bdistachyon) Bradi4g15130.1.v3.1_Bdistachyon(Bdistachyon) CCG009485.1_Csongorica(Csongorica) CCG018985.1_Csongorica(Csongorica) CCG029397.1_Csongorica(Csongorica) CCG037460.1_Csongo…
ORTHOMCL582(37 genes,10 taxa):	AT5G62000.1.Araport11.447_Athaliana(Athaliana) Bradi2g59480.1.v3.1_Bdistachyon(Bdistachyon) Bradi4g07470.1.v3.1_Bdistachyon(Bdistachyon) Bradi4g17410.1.v3.1_Bdistachyon(Bdistachyon) CCG000281.1_Csongorica(Csongorica) CCG002257.1_Csongorica(Csongorica) CCG006790.1_Csongorica(Csongorica) CCG007558.1_Csongorica(Csongorica) CCG007560.1_Csongorica(Csongorica) CCG013629.1_Csongorica(Csongorica) CCG0242…
ORTHOMCL583(37 genes,7 taxa):	Bradi1g06907.2.v3.1_Bdistachyon(Bdistachyon) Bradi1g20830.1.v3.1_Bdistachyon(Bdistachyon) Bradi1g24700.4.v3.1_Bdistachyon(Bdistachyon) Bradi1g26980.2.v3.1_Bdistachyon(Bdistachyon) Bradi5g21820.1.v3.1_Bdistachyon(Bdistachyon) CCG018965.1_Csongorica(Csongorica) CCG019775.1_Csongorica(Csongorica) CCG029961.1_Csongorica(Csongorica) CCG039040.1_Csongorica(Csongorica) CCG039285.1_Csongorica(Csongorica)…
ORTHOMCL584(37 genes,9 taxa):	Bradi1g08150.1.v3.1_Bdistachyon(Bdistachyon) Bradi1g08157.1.v3.1_Bdistachyon(Bdistachyon) Bradi1g08177.1.v3.1_Bdistachyon(Bdistachyon) Bradi1g08190.1.v3.1_Bdistachyon(Bdistachyon) CCG006864.1_Csongorica(Csongorica) CCG006865.1_Csongorica(Csongorica) CCG006866.1_Csongorica(Csongorica) CCG040821.1_Csongorica(Csongorica) CCG040822.1_Csongorica(Csongorica) HORVU5Hr1G096210.1_Hvulgare(Hvulgare) HORVU5…
ORTHOMCL585(37 genes,2 taxa):	Bradi1g17712.1.v3.1_Bdistachyon(Bdistachyon) HORVU0Hr1G005730.1_Hvulgare(Hvulgare) HORVU0Hr1G022150.1_Hvulgare(Hvulgare) HORVU1Hr1G003020.5_Hvulgare(Hvulgare) HORVU1Hr1G006240.1_Hvulgare(Hvulgare) HORVU1Hr1G009460.1_Hvulgare(Hvulgare) HORVU1Hr1G035290.1_Hvulgare(Hvulgare) HORVU1Hr1G075710.1_Hvulgare(Hvulgare) HORVU1Hr1G087770.1_Hvulgare(Hvulgare) HORVU1Hr1G094380.1_Hvulgare(Hvulgare) HORVU2Hr1G00…
ORTHOMCL586(37 genes,8 taxa):	Bradi1g23240.2.v3.1_Bdistachyon(Bdistachyon) Bradi1g23294.1.v3.1_Bdistachyon(Bdistachyon) Bradi1g23305.1.v3.1_Bdistachyon(Bdistachyon) Bradi1g23311.2.v3.1_Bdistachyon(Bdistachyon) Bradi1g25750.2.v3.1_Bdistachyon(Bdistachyon) Bradi1g28070.2.v3.1_Bdistachyon(Bdistachyon) CCG004462.1_Csongorica(Csongorica) CCG014419.2_Csongorica(Csongorica) CCG018868.1_Csongorica(Csongorica) CCG022079.2_Csongorica(C…
ORTHOMCL587(37 genes,8 taxa):	Bradi1g72200.2.v3.1_Bdistachyon(Bdistachyon) Bradi1g72210.1.v3.1_Bdistachyon(Bdistachyon) Bradi1g72220.1.v3.1_Bdistachyon(Bdistachyon) Bradi1g72230.1.v3.1_Bdistachyon(Bdistachyon) Bradi1g72237.1.v3.1_Bdistachyon(Bdistachyon) Bradi4g24210.2.v3.1_Bdistachyon(Bdistachyon) CCG019106.1_Csongorica(Csongorica) CCG019107.1_Csongorica(Csongorica) CCG025057.1_Csongorica(Csongorica) CCG049359.1_Csongorica(C…
ORTHOMCL588(37 genes,8 taxa):	Bradi2g43230.1.v3.1_Bdistachyon(Bdistachyon) Bradi5g14460.1.v3.1_Bdistachyon(Bdistachyon) Bradi5g14470.1.v3.1_Bdistachyon(Bdistachyon) CCG010301.8_Csongorica(Csongorica) CCG011945.1_Csongorica(Csongorica) CCG017800.1_Csongorica(Csongorica) CCG017801.1_Csongorica(Csongorica) CCG017802.1_Csongorica(Csongorica) CCG017804.1_Csongorica(Csongorica) CCG018566.1_Csongorica(Csongorica) HORVU2Hr1G085430.1_…
ORTHOMCL589(37 genes,7 taxa):	Bradi3g27500.1.v3.1_Bdistachyon(Bdistachyon) CCG030400.1_Csongorica(Csongorica) CCG030401.1_Csongorica(Csongorica) CCG034327.1_Csongorica(Csongorica) CCG034328.1_Csongorica(Csongorica) LOC_Os02g32770.1.MSUR7_Osativa(Osativa) LOC_Os02g36150.1.MSUR7_Osativa(Osativa) LOC_Os02g36190.1.MSUR7_Osativa(Osativa) LOC_Os04g27020.1.MSUR7_Osativa(Osativa) LOC_Os07g11739.1.MSUR7_Osativa(Osativa) LOC_Os07g11870…
ORTHOMCL590(37 genes,9 taxa):	Bradi3g37820.3.v3.1_Bdistachyon(Bdistachyon) CCG004613.1_Csongorica(Csongorica) CCG015336.1_Csongorica(Csongorica) CCG041228.1_Csongorica(Csongorica) HORVU2Hr1G072670.2_Hvulgare(Hvulgare) HORVU6Hr1G010740.3_Hvulgare(Hvulgare) HORVU6Hr1G092200.1_Hvulgare(Hvulgare) HORVU6Hr1G092270.1_Hvulgare(Hvulgare) HORVU7Hr1G122250.1_Hvulgare(Hvulgare) LOC_Os01g38110.1.MSUR7_Osativa(Osativa) LOC_Os02g36030.1.MS…
ORTHOMCL591(37 genes,1 taxa):	HORVU0Hr1G004250.1_Hvulgare(Hvulgare) HORVU0Hr1G004380.1_Hvulgare(Hvulgare) HORVU0Hr1G004530.1_Hvulgare(Hvulgare) HORVU0Hr1G012220.1_Hvulgare(Hvulgare) HORVU0Hr1G018180.1_Hvulgare(Hvulgare) HORVU1Hr1G015430.1_Hvulgare(Hvulgare) HORVU1Hr1G045940.1_Hvulgare(Hvulgare) HORVU1Hr1G049600.1_Hvulgare(Hvulgare) HORVU1Hr1G061300.1_Hvulgare(Hvulgare) HORVU1Hr1G061720.1_Hvulgare(Hvulgare) HORVU2Hr1G037260.1_…
ORTHOMCL592(36 genes,9 taxa):	AT1G01570.2.Araport11.447_Athaliana(Athaliana) AT1G07850.1.Araport11.447_Athaliana(Athaliana) AT4G11350.1.Araport11.447_Athaliana(Athaliana) AT4G23490.1.Araport11.447_Athaliana(Athaliana) AT5G41460.1.Araport11.447_Athaliana(Athaliana) Bradi1g76927.2.v3.1_Bdistachyon(Bdistachyon) Bradi3g32032.1.v3.1_Bdistachyon(Bdistachyon) Bradi3g51770.2.v3.1_Bdistachyon(Bdistachyon) Bradi5g19170.1.v3.1_Bdistachy…
ORTHOMCL593(36 genes,10 taxa):	AT1G03990.1.Araport11.447_Athaliana(Athaliana) AT3G23410.1.Araport11.447_Athaliana(Athaliana) AT4G19380.2.Araport11.447_Athaliana(Athaliana) AT4G28570.1.Araport11.447_Athaliana(Athaliana) Bradi3g28657.1.v3.1_Bdistachyon(Bdistachyon) Bradi3g28677.2.v3.1_Bdistachyon(Bdistachyon) Bradi3g49085.1.v3.1_Bdistachyon(Bdistachyon) CCG020144.1_Csongorica(Csongorica) CCG020146.1_Csongorica(Csongorica) CCG021…
ORTHOMCL594(36 genes,10 taxa):	AT1G10870.2.Araport11.447_Athaliana(Athaliana) AT1G60860.1.Araport11.447_Athaliana(Athaliana) AT5G13300.1.Araport11.447_Athaliana(Athaliana) AT5G61980.1.Araport11.447_Athaliana(Athaliana) Bradi3g41520.1.v3.1_Bdistachyon(Bdistachyon) Bradi3g49447.3.v3.1_Bdistachyon(Bdistachyon) Bradi4g34880.1.v3.1_Bdistachyon(Bdistachyon) CCG005471.1_Csongorica(Csongorica) CCG005697.1_Csongorica(Csongorica) CCG011…
ORTHOMCL595(36 genes,10 taxa):	AT1G12130.1.Araport11.447_Athaliana(Athaliana) AT1G12140.1.Araport11.447_Athaliana(Athaliana) AT1G12160.1.Araport11.447_Athaliana(Athaliana) AT1G12200.1.Araport11.447_Athaliana(Athaliana) AT1G62540.2.Araport11.447_Athaliana(Athaliana) AT1G62560.1.Araport11.447_Athaliana(Athaliana) AT1G62570.1.Araport11.447_Athaliana(Athaliana) AT1G62580.1.Araport11.447_Athaliana(Athaliana) AT1G62600.1.Araport11.4…
ORTHOMCL596(36 genes,10 taxa):	AT1G14780.1.Araport11.447_Athaliana(Athaliana) Bradi1g44297.1.v3.1_Bdistachyon(Bdistachyon) Bradi3g43420.1.v3.1_Bdistachyon(Bdistachyon) Bradi3g59900.1.v3.1_Bdistachyon(Bdistachyon) CCG004072.1_Csongorica(Csongorica) CCG004698.1_Csongorica(Csongorica) CCG007503.1_Csongorica(Csongorica) CCG020910.2_Csongorica(Csongorica) CCG027957.1_Csongorica(Csongorica) CCG047478.1_Csongorica(Csongorica) CCG0488…
ORTHOMCL597(36 genes,10 taxa):	AT1G20080.3.Araport11.447_Athaliana(Athaliana) AT2G20990.3.Araport11.447_Athaliana(Athaliana) AT5G04220.2.Araport11.447_Athaliana(Athaliana) Bradi1g33150.2.v3.1_Bdistachyon(Bdistachyon) Bradi3g12250.3.v3.1_Bdistachyon(Bdistachyon) Bradi4g36490.2.v3.1_Bdistachyon(Bdistachyon) CCG010037.1_Csongorica(Csongorica) CCG010735.1_Csongorica(Csongorica) CCG027565.1_Csongorica(Csongorica) CCG050871.1_Csongo…
ORTHOMCL598(36 genes,10 taxa):	AT1G29310.2.Araport11.447_Athaliana(Athaliana) AT1G78720.2.Araport11.447_Athaliana(Athaliana) AT2G34250.3.Araport11.447_Athaliana(Athaliana) Bradi1g70160.1.v3.1_Bdistachyon(Bdistachyon) Bradi4g28500.1.v3.1_Bdistachyon(Bdistachyon) CCG006822.1_Csongorica(Csongorica) CCG009464.1_Csongorica(Csongorica) CCG017578.1_Csongorica(Csongorica) CCG021579.1_Csongorica(Csongorica) CCG034143.1_Csongorica(Csong…
ORTHOMCL599(36 genes,1 taxa):	AT1G33790.2.Araport11.447_Athaliana(Athaliana) AT1G52000.2.Araport11.447_Athaliana(Athaliana) AT1G52030.2.Araport11.447_Athaliana(Athaliana) AT1G52040.1.Araport11.447_Athaliana(Athaliana) AT1G52050.1.Araport11.447_Athaliana(Athaliana) AT1G52060.1.Araport11.447_Athaliana(Athaliana) AT1G52070.1.Araport11.447_Athaliana(Athaliana) AT1G52100.1.Araport11.447_Athaliana(Athaliana) AT1G52110.1.Araport11.4…
ORTHOMCL600(36 genes,10 taxa):	AT1G47490.1.Araport11.447_Athaliana(Athaliana) AT1G47500.1.Araport11.447_Athaliana(Athaliana) Bradi3g46470.1.v3.1_Bdistachyon(Bdistachyon) Bradi4g32380.1.v3.1_Bdistachyon(Bdistachyon) Bradi5g11810.1.v3.1_Bdistachyon(Bdistachyon) CCG014686.2_Csongorica(Csongorica) CCG018009.1_Csongorica(Csongorica) CCG037696.1_Csongorica(Csongorica) CCG043951.1_Csongorica(Csongorica) CCG048884.1_Csongorica(Csongor…
ORTHOMCL601(36 genes,10 taxa):	AT1G48480.1.Araport11.447_Athaliana(Athaliana) AT3G02880.1.Araport11.447_Athaliana(Athaliana) AT3G17840.1.Araport11.447_Athaliana(Athaliana) AT5G16590.1.Araport11.447_Athaliana(Athaliana) Bradi1g11430.1.v3.1_Bdistachyon(Bdistachyon) Bradi1g69550.1.v3.1_Bdistachyon(Bdistachyon) Bradi5g12540.1.v3.1_Bdistachyon(Bdistachyon) CCG001769.1_Csongorica(Csongorica) CCG016482.1_Csongorica(Csongorica) CCG017…
ORTHOMCL602(36 genes,10 taxa):	AT1G64140.1.Araport11.447_Athaliana(Athaliana) Bradi1g36450.2.v3.1_Bdistachyon(Bdistachyon) Bradi2g43880.3.v3.1_Bdistachyon(Bdistachyon) Bradi3g09720.5.v3.1_Bdistachyon(Bdistachyon) CCG000931.1_Csongorica(Csongorica) CCG016677.1_Csongorica(Csongorica) CCG024735.1_Csongorica(Csongorica) CCG025751.1_Csongorica(Csongorica) CCG045426.1_Csongorica(Csongorica) CCG045740.1_Csongorica(Csongorica) HORVU0H…
ORTHOMCL603(36 genes,10 taxa):	AT1G65840.1.Araport11.447_Athaliana(Athaliana) AT2G43020.1.Araport11.447_Athaliana(Athaliana) AT3G59050.1.Araport11.447_Athaliana(Athaliana) Bradi5g22220.2.v3.1_Bdistachyon(Bdistachyon) Bradi5g25730.1.v3.1_Bdistachyon(Bdistachyon) Bradi5g25740.1.v3.1_Bdistachyon(Bdistachyon) CCG002132.1_Csongorica(Csongorica) CCG005314.1_Csongorica(Csongorica) CCG005315.1_Csongorica(Csongorica) CCG039003.1_Csongo…
ORTHOMCL604(36 genes,10 taxa):	AT1G67090.1.Araport11.447_Athaliana(Athaliana) AT5G38410.3.Araport11.447_Athaliana(Athaliana) AT5G38420.1.Araport11.447_Athaliana(Athaliana) AT5G38430.1.Araport11.447_Athaliana(Athaliana) Bradi3g26385.1.v3.1_Bdistachyon(Bdistachyon) Bradi3g26391.1.v3.1_Bdistachyon(Bdistachyon) Bradi4g08500.2.v3.1_Bdistachyon(Bdistachyon) Bradi4g08800.1.v3.1_Bdistachyon(Bdistachyon) Bradi5g04080.1.v3.1_Bdistachyon…
ORTHOMCL605(36 genes,10 taxa):	AT1G69770.1.Araport11.447_Athaliana(Athaliana) AT1G80740.1.Araport11.447_Athaliana(Athaliana) AT4G19020.1.Araport11.447_Athaliana(Athaliana) Bradi1g66167.2.v3.1_Bdistachyon(Bdistachyon) Bradi1g68985.2.v3.1_Bdistachyon(Bdistachyon) Bradi3g21450.2.v3.1_Bdistachyon(Bdistachyon) Bradi3g39050.1.v3.1_Bdistachyon(Bdistachyon) CCG001371.1_Csongorica(Csongorica) CCG008699.1_Csongorica(Csongorica) CCG02269…
ORTHOMCL606(36 genes,10 taxa):	AT1G76490.1.Araport11.447_Athaliana(Athaliana) AT2G17370.1.Araport11.447_Athaliana(Athaliana) Bradi3g40210.1.v3.1_Bdistachyon(Bdistachyon) Bradi3g53227.1.v3.1_Bdistachyon(Bdistachyon) Bradi4g33910.1.v3.1_Bdistachyon(Bdistachyon) CCG003865.1_Csongorica(Csongorica) CCG005337.1_Csongorica(Csongorica) CCG005618.1_Csongorica(Csongorica) CCG008139.1_Csongorica(Csongorica) CCG008261.1_Csongorica(Csongor…
ORTHOMCL607(36 genes,10 taxa):	AT2G17700.1.Araport11.447_Athaliana(Athaliana) AT4G35780.1.Araport11.447_Athaliana(Athaliana) AT4G38470.1.Araport11.447_Athaliana(Athaliana) Bradi1g28110.2.v3.1_Bdistachyon(Bdistachyon) Bradi3g01850.1.v3.1_Bdistachyon(Bdistachyon) Bradi4g36880.1.v3.1_Bdistachyon(Bdistachyon) CCG006314.2_Csongorica(Csongorica) CCG011026.1_Csongorica(Csongorica) CCG012861.2_Csongorica(Csongorica) CCG018895.1_Csongo…
ORTHOMCL608(36 genes,10 taxa):	AT2G20800.1.Araport11.447_Athaliana(Athaliana) AT4G05020.2.Araport11.447_Athaliana(Athaliana) AT4G21490.1.Araport11.447_Athaliana(Athaliana) AT4G28220.1.Araport11.447_Athaliana(Athaliana) Bradi1g33097.6.v3.1_Bdistachyon(Bdistachyon) Bradi2g51830.1.v3.1_Bdistachyon(Bdistachyon) Bradi3g14800.1.v3.1_Bdistachyon(Bdistachyon) CCG004971.2_Csongorica(Csongorica) CCG010042.1_Csongorica(Csongorica) CCG015…
ORTHOMCL609(36 genes,10 taxa):	AT2G21200.1.Araport11.447_Athaliana(Athaliana) AT2G21210.2.Araport11.447_Athaliana(Athaliana) AT3G03820.1.Araport11.447_Athaliana(Athaliana) AT3G03830.1.Araport11.447_Athaliana(Athaliana) AT3G03840.1.Araport11.447_Athaliana(Athaliana) AT3G03847.1.Araport11.447_Athaliana(Athaliana) AT3G03850.1.Araport11.447_Athaliana(Athaliana) AT4G13790.1.Araport11.447_Athaliana(Athaliana) AT4G34770.1.Araport11.4…
ORTHOMCL610(36 genes,10 taxa):	AT2G22450.1.Araport11.447_Athaliana(Athaliana) AT5G59750.2.Araport11.447_Athaliana(Athaliana) AT5G64300.1.Araport11.447_Athaliana(Athaliana) Bradi2g23220.1.v3.1_Bdistachyon(Bdistachyon) Bradi3g38570.1.v3.1_Bdistachyon(Bdistachyon) Bradi3g46520.3.v3.1_Bdistachyon(Bdistachyon) Bradi3g46530.1.v3.1_Bdistachyon(Bdistachyon) CCG002537.2_Csongorica(Csongorica) CCG004526.1_Csongorica(Csongorica) CCG02161…
ORTHOMCL611(36 genes,10 taxa):	AT2G25070.2.Araport11.447_Athaliana(Athaliana) AT4G31860.1.Araport11.447_Athaliana(Athaliana) Bradi1g31080.1.v3.1_Bdistachyon(Bdistachyon) Bradi3g05990.4.v3.1_Bdistachyon(Bdistachyon) Bradi4g37710.1.v3.1_Bdistachyon(Bdistachyon) CCG006976.1_Csongorica(Csongorica) CCG014633.1_Csongorica(Csongorica) CCG025394.2_Csongorica(Csongorica) CCG035189.1_Csongorica(Csongorica) CCG048362.1_Csongorica(Csongor…
ORTHOMCL612(36 genes,10 taxa):	AT2G27060.1.Araport11.447_Athaliana(Athaliana) AT4G20940.1.Araport11.447_Athaliana(Athaliana) AT5G10020.1.Araport11.447_Athaliana(Athaliana) Bradi1g20750.1.v3.1_Bdistachyon(Bdistachyon) Bradi1g58260.1.v3.1_Bdistachyon(Bdistachyon) CCG002840.2_Csongorica(Csongorica) CCG008604.2_Csongorica(Csongorica) CCG025178.1_Csongorica(Csongorica) CCG025948.1_Csongorica(Csongorica) CCG039957.1_Csongorica(Csong…
ORTHOMCL613(36 genes,10 taxa):	AT2G30490.1.Araport11.447_Athaliana(Athaliana) Bradi2g31510.1.v3.1_Bdistachyon(Bdistachyon) Bradi2g53470.1.v3.1_Bdistachyon(Bdistachyon) Bradi3g43160.1.v3.1_Bdistachyon(Bdistachyon) CCG004693.2_Csongorica(Csongorica) CCG010901.1_Csongorica(Csongorica) CCG024431.1_Csongorica(Csongorica) CCG026237.1_Csongorica(Csongorica) CCG044696.2_Csongorica(Csongorica) CCG050824.1_Csongorica(Csongorica) HORVU3H…
ORTHOMCL614(36 genes,10 taxa):	AT3G10160.1.Araport11.447_Athaliana(Athaliana) AT3G48880.3.Araport11.447_Athaliana(Athaliana) AT3G55630.3.Araport11.447_Athaliana(Athaliana) AT5G05980.1.Araport11.447_Athaliana(Athaliana) Bradi1g77850.1.v3.1_Bdistachyon(Bdistachyon) Bradi3g30187.1.v3.1_Bdistachyon(Bdistachyon) Bradi3g30210.1.v3.1_Bdistachyon(Bdistachyon) CCG001360.1_Csongorica(Csongorica) CCG013325.1_Csongorica(Csongorica) CCG032…
ORTHOMCL615(36 genes,10 taxa):	AT3G16060.1.Araport11.447_Athaliana(Athaliana) AT3G16630.1.Araport11.447_Athaliana(Athaliana) Bradi2g12710.3.v3.1_Bdistachyon(Bdistachyon) Bradi2g35167.2.v3.1_Bdistachyon(Bdistachyon) Bradi2g44040.1.v3.1_Bdistachyon(Bdistachyon) CCG012948.1_Csongorica(Csongorica) CCG021597.1_Csongorica(Csongorica) CCG024746.2_Csongorica(Csongorica) CCG031959.1_Csongorica(Csongorica) CCG040175.1_Csongorica(Csongor…
ORTHOMCL616(36 genes,5 taxa):	AT4G02550.3.Araport11.447_Athaliana(Athaliana) Bradi1g42535.1.v3.1_Bdistachyon(Bdistachyon) Bradi2g42143.1.v3.1_Bdistachyon(Bdistachyon) Bradi3g11003.1.v3.1_Bdistachyon(Bdistachyon) Bradi3g11031.1.v3.1_Bdistachyon(Bdistachyon) Bradi4g14953.2.v3.1_Bdistachyon(Bdistachyon) CCG025228.1_Csongorica(Csongorica) LOC_Os11g07390.1.MSUR7_Osativa(Osativa) rna14700_Zmays(Zmays) rna1884_Zmays(Zmays) rna209_Zm…
ORTHOMCL617(36 genes,10 taxa):	AT4G02780.1.Araport11.447_Athaliana(Athaliana) Bradi2g33686.4.v3.1_Bdistachyon(Bdistachyon) CCG001582.1_Csongorica(Csongorica) CCG030029.1_Csongorica(Csongorica) CCG036178.1_Csongorica(Csongorica) CCG037896.1_Csongorica(Csongorica) CCG048890.1_Csongorica(Csongorica) CCG050211.1_Csongorica(Csongorica) HORVU2Hr1G004620.7_Hvulgare(Hvulgare) HORVU5Hr1G082390.1_Hvulgare(Hvulgare) HORVU7Hr1G121270.3_Hv…
ORTHOMCL618(36 genes,10 taxa):	AT5G03540.3.Araport11.447_Athaliana(Athaliana) AT5G52340.1.Araport11.447_Athaliana(Athaliana) AT5G52350.1.Araport11.447_Athaliana(Athaliana) Bradi4g24960.1.v3.1_Bdistachyon(Bdistachyon) Bradi4g41980.2.v3.1_Bdistachyon(Bdistachyon) Bradi5g26580.1.v3.1_Bdistachyon(Bdistachyon) Bradi5g26587.6.v3.1_Bdistachyon(Bdistachyon) CCG005231.4_Csongorica(Csongorica) CCG023812.3_Csongorica(Csongorica) CCG03146…
ORTHOMCL619(36 genes,8 taxa):	Bradi1g30667.2.v3.1_Bdistachyon(Bdistachyon) Bradi3g00867.1.v3.1_Bdistachyon(Bdistachyon) Bradi3g00890.2.v3.1_Bdistachyon(Bdistachyon) Bradi3g00920.1.v3.1_Bdistachyon(Bdistachyon) Bradi3g00926.1.v3.1_Bdistachyon(Bdistachyon) Bradi5g02430.1.v3.1_Bdistachyon(Bdistachyon) ChrSy.fgenesh.mRNA.21.MSUR7_Osativa(Osativa) HORVU2Hr1G006620.4_Hvulgare(Hvulgare) HORVU2Hr1G124130.1_Hvulgare(Hvulgare) HORVU5Hr…
ORTHOMCL620(36 genes,8 taxa):	Bradi1g33180.1.v3.1_Bdistachyon(Bdistachyon) Bradi1g33370.1.v3.1_Bdistachyon(Bdistachyon) Bradi1g33570.1.v3.1_Bdistachyon(Bdistachyon) Bradi1g33580.1.v3.1_Bdistachyon(Bdistachyon) Bradi1g33600.1.v3.1_Bdistachyon(Bdistachyon) CCG009991.1_Csongorica(Csongorica) CCG018496.1_Csongorica(Csongorica) HORVU1Hr1G016930.1_Hvulgare(Hvulgare) HORVU1Hr1G016960.1_Hvulgare(Hvulgare) HORVU7Hr1G099720.1_Hvulgare(…
ORTHOMCL621(36 genes,6 taxa):	Bradi1g47585.1.v3.1_Bdistachyon(Bdistachyon) Bradi2g24971.1.v3.1_Bdistachyon(Bdistachyon) Bradi2g24975.1.v3.1_Bdistachyon(Bdistachyon) Bradi2g36877.1.v3.1_Bdistachyon(Bdistachyon) Bradi2g54803.1.v3.1_Bdistachyon(Bdistachyon) Bradi3g09534.1.v3.1_Bdistachyon(Bdistachyon) Bradi3g18275.1.v3.1_Bdistachyon(Bdistachyon) Bradi3g40775.1.v3.1_Bdistachyon(Bdistachyon) Bradi4g16617.1.v3.1_Bdistachyon(Bdistac…
ORTHOMCL622(36 genes,9 taxa):	Bradi2g22300.4.v3.1_Bdistachyon(Bdistachyon) Bradi2g25440.1.v3.1_Bdistachyon(Bdistachyon) Bradi4g28050.1.v3.1_Bdistachyon(Bdistachyon) CCG014018.1_Csongorica(Csongorica) CCG014019.1_Csongorica(Csongorica) CCG043505.1_Csongorica(Csongorica) CCG049006.1_Csongorica(Csongorica) CCG049007.1_Csongorica(Csongorica) CCG049584.1_Csongorica(Csongorica) CCG049585.1_Csongorica(Csongorica) CCG051070.1_Csongor…
ORTHOMCL623(36 genes,8 taxa):	Bradi3g09930.1.v3.1_Bdistachyon(Bdistachyon) Bradi3g09940.1.v3.1_Bdistachyon(Bdistachyon) Bradi3g09950.1.v3.1_Bdistachyon(Bdistachyon) Bradi3g09960.1.v3.1_Bdistachyon(Bdistachyon) Bradi3g09967.1.v3.1_Bdistachyon(Bdistachyon) Bradi3g09990.1.v3.1_Bdistachyon(Bdistachyon) Bradi3g19500.1.v3.1_Bdistachyon(Bdistachyon) CCG000954.1_Csongorica(Csongorica) CCG000955.1_Csongorica(Csongorica) CCG000956.1_Cs…
ORTHOMCL624(36 genes,8 taxa):	Bradi3g35007.1.v3.1_Bdistachyon(Bdistachyon) Bradi5g21447.1.v3.1_Bdistachyon(Bdistachyon) CCG008073.1_Csongorica(Csongorica) CCG039480.1_Csongorica(Csongorica) HORVU2Hr1G004480.2_Hvulgare(Hvulgare) HORVU2Hr1G004510.2_Hvulgare(Hvulgare) HORVU2Hr1G004530.2_Hvulgare(Hvulgare) HORVU2Hr1G004600.1_Hvulgare(Hvulgare) HORVU2Hr1G004640.2_Hvulgare(Hvulgare) HORVU2Hr1G004650.1_Hvulgare(Hvulgare) HORVU3Hr1G0…
ORTHOMCL625(36 genes,9 taxa):	Bradi3g46780.1.v3.1_Bdistachyon(Bdistachyon) Bradi5g12260.1.v3.1_Bdistachyon(Bdistachyon) Bradi5g12280.1.v3.1_Bdistachyon(Bdistachyon) CCG028552.1_Csongorica(Csongorica) CCG028554.2_Csongorica(Csongorica) CCG028555.1_Csongorica(Csongorica) CCG028815.1_Csongorica(Csongorica) CCG050200.3_Csongorica(Csongorica) CCG050202.1_Csongorica(Csongorica) HORVU2Hr1G080070.3_Hvulgare(Hvulgare) HORVU2Hr1G080140…
ORTHOMCL626(36 genes,2 taxa):	Bradi4g28417.1.v3.1_Bdistachyon(Bdistachyon) HORVU1Hr1G059680.1_Hvulgare(Hvulgare) HORVU1Hr1G076130.1_Hvulgare(Hvulgare) HORVU1Hr1G078800.1_Hvulgare(Hvulgare) HORVU1Hr1G082620.1_Hvulgare(Hvulgare) HORVU2Hr1G040120.1_Hvulgare(Hvulgare) HORVU2Hr1G047300.1_Hvulgare(Hvulgare) HORVU2Hr1G070990.1_Hvulgare(Hvulgare) HORVU2Hr1G094600.1_Hvulgare(Hvulgare) HORVU2Hr1G112930.2_Hvulgare(Hvulgare) HORVU3Hr1G01…
ORTHOMCL627(36 genes,1 taxa):	CCG000223.1_Csongorica(Csongorica) CCG002175.1_Csongorica(Csongorica) CCG004246.1_Csongorica(Csongorica) CCG007776.1_Csongorica(Csongorica) CCG008562.1_Csongorica(Csongorica) CCG010111.1_Csongorica(Csongorica) CCG010114.1_Csongorica(Csongorica) CCG019568.1_Csongorica(Csongorica) CCG019621.1_Csongorica(Csongorica) CCG022699.1_Csongorica(Csongorica) CCG024434.1_Csongorica(Csongorica) CCG024760.1_Cs…
ORTHOMCL628(36 genes,3 taxa):	CCG000824.1_Csongorica(Csongorica) CCG000989.1_Csongorica(Csongorica) CCG001836.1_Csongorica(Csongorica) CCG003966.1_Csongorica(Csongorica) CCG004113.1_Csongorica(Csongorica) CCG007952.1_Csongorica(Csongorica) CCG008981.1_Csongorica(Csongorica) CCG013158.1_Csongorica(Csongorica) CCG017197.1_Csongorica(Csongorica) CCG018291.1_Csongorica(Csongorica) CCG018848.1_Csongorica(Csongorica) CCG019264.1_Cs…
ORTHOMCL629(36 genes,1 taxa):	HORVU0Hr1G012530.3_Hvulgare(Hvulgare) HORVU0Hr1G014260.1_Hvulgare(Hvulgare) HORVU1Hr1G007870.1_Hvulgare(Hvulgare) HORVU1Hr1G007890.1_Hvulgare(Hvulgare) HORVU1Hr1G018100.1_Hvulgare(Hvulgare) HORVU1Hr1G024900.2_Hvulgare(Hvulgare) HORVU1Hr1G043800.1_Hvulgare(Hvulgare) HORVU2Hr1G027620.1_Hvulgare(Hvulgare) HORVU2Hr1G059450.1_Hvulgare(Hvulgare) HORVU2Hr1G098460.1_Hvulgare(Hvulgare) HORVU2Hr1G098470.2_…
ORTHOMCL630(35 genes,10 taxa):	AT1G01320.1.Araport11.447_Athaliana(Athaliana) AT1G15290.1.Araport11.447_Athaliana(Athaliana) AT4G28080.1.Araport11.447_Athaliana(Athaliana) Bradi1g29090.2.v3.1_Bdistachyon(Bdistachyon) Bradi3g53907.1.v3.1_Bdistachyon(Bdistachyon) Bradi5g23890.1.v3.1_Bdistachyon(Bdistachyon) CCG001463.1_Csongorica(Csongorica) CCG013521.1_Csongorica(Csongorica) CCG016790.1_Csongorica(Csongorica) CCG022827.2_Csongo…
ORTHOMCL631(35 genes,10 taxa):	AT1G02010.4.Araport11.447_Athaliana(Athaliana) AT1G12360.1.Araport11.447_Athaliana(Athaliana) AT4G12120.1.Araport11.447_Athaliana(Athaliana) Bradi1g14940.1.v3.1_Bdistachyon(Bdistachyon) Bradi1g51580.1.v3.1_Bdistachyon(Bdistachyon) Bradi5g04686.1.v3.1_Bdistachyon(Bdistachyon) CCG008098.1_Csongorica(Csongorica) CCG027570.1_Csongorica(Csongorica) CCG027658.1_Csongorica(Csongorica) CCG033717.2_Csongo…
ORTHOMCL632(35 genes,10 taxa):	AT1G02500.1.Araport11.447_Athaliana(Athaliana) AT2G36880.1.Araport11.447_Athaliana(Athaliana) AT3G17390.1.Araport11.447_Athaliana(Athaliana) AT4G01850.1.Araport11.447_Athaliana(Athaliana) Bradi2g11250.1.v3.1_Bdistachyon(Bdistachyon) Bradi2g12150.2.v3.1_Bdistachyon(Bdistachyon) Bradi2g12160.1.v3.1_Bdistachyon(Bdistachyon) CCG006680.1_Csongorica(Csongorica) CCG009766.1_Csongorica(Csongorica) CCG011…
ORTHOMCL633(35 genes,10 taxa):	AT1G02980.1.Araport11.447_Athaliana(Athaliana) AT1G43140.1.Araport11.447_Athaliana(Athaliana) AT4G02570.1.Araport11.447_Athaliana(Athaliana) Bradi2g12970.1.v3.1_Bdistachyon(Bdistachyon) Bradi2g35820.1.v3.1_Bdistachyon(Bdistachyon) Bradi2g35830.1.v3.1_Bdistachyon(Bdistachyon) CCG019258.1_Csongorica(Csongorica) CCG028096.1_Csongorica(Csongorica) CCG030322.1_Csongorica(Csongorica) CCG030324.1_Csongo…
ORTHOMCL634(35 genes,10 taxa):	AT1G05640.1.Araport11.447_Athaliana(Athaliana) AT1G07710.1.Araport11.447_Athaliana(Athaliana) AT2G31820.1.Araport11.447_Athaliana(Athaliana) AT5G02620.5.Araport11.447_Athaliana(Athaliana) AT5G60070.1.Araport11.447_Athaliana(Athaliana) Bradi1g66210.1.v3.1_Bdistachyon(Bdistachyon) Bradi3g41880.4.v3.1_Bdistachyon(Bdistachyon) Bradi4g35460.1.v3.1_Bdistachyon(Bdistachyon) CCG009409.1_Csongorica(Csongo…
ORTHOMCL635(35 genes,10 taxa):	AT1G10950.1.Araport11.447_Athaliana(Athaliana) Bradi3g45600.1.v3.1_Bdistachyon(Bdistachyon) Bradi4g23990.1.v3.1_Bdistachyon(Bdistachyon) Bradi4g41270.1.v3.1_Bdistachyon(Bdistachyon) CCG010826.1_Csongorica(Csongorica) CCG014386.1_Csongorica(Csongorica) CCG022572.1_Csongorica(Csongorica) CCG035533.1_Csongorica(Csongorica) CCG044713.3_Csongorica(Csongorica) CCG047613.1_Csongorica(Csongorica) CCG0493…
ORTHOMCL636(35 genes,10 taxa):	AT1G13800.1.Araport11.447_Athaliana(Athaliana) AT2G26790.1.Araport11.447_Athaliana(Athaliana) AT4G19880.2.Araport11.447_Athaliana(Athaliana) AT5G44990.2.Araport11.447_Athaliana(Athaliana) AT5G45020.1.Araport11.447_Athaliana(Athaliana) Bradi3g10950.3.v3.1_Bdistachyon(Bdistachyon) Bradi4g41765.1.v3.1_Bdistachyon(Bdistachyon) CCG014883.1_Csongorica(Csongorica) CCG019947.1_Csongorica(Csongorica) CCG0…
ORTHOMCL637(35 genes,10 taxa):	AT1G18160.1.Araport11.447_Athaliana(Athaliana) AT1G73660.1.Araport11.447_Athaliana(Athaliana) AT5G11850.1.Araport11.447_Athaliana(Athaliana) Bradi1g45040.1.v3.1_Bdistachyon(Bdistachyon) Bradi3g08260.2.v3.1_Bdistachyon(Bdistachyon) Bradi3g59510.1.v3.1_Bdistachyon(Bdistachyon) CCG004143.1_Csongorica(Csongorica) CCG007425.1_Csongorica(Csongorica) CCG012459.1_Csongorica(Csongorica) CCG016770.1_Csongo…
ORTHOMCL638(35 genes,10 taxa):	AT1G22200.1.Araport11.447_Athaliana(Athaliana) AT1G36050.1.Araport11.447_Athaliana(Athaliana) Bradi1g63940.4.v3.1_Bdistachyon(Bdistachyon) Bradi2g21760.1.v3.1_Bdistachyon(Bdistachyon) Bradi5g12110.11.v3.1_Bdistachyon(Bdistachyon) CCG014727.1_Csongorica(Csongorica) CCG018314.1_Csongorica(Csongorica) CCG021723.1_Csongorica(Csongorica) CCG025183.2_Csongorica(Csongorica) CCG028566.2_Csongorica(Csongo…
ORTHOMCL639(35 genes,10 taxa):	AT1G22430.1.Araport11.447_Athaliana(Athaliana) AT1G22440.1.Araport11.447_Athaliana(Athaliana) AT4G22110.2.Araport11.447_Athaliana(Athaliana) AT5G42250.1.Araport11.447_Athaliana(Athaliana) Bradi1g21300.2.v3.1_Bdistachyon(Bdistachyon) Bradi1g21305.3.v3.1_Bdistachyon(Bdistachyon) Bradi1g71880.1.v3.1_Bdistachyon(Bdistachyon) Bradi1g71890.1.v3.1_Bdistachyon(Bdistachyon) CCG030017.1_Csongorica(Csongori…
ORTHOMCL640(35 genes,9 taxa):	AT1G26320.1.Araport11.447_Athaliana(Athaliana) AT3G03080.1.Araport11.447_Athaliana(Athaliana) AT3G59845.1.Araport11.447_Athaliana(Athaliana) AT5G16960.2.Araport11.447_Athaliana(Athaliana) AT5G16970.1.Araport11.447_Athaliana(Athaliana) AT5G16980.2.Araport11.447_Athaliana(Athaliana) AT5G16990.1.Araport11.447_Athaliana(Athaliana) AT5G17000.1.Araport11.447_Athaliana(Athaliana) AT5G37940.1.Araport11.4…
ORTHOMCL641(35 genes,10 taxa):	AT1G30620.4.Araport11.447_Athaliana(Athaliana) AT4G20460.1.Araport11.447_Athaliana(Athaliana) AT5G44480.1.Araport11.447_Athaliana(Athaliana) Bradi1g58080.1.v3.1_Bdistachyon(Bdistachyon) Bradi3g14260.3.v3.1_Bdistachyon(Bdistachyon) Bradi5g21930.1.v3.1_Bdistachyon(Bdistachyon) CCG002149.1_Csongorica(Csongorica) CCG002854.1_Csongorica(Csongorica) CCG004916.1_Csongorica(Csongorica) CCG008622.1_Csongo…
ORTHOMCL642(35 genes,10 taxa):	AT1G37130.1.Araport11.447_Athaliana(Athaliana) AT1G77760.1.Araport11.447_Athaliana(Athaliana) Bradi3g37940.1.v3.1_Bdistachyon(Bdistachyon) Bradi3g57680.1.v3.1_Bdistachyon(Bdistachyon) CCG004259.1_Csongorica(Csongorica) CCG004597.2_Csongorica(Csongorica) CCG015323.8_Csongorica(Csongorica) CCG031730.1_Csongorica(Csongorica) CCG035676.1_Csongorica(Csongorica) CCG037749.1_Csongorica(Csongorica) CCG04…
ORTHOMCL643(35 genes,10 taxa):	AT1G47240.1.Araport11.447_Athaliana(Athaliana) AT2G23150.1.Araport11.447_Athaliana(Athaliana) AT4G18790.1.Araport11.447_Athaliana(Athaliana) AT5G67330.1.Araport11.447_Athaliana(Athaliana) Bradi1g14840.1.v3.1_Bdistachyon(Bdistachyon) Bradi1g70650.1.v3.1_Bdistachyon(Bdistachyon) Bradi4g03490.1.v3.1_Bdistachyon(Bdistachyon) CCG009721.1_Csongorica(Csongorica) CCG011879.1_Csongorica(Csongorica) CCG027…
ORTHOMCL644(35 genes,10 taxa):	AT1G48840.1.Araport11.447_Athaliana(Athaliana) AT3G18350.2.Araport11.447_Athaliana(Athaliana) AT5G23390.1.Araport11.447_Athaliana(Athaliana) Bradi3g10840.1.v3.1_Bdistachyon(Bdistachyon) Bradi3g49747.1.v3.1_Bdistachyon(Bdistachyon) Bradi5g26170.5.v3.1_Bdistachyon(Bdistachyon) CCG005279.1_Csongorica(Csongorica) CCG011493.1_Csongorica(Csongorica) CCG014340.1_Csongorica(Csongorica) CCG042512.1_Csongo…
ORTHOMCL645(35 genes,10 taxa):	AT1G52360.2.Araport11.447_Athaliana(Athaliana) AT1G79990.1.Araport11.447_Athaliana(Athaliana) AT3G15980.5.Araport11.447_Athaliana(Athaliana) Bradi1g51210.5.v3.1_Bdistachyon(Bdistachyon) Bradi3g07918.1.v3.1_Bdistachyon(Bdistachyon) Bradi3g07926.5.v3.1_Bdistachyon(Bdistachyon) CCG007820.2_Csongorica(Csongorica) CCG020019.1_Csongorica(Csongorica) CCG025023.1_Csongorica(Csongorica) CCG027709.1_Csongo…
ORTHOMCL646(35 genes,10 taxa):	AT1G53023.1.Araport11.447_Athaliana(Athaliana) AT1G53025.2.Araport11.447_Athaliana(Athaliana) AT2G33770.1.Araport11.447_Athaliana(Athaliana) AT3G15355.1.Araport11.447_Athaliana(Athaliana) Bradi2g04101.2.v3.1_Bdistachyon(Bdistachyon) Bradi2g16950.1.v3.1_Bdistachyon(Bdistachyon) Bradi2g16960.1.v3.1_Bdistachyon(Bdistachyon) CCG012766.1_Csongorica(Csongorica) CCG026861.1_Csongorica(Csongorica) CCG032…
ORTHOMCL647(35 genes,10 taxa):	AT2G24360.1.Araport11.447_Athaliana(Athaliana) AT4G31170.5.Araport11.447_Athaliana(Athaliana) Bradi3g05520.1.v3.1_Bdistachyon(Bdistachyon) Bradi3g18150.1.v3.1_Bdistachyon(Bdistachyon) CCG007022.1_Csongorica(Csongorica) CCG019609.1_Csongorica(Csongorica) CCG044727.1_Csongorica(Csongorica) CCG048049.2_Csongorica(Csongorica) CCG049845.2_Csongorica(Csongorica) HORVU6Hr1G031440.2_Hvulgare(Hvulgare) HO…
ORTHOMCL648(35 genes,10 taxa):	AT2G36490.1.Araport11.447_Athaliana(Athaliana) AT3G10010.2.Araport11.447_Athaliana(Athaliana) AT5G04560.2.Araport11.447_Athaliana(Athaliana) Bradi2g23797.4.v3.1_Bdistachyon(Bdistachyon) Bradi3g43692.1.v3.1_Bdistachyon(Bdistachyon) Bradi4g08870.2.v3.1_Bdistachyon(Bdistachyon) Bradi4g16620.5.v3.1_Bdistachyon(Bdistachyon) CCG004009.1_Csongorica(Csongorica) CCG009068.3_Csongorica(Csongorica) CCG01501…
ORTHOMCL649(35 genes,10 taxa):	AT2G41220.1.Araport11.447_Athaliana(Athaliana) AT5G04140.2.Araport11.447_Athaliana(Athaliana) AT5G53460.1.Araport11.447_Athaliana(Athaliana) Bradi1g19080.1.v3.1_Bdistachyon(Bdistachyon) Bradi2g17192.1.v3.1_Bdistachyon(Bdistachyon) Bradi2g46670.1.v3.1_Bdistachyon(Bdistachyon) CCG026877.1_Csongorica(Csongorica) CCG032493.2_Csongorica(Csongorica) CCG046972.1_Csongorica(Csongorica) CCG050076.1_Csongo…
ORTHOMCL650(35 genes,10 taxa):	AT2G47300.2.Araport11.447_Athaliana(Athaliana) AT3G43240.1.Araport11.447_Athaliana(Athaliana) Bradi3g37385.1.v3.1_Bdistachyon(Bdistachyon) Bradi3g37397.1.v3.1_Bdistachyon(Bdistachyon) Bradi4g09997.1.v3.1_Bdistachyon(Bdistachyon) Bradi4g31016.2.v3.1_Bdistachyon(Bdistachyon) CCG005924.1_Csongorica(Csongorica) CCG025808.1_Csongorica(Csongorica) CCG037544.1_Csongorica(Csongorica) CCG038301.1_Csongori…
ORTHOMCL651(35 genes,10 taxa):	AT3G49350.1.Araport11.447_Athaliana(Athaliana) AT5G24390.1.Araport11.447_Athaliana(Athaliana) AT5G41940.1.Araport11.447_Athaliana(Athaliana) AT5G53570.2.Araport11.447_Athaliana(Athaliana) Bradi3g30880.1.v3.1_Bdistachyon(Bdistachyon) Bradi3g42170.1.v3.1_Bdistachyon(Bdistachyon) Bradi4g35880.3.v3.1_Bdistachyon(Bdistachyon) CCG010672.1_Csongorica(Csongorica) CCG015972.1_Csongorica(Csongorica) CCG016…
ORTHOMCL652(35 genes,10 taxa):	AT4G19040.2.Araport11.447_Athaliana(Athaliana) AT5G45560.1.Araport11.447_Athaliana(Athaliana) Bradi1g50627.3.v3.1_Bdistachyon(Bdistachyon) Bradi3g00430.1.v3.1_Bdistachyon(Bdistachyon) Bradi3g27852.1.v3.1_Bdistachyon(Bdistachyon) CCG001214.1_Csongorica(Csongorica) CCG019229.2_Csongorica(Csongorica) CCG020247.1_Csongorica(Csongorica) CCG033080.1_Csongorica(Csongorica) CCG042447.2_Csongorica(Csongor…
ORTHOMCL653(35 genes,10 taxa):	AT4G19600.1.Araport11.447_Athaliana(Athaliana) AT5G45190.2.Araport11.447_Athaliana(Athaliana) Bradi1g47510.1.v3.1_Bdistachyon(Bdistachyon) Bradi2g22097.2.v3.1_Bdistachyon(Bdistachyon) CCG013205.2_Csongorica(Csongorica) CCG017189.1_Csongorica(Csongorica) CCG031659.1_Csongorica(Csongorica) CCG038707.2_Csongorica(Csongorica) CCG044910.1_Csongorica(Csongorica) CCG047942.1_Csongorica(Csongorica) HORVU…
ORTHOMCL654(35 genes,10 taxa):	AT4G32920.1.Araport11.447_Athaliana(Athaliana) AT5G11700.2.Araport11.447_Athaliana(Athaliana) AT5G47020.1.Araport11.447_Athaliana(Athaliana) Bradi2g05560.1.v3.1_Bdistachyon(Bdistachyon) Bradi2g33487.1.v3.1_Bdistachyon(Bdistachyon) Bradi5g00847.1.v3.1_Bdistachyon(Bdistachyon) CCG006789.1_Csongorica(Csongorica) CCG016410.1_Csongorica(Csongorica) CCG026108.1_Csongorica(Csongorica) CCG028846.2_Csongo…
ORTHOMCL655(35 genes,10 taxa):	AT4G33260.1.Araport11.447_Athaliana(Athaliana) AT4G33270.1.Araport11.447_Athaliana(Athaliana) AT5G26900.1.Araport11.447_Athaliana(Athaliana) AT5G27080.1.Araport11.447_Athaliana(Athaliana) AT5G27570.1.Araport11.447_Athaliana(Athaliana) AT5G27945.1.Araport11.447_Athaliana(Athaliana) Bradi3g52490.1.v3.1_Bdistachyon(Bdistachyon) Bradi4g20910.2.v3.1_Bdistachyon(Bdistachyon) Bradi4g28467.3.v3.1_Bdistac…
ORTHOMCL656(35 genes,10 taxa):	AT5G01980.1.Araport11.447_Athaliana(Athaliana) AT5G24900.1.Araport11.447_Athaliana(Athaliana) AT5G24910.1.Araport11.447_Athaliana(Athaliana) Bradi4g25950.2.v3.1_Bdistachyon(Bdistachyon) Bradi4g44270.1.v3.1_Bdistachyon(Bdistachyon) Bradi4g44273.1.v3.1_Bdistachyon(Bdistachyon) Bradi4g44277.3.v3.1_Bdistachyon(Bdistachyon) CCG020098.1_Csongorica(Csongorica) CCG020099.1_Csongorica(Csongorica) CCG03679…
ORTHOMCL657(35 genes,10 taxa):	AT5G07800.1.Araport11.447_Athaliana(Athaliana) AT5G61290.1.Araport11.447_Athaliana(Athaliana) Bradi3g10560.1.v3.1_Bdistachyon(Bdistachyon) Bradi5g02930.1.v3.1_Bdistachyon(Bdistachyon) CCG001250.1_Csongorica(Csongorica) CCG002897.1_Csongorica(Csongorica) CCG002899.1_Csongorica(Csongorica) CCG051241.1_Csongorica(Csongorica) CCG051243.1_Csongorica(Csongorica) ChrUn.fgenesh.mRNA.86.MSUR7_Osativa(Osat…
ORTHOMCL658(35 genes,10 taxa):	AT5G07920.1.Araport11.447_Athaliana(Athaliana) AT5G63770.2.Araport11.447_Athaliana(Athaliana) Bradi4g03750.4.v3.1_Bdistachyon(Bdistachyon) Bradi4g40090.1.v3.1_Bdistachyon(Bdistachyon) CCG009686.1_Csongorica(Csongorica) CCG014870.2_Csongorica(Csongorica) CCG019967.1_Csongorica(Csongorica) CCG029280.1_Csongorica(Csongorica) CCG038157.1_Csongorica(Csongorica) CCG052209.3_Csongorica(Csongorica) HORVU…
ORTHOMCL659(35 genes,10 taxa):	AT5G13700.1.Araport11.447_Athaliana(Athaliana) Bradi3g20677.1.v3.1_Bdistachyon(Bdistachyon) CCG009001.1_Csongorica(Csongorica) CCG009005.1_Csongorica(Csongorica) CCG016342.1_Csongorica(Csongorica) CCG016344.1_Csongorica(Csongorica) CCG033865.1_Csongorica(Csongorica) CCG050675.1_Csongorica(Csongorica) HORVU4Hr1G071450.1_Hvulgare(Hvulgare) HORVU6Hr1G042330.1_Hvulgare(Hvulgare) HORVU6Hr1G091060.1_Hv…
ORTHOMCL660(35 genes,3 taxa):	ATMG00710.1.Araport11.447_Athaliana(Athaliana) Bradi1g02480.1.v3.1_Bdistachyon(Bdistachyon) rna12579_Zmays(Zmays) rna12729_Zmays(Zmays) rna14142_Zmays(Zmays) rna15150_Zmays(Zmays) rna18934_Zmays(Zmays) rna19409_Zmays(Zmays) rna19982_Zmays(Zmays) rna20706_Zmays(Zmays) rna21839_Zmays(Zmays) rna22769_Zmays(Zmays) rna27539_Zmays(Zmays) rna29265_Zmays(Zmays) rna33775_Zmays(Zmays) rna39404_Zmays(Zmays)…
ORTHOMCL661(35 genes,8 taxa):	Bradi1g00300.1.v3.1_Bdistachyon(Bdistachyon) Bradi1g27430.2.v3.1_Bdistachyon(Bdistachyon) Bradi4g13650.1.v3.1_Bdistachyon(Bdistachyon) Bradi4g13660.1.v3.1_Bdistachyon(Bdistachyon) Bradi4g13670.1.v3.1_Bdistachyon(Bdistachyon) CCG006550.4_Csongorica(Csongorica) CCG036968.1_Csongorica(Csongorica) CCG036969.1_Csongorica(Csongorica) CCG036970.1_Csongorica(Csongorica) CCG037737.1_Csongorica(Csongorica)…
ORTHOMCL662(35 genes,7 taxa):	Bradi2g28020.1.v3.1_Bdistachyon(Bdistachyon) Bradi2g46980.1.v3.1_Bdistachyon(Bdistachyon) Bradi4g40880.2.v3.1_Bdistachyon(Bdistachyon) Bradi4g43010.1.v3.1_Bdistachyon(Bdistachyon) Bradi4g43346.1.v3.1_Bdistachyon(Bdistachyon) CCG028321.1_Csongorica(Csongorica) CCG028329.1_Csongorica(Csongorica) CCG029095.1_Csongorica(Csongorica) CCG037287.1_Csongorica(Csongorica) CCG037292.1_Csongorica(Csongorica)…
ORTHOMCL663(35 genes,9 taxa):	Bradi3g13050.2.v3.1_Bdistachyon(Bdistachyon) Bradi3g13060.1.v3.1_Bdistachyon(Bdistachyon) Bradi4g24830.2.v3.1_Bdistachyon(Bdistachyon) Bradi4g24840.2.v3.1_Bdistachyon(Bdistachyon) Bradi4g41870.1.v3.1_Bdistachyon(Bdistachyon) Bradi5g26917.1.v3.1_Bdistachyon(Bdistachyon) CCG023795.1_Csongorica(Csongorica) CCG038924.2_Csongorica(Csongorica) CCG042577.2_Csongorica(Csongorica) HORVU2Hr1G124530.35_Hvul…
ORTHOMCL664(35 genes,8 taxa):	Bradi3g40745.4.v3.1_Bdistachyon(Bdistachyon) Bradi3g40750.2.v3.1_Bdistachyon(Bdistachyon) Bradi3g40773.1.v3.1_Bdistachyon(Bdistachyon) Bradi3g40777.3.v3.1_Bdistachyon(Bdistachyon) Bradi3g41284.1.v3.1_Bdistachyon(Bdistachyon) HORVU1Hr1G021760.2_Hvulgare(Hvulgare) LOC_Os08g41150.1.MSUR7_Osativa(Osativa) LOC_Os08g41170.1.MSUR7_Osativa(Osativa) LOC_Os08g41180.1.MSUR7_Osativa(Osativa) LOC_Os08g41190.1…
ORTHOMCL665(35 genes,9 taxa):	Bradi4g40690.1.v3.1_Bdistachyon(Bdistachyon) Bradi4g40700.1.v3.1_Bdistachyon(Bdistachyon) CCG004724.1_Csongorica(Csongorica) CCG004725.1_Csongorica(Csongorica) CCG004730.1_Csongorica(Csongorica) CCG004733.1_Csongorica(Csongorica) CCG009287.1_Csongorica(Csongorica) CCG019885.1_Csongorica(Csongorica) CCG053336.1_Csongorica(Csongorica) CCG053519.1_Csongorica(Csongorica) HORVU2Hr1G086050.3_Hvulgare(H…
ORTHOMCL666(35 genes,1 taxa):	CCG001665.1_Csongorica(Csongorica) CCG001666.1_Csongorica(Csongorica) CCG002844.1_Csongorica(Csongorica) CCG005168.1_Csongorica(Csongorica) CCG006051.1_Csongorica(Csongorica) CCG007793.1_Csongorica(Csongorica) CCG009000.1_Csongorica(Csongorica) CCG010541.1_Csongorica(Csongorica) CCG011876.1_Csongorica(Csongorica) CCG016360.1_Csongorica(Csongorica) CCG018867.1_Csongorica(Csongorica) CCG021313.1_Cs…
ORTHOMCL667(35 genes,2 taxa):	CCG021160.1_Csongorica(Csongorica) rna14486_Zmays(Zmays) rna16553_Zmays(Zmays) rna2092_Zmays(Zmays) rna22144_Zmays(Zmays) rna22230_Zmays(Zmays) rna22778_Zmays(Zmays) rna23354_Zmays(Zmays) rna23542_Zmays(Zmays) rna27072_Zmays(Zmays) rna30866_Zmays(Zmays) rna32842_Zmays(Zmays) rna34993_Zmays(Zmays) rna41168_Zmays(Zmays) rna44854_Zmays(Zmays) rna4567_Zmays(Zmays) rna48312_Zmays(Zmays) rna49552_Zmays…
ORTHOMCL668(34 genes,10 taxa):	AT1G01700.4.Araport11.447_Athaliana(Athaliana) AT2G45890.1.Araport11.447_Athaliana(Athaliana) AT4G00460.2.Araport11.447_Athaliana(Athaliana) Bradi1g27800.1.v3.1_Bdistachyon(Bdistachyon) Bradi3g32850.2.v3.1_Bdistachyon(Bdistachyon) Bradi5g18137.2.v3.1_Bdistachyon(Bdistachyon) CCG003671.1_Csongorica(Csongorica) CCG011042.1_Csongorica(Csongorica) CCG018914.1_Csongorica(Csongorica) CCG036535.1_Csongo…
ORTHOMCL669(34 genes,10 taxa):	AT1G02690.2.Araport11.447_Athaliana(Athaliana) AT1G09270.1.Araport11.447_Athaliana(Athaliana) AT3G05720.1.Araport11.447_Athaliana(Athaliana) AT3G06720.2.Araport11.447_Athaliana(Athaliana) AT4G02150.1.Araport11.447_Athaliana(Athaliana) AT4G16143.2.Araport11.447_Athaliana(Athaliana) AT5G49310.1.Araport11.447_Athaliana(Athaliana) Bradi2g08960.1.v3.1_Bdistachyon(Bdistachyon) Bradi2g35050.3.v3.1_Bdist…
ORTHOMCL670(34 genes,10 taxa):	AT1G04400.1.Araport11.447_Athaliana(Athaliana) AT4G08920.1.Araport11.447_Athaliana(Athaliana) Bradi3g46590.1.v3.1_Bdistachyon(Bdistachyon) Bradi3g49204.4.v3.1_Bdistachyon(Bdistachyon) Bradi5g11990.1.v3.1_Bdistachyon(Bdistachyon) CCG014713.1_Csongorica(Csongorica) CCG028579.1_Csongorica(Csongorica) CCG028805.1_Csongorica(Csongorica) CCG039179.1_Csongorica(Csongorica) CCG047762.1_Csongorica(Csongor…
ORTHOMCL671(34 genes,9 taxa):	AT1G10750.1.Araport11.447_Athaliana(Athaliana) AT1G23340.1.Araport11.447_Athaliana(Athaliana) AT1G70550.1.Araport11.447_Athaliana(Athaliana) AT5G50150.1.Araport11.447_Athaliana(Athaliana) Bradi2g04360.1.v3.1_Bdistachyon(Bdistachyon) Bradi2g34360.3.v3.1_Bdistachyon(Bdistachyon) Bradi2g40687.1.v3.1_Bdistachyon(Bdistachyon) CCG023490.1_Csongorica(Csongorica) CCG029778.1_Csongorica(Csongorica) CCG030…
ORTHOMCL672(34 genes,10 taxa):	AT1G12840.1.Araport11.447_Athaliana(Athaliana) AT3G24870.1.Araport11.447_Athaliana(Athaliana) AT3G24880.1.Araport11.447_Athaliana(Athaliana) Bradi2g14375.1.v3.1_Bdistachyon(Bdistachyon) Bradi2g14400.1.v3.1_Bdistachyon(Bdistachyon) Bradi2g41720.1.v3.1_Bdistachyon(Bdistachyon) CCG002804.1_Csongorica(Csongorica) CCG041172.1_Csongorica(Csongorica) CCG052510.1_Csongorica(Csongorica) CCG053954.2_Csongo…
ORTHOMCL673(34 genes,10 taxa):	AT1G19450.1.Araport11.447_Athaliana(Athaliana) AT1G75220.1.Araport11.447_Athaliana(Athaliana) Bradi2g14900.1.v3.1_Bdistachyon(Bdistachyon) Bradi2g16070.1.v3.1_Bdistachyon(Bdistachyon) Bradi2g16100.1.v3.1_Bdistachyon(Bdistachyon) CCG030146.1_Csongorica(Csongorica) CCG030148.1_Csongorica(Csongorica) CCG030210.1_Csongorica(Csongorica) CCG038643.1_Csongorica(Csongorica) CCG045712.1_Csongorica(Csongor…
ORTHOMCL674(34 genes,10 taxa):	AT1G19910.1.Araport11.447_Athaliana(Athaliana) AT1G75630.2.Araport11.447_Athaliana(Athaliana) AT2G16510.1.Araport11.447_Athaliana(Athaliana) AT4G34720.1.Araport11.447_Athaliana(Athaliana) AT4G38920.1.Araport11.447_Athaliana(Athaliana) Bradi2g39690.1.v3.1_Bdistachyon(Bdistachyon) Bradi3g45420.1.v3.1_Bdistachyon(Bdistachyon) Bradi4g24287.1.v3.1_Bdistachyon(Bdistachyon) Bradi4g41560.1.v3.1_Bdistachy…
ORTHOMCL675(34 genes,10 taxa):	AT1G20780.3.Araport11.447_Athaliana(Athaliana) AT1G76390.2.Araport11.447_Athaliana(Athaliana) Bradi3g60810.1.v3.1_Bdistachyon(Bdistachyon) Bradi4g39167.1.v3.1_Bdistachyon(Bdistachyon) CCG005079.1_Csongorica(Csongorica) CCG022191.2_Csongorica(Csongorica) CCG041271.1_Csongorica(Csongorica) CCG047328.1_Csongorica(Csongorica) CCG049188.1_Csongorica(Csongorica) HORVU5Hr1G029950.8_Hvulgare(Hvulgare) HO…
ORTHOMCL676(34 genes,10 taxa):	AT1G22730.1.Araport11.447_Athaliana(Athaliana) AT3G48390.1.Araport11.447_Athaliana(Athaliana) AT4G24800.4.Araport11.447_Athaliana(Athaliana) AT5G63190.2.Araport11.447_Athaliana(Athaliana) Bradi1g69580.1.v3.1_Bdistachyon(Bdistachyon) Bradi3g14000.1.v3.1_Bdistachyon(Bdistachyon) Bradi5g13700.1.v3.1_Bdistachyon(Bdistachyon) CCG003573.2_Csongorica(Csongorica) CCG004895.1_Csongorica(Csongorica) CCG010…
ORTHOMCL677(34 genes,10 taxa):	AT1G27690.1.Araport11.447_Athaliana(Athaliana) AT1G49840.1.Araport11.447_Athaliana(Athaliana) AT3G19540.1.Araport11.447_Athaliana(Athaliana) Bradi1g14850.1.v3.1_Bdistachyon(Bdistachyon) Bradi1g22870.2.v3.1_Bdistachyon(Bdistachyon) Bradi4g03500.1.v3.1_Bdistachyon(Bdistachyon) CCG009723.1_Csongorica(Csongorica) CCG011884.1_Csongorica(Csongorica) CCG032080.2_Csongorica(Csongorica) CCG038178.1_Csongo…
ORTHOMCL678(34 genes,10 taxa):	AT1G33360.1.Araport11.447_Athaliana(Athaliana) AT5G49840.3.Araport11.447_Athaliana(Athaliana) AT5G53350.1.Araport11.447_Athaliana(Athaliana) Bradi2g57240.1.v3.1_Bdistachyon(Bdistachyon) Bradi3g10660.1.v3.1_Bdistachyon(Bdistachyon) Bradi3g46170.1.v3.1_Bdistachyon(Bdistachyon) CCG023083.3_Csongorica(Csongorica) CCG034173.1_Csongorica(Csongorica) CCG046834.3_Csongorica(Csongorica) CCG048870.1_Csongo…
ORTHOMCL679(34 genes,10 taxa):	AT1G34320.2.Araport11.447_Athaliana(Athaliana) AT5G08660.1.Araport11.447_Athaliana(Athaliana) Bradi2g24380.1.v3.1_Bdistachyon(Bdistachyon) Bradi2g56500.1.v3.1_Bdistachyon(Bdistachyon) Bradi3g45582.1.v3.1_Bdistachyon(Bdistachyon) CCG014391.1_Csongorica(Csongorica) CCG022565.1_Csongorica(Csongorica) CCG023017.2_Csongorica(Csongorica) CCG046006.3_Csongorica(Csongorica) CCG049756.1_Csongorica(Csongor…
ORTHOMCL680(34 genes,10 taxa):	AT1G34355.1.Araport11.447_Athaliana(Athaliana) AT4G31480.3.Araport11.447_Athaliana(Athaliana) AT4G31490.3.Araport11.447_Athaliana(Athaliana) Bradi2g10910.1.v3.1_Bdistachyon(Bdistachyon) Bradi2g10950.1.v3.1_Bdistachyon(Bdistachyon) Bradi4g24400.1.v3.1_Bdistachyon(Bdistachyon) CCG015881.1_Csongorica(Csongorica) CCG017539.1_Csongorica(Csongorica) CCG042866.1_Csongorica(Csongorica) CCG045855.1_Csongo…
ORTHOMCL681(34 genes,10 taxa):	AT1G58030.1.Araport11.447_Athaliana(Athaliana) AT3G03720.1.Araport11.447_Athaliana(Athaliana) AT5G36940.1.Araport11.447_Athaliana(Athaliana) Bradi1g13440.1.v3.1_Bdistachyon(Bdistachyon) Bradi3g27246.1.v3.1_Bdistachyon(Bdistachyon) Bradi4g01240.1.v3.1_Bdistachyon(Bdistachyon) CCG005891.1_Csongorica(Csongorica) CCG037337.2_Csongorica(Csongorica) CCG050624.1_Csongorica(Csongorica) CCG050647.1_Csongo…
ORTHOMCL682(34 genes,9 taxa):	AT1G61720.1.Araport11.447_Athaliana(Athaliana) Bradi5g22800.1.v3.1_Bdistachyon(Bdistachyon) Bradi5g22830.1.v3.1_Bdistachyon(Bdistachyon) CCG029538.1_Csongorica(Csongorica) CCG029541.1_Csongorica(Csongorica) CCG041674.1_Csongorica(Csongorica) HORVU2Hr1G108110.1_Hvulgare(Hvulgare) HORVU2Hr1G108250.3_Hvulgare(Hvulgare) HORVU2Hr1G108260.5_Hvulgare(Hvulgare) LOC_Os04g53830.1.MSUR7_Osativa(Osativa) LOC…
ORTHOMCL683(34 genes,10 taxa):	AT2G02230.1.Araport11.447_Athaliana(Athaliana) AT2G02240.1.Araport11.447_Athaliana(Athaliana) AT2G02250.1.Araport11.447_Athaliana(Athaliana) AT2G02300.1.Araport11.447_Athaliana(Athaliana) AT2G02310.1.Araport11.447_Athaliana(Athaliana) AT2G02320.1.Araport11.447_Athaliana(Athaliana) AT2G02340.1.Araport11.447_Athaliana(Athaliana) AT2G02350.2.Araport11.447_Athaliana(Athaliana) AT2G02360.1.Araport11.4…
ORTHOMCL684(34 genes,10 taxa):	AT2G11810.1.Araport11.447_Athaliana(Athaliana) AT4G31780.3.Araport11.447_Athaliana(Athaliana) AT5G20410.1.Araport11.447_Athaliana(Athaliana) Bradi3g20020.1.v3.1_Bdistachyon(Bdistachyon) Bradi3g54387.2.v3.1_Bdistachyon(Bdistachyon) Bradi4g30600.1.v3.1_Bdistachyon(Bdistachyon) CCG013570.1_Csongorica(Csongorica) CCG030033.1_Csongorica(Csongorica) CCG030577.2_Csongorica(Csongorica) CCG033988.1_Csongo…
ORTHOMCL685(34 genes,10 taxa):	AT2G14255.1.Araport11.447_Athaliana(Athaliana) AT5G20350.1.Araport11.447_Athaliana(Athaliana) Bradi1g30560.1.v3.1_Bdistachyon(Bdistachyon) Bradi3g06210.1.v3.1_Bdistachyon(Bdistachyon) Bradi4g16522.1.v3.1_Bdistachyon(Bdistachyon) CCG006955.1_Csongorica(Csongorica) CCG014482.1_Csongorica(Csongorica) CCG025434.1_Csongorica(Csongorica) CCG038589.2_Csongorica(Csongorica) CCG042376.1_Csongorica(Csongor…
ORTHOMCL686(34 genes,10 taxa):	AT2G14580.1.Araport11.447_Athaliana(Athaliana) AT2G14610.1.Araport11.447_Athaliana(Athaliana) AT3G19690.1.Araport11.447_Athaliana(Athaliana) AT4G33710.1.Araport11.447_Athaliana(Athaliana) AT4G33720.1.Araport11.447_Athaliana(Athaliana) AT5G26130.1.Araport11.447_Athaliana(Athaliana) Bradi1g12360.1.v3.1_Bdistachyon(Bdistachyon) Bradi1g57540.1.v3.1_Bdistachyon(Bdistachyon) Bradi1g57580.1.v3.1_Bdistac…
ORTHOMCL687(34 genes,10 taxa):	AT2G24200.1.Araport11.447_Athaliana(Athaliana) AT4G30910.2.Araport11.447_Athaliana(Athaliana) AT4G30920.1.Araport11.447_Athaliana(Athaliana) Bradi3g21200.1.v3.1_Bdistachyon(Bdistachyon) Bradi3g54020.1.v3.1_Bdistachyon(Bdistachyon) Bradi3g54030.1.v3.1_Bdistachyon(Bdistachyon) CCG013533.1_Csongorica(Csongorica) CCG013534.1_Csongorica(Csongorica) CCG015033.1_Csongorica(Csongorica) CCG043511.1_Csongo…
ORTHOMCL688(34 genes,10 taxa):	AT2G29090.1.Araport11.447_Athaliana(Athaliana) AT3G19270.2.Araport11.447_Athaliana(Athaliana) AT4G19230.2.Araport11.447_Athaliana(Athaliana) AT5G45340.1.Araport11.447_Athaliana(Athaliana) Bradi3g38150.1.v3.1_Bdistachyon(Bdistachyon) Bradi3g52660.1.v3.1_Bdistachyon(Bdistachyon) CCG004576.1_Csongorica(Csongorica) CCG035596.1_Csongorica(Csongorica) CCG037664.1_Csongorica(Csongorica) CCG043008.1_Cson…
ORTHOMCL689(34 genes,10 taxa):	AT2G33210.1.Araport11.447_Athaliana(Athaliana) AT3G13860.1.Araport11.447_Athaliana(Athaliana) AT3G23990.1.Araport11.447_Athaliana(Athaliana) Bradi1g75520.1.v3.1_Bdistachyon(Bdistachyon) Bradi2g18260.1.v3.1_Bdistachyon(Bdistachyon) Bradi3g28070.1.v3.1_Bdistachyon(Bdistachyon) CCG013752.2_Csongorica(Csongorica) CCG015753.1_Csongorica(Csongorica) CCG021029.1_Csongorica(Csongorica) CCG021348.2_Csongo…
ORTHOMCL690(34 genes,10 taxa):	AT2G43240.1.Araport11.447_Athaliana(Athaliana) AT3G59360.2.Araport11.447_Athaliana(Athaliana) Bradi2g57687.2.v3.1_Bdistachyon(Bdistachyon) Bradi3g48120.1.v3.1_Bdistachyon(Bdistachyon) Bradi5g14180.1.v3.1_Bdistachyon(Bdistachyon) CCG002428.2_Csongorica(Csongorica) CCG009193.1_Csongorica(Csongorica) CCG010283.1_Csongorica(Csongorica) CCG017777.1_Csongorica(Csongorica) CCG046777.1_Csongorica(Csongor…
ORTHOMCL691(34 genes,10 taxa):	AT2G45340.1.Araport11.447_Athaliana(Athaliana) AT4G22730.1.Araport11.447_Athaliana(Athaliana) AT5G51560.1.Araport11.447_Athaliana(Athaliana) Bradi1g51630.1.v3.1_Bdistachyon(Bdistachyon) Bradi2g41696.3.v3.1_Bdistachyon(Bdistachyon) Bradi3g13827.1.v3.1_Bdistachyon(Bdistachyon) CCG003555.1_Csongorica(Csongorica) CCG004869.1_Csongorica(Csongorica) CCG027655.1_Csongorica(Csongorica) CCG052507.1_Csongo…
ORTHOMCL692(34 genes,10 taxa):	AT3G01180.1.Araport11.447_Athaliana(Athaliana) Bradi1g45130.1.v3.1_Bdistachyon(Bdistachyon) Bradi3g27260.1.v3.1_Bdistachyon(Bdistachyon) Bradi3g59440.1.v3.1_Bdistachyon(Bdistachyon) CCG004153.2_Csongorica(Csongorica) CCG007417.1_Csongorica(Csongorica) CCG012465.1_Csongorica(Csongorica) CCG016764.1_Csongorica(Csongorica) CCG030419.2_Csongorica(Csongorica) CCG036738.1_Csongorica(Csongorica) CCG0474…
ORTHOMCL693(34 genes,10 taxa):	AT3G01300.1.Araport11.447_Athaliana(Athaliana) AT3G28690.2.Araport11.447_Athaliana(Athaliana) AT5G15080.1.Araport11.447_Athaliana(Athaliana) Bradi1g48147.3.v3.1_Bdistachyon(Bdistachyon) Bradi2g42147.1.v3.1_Bdistachyon(Bdistachyon) Bradi4g28627.1.v3.1_Bdistachyon(Bdistachyon) CCG023848.1_Csongorica(Csongorica) CCG047525.2_Csongorica(Csongorica) CCG048460.1_Csongorica(Csongorica) CCG052553.1_Csongo…
ORTHOMCL694(34 genes,9 taxa):	AT3G01540.2.Araport11.447_Athaliana(Athaliana) AT3G06480.1.Araport11.447_Athaliana(Athaliana) AT5G14610.1.Araport11.447_Athaliana(Athaliana) Bradi2g03947.2.v3.1_Bdistachyon(Bdistachyon) Bradi2g04460.3.v3.1_Bdistachyon(Bdistachyon) Bradi2g40760.1.v3.1_Bdistachyon(Bdistachyon) CCG018497.1_Csongorica(Csongorica) CCG023500.2_Csongorica(Csongorica) CCG023752.2_Csongorica(Csongorica) CCG028200.1_Csongo…
ORTHOMCL695(34 genes,10 taxa):	AT3G14415.2.Araport11.447_Athaliana(Athaliana) AT3G14420.1.Araport11.447_Athaliana(Athaliana) AT4G18360.4.Araport11.447_Athaliana(Athaliana) Bradi1g06430.1.v3.1_Bdistachyon(Bdistachyon) Bradi1g58480.2.v3.1_Bdistachyon(Bdistachyon) Bradi5g22250.1.v3.1_Bdistachyon(Bdistachyon) CCG008578.1_Csongorica(Csongorica) CCG019439.2_Csongorica(Csongorica) CCG039001.2_Csongorica(Csongorica) CCG039452.2_Csongo…
ORTHOMCL696(34 genes,10 taxa):	AT3G19340.1.Araport11.447_Athaliana(Athaliana) AT5G13940.1.Araport11.447_Athaliana(Athaliana) Bradi2g59537.1.v3.1_Bdistachyon(Bdistachyon) Bradi4g07450.1.v3.1_Bdistachyon(Bdistachyon) Bradi4g17270.3.v3.1_Bdistachyon(Bdistachyon) CCG000280.1_Csongorica(Csongorica) CCG002247.3_Csongorica(Csongorica) CCG006791.1_Csongorica(Csongorica) CCG007546.1_Csongorica(Csongorica) CCG013637.1_Csongorica(Csongor…
ORTHOMCL697(34 genes,10 taxa):	AT3G23470.3.Araport11.447_Athaliana(Athaliana) AT3G23480.2.Araport11.447_Athaliana(Athaliana) AT3G23510.1.Araport11.447_Athaliana(Athaliana) AT3G23530.1.Araport11.447_Athaliana(Athaliana) Bradi5g02490.1.v3.1_Bdistachyon(Bdistachyon) CCG005380.1_Csongorica(Csongorica) CCG009314.2_Csongorica(Csongorica) HORVU2Hr1G006900.1_Hvulgare(Hvulgare) HORVU2Hr1G007070.1_Hvulgare(Hvulgare) HORVU2Hr1G012700.3_H…
ORTHOMCL698(34 genes,10 taxa):	AT3G50930.1.Araport11.447_Athaliana(Athaliana) AT3G50940.1.Araport11.447_Athaliana(Athaliana) Bradi1g44957.1.v3.1_Bdistachyon(Bdistachyon) Bradi2g14590.1.v3.1_Bdistachyon(Bdistachyon) Bradi2g42940.1.v3.1_Bdistachyon(Bdistachyon) CCG002779.1_Csongorica(Csongorica) CCG002780.1_Csongorica(Csongorica) CCG005887.1_Csongorica(Csongorica) CCG011983.1_Csongorica(Csongorica) CCG023923.2_Csongorica(Csongor…
ORTHOMCL699(34 genes,10 taxa):	AT3G62910.1.Araport11.447_Athaliana(Athaliana) AT5G18590.1.Araport11.447_Athaliana(Athaliana) Bradi4g05610.2.v3.1_Bdistachyon(Bdistachyon) Bradi4g11300.1.v3.1_Bdistachyon(Bdistachyon) Bradi4g11310.1.v3.1_Bdistachyon(Bdistachyon) CCG019905.1_Csongorica(Csongorica) CCG031883.1_Csongorica(Csongorica) CCG033684.1_Csongorica(Csongorica) CCG033685.1_Csongorica(Csongorica) CCG039784.1_Csongorica(Csongor…
ORTHOMCL700(34 genes,10 taxa):	AT4G00910.1.Araport11.447_Athaliana(Athaliana) Bradi3g51470.1.v3.1_Bdistachyon(Bdistachyon) Bradi3g51480.1.v3.1_Bdistachyon(Bdistachyon) Bradi5g18622.1.v3.1_Bdistachyon(Bdistachyon) CCG007321.1_Csongorica(Csongorica) CCG012230.1_Csongorica(Csongorica) CCG014111.1_Csongorica(Csongorica) CCG020971.1_Csongorica(Csongorica) CCG040372.1_Csongorica(Csongorica) CCG051179.1_Csongorica(Csongorica) HORVU6H…
ORTHOMCL701(34 genes,10 taxa):	AT4G24520.1.Araport11.447_Athaliana(Athaliana) AT4G30210.3.Araport11.447_Athaliana(Athaliana) Bradi3g18850.1.v3.1_Bdistachyon(Bdistachyon) Bradi4g37770.1.v3.1_Bdistachyon(Bdistachyon) Bradi5g24370.1.v3.1_Bdistachyon(Bdistachyon) CCG014639.2_Csongorica(Csongorica) CCG022787.2_Csongorica(Csongorica) CCG034948.1_Csongorica(Csongorica) CCG041800.1_Csongorica(Csongorica) CCG052371.1_Csongorica(Csongor…
ORTHOMCL702(34 genes,10 taxa):	AT4G33090.1.Araport11.447_Athaliana(Athaliana) Bradi3g08120.3.v3.1_Bdistachyon(Bdistachyon) Bradi3g35350.1.v3.1_Bdistachyon(Bdistachyon) Bradi4g28767.4.v3.1_Bdistachyon(Bdistachyon) CCG025567.2_Csongorica(Csongorica) CCG030621.1_Csongorica(Csongorica) CCG045403.1_Csongorica(Csongorica) CCG051614.1_Csongorica(Csongorica) HORVU4Hr1G003100.5_Hvulgare(Hvulgare) HORVU5Hr1G057330.19_Hvulgare(Hvulgare) …
ORTHOMCL703(34 genes,10 taxa):	AT4G39850.3.Araport11.447_Athaliana(Athaliana) Bradi2g39420.3.v3.1_Bdistachyon(Bdistachyon) Bradi2g61777.3.v3.1_Bdistachyon(Bdistachyon) Bradi2g61800.4.v3.1_Bdistachyon(Bdistachyon) CCG000677.1_Csongorica(Csongorica) CCG017493.1_Csongorica(Csongorica) CCG022302.1_Csongorica(Csongorica) CCG024223.1_Csongorica(Csongorica) CCG024515.1_Csongorica(Csongorica) HORVU1Hr1G003300.1_Hvulgare(Hvulgare) HORV…
ORTHOMCL704(34 genes,10 taxa):	AT5G15410.1.Araport11.447_Athaliana(Athaliana) AT5G54250.2.Araport11.447_Athaliana(Athaliana) Bradi1g08060.1.v3.1_Bdistachyon(Bdistachyon) Bradi2g20660.1.v3.1_Bdistachyon(Bdistachyon) Bradi2g51836.1.v3.1_Bdistachyon(Bdistachyon) CCG006859.1_Csongorica(Csongorica) CCG015266.1_Csongorica(Csongorica) CCG034963.1_Csongorica(Csongorica) CCG035412.1_Csongorica(Csongorica) CCG040817.1_Csongorica(Csongor…
ORTHOMCL705(34 genes,7 taxa):	Bradi1g19400.2.v3.1_Bdistachyon(Bdistachyon) Bradi1g19420.3.v3.1_Bdistachyon(Bdistachyon) Bradi1g19434.1.v3.1_Bdistachyon(Bdistachyon) Bradi1g19450.1.v3.1_Bdistachyon(Bdistachyon) Bradi1g19460.2.v3.1_Bdistachyon(Bdistachyon) Bradi1g19486.1.v3.1_Bdistachyon(Bdistachyon) Bradi1g74187.2.v3.1_Bdistachyon(Bdistachyon) Bradi1g74200.1.v3.1_Bdistachyon(Bdistachyon) Bradi1g74220.2.v3.1_Bdistachyon(Bdistac…
ORTHOMCL706(34 genes,9 taxa):	Bradi1g43410.1.v3.1_Bdistachyon(Bdistachyon) Bradi1g44630.1.v3.1_Bdistachyon(Bdistachyon) CCG000753.1_Csongorica(Csongorica) CCG000754.1_Csongorica(Csongorica) CCG000756.1_Csongorica(Csongorica) CCG016985.1_Csongorica(Csongorica) CCG028889.1_Csongorica(Csongorica) CCG043743.1_Csongorica(Csongorica) CCG043744.1_Csongorica(Csongorica) HORVU0Hr1G025800.2_Hvulgare(Hvulgare) HORVU1Hr1G069470.1_Hvulgar…
ORTHOMCL707(34 genes,6 taxa):	Bradi1g43833.1.v3.1_Bdistachyon(Bdistachyon) Bradi2g08435.1.v3.1_Bdistachyon(Bdistachyon) Bradi2g08702.1.v3.1_Bdistachyon(Bdistachyon) Bradi3g18825.1.v3.1_Bdistachyon(Bdistachyon) Bradi3g58111.1.v3.1_Bdistachyon(Bdistachyon) Bradi4g42035.2.v3.1_Bdistachyon(Bdistachyon) Bradi4g42245.1.v3.1_Bdistachyon(Bdistachyon) Bradi5g08877.2.v3.1_Bdistachyon(Bdistachyon) Bradi5g09165.1.v3.1_Bdistachyon(Bdistac…
ORTHOMCL708(34 genes,8 taxa):	Bradi1g49450.1.v3.1_Bdistachyon(Bdistachyon) Bradi1g50700.1.v3.1_Bdistachyon(Bdistachyon) Bradi1g50740.1.v3.1_Bdistachyon(Bdistachyon) Bradi2g33330.1.v3.1_Bdistachyon(Bdistachyon) Bradi4g01830.1.v3.1_Bdistachyon(Bdistachyon) Bradi4g01870.1.v3.1_Bdistachyon(Bdistachyon) CCG000004.1_Csongorica(Csongorica) CCG004405.1_Csongorica(Csongorica) CCG042358.1_Csongorica(Csongorica) HORVU7Hr1G009350.3_Hvulg…
ORTHOMCL709(34 genes,9 taxa):	Bradi1g78120.1.v3.1_Bdistachyon(Bdistachyon) Bradi4g00360.1.v3.1_Bdistachyon(Bdistachyon) CCG014437.1_Csongorica(Csongorica) CCG031407.1_Csongorica(Csongorica) HORVU4Hr1G086830.1_Hvulgare(Hvulgare) HORVU4Hr1G086930.1_Hvulgare(Hvulgare) HORVU4Hr1G087070.1_Hvulgare(Hvulgare) LOC_Os03g01610.1.MSUR7_Osativa(Osativa) LOC_Os03g01630.1.MSUR7_Osativa(Osativa) LOC_Os03g01640.1.MSUR7_Osativa(Osativa) LOC_O…
ORTHOMCL710(34 genes,9 taxa):	Bradi2g02360.1.v3.1_Bdistachyon(Bdistachyon) Bradi2g51120.1.v3.1_Bdistachyon(Bdistachyon) Bradi2g51170.1.v3.1_Bdistachyon(Bdistachyon) Bradi5g21770.1.v3.1_Bdistachyon(Bdistachyon) CCG012129.1_Csongorica(Csongorica) CCG015624.1_Csongorica(Csongorica) CCG018407.1_Csongorica(Csongorica) CCG021841.1_Csongorica(Csongorica) CCG029990.1_Csongorica(Csongorica) CCG050733.1_Csongorica(Csongorica) HORVU1Hr1…
ORTHOMCL711(34 genes,8 taxa):	Bradi2g60886.1.v3.1_Bdistachyon(Bdistachyon) Bradi2g60892.1.v3.1_Bdistachyon(Bdistachyon) Bradi2g60898.1.v3.1_Bdistachyon(Bdistachyon) Bradi2g60904.1.v3.1_Bdistachyon(Bdistachyon) CCG002842.1_Csongorica(Csongorica) HORVU0Hr1G023570.1_Hvulgare(Hvulgare) HORVU3Hr1G097120.1_Hvulgare(Hvulgare) HORVU5Hr1G108900.2_Hvulgare(Hvulgare) HORVU6Hr1G066420.1_Hvulgare(Hvulgare) HORVU6Hr1G081260.1_Hvulgare(Hvul…
ORTHOMCL712(34 genes,9 taxa):	Bradi3g14710.1.v3.1_Bdistachyon(Bdistachyon) CCG004962.1_Csongorica(Csongorica) CCG034880.1_Csongorica(Csongorica) CCG035141.2_Csongorica(Csongorica) CCG042391.1_Csongorica(Csongorica) CCG052423.1_Csongorica(Csongorica) CCG052432.1_Csongorica(Csongorica) HORVU0Hr1G030000.1_Hvulgare(Hvulgare) HORVU2Hr1G001120.1_Hvulgare(Hvulgare) HORVU2Hr1G007600.6_Hvulgare(Hvulgare) HORVU2Hr1G007710.1_Hvulgare(Hv…
ORTHOMCL713(34 genes,1 taxa):	rna10250_Zmays(Zmays) rna15458_Zmays(Zmays) rna17342_Zmays(Zmays) rna17829_Zmays(Zmays) rna18481_Zmays(Zmays) rna2097_Zmays(Zmays) rna22905_Zmays(Zmays) rna25011_Zmays(Zmays) rna25500_Zmays(Zmays) rna28954_Zmays(Zmays) rna3069_Zmays(Zmays) rna32045_Zmays(Zmays) rna3586_Zmays(Zmays) rna40455_Zmays(Zmays) rna40847_Zmays(Zmays) rna41150_Zmays(Zmays) rna41157_Zmays(Zmays) rna42315_Zmays(Zmays) rna423…
ORTHOMCL714(33 genes,10 taxa):	AT1G07070.1.Araport11.447_Athaliana(Athaliana) AT1G41880.2.Araport11.447_Athaliana(Athaliana) AT1G74270.1.Araport11.447_Athaliana(Athaliana) AT3G55750.1.Araport11.447_Athaliana(Athaliana) Bradi1g46840.2.v3.1_Bdistachyon(Bdistachyon) Bradi2g17180.2.v3.1_Bdistachyon(Bdistachyon) Bradi3g60180.3.v3.1_Bdistachyon(Bdistachyon) Bradi4g16690.1.v3.1_Bdistachyon(Bdistachyon) CCG013489.1_Csongorica(Csongori…
ORTHOMCL715(33 genes,10 taxa):	AT1G07990.1.Araport11.447_Athaliana(Athaliana) AT1G30470.1.Araport11.447_Athaliana(Athaliana) AT2G28360.1.Araport11.447_Athaliana(Athaliana) AT3G45190.1.Araport11.447_Athaliana(Athaliana) Bradi2g42070.1.v3.1_Bdistachyon(Bdistachyon) Bradi5g22100.2.v3.1_Bdistachyon(Bdistachyon) CCG039006.1_Csongorica(Csongorica) CCG041174.4_Csongorica(Csongorica) CCG052540.1_Csongorica(Csongorica) CCG053926.1_Cson…
ORTHOMCL716(33 genes,10 taxa):	AT1G08510.1.Araport11.447_Athaliana(Athaliana) Bradi1g36950.1.v3.1_Bdistachyon(Bdistachyon) Bradi1g51170.1.v3.1_Bdistachyon(Bdistachyon) CCG023668.1_Csongorica(Csongorica) CCG027706.1_Csongorica(Csongorica) CCG027882.1_Csongorica(Csongorica) CCG033672.2_Csongorica(Csongorica) CCG040155.1_Csongorica(Csongorica) CCG044096.1_Csongorica(Csongorica) HORVU7Hr1G019830.1_Hvulgare(Hvulgare) HORVU7Hr1G0848…
ORTHOMCL717(33 genes,10 taxa):	AT1G09160.1.Araport11.447_Athaliana(Athaliana) AT1G68410.2.Araport11.447_Athaliana(Athaliana) Bradi1g16810.5.v3.1_Bdistachyon(Bdistachyon) Bradi1g64780.1.v3.1_Bdistachyon(Bdistachyon) Bradi2g13820.6.v3.1_Bdistachyon(Bdistachyon) CCG029570.1_Csongorica(Csongorica) CCG030519.1_Csongorica(Csongorica) CCG035914.1_Csongorica(Csongorica) CCG040052.2_Csongorica(Csongorica) CCG050232.2_Csongorica(Csongor…
ORTHOMCL718(33 genes,10 taxa):	AT1G10290.1.Araport11.447_Athaliana(Athaliana) AT1G59610.1.Araport11.447_Athaliana(Athaliana) Bradi1g44440.1.v3.1_Bdistachyon(Bdistachyon) Bradi3g36167.1.v3.1_Bdistachyon(Bdistachyon) Bradi3g59800.2.v3.1_Bdistachyon(Bdistachyon) CCG004088.1_Csongorica(Csongorica) CCG007485.1_Csongorica(Csongorica) CCG012427.1_Csongorica(Csongorica) CCG027970.1_Csongorica(Csongorica) CCG047464.1_Csongorica(Csongor…
ORTHOMCL719(33 genes,10 taxa):	AT1G11130.1.Araport11.447_Athaliana(Athaliana) AT2G20850.1.Araport11.447_Athaliana(Athaliana) AT4G03390.2.Araport11.447_Athaliana(Athaliana) Bradi1g24567.2.v3.1_Bdistachyon(Bdistachyon) Bradi1g31600.1.v3.1_Bdistachyon(Bdistachyon) Bradi3g05670.1.v3.1_Bdistachyon(Bdistachyon) CCG007011.2_Csongorica(Csongorica) CCG020869.1_Csongorica(Csongorica) CCG025348.2_Csongorica(Csongorica) CCG049857.1_Csongo…
ORTHOMCL720(33 genes,10 taxa):	AT1G11160.1.Araport11.447_Athaliana(Athaliana) AT1G61210.1.Araport11.447_Athaliana(Athaliana) AT5G08390.1.Araport11.447_Athaliana(Athaliana) AT5G23430.1.Araport11.447_Athaliana(Athaliana) Bradi2g51760.1.v3.1_Bdistachyon(Bdistachyon) Bradi3g29861.14.v3.1_Bdistachyon(Bdistachyon) Bradi5g26190.3.v3.1_Bdistachyon(Bdistachyon) CCG005277.2_Csongorica(Csongorica) CCG035401.1_Csongorica(Csongorica) CCG04…
ORTHOMCL721(33 genes,9 taxa):	AT1G14420.1.Araport11.447_Athaliana(Athaliana) AT2G02720.1.Araport11.447_Athaliana(Athaliana) AT3G01270.1.Araport11.447_Athaliana(Athaliana) AT5G15110.1.Araport11.447_Athaliana(Athaliana) Bradi1g37280.1.v3.1_Bdistachyon(Bdistachyon) Bradi3g08035.1.v3.1_Bdistachyon(Bdistachyon) CCG009894.1_Csongorica(Csongorica) CCG024995.1_Csongorica(Csongorica) CCG027714.1_Csongorica(Csongorica) CCG030606.2_Cson…
ORTHOMCL722(33 genes,10 taxa):	AT1G14840.1.Araport11.447_Athaliana(Athaliana) AT1G24764.3.Araport11.447_Athaliana(Athaliana) AT1G68060.1.Araport11.447_Athaliana(Athaliana) AT2G01750.2.Araport11.447_Athaliana(Athaliana) Bradi1g44290.1.v3.1_Bdistachyon(Bdistachyon) Bradi3g59920.3.v3.1_Bdistachyon(Bdistachyon) Bradi4g00250.1.v3.1_Bdistachyon(Bdistachyon) CCG004071.1_Csongorica(Csongorica) CCG007505.1_Csongorica(Csongorica) CCG047…
ORTHOMCL723(33 genes,10 taxa):	AT1G15110.2.Araport11.447_Athaliana(Athaliana) AT1G22970.1.Araport11.447_Athaliana(Athaliana) AT1G22980.2.Araport11.447_Athaliana(Athaliana) AT1G71150.1.Araport11.447_Athaliana(Athaliana) Bradi2g01370.1.v3.1_Bdistachyon(Bdistachyon) Bradi2g17220.1.v3.1_Bdistachyon(Bdistachyon) Bradi2g17230.3.v3.1_Bdistachyon(Bdistachyon) CCG010483.1_Csongorica(Csongorica) CCG026880.1_Csongorica(Csongorica) CCG048…
ORTHOMCL724(33 genes,10 taxa):	AT1G21690.3.Araport11.447_Athaliana(Athaliana) AT1G21700.1.Araport11.447_Athaliana(Athaliana) Bradi4g41230.1.v3.1_Bdistachyon(Bdistachyon) Bradi4g41240.2.v3.1_Bdistachyon(Bdistachyon) CCG010831.1_Csongorica(Csongorica) CCG010832.1_Csongorica(Csongorica) CCG035521.1_Csongorica(Csongorica) CCG047650.1_Csongorica(Csongorica) CCG047651.1_Csongorica(Csongorica) CCG049331.2_Csongorica(Csongorica) HORVU…
ORTHOMCL725(33 genes,9 taxa):	AT1G30560.1.Araport11.447_Athaliana(Athaliana) AT2G13100.4.Araport11.447_Athaliana(Athaliana) AT3G47420.2.Araport11.447_Athaliana(Athaliana) AT4G17550.1.Araport11.447_Athaliana(Athaliana) AT4G25220.1.Araport11.447_Athaliana(Athaliana) Bradi3g16640.1.v3.1_Bdistachyon(Bdistachyon) Bradi5g17940.1.v3.1_Bdistachyon(Bdistachyon) CCG008003.1_Csongorica(Csongorica) CCG010123.3_Csongorica(Csongorica) CCG0…
ORTHOMCL726(33 genes,10 taxa):	AT1G34220.1.Araport11.447_Athaliana(Athaliana) AT1G50840.2.Araport11.447_Athaliana(Athaliana) AT3G20540.2.Araport11.447_Athaliana(Athaliana) Bradi3g15620.2.v3.1_Bdistachyon(Bdistachyon) Bradi3g15627.1.v3.1_Bdistachyon(Bdistachyon) Bradi5g23367.1.v3.1_Bdistachyon(Bdistachyon) CCG029467.1_Csongorica(Csongorica) CCG029502.1_Csongorica(Csongorica) CCG041711.1_Csongorica(Csongorica) CCG053770.1_Csongo…
ORTHOMCL727(33 genes,10 taxa):	AT1G43620.4.Araport11.447_Athaliana(Athaliana) AT3G07020.2.Araport11.447_Athaliana(Athaliana) Bradi2g56102.3.v3.1_Bdistachyon(Bdistachyon) Bradi5g01230.1.v3.1_Bdistachyon(Bdistachyon) CCG000448.1_Csongorica(Csongorica) CCG009865.1_Csongorica(Csongorica) CCG049437.1_Csongorica(Csongorica) CCG054326.1_Csongorica(Csongorica) HORVU2Hr1G002040.2_Hvulgare(Hvulgare) HORVU3Hr1G083200.26_Hvulgare(Hvulgare…
ORTHOMCL728(33 genes,3 taxa):	AT1G43722.1.Araport11.447_Athaliana(Athaliana) AT3G30525.1.Araport11.447_Athaliana(Athaliana) CCG041634.1_Csongorica(Csongorica) rna10568_Zmays(Zmays) rna1183_Zmays(Zmays) rna13239_Zmays(Zmays) rna18418_Zmays(Zmays) rna21113_Zmays(Zmays) rna23268_Zmays(Zmays) rna24299_Zmays(Zmays) rna25786_Zmays(Zmays) rna26681_Zmays(Zmays) rna28836_Zmays(Zmays) rna29500_Zmays(Zmays) rna29582_Zmays(Zmays) rna3233…
ORTHOMCL729(33 genes,10 taxa):	AT1G64440.1.Araport11.447_Athaliana(Athaliana) AT4G10960.1.Araport11.447_Athaliana(Athaliana) AT4G23920.1.Araport11.447_Athaliana(Athaliana) Bradi2g14250.1.v3.1_Bdistachyon(Bdistachyon) Bradi3g35180.1.v3.1_Bdistachyon(Bdistachyon) Bradi4g28040.1.v3.1_Bdistachyon(Bdistachyon) CCG002823.2_Csongorica(Csongorica) CCG014020.1_Csongorica(Csongorica) CCG015124.1_Csongorica(Csongorica) CCG041157.2_Csongo…
ORTHOMCL730(33 genes,10 taxa):	AT1G68740.1.Araport11.447_Athaliana(Athaliana) AT3G23430.1.Araport11.447_Athaliana(Athaliana) Bradi1g42347.6.v3.1_Bdistachyon(Bdistachyon) Bradi3g54920.1.v3.1_Bdistachyon(Bdistachyon) CCG017263.1_Csongorica(Csongorica) CCG023284.1_Csongorica(Csongorica) CCG023423.1_Csongorica(Csongorica) CCG030946.1_Csongorica(Csongorica) CCG046414.1_Csongorica(Csongorica) CCG046668.2_Csongorica(Csongorica) HORVU…
ORTHOMCL731(33 genes,10 taxa):	AT1G70160.1.Araport11.447_Athaliana(Athaliana) AT4G27020.1.Araport11.447_Athaliana(Athaliana) AT5G54870.1.Araport11.447_Athaliana(Athaliana) Bradi2g52270.2.v3.1_Bdistachyon(Bdistachyon) Bradi3g36160.1.v3.1_Bdistachyon(Bdistachyon) Bradi4g29590.1.v3.1_Bdistachyon(Bdistachyon) CCG012429.1_Csongorica(Csongorica) CCG015295.1_Csongorica(Csongorica) CCG022178.2_Csongorica(Csongorica) CCG035448.1_Csongo…
ORTHOMCL732(33 genes,10 taxa):	AT1G74030.1.Araport11.447_Athaliana(Athaliana) AT2G36530.1.Araport11.447_Athaliana(Athaliana) Bradi1g51540.1.v3.1_Bdistachyon(Bdistachyon) Bradi1g68080.2.v3.1_Bdistachyon(Bdistachyon) Bradi3g22550.2.v3.1_Bdistachyon(Bdistachyon) Bradi4g29250.1.v3.1_Bdistachyon(Bdistachyon) CCG027663.1_Csongorica(Csongorica) CCG048503.2_Csongorica(Csongorica) CCG054122.2_Csongorica(Csongorica) HORVU5Hr1G002040.4_H…
ORTHOMCL733(33 genes,10 taxa):	AT1G76640.1.Araport11.447_Athaliana(Athaliana) AT1G76650.1.Araport11.447_Athaliana(Athaliana) AT5G42380.1.Araport11.447_Athaliana(Athaliana) Bradi2g51090.1.v3.1_Bdistachyon(Bdistachyon) Bradi2g61150.1.v3.1_Bdistachyon(Bdistachyon) CCG000629.1_Csongorica(Csongorica) CCG024166.1_Csongorica(Csongorica) CCG024167.1_Csongorica(Csongorica) CCG031674.1_Csongorica(Csongorica) CCG037181.1_Csongorica(Csong…
ORTHOMCL734(33 genes,10 taxa):	AT2G21370.1.Araport11.447_Athaliana(Athaliana) AT3G61050.2.Araport11.447_Athaliana(Athaliana) Bradi1g52670.1.v3.1_Bdistachyon(Bdistachyon) Bradi1g52680.1.v3.1_Bdistachyon(Bdistachyon) Bradi1g67950.1.v3.1_Bdistachyon(Bdistachyon) CCG006451.1_Csongorica(Csongorica) CCG011727.1_Csongorica(Csongorica) CCG031329.1_Csongorica(Csongorica) CCG031330.1_Csongorica(Csongorica) HORVU1Hr1G012110.1_Hvulgare(Hv…
ORTHOMCL735(33 genes,10 taxa):	AT2G25820.1.Araport11.447_Athaliana(Athaliana) AT3G16280.2.Araport11.447_Athaliana(Athaliana) AT4G32800.1.Araport11.447_Athaliana(Athaliana) AT5G11590.1.Araport11.447_Athaliana(Athaliana) AT5G25810.1.Araport11.447_Athaliana(Athaliana) Bradi1g38110.2.v3.1_Bdistachyon(Bdistachyon) Bradi2g06180.1.v3.1_Bdistachyon(Bdistachyon) Bradi3g08790.1.v3.1_Bdistachyon(Bdistachyon) CCG014799.1_Csongorica(Csongo…
ORTHOMCL736(33 genes,10 taxa):	AT2G30500.1.Araport11.447_Athaliana(Athaliana) AT3G10880.1.Araport11.447_Athaliana(Athaliana) AT5G05180.1.Araport11.447_Athaliana(Athaliana) AT5G58320.2.Araport11.447_Athaliana(Athaliana) Bradi2g04170.1.v3.1_Bdistachyon(Bdistachyon) Bradi2g04180.5.v3.1_Bdistachyon(Bdistachyon) Bradi2g34460.3.v3.1_Bdistachyon(Bdistachyon) CCG016174.5_Csongorica(Csongorica) CCG023466.1_Csongorica(Csongorica) CCG023…
ORTHOMCL737(33 genes,10 taxa):	AT2G36460.1.Araport11.447_Athaliana(Athaliana) AT3G52930.1.Araport11.447_Athaliana(Athaliana) AT4G26520.3.Araport11.447_Athaliana(Athaliana) AT4G26530.3.Araport11.447_Athaliana(Athaliana) AT5G03690.1.Araport11.447_Athaliana(Athaliana) Bradi1g36260.1.v3.1_Bdistachyon(Bdistachyon) Bradi2g58050.1.v3.1_Bdistachyon(Bdistachyon) CCG002396.1_Csongorica(Csongorica) CCG027762.1_Csongorica(Csongorica) CCG0…
ORTHOMCL738(33 genes,10 taxa):	AT2G38670.1.Araport11.447_Athaliana(Athaliana) Bradi2g55180.3.v3.1_Bdistachyon(Bdistachyon) Bradi3g18290.1.v3.1_Bdistachyon(Bdistachyon) Bradi4g26020.1.v3.1_Bdistachyon(Bdistachyon) Bradi4g44130.1.v3.1_Bdistachyon(Bdistachyon) CCG019615.1_Csongorica(Csongorica) CCG020088.1_Csongorica(Csongorica) CCG025593.2_Csongorica(Csongorica) CCG044721.1_Csongorica(Csongorica) CCG047244.1_Csongorica(Csongoric…
ORTHOMCL739(33 genes,10 taxa):	AT2G40150.1.Araport11.447_Athaliana(Athaliana) AT3G55990.1.Araport11.447_Athaliana(Athaliana) Bradi1g16610.1.v3.1_Bdistachyon(Bdistachyon) Bradi1g65530.1.v3.1_Bdistachyon(Bdistachyon) Bradi2g28400.1.v3.1_Bdistachyon(Bdistachyon) CCG009472.1_Csongorica(Csongorica) CCG015664.1_Csongorica(Csongorica) CCG029416.2_Csongorica(Csongorica) CCG030531.1_Csongorica(Csongorica) CCG045052.1_Csongorica(Csongor…
ORTHOMCL740(33 genes,10 taxa):	AT2G45880.1.Araport11.447_Athaliana(Athaliana) AT4G00490.1.Araport11.447_Athaliana(Athaliana) AT4G11570.2.Araport11.447_Athaliana(Athaliana) AT5G45300.3.Araport11.447_Athaliana(Athaliana) Bradi2g00817.2.v3.1_Bdistachyon(Bdistachyon) Bradi3g02800.1.v3.1_Bdistachyon(Bdistachyon) Bradi4g38620.1.v3.1_Bdistachyon(Bdistachyon) Bradi4g38630.1.v3.1_Bdistachyon(Bdistachyon) CCG005014.1_Csongorica(Csongori…
ORTHOMCL741(33 genes,10 taxa):	AT2G46260.1.Araport11.447_Athaliana(Athaliana) AT3G61600.1.Araport11.447_Athaliana(Athaliana) AT4G01160.2.Araport11.447_Athaliana(Athaliana) Bradi1g02840.1.v3.1_Bdistachyon(Bdistachyon) Bradi1g02880.2.v3.1_Bdistachyon(Bdistachyon) Bradi1g02900.2.v3.1_Bdistachyon(Bdistachyon) Bradi1g39260.1.v3.1_Bdistachyon(Bdistachyon) Bradi3g09770.1.v3.1_Bdistachyon(Bdistachyon) Bradi4g33580.1.v3.1_Bdistachyon(B…
ORTHOMCL742(33 genes,10 taxa):	AT2G46270.1.Araport11.447_Athaliana(Athaliana) AT3G61610.1.Araport11.447_Athaliana(Athaliana) AT4G01120.1.Araport11.447_Athaliana(Athaliana) Bradi2g15930.1.v3.1_Bdistachyon(Bdistachyon) Bradi2g15940.1.v3.1_Bdistachyon(Bdistachyon) CCG013450.1_Csongorica(Csongorica) CCG030160.1_Csongorica(Csongorica) CCG030161.1_Csongorica(Csongorica) CCG032355.2_Csongorica(Csongorica) CCG038631.1_Csongorica(Csong…
ORTHOMCL743(33 genes,10 taxa):	AT3G01150.1.Araport11.447_Athaliana(Athaliana) AT5G53180.1.Araport11.447_Athaliana(Athaliana) Bradi1g61200.1.v3.1_Bdistachyon(Bdistachyon) Bradi2g43760.1.v3.1_Bdistachyon(Bdistachyon) Bradi3g36770.1.v3.1_Bdistachyon(Bdistachyon) CCG012975.2_Csongorica(Csongorica) CCG018621.1_Csongorica(Csongorica) CCG028720.1_Csongorica(Csongorica) CCG033316.1_Csongorica(Csongorica) CCG036017.1_Csongorica(Csongor…
ORTHOMCL744(33 genes,10 taxa):	AT3G21500.3.Araport11.447_Athaliana(Athaliana) AT4G15560.1.Araport11.447_Athaliana(Athaliana) AT5G11380.1.Araport11.447_Athaliana(Athaliana) Bradi1g54890.1.v3.1_Bdistachyon(Bdistachyon) Bradi2g25550.1.v3.1_Bdistachyon(Bdistachyon) CCG020800.2_Csongorica(Csongorica) CCG027703.3_Csongorica(Csongorica) CCG032800.1_Csongorica(Csongorica) CCG044093.2_Csongorica(Csongorica) HORVU1Hr1G060610.5_Hvulgare(…
ORTHOMCL745(33 genes,10 taxa):	AT3G49680.1.Araport11.447_Athaliana(Athaliana) Bradi1g78130.1.v3.1_Bdistachyon(Bdistachyon) Bradi3g32830.2.v3.1_Bdistachyon(Bdistachyon) Bradi5g18160.1.v3.1_Bdistachyon(Bdistachyon) CCG003669.2_Csongorica(Csongorica) CCG013350.1_Csongorica(Csongorica) CCG036539.1_Csongorica(Csongorica) HORVU1Hr1G053320.10_Hvulgare(Hvulgare) HORVU2Hr1G096380.2_Hvulgare(Hvulgare) HORVU4Hr1G087100.6_Hvulgare(Hvulgar…
ORTHOMCL746(33 genes,10 taxa):	AT5G01220.1.Araport11.447_Athaliana(Athaliana) Bradi1g59860.1.v3.1_Bdistachyon(Bdistachyon) Bradi1g67200.1.v3.1_Bdistachyon(Bdistachyon) Bradi2g02800.1.v3.1_Bdistachyon(Bdistachyon) CCG002932.1_Csongorica(Csongorica) CCG038419.1_Csongorica(Csongorica) CCG043842.1_Csongorica(Csongorica) CCG046027.1_Csongorica(Csongorica) CCG046503.2_Csongorica(Csongorica) CCG049941.1_Csongorica(Csongorica) HORVU2H…
ORTHOMCL747(33 genes,10 taxa):	AT5G05010.1.Araport11.447_Athaliana(Athaliana) Bradi2g54160.2.v3.1_Bdistachyon(Bdistachyon) Bradi2g54170.8.v3.1_Bdistachyon(Bdistachyon) Bradi3g34620.1.v3.1_Bdistachyon(Bdistachyon) CCG000109.1_Csongorica(Csongorica) CCG000110.3_Csongorica(Csongorica) CCG025540.1_Csongorica(Csongorica) CCG037804.1_Csongorica(Csongorica) HORVU1Hr1G062650.1_Hvulgare(Hvulgare) HORVU3Hr1G087490.1_Hvulgare(Hvulgare) H…
ORTHOMCL748(33 genes,10 taxa):	AT5G07050.1.Araport11.447_Athaliana(Athaliana) Bradi2g21115.1.v3.1_Bdistachyon(Bdistachyon) Bradi2g21260.2.v3.1_Bdistachyon(Bdistachyon) Bradi2g21310.1.v3.1_Bdistachyon(Bdistachyon) Bradi2g25490.1.v3.1_Bdistachyon(Bdistachyon) CCG014916.1_Csongorica(Csongorica) CCG018330.1_Csongorica(Csongorica) CCG032806.1_Csongorica(Csongorica) CCG053581.1_Csongorica(Csongorica) HORVU0Hr1G023720.5_Hvulgare(Hvul…
ORTHOMCL749(33 genes,9 taxa):	AT5G13930.1.Araport11.447_Athaliana(Athaliana) Bradi4g17230.1.v3.1_Bdistachyon(Bdistachyon) CCG007537.1_Csongorica(Csongorica) CCG027095.1_Csongorica(Csongorica) CCG046289.1_Csongorica(Csongorica) HORVU1Hr1G004830.1_Hvulgare(Hvulgare) HORVU1Hr1G089540.1_Hvulgare(Hvulgare) HORVU2Hr1G004170.4_Hvulgare(Hvulgare) HORVU2Hr1G005220.3_Hvulgare(Hvulgare) HORVU2Hr1G116390.2_Hvulgare(Hvulgare) LOC_Os07g114…
ORTHOMCL750(33 genes,2 taxa):	Bradi1g04055.2.v3.1_Bdistachyon(Bdistachyon) Bradi1g48165.1.v3.1_Bdistachyon(Bdistachyon) Bradi1g61235.1.v3.1_Bdistachyon(Bdistachyon) Bradi1g66913.1.v3.1_Bdistachyon(Bdistachyon) Bradi2g13145.1.v3.1_Bdistachyon(Bdistachyon) Bradi2g22295.1.v3.1_Bdistachyon(Bdistachyon) Bradi2g58332.1.v3.1_Bdistachyon(Bdistachyon) Bradi3g52517.1.v3.1_Bdistachyon(Bdistachyon) Bradi4g39576.1.v3.1_Bdistachyon(Bdistac…
ORTHOMCL751(33 genes,9 taxa):	Bradi1g27270.1.v3.1_Bdistachyon(Bdistachyon) Bradi1g27275.1.v3.1_Bdistachyon(Bdistachyon) Bradi1g27290.3.v3.1_Bdistachyon(Bdistachyon) Bradi4g12360.1.v3.1_Bdistachyon(Bdistachyon) Bradi4g39370.1.v3.1_Bdistachyon(Bdistachyon) CCG018934.1_Csongorica(Csongorica) CCG041380.1_Csongorica(Csongorica) HORVU0Hr1G023740.1_Hvulgare(Hvulgare) HORVU6Hr1G068610.2_Hvulgare(Hvulgare) HORVU7Hr1G023030.1_Hvulgare(…
ORTHOMCL752(33 genes,5 taxa):	Bradi1g37236.1.v3.1_Bdistachyon(Bdistachyon) Bradi2g48422.1.v3.1_Bdistachyon(Bdistachyon) Bradi3g19823.1.v3.1_Bdistachyon(Bdistachyon) HORVU1Hr1G064720.1_Hvulgare(Hvulgare) HORVU1Hr1G076640.1_Hvulgare(Hvulgare) HORVU2Hr1G007670.1_Hvulgare(Hvulgare) HORVU2Hr1G115520.2_Hvulgare(Hvulgare) HORVU3Hr1G002180.3_Hvulgare(Hvulgare) HORVU3Hr1G089670.1_Hvulgare(Hvulgare) HORVU3Hr1G100600.1_Hvulgare(Hvulgare…
ORTHOMCL753(33 genes,7 taxa):	Bradi1g48296.2.v3.1_Bdistachyon(Bdistachyon) Bradi1g48300.1.v3.1_Bdistachyon(Bdistachyon) Bradi1g48305.2.v3.1_Bdistachyon(Bdistachyon) Bradi1g48311.1.v3.1_Bdistachyon(Bdistachyon) Bradi1g48550.3.v3.1_Bdistachyon(Bdistachyon) Bradi1g48560.2.v3.1_Bdistachyon(Bdistachyon) Bradi1g48565.1.v3.1_Bdistachyon(Bdistachyon) Bradi1g48570.1.v3.1_Bdistachyon(Bdistachyon) Bradi1g48576.2.v3.1_Bdistachyon(Bdistac…
ORTHOMCL754(33 genes,8 taxa):	Bradi3g47390.1.v3.1_Bdistachyon(Bdistachyon) Bradi4g02250.1.v3.1_Bdistachyon(Bdistachyon) Bradi4g12648.1.v3.1_Bdistachyon(Bdistachyon) Bradi5g02980.1.v3.1_Bdistachyon(Bdistachyon) CCG010211.1_Csongorica(Csongorica) CCG019292.2_Csongorica(Csongorica) CCG042779.1_Csongorica(Csongorica) CCG047239.1_Csongorica(Csongorica) HORVU2Hr1G008370.1_Hvulgare(Hvulgare) HORVU2Hr1G008390.9_Hvulgare(Hvulgare) HOR…
ORTHOMCL755(33 genes,5 taxa):	Bradi4g09875.1.v3.1_Bdistachyon(Bdistachyon) Bradi4g09880.1.v3.1_Bdistachyon(Bdistachyon) HORVU0Hr1G022740.1_Hvulgare(Hvulgare) HORVU0Hr1G022750.1_Hvulgare(Hvulgare) HORVU0Hr1G022870.1_Hvulgare(Hvulgare) HORVU0Hr1G023080.5_Hvulgare(Hvulgare) HORVU0Hr1G033220.1_Hvulgare(Hvulgare) HORVU0Hr1G033250.1_Hvulgare(Hvulgare) HORVU0Hr1G037770.2_Hvulgare(Hvulgare) HORVU3Hr1G090610.1_Hvulgare(Hvulgare) HORVU…
ORTHOMCL756(33 genes,1 taxa):	HORVU1Hr1G036870.1_Hvulgare(Hvulgare) HORVU1Hr1G051830.1_Hvulgare(Hvulgare) HORVU1Hr1G059430.1_Hvulgare(Hvulgare) HORVU1Hr1G069950.1_Hvulgare(Hvulgare) HORVU1Hr1G069960.1_Hvulgare(Hvulgare) HORVU2Hr1G042080.1_Hvulgare(Hvulgare) HORVU2Hr1G042090.1_Hvulgare(Hvulgare) HORVU2Hr1G066160.1_Hvulgare(Hvulgare) HORVU2Hr1G087350.1_Hvulgare(Hvulgare) HORVU2Hr1G094930.1_Hvulgare(Hvulgare) HORVU3Hr1G041090.1_…
ORTHOMCL757(33 genes,4 taxa):	LOC_Os03g24630.1.MSUR7_Osativa(Osativa) LOC_Os04g05460.1.MSUR7_Osativa(Osativa) LOC_Os07g13460.1.MSUR7_Osativa(Osativa) Seita.5G063500.1.v2.2_Sitalica(Sitalica) maker-scaffold2042-augustus-gene-0.40.mRNA1_Etef(Etef) maker-scaffold8371-snap-gene-0.28.mRNA1_Etef(Etef) rna12083_Zmays(Zmays) rna12084_Zmays(Zmays) rna13192_Zmays(Zmays) rna16672_Zmays(Zmays) rna16872_Zmays(Zmays) rna1855_Zmays(Zmays) r…
ORTHOMCL758(32 genes,10 taxa):	AT1G01190.2.Araport11.447_Athaliana(Athaliana) AT2G46660.1.Araport11.447_Athaliana(Athaliana) AT3G61880.2.Araport11.447_Athaliana(Athaliana) Bradi1g76110.1.v3.1_Bdistachyon(Bdistachyon) Bradi1g76120.3.v3.1_Bdistachyon(Bdistachyon) Bradi3g42180.1.v3.1_Bdistachyon(Bdistachyon) Bradi4g35890.1.v3.1_Bdistachyon(Bdistachyon) CCG010673.2_Csongorica(Csongorica) CCG016577.1_Csongorica(Csongorica) CCG02108…
ORTHOMCL759(32 genes,9 taxa):	AT1G01620.1.Araport11.447_Athaliana(Athaliana) AT2G45960.3.Araport11.447_Athaliana(Athaliana) AT3G61430.1.Araport11.447_Athaliana(Athaliana) AT4G00430.1.Araport11.447_Athaliana(Athaliana) AT4G23400.1.Araport11.447_Athaliana(Athaliana) Bradi3g51387.1.v3.1_Bdistachyon(Bdistachyon) Bradi3g56020.1.v3.1_Bdistachyon(Bdistachyon) Bradi5g18170.1.v3.1_Bdistachyon(Bdistachyon) CCG007279.1_Csongorica(Csongo…
ORTHOMCL760(32 genes,10 taxa):	AT1G01650.1.Araport11.447_Athaliana(Athaliana) AT1G05820.1.Araport11.447_Athaliana(Athaliana) AT1G63690.1.Araport11.447_Athaliana(Athaliana) AT2G43070.4.Araport11.447_Athaliana(Athaliana) Bradi1g29130.1.v3.1_Bdistachyon(Bdistachyon) Bradi2g36430.2.v3.1_Bdistachyon(Bdistachyon) Bradi3g56030.1.v3.1_Bdistachyon(Bdistachyon) CCG022245.1_Csongorica(Csongorica) CCG023237.1_Csongorica(Csongorica) CCG037…
ORTHOMCL761(32 genes,4 taxa):	AT1G04625.1.Araport11.447_Athaliana(Athaliana) AT1G27220.1.Araport11.447_Athaliana(Athaliana) AT1G27250.1.Araport11.447_Athaliana(Athaliana) AT1G27870.1.Araport11.447_Athaliana(Athaliana) AT1G47497.1.Araport11.447_Athaliana(Athaliana) AT1G50160.1.Araport11.447_Athaliana(Athaliana) AT1G52990.1.Araport11.447_Athaliana(Athaliana) AT1G77815.1.Araport11.447_Athaliana(Athaliana) AT2G02650.1.Araport11.4…
ORTHOMCL762(32 genes,9 taxa):	AT1G10920.4.Araport11.447_Athaliana(Athaliana) AT1G50180.1.Araport11.447_Athaliana(Athaliana) AT1G53350.1.Araport11.447_Athaliana(Athaliana) AT1G58390.1.Araport11.447_Athaliana(Athaliana) AT1G58400.2.Araport11.447_Athaliana(Athaliana) AT1G58410.2.Araport11.447_Athaliana(Athaliana) AT1G58602.2.Araport11.447_Athaliana(Athaliana) AT1G58807.1.Araport11.447_Athaliana(Athaliana) AT1G58848.1.Araport11.4…
ORTHOMCL763(32 genes,10 taxa):	AT1G12760.1.Araport11.447_Athaliana(Athaliana) AT3G61180.1.Araport11.447_Athaliana(Athaliana) AT4G11670.2.Araport11.447_Athaliana(Athaliana) AT4G11680.2.Araport11.447_Athaliana(Athaliana) Bradi3g51530.1.v3.1_Bdistachyon(Bdistachyon) Bradi3g51535.3.v3.1_Bdistachyon(Bdistachyon) Bradi5g18697.2.v3.1_Bdistachyon(Bdistachyon) CCG007327.1_Csongorica(Csongorica) CCG012236.1_Csongorica(Csongorica) CCG020…
ORTHOMCL764(32 genes,8 taxa):	AT1G13420.1.Araport11.447_Athaliana(Athaliana) AT1G13430.1.Araport11.447_Athaliana(Athaliana) AT1G28170.1.Araport11.447_Athaliana(Athaliana) AT2G03750.1.Araport11.447_Athaliana(Athaliana) AT2G03760.1.Araport11.447_Athaliana(Athaliana) AT2G03770.1.Araport11.447_Athaliana(Athaliana) AT2G14920.1.Araport11.447_Athaliana(Athaliana) AT2G27570.1.Araport11.447_Athaliana(Athaliana) AT3G45070.2.Araport11.4…
ORTHOMCL765(32 genes,10 taxa):	AT1G17370.1.Araport11.447_Athaliana(Athaliana) AT1G54080.2.Araport11.447_Athaliana(Athaliana) AT3G14100.1.Araport11.447_Athaliana(Athaliana) Bradi1g21480.2.v3.1_Bdistachyon(Bdistachyon) Bradi3g40460.3.v3.1_Bdistachyon(Bdistachyon) Bradi4g13327.1.v3.1_Bdistachyon(Bdistachyon) CCG005359.1_Csongorica(Csongorica) CCG008163.1_Csongorica(Csongorica) CCG019302.1_Csongorica(Csongorica) CCG019776.1_Csongo…
ORTHOMCL766(32 genes,10 taxa):	AT1G21750.1.Araport11.447_Athaliana(Athaliana) AT1G77510.1.Araport11.447_Athaliana(Athaliana) Bradi4g23180.1.v3.1_Bdistachyon(Bdistachyon) Bradi5g10610.3.v3.1_Bdistachyon(Bdistachyon) CCG003617.3_Csongorica(Csongorica) CCG018103.1_Csongorica(Csongorica) CCG027196.2_Csongorica(Csongorica) CCG034123.1_Csongorica(Csongorica) CCG045211.1_Csongorica(Csongorica) HORVU2Hr1G076360.3_Hvulgare(Hvulgare) HO…
ORTHOMCL767(32 genes,10 taxa):	AT1G26120.1.Araport11.447_Athaliana(Athaliana) AT3G02410.1.Araport11.447_Athaliana(Athaliana) AT5G15860.1.Araport11.447_Athaliana(Athaliana) Bradi1g34707.1.v3.1_Bdistachyon(Bdistachyon) Bradi2g15577.2.v3.1_Bdistachyon(Bdistachyon) Bradi2g44942.3.v3.1_Bdistachyon(Bdistachyon) CCG002653.1_Csongorica(Csongorica) CCG009910.1_Csongorica(Csongorica) CCG011568.1_Csongorica(Csongorica) CCG045704.1_Csongo…
ORTHOMCL768(32 genes,10 taxa):	AT1G28380.1.Araport11.447_Athaliana(Athaliana) AT4G24290.2.Araport11.447_Athaliana(Athaliana) Bradi2g17010.1.v3.1_Bdistachyon(Bdistachyon) Bradi2g61640.2.v3.1_Bdistachyon(Bdistachyon) CCG000635.1_Csongorica(Csongorica) CCG012768.1_Csongorica(Csongorica) CCG022304.1_Csongorica(Csongorica) CCG024189.2_Csongorica(Csongorica) CCG050302.1_Csongorica(Csongorica) HORVU1Hr1G085480.1_Hvulgare(Hvulgare) HO…
ORTHOMCL769(32 genes,10 taxa):	AT1G32380.1.Araport11.447_Athaliana(Athaliana) AT2G35390.2.Araport11.447_Athaliana(Athaliana) AT2G44530.1.Araport11.447_Athaliana(Athaliana) Bradi1g35940.1.v3.1_Bdistachyon(Bdistachyon) Bradi1g78697.2.v3.1_Bdistachyon(Bdistachyon) Bradi3g02680.1.v3.1_Bdistachyon(Bdistachyon) CCG001294.1_Csongorica(Csongorica) CCG007214.1_Csongorica(Csongorica) CCG040710.1_Csongorica(Csongorica) CCG043136.1_Csongo…
ORTHOMCL770(32 genes,10 taxa):	AT1G34130.1.Araport11.447_Athaliana(Athaliana) AT5G19690.1.Araport11.447_Athaliana(Athaliana) Bradi2g19510.1.v3.1_Bdistachyon(Bdistachyon) Bradi2g49640.2.v3.1_Bdistachyon(Bdistachyon) Bradi5g26030.1.v3.1_Bdistachyon(Bdistachyon) CCG005292.1_Csongorica(Csongorica) CCG021916.1_Csongorica(Csongorica) CCG027040.1_Csongorica(Csongorica) CCG042496.1_Csongorica(Csongorica) HORVU1Hr1G076090.2_Hvulgare(Hv…
ORTHOMCL771(32 genes,10 taxa):	AT1G34430.1.Araport11.447_Athaliana(Athaliana) AT3G25860.1.Araport11.447_Athaliana(Athaliana) Bradi3g36520.1.v3.1_Bdistachyon(Bdistachyon) Bradi4g29920.1.v3.1_Bdistachyon(Bdistachyon) Bradi4g41000.1.v3.1_Bdistachyon(Bdistachyon) CCG010850.1_Csongorica(Csongorica) CCG020732.2_Csongorica(Csongorica) CCG028700.1_Csongorica(Csongorica) CCG030687.1_Csongorica(Csongorica) CCG051232.1_Csongorica(Csongor…
ORTHOMCL772(32 genes,10 taxa):	AT1G48260.1.Araport11.447_Athaliana(Athaliana) AT3G17510.1.Araport11.447_Athaliana(Athaliana) Bradi1g20160.1.v3.1_Bdistachyon(Bdistachyon) Bradi2g11220.3.v3.1_Bdistachyon(Bdistachyon) CCG011064.1_Csongorica(Csongorica) CCG027407.1_Csongorica(Csongorica) CCG046128.1_Csongorica(Csongorica) CCG051964.2_Csongorica(Csongorica) HORVU1Hr1G017240.4_Hvulgare(Hvulgare) HORVU2Hr1G027080.5_Hvulgare(Hvulgare)…
ORTHOMCL773(32 genes,10 taxa):	AT1G48600.2.Araport11.447_Athaliana(Athaliana) AT1G73600.2.Araport11.447_Athaliana(Athaliana) AT3G18000.1.Araport11.447_Athaliana(Athaliana) Bradi2g17680.1.v3.1_Bdistachyon(Bdistachyon) Bradi2g47290.1.v3.1_Bdistachyon(Bdistachyon) CCG015721.1_Csongorica(Csongorica) CCG032544.1_Csongorica(Csongorica) CCG032546.1_Csongorica(Csongorica) CCG050016.1_Csongorica(Csongorica) CCG050017.1_Csongorica(Csong…
ORTHOMCL774(32 genes,10 taxa):	AT1G56290.1.Araport11.447_Athaliana(Athaliana) AT3G01610.2.Araport11.447_Athaliana(Athaliana) Bradi1g09200.2.v3.1_Bdistachyon(Bdistachyon) Bradi1g51940.2.v3.1_Bdistachyon(Bdistachyon) CCG006017.1_Csongorica(Csongorica) CCG022273.1_Csongorica(Csongorica) CCG026572.1_Csongorica(Csongorica) CCG034394.1_Csongorica(Csongorica) CCG041259.1_Csongorica(Csongorica) CCG041261.1_Csongorica(Csongorica) CCG04…
ORTHOMCL775(32 genes,9 taxa):	AT1G59760.1.Araport11.447_Athaliana(Athaliana) AT2G06990.1.Araport11.447_Athaliana(Athaliana) AT3G46960.1.Araport11.447_Athaliana(Athaliana) Bradi1g52230.1.v3.1_Bdistachyon(Bdistachyon) Bradi3g04550.1.v3.1_Bdistachyon(Bdistachyon) Bradi4g24170.1.v3.1_Bdistachyon(Bdistachyon) CCG004231.1_Csongorica(Csongorica) CCG007089.1_Csongorica(Csongorica) CCG021410.1_Csongorica(Csongorica) CCG026306.1_Csongo…
ORTHOMCL776(32 genes,10 taxa):	AT1G65540.3.Araport11.447_Athaliana(Athaliana) AT3G59820.2.Araport11.447_Athaliana(Athaliana) Bradi2g26300.1.v3.1_Bdistachyon(Bdistachyon) Bradi3g48350.2.v3.1_Bdistachyon(Bdistachyon) Bradi5g14570.1.v3.1_Bdistachyon(Bdistachyon) CCG001483.1_Csongorica(Csongorica) CCG009169.1_Csongorica(Csongorica) CCG010312.1_Csongorica(Csongorica) CCG017814.1_Csongorica(Csongorica) CCG045920.1_Csongorica(Csongor…
ORTHOMCL777(32 genes,9 taxa):	AT1G65630.1.Araport11.447_Athaliana(Athaliana) AT1G65640.2.Araport11.447_Athaliana(Athaliana) AT5G23540.1.Araport11.447_Athaliana(Athaliana) AT5G36950.1.Araport11.447_Athaliana(Athaliana) AT5G40560.1.Araport11.447_Athaliana(Athaliana) Bradi2g09950.1.v3.1_Bdistachyon(Bdistachyon) Bradi2g25260.1.v3.1_Bdistachyon(Bdistachyon) Bradi2g27390.2.v3.1_Bdistachyon(Bdistachyon) CCG000540.1_Csongorica(Csongo…
ORTHOMCL778(32 genes,10 taxa):	AT1G66610.1.Araport11.447_Athaliana(Athaliana) AT1G66620.1.Araport11.447_Athaliana(Athaliana) AT1G66630.1.Araport11.447_Athaliana(Athaliana) AT1G66650.1.Araport11.447_Athaliana(Athaliana) AT1G66660.2.Araport11.447_Athaliana(Athaliana) AT5G37870.1.Araport11.447_Athaliana(Athaliana) AT5G37890.1.Araport11.447_Athaliana(Athaliana) AT5G37900.1.Araport11.447_Athaliana(Athaliana) AT5G37910.1.Araport11.4…
ORTHOMCL779(32 genes,10 taxa):	AT1G72370.1.Araport11.447_Athaliana(Athaliana) Bradi1g20880.1.v3.1_Bdistachyon(Bdistachyon) Bradi1g23780.1.v3.1_Bdistachyon(Bdistachyon) Bradi1g60310.1.v3.1_Bdistachyon(Bdistachyon) Bradi1g72480.1.v3.1_Bdistachyon(Bdistachyon) CCG004335.1_Csongorica(Csongorica) CCG013962.1_Csongorica(Csongorica) CCG029967.1_Csongorica(Csongorica) CCG034782.1_Csongorica(Csongorica) CCG038861.1_Csongorica(Csongoric…
ORTHOMCL780(32 genes,10 taxa):	AT1G75100.1.Araport11.447_Athaliana(Athaliana) AT5G27470.1.Araport11.447_Athaliana(Athaliana) Bradi1g71300.1.v3.1_Bdistachyon(Bdistachyon) Bradi1g71310.1.v3.1_Bdistachyon(Bdistachyon) Bradi2g08900.1.v3.1_Bdistachyon(Bdistachyon) CCG027483.1_Csongorica(Csongorica) CCG027484.1_Csongorica(Csongorica) CCG031225.1_Csongorica(Csongorica) CCG037117.2_Csongorica(Csongorica) HORVU4Hr1G070630.2_Hvulgare(Hv…
ORTHOMCL781(32 genes,10 taxa):	AT1G79310.1.Araport11.447_Athaliana(Athaliana) AT1G79320.1.Araport11.447_Athaliana(Athaliana) AT1G79330.1.Araport11.447_Athaliana(Athaliana) AT1G79340.1.Araport11.447_Athaliana(Athaliana) Bradi2g21100.1.v3.1_Bdistachyon(Bdistachyon) Bradi2g21110.1.v3.1_Bdistachyon(Bdistachyon) Bradi2g52470.1.v3.1_Bdistachyon(Bdistachyon) CCG015320.1_Csongorica(Csongorica) CCG018347.1_Csongorica(Csongorica) CCG021…
ORTHOMCL782(32 genes,10 taxa):	AT2G16250.1.Araport11.447_Athaliana(Athaliana) AT4G39270.1.Araport11.447_Athaliana(Athaliana) Bradi1g07200.1.v3.1_Bdistachyon(Bdistachyon) Bradi1g10260.1.v3.1_Bdistachyon(Bdistachyon) Bradi1g57910.1.v3.1_Bdistachyon(Bdistachyon) CCG001708.2_Csongorica(Csongorica) CCG009577.1_Csongorica(Csongorica) CCG019372.1_Csongorica(Csongorica) CCG041063.1_Csongorica(Csongorica) CCG043795.1_Csongorica(Csongor…
ORTHOMCL783(32 genes,10 taxa):	AT2G20240.1.Araport11.447_Athaliana(Athaliana) AT3G24320.1.Araport11.447_Athaliana(Athaliana) AT4G28760.2.Araport11.447_Athaliana(Athaliana) AT5G43880.3.Araport11.447_Athaliana(Athaliana) Bradi3g48810.3.v3.1_Bdistachyon(Bdistachyon) Bradi5g15104.10.v3.1_Bdistachyon(Bdistachyon) Bradi5g15120.1.v3.1_Bdistachyon(Bdistachyon) CCG017877.1_Csongorica(Csongorica) CCG017878.1_Csongorica(Csongorica) CCG03…
ORTHOMCL784(32 genes,10 taxa):	AT2G23550.4.Araport11.447_Athaliana(Athaliana) AT2G23560.1.Araport11.447_Athaliana(Athaliana) AT2G23570.1.Araport11.447_Athaliana(Athaliana) AT2G23580.1.Araport11.447_Athaliana(Athaliana) AT2G23590.1.Araport11.447_Athaliana(Athaliana) AT2G23600.2.Araport11.447_Athaliana(Athaliana) AT2G23610.1.Araport11.447_Athaliana(Athaliana) AT2G23620.1.Araport11.447_Athaliana(Athaliana) AT4G37150.1.Araport11.4…
ORTHOMCL785(32 genes,10 taxa):	AT2G26330.1.Araport11.447_Athaliana(Athaliana) AT5G07180.1.Araport11.447_Athaliana(Athaliana) AT5G62230.1.Araport11.447_Athaliana(Athaliana) Bradi1g46450.1.v3.1_Bdistachyon(Bdistachyon) Bradi1g49950.1.v3.1_Bdistachyon(Bdistachyon) CCG004777.1_Csongorica(Csongorica) CCG016863.1_Csongorica(Csongorica) CCG018775.2_Csongorica(Csongorica) CCG022264.2_Csongorica(Csongorica) CCG031686.1_Csongorica(Csong…
ORTHOMCL786(32 genes,10 taxa):	AT2G37370.1.Araport11.447_Athaliana(Athaliana) AT5G13560.1.Araport11.447_Athaliana(Athaliana) Bradi1g66190.1.v3.1_Bdistachyon(Bdistachyon) Bradi2g00360.1.v3.1_Bdistachyon(Bdistachyon) Bradi2g34710.1.v3.1_Bdistachyon(Bdistachyon) CCG009411.2_Csongorica(Csongorica) CCG032122.1_Csongorica(Csongorica) CCG034220.1_Csongorica(Csongorica) CCG038375.1_Csongorica(Csongorica) CCG039672.2_Csongorica(Csongor…
ORTHOMCL787(32 genes,10 taxa):	AT2G37570.1.Araport11.447_Athaliana(Athaliana) AT3G12570.2.Araport11.447_Athaliana(Athaliana) AT5G02480.1.Araport11.447_Athaliana(Athaliana) Bradi1g66480.1.v3.1_Bdistachyon(Bdistachyon) Bradi2g03340.1.v3.1_Bdistachyon(Bdistachyon) Bradi2g54580.1.v3.1_Bdistachyon(Bdistachyon) CCG000156.1_Csongorica(Csongorica) CCG009375.3_Csongorica(Csongorica) CCG017728.4_Csongorica(Csongorica) CCG020444.1_Csongo…
ORTHOMCL788(32 genes,10 taxa):	AT3G01930.2.Araport11.447_Athaliana(Athaliana) AT5G14120.1.Araport11.447_Athaliana(Athaliana) AT5G50520.1.Araport11.447_Athaliana(Athaliana) AT5G50630.1.Araport11.447_Athaliana(Athaliana) Bradi3g41320.1.v3.1_Bdistachyon(Bdistachyon) Bradi5g08190.1.v3.1_Bdistachyon(Bdistachyon) CCG001413.1_Csongorica(Csongorica) CCG001414.1_Csongorica(Csongorica) CCG005437.1_Csongorica(Csongorica) CCG016228.1_Cson…
ORTHOMCL789(32 genes,9 taxa):	AT3G06210.1.Araport11.447_Athaliana(Athaliana) AT4G14280.1.Araport11.447_Athaliana(Athaliana) AT5G18980.1.Araport11.447_Athaliana(Athaliana) Bradi1g61790.1.v3.1_Bdistachyon(Bdistachyon) Bradi4g06110.1.v3.1_Bdistachyon(Bdistachyon) Bradi4g29752.1.v3.1_Bdistachyon(Bdistachyon) CCG000925.1_Csongorica(Csongorica) CCG035702.1_Csongorica(Csongorica) CCG041233.1_Csongorica(Csongorica) CCG049654.1_Csongo…
ORTHOMCL790(32 genes,10 taxa):	AT3G08790.1.Araport11.447_Athaliana(Athaliana) AT4G32760.2.Araport11.447_Athaliana(Athaliana) Bradi1g40780.1.v3.1_Bdistachyon(Bdistachyon) Bradi2g07700.1.v3.1_Bdistachyon(Bdistachyon) Bradi3g10150.1.v3.1_Bdistachyon(Bdistachyon) CCG000973.1_Csongorica(Csongorica) CCG002700.1_Csongorica(Csongorica) CCG014109.1_Csongorica(Csongorica) CCG051174.5_Csongorica(Csongorica) CCG052659.1_Csongorica(Csongor…
ORTHOMCL791(32 genes,10 taxa):	AT3G08947.1.Araport11.447_Athaliana(Athaliana) AT5G53480.1.Araport11.447_Athaliana(Athaliana) Bradi1g35630.1.v3.1_Bdistachyon(Bdistachyon) Bradi1g65390.1.v3.1_Bdistachyon(Bdistachyon) Bradi4g00730.1.v3.1_Bdistachyon(Bdistachyon) CCG015687.1_Csongorica(Csongorica) CCG029306.1_Csongorica(Csongorica) CCG032090.1_Csongorica(Csongorica) CCG038119.1_Csongorica(Csongorica) CCG038830.1_Csongorica(Csongor…
ORTHOMCL792(32 genes,10 taxa):	AT3G23920.1.Araport11.447_Athaliana(Athaliana) AT4G17090.1.Araport11.447_Athaliana(Athaliana) Bradi1g75610.1.v3.1_Bdistachyon(Bdistachyon) Bradi3g28210.1.v3.1_Bdistachyon(Bdistachyon) Bradi3g33730.1.v3.1_Bdistachyon(Bdistachyon) CCG013743.1_Csongorica(Csongorica) CCG014226.2_Csongorica(Csongorica) CCG021038.2_Csongorica(Csongorica) CCG030265.1_Csongorica(Csongorica) CCG037927.4_Csongorica(Csongor…
ORTHOMCL793(32 genes,10 taxa):	AT3G24170.1.Araport11.447_Athaliana(Athaliana) AT3G54660.1.Araport11.447_Athaliana(Athaliana) Bradi1g74180.1.v3.1_Bdistachyon(Bdistachyon) Bradi3g26737.2.v3.1_Bdistachyon(Bdistachyon) Bradi3g55030.3.v3.1_Bdistachyon(Bdistachyon) CCG001583.1_Csongorica(Csongorica) CCG013861.1_Csongorica(Csongorica) CCG017250.1_Csongorica(Csongorica) CCG033799.1_Csongorica(Csongorica) CCG053219.1_Csongorica(Csongor…
ORTHOMCL794(32 genes,10 taxa):	AT3G50780.1.Araport11.447_Athaliana(Athaliana) Bradi1g07360.1.v3.1_Bdistachyon(Bdistachyon) Bradi1g57457.1.v3.1_Bdistachyon(Bdistachyon) Bradi4g02767.2.v3.1_Bdistachyon(Bdistachyon) CCG019352.1_Csongorica(Csongorica) CCG021126.1_Csongorica(Csongorica) CCG038228.1_Csongorica(Csongorica) CCG040746.1_Csongorica(Csongorica) HORVU5Hr1G016360.3_Hvulgare(Hvulgare) HORVU5Hr1G098300.1_Hvulgare(Hvulgare) L…
ORTHOMCL795(32 genes,10 taxa):	AT4G18640.1.Araport11.447_Athaliana(Athaliana) AT5G45840.1.Araport11.447_Athaliana(Athaliana) Bradi2g46370.4.v3.1_Bdistachyon(Bdistachyon) CCG019205.1_Csongorica(Csongorica) CCG026844.1_Csongorica(Csongorica) CCG032454.1_Csongorica(Csongorica) CCG050283.1_Csongorica(Csongorica) CCG052773.1_Csongorica(Csongorica) HORVU3Hr1G029370.2_Hvulgare(Hvulgare) HORVU3Hr1G061980.4_Hvulgare(Hvulgare) LOC_Os01g…
ORTHOMCL796(32 genes,10 taxa):	AT4G21670.1.Araport11.447_Athaliana(Athaliana) AT5G01270.2.Araport11.447_Athaliana(Athaliana) Bradi2g55390.1.v3.1_Bdistachyon(Bdistachyon) Bradi3g49830.1.v3.1_Bdistachyon(Bdistachyon) Bradi5g16462.3.v3.1_Bdistachyon(Bdistachyon) CCG000246.1_Csongorica(Csongorica) CCG011503.1_Csongorica(Csongorica) CCG014330.1_Csongorica(Csongorica) CCG039086.1_Csongorica(Csongorica) CCG044415.1_Csongorica(Csongor…
ORTHOMCL797(32 genes,10 taxa):	AT4G24480.1.Araport11.447_Athaliana(Athaliana) AT5G03730.1.Araport11.447_Athaliana(Athaliana) Bradi3g44707.2.v3.1_Bdistachyon(Bdistachyon) Bradi4g38400.1.v3.1_Bdistachyon(Bdistachyon) Bradi5g21330.2.v3.1_Bdistachyon(Bdistachyon) CCG005035.1_Csongorica(Csongorica) CCG013102.1_Csongorica(Csongorica) CCG042699.1_Csongorica(Csongorica) CCG048065.1_Csongorica(Csongorica) CCG051327.2_Csongorica(Csongor…
ORTHOMCL798(32 genes,10 taxa):	AT4G35150.1.Araport11.447_Athaliana(Athaliana) AT4G35160.1.Araport11.447_Athaliana(Athaliana) Bradi2g19857.1.v3.1_Bdistachyon(Bdistachyon) CCG021879.1_Csongorica(Csongorica) HORVU7Hr1G117890.1_Hvulgare(Hvulgare) LOC_Os05g43930.1.MSUR7_Osativa(Osativa) LOC_Os05g43940.1.MSUR7_Osativa(Osativa) LOC_Os12g25450.1.MSUR7_Osativa(Osativa) LOC_Os12g25490.1.MSUR7_Osativa(Osativa) Oropetium_20150105_10696A.v…
ORTHOMCL799(32 genes,10 taxa):	AT4G38540.1.Araport11.447_Athaliana(Athaliana) AT5G05320.1.Araport11.447_Athaliana(Athaliana) Bradi1g74760.1.v3.1_Bdistachyon(Bdistachyon) Bradi1g74770.2.v3.1_Bdistachyon(Bdistachyon) Bradi1g74780.1.v3.1_Bdistachyon(Bdistachyon) Bradi1g74810.1.v3.1_Bdistachyon(Bdistachyon) CCG013809.1_Csongorica(Csongorica) CCG013810.1_Csongorica(Csongorica) CCG053272.1_Csongorica(Csongorica) CCG053273.1_Csongori…
ORTHOMCL800(32 genes,10 taxa):	AT5G05510.1.Araport11.447_Athaliana(Athaliana) AT5G21060.1.Araport11.447_Athaliana(Athaliana) Bradi4g43920.2.v3.1_Bdistachyon(Bdistachyon) Bradi4g43930.1.v3.1_Bdistachyon(Bdistachyon) CCG020065.1_Csongorica(Csongorica) CCG028280.1_Csongorica(Csongorica) CCG042315.1_Csongorica(Csongorica) CCG042316.1_Csongorica(Csongorica) HORVU5Hr1G045450.3_Hvulgare(Hvulgare) HORVU5Hr1G045460.1_Hvulgare(Hvulgare)…
ORTHOMCL801(32 genes,10 taxa):	AT5G09670.1.Araport11.447_Athaliana(Athaliana) AT5G64550.1.Araport11.447_Athaliana(Athaliana) Bradi3g46760.2.v3.1_Bdistachyon(Bdistachyon) Bradi5g12240.1.v3.1_Bdistachyon(Bdistachyon) Bradi5g23510.3.v3.1_Bdistachyon(Bdistachyon) CCG022859.1_Csongorica(Csongorica) CCG028558.1_Csongorica(Csongorica) CCG028814.1_Csongorica(Csongorica) CCG041732.1_Csongorica(Csongorica) CCG048916.1_Csongorica(Csongor…
ORTHOMCL802(32 genes,10 taxa):	AT5G15050.1.Araport11.447_Athaliana(Athaliana) AT5G39990.1.Araport11.447_Athaliana(Athaliana) Bradi1g12030.2.v3.1_Bdistachyon(Bdistachyon) Bradi1g36660.1.v3.1_Bdistachyon(Bdistachyon) Bradi4g00410.1.v3.1_Bdistachyon(Bdistachyon) CCG012777.1_Csongorica(Csongorica) CCG016540.1_Csongorica(Csongorica) CCG023648.1_Csongorica(Csongorica) CCG027861.1_Csongorica(Csongorica) CCG028639.1_Csongorica(Csongor…
ORTHOMCL803(32 genes,10 taxa):	AT5G47720.4.Araport11.447_Athaliana(Athaliana) AT5G48230.2.Araport11.447_Athaliana(Athaliana) Bradi2g00890.1.v3.1_Bdistachyon(Bdistachyon) Bradi5g02170.1.v3.1_Bdistachyon(Bdistachyon) CCG009070.1_Csongorica(Csongorica) CCG023381.1_Csongorica(Csongorica) CCG046301.5_Csongorica(Csongorica) CCG046416.1_Csongorica(Csongorica) CCG046670.1_Csongorica(Csongorica) HORVU2Hr1G005420.1_Hvulgare(Hvulgare) HO…
ORTHOMCL804(32 genes,10 taxa):	AT5G60410.2.Araport11.447_Athaliana(Athaliana) Bradi2g38030.1.v3.1_Bdistachyon(Bdistachyon) Bradi2g62697.2.v3.1_Bdistachyon(Bdistachyon) Bradi4g26720.3.v3.1_Bdistachyon(Bdistachyon) Bradi4g45080.1.v3.1_Bdistachyon(Bdistachyon) CCG001142.1_Csongorica(Csongorica) CCG005546.1_Csongorica(Csongorica) CCG006632.3_Csongorica(Csongorica) CCG016088.1_Csongorica(Csongorica) CCG036923.1_Csongorica(Csongoric…
ORTHOMCL805(32 genes,9 taxa):	Bradi1g45567.2.v3.1_Bdistachyon(Bdistachyon) Bradi3g15935.1.v3.1_Bdistachyon(Bdistachyon) Bradi3g15945.1.v3.1_Bdistachyon(Bdistachyon) CCG008077.1_Csongorica(Csongorica) CCG013226.1_Csongorica(Csongorica) CCG027894.2_Csongorica(Csongorica) CCG037252.2_Csongorica(Csongorica) HORVU4Hr1G022810.1_Hvulgare(Hvulgare) HORVU5Hr1G010690.1_Hvulgare(Hvulgare) HORVU7Hr1G036890.1_Hvulgare(Hvulgare) HORVU7Hr1G…
ORTHOMCL806(32 genes,3 taxa):	Bradi1g59951.1.v3.1_Bdistachyon(Bdistachyon) Bradi5g01751.1.v3.1_Bdistachyon(Bdistachyon) Bradi5g05195.1.v3.1_Bdistachyon(Bdistachyon) Bradi5g06167.1.v3.1_Bdistachyon(Bdistachyon) Bradi5g20757.1.v3.1_Bdistachyon(Bdistachyon) HORVU0Hr1G040130.3_Hvulgare(Hvulgare) HORVU1Hr1G078830.1_Hvulgare(Hvulgare) HORVU1Hr1G089150.1_Hvulgare(Hvulgare) HORVU2Hr1G034530.1_Hvulgare(Hvulgare) HORVU2Hr1G063230.1_Hvu…
ORTHOMCL807(32 genes,7 taxa):	Bradi2g05107.3.v3.1_Bdistachyon(Bdistachyon) Bradi2g62496.1.v3.1_Bdistachyon(Bdistachyon) CCG029482.1_Csongorica(Csongorica) CCG046147.1_Csongorica(Csongorica) HORVU2Hr1G040890.1_Hvulgare(Hvulgare) HORVU3Hr1G051650.3_Hvulgare(Hvulgare) HORVU5Hr1G044830.3_Hvulgare(Hvulgare) HORVU5Hr1G048550.6_Hvulgare(Hvulgare) HORVU6Hr1G007540.1_Hvulgare(Hvulgare) HORVU6Hr1G019200.1_Hvulgare(Hvulgare) HORVU7Hr1G0…
ORTHOMCL808(32 genes,8 taxa):	Bradi5g02780.1.v3.1_Bdistachyon(Bdistachyon) Bradi5g03300.1.v3.1_Bdistachyon(Bdistachyon) Bradi5g03370.2.v3.1_Bdistachyon(Bdistachyon) Bradi5g03380.1.v3.1_Bdistachyon(Bdistachyon) Bradi5g03390.1.v3.1_Bdistachyon(Bdistachyon) Bradi5g03400.2.v3.1_Bdistachyon(Bdistachyon) CCG032247.1_Csongorica(Csongorica) HORVU2Hr1G008980.10_Hvulgare(Hvulgare) HORVU2Hr1G012340.2_Hvulgare(Hvulgare) HORVU2Hr1G114190.…
ORTHOMCL809(32 genes,1 taxa):	ChrSy.fgenesh.mRNA.1.MSUR7_Osativa(Osativa) LOC_Os01g09970.1.MSUR7_Osativa(Osativa) LOC_Os01g29640.1.MSUR7_Osativa(Osativa) LOC_Os01g31140.1.MSUR7_Osativa(Osativa) LOC_Os02g24390.1.MSUR7_Osativa(Osativa) LOC_Os03g35950.1.MSUR7_Osativa(Osativa) LOC_Os04g04740.1.MSUR7_Osativa(Osativa) LOC_Os04g17230.1.MSUR7_Osativa(Osativa) LOC_Os04g17590.1.MSUR7_Osativa(Osativa) LOC_Os04g21050.1.MSUR7_Osativa(Osat…
ORTHOMCL810(32 genes,1 taxa):	HORVU0Hr1G010400.1_Hvulgare(Hvulgare) HORVU1Hr1G020670.1_Hvulgare(Hvulgare) HORVU1Hr1G023180.1_Hvulgare(Hvulgare) HORVU1Hr1G025840.1_Hvulgare(Hvulgare) HORVU1Hr1G025860.1_Hvulgare(Hvulgare) HORVU1Hr1G031570.1_Hvulgare(Hvulgare) HORVU1Hr1G041310.1_Hvulgare(Hvulgare) HORVU1Hr1G042840.1_Hvulgare(Hvulgare) HORVU1Hr1G042990.1_Hvulgare(Hvulgare) HORVU1Hr1G045830.1_Hvulgare(Hvulgare) HORVU1Hr1G045850.1_…
ORTHOMCL811(31 genes,10 taxa):	AT1G01800.1.Araport11.447_Athaliana(Athaliana) AT2G24190.2.Araport11.447_Athaliana(Athaliana) AT3G61220.3.Araport11.447_Athaliana(Athaliana) Bradi5g16621.1.v3.1_Bdistachyon(Bdistachyon) Bradi5g16630.1.v3.1_Bdistachyon(Bdistachyon) CCG017282.1_Csongorica(Csongorica) CCG017284.1_Csongorica(Csongorica) CCG017285.1_Csongorica(Csongorica) CCG044431.1_Csongorica(Csongorica) HORVU1Hr1G064390.2_Hvulgare(…
ORTHOMCL812(31 genes,10 taxa):	AT1G04280.1.Araport11.447_Athaliana(Athaliana) AT1G06750.2.Araport11.447_Athaliana(Athaliana) AT2G30630.2.Araport11.447_Athaliana(Athaliana) Bradi1g14307.1.v3.1_Bdistachyon(Bdistachyon) Bradi2g20400.1.v3.1_Bdistachyon(Bdistachyon) Bradi2g51490.1.v3.1_Bdistachyon(Bdistachyon) CCG014404.3_Csongorica(Csongorica) CCG015237.1_Csongorica(Csongorica) CCG018400.1_Csongorica(Csongorica) CCG021827.1_Csongo…
ORTHOMCL813(31 genes,10 taxa):	AT1G07770.1.Araport11.447_Athaliana(Athaliana) AT5G59850.1.Araport11.447_Athaliana(Athaliana) Bradi2g23110.2.v3.1_Bdistachyon(Bdistachyon) Bradi2g54450.1.v3.1_Bdistachyon(Bdistachyon) CCG000143.1_Csongorica(Csongorica) CCG000317.1_Csongorica(Csongorica) CCG018952.1_Csongorica(Csongorica) CCG020435.1_Csongorica(Csongorica) CCG042422.1_Csongorica(Csongorica) CCG049599.1_Csongorica(Csongorica) HORVU…
ORTHOMCL814(31 genes,10 taxa):	AT1G10390.1.Araport11.447_Athaliana(Athaliana) AT1G59660.1.Araport11.447_Athaliana(Athaliana) Bradi2g08980.2.v3.1_Bdistachyon(Bdistachyon) Bradi4g26840.1.v3.1_Bdistachyon(Bdistachyon) CCG002658.2_Csongorica(Csongorica) CCG005527.1_Csongorica(Csongorica) CCG010983.1_Csongorica(Csongorica) CCG016484.1_Csongorica(Csongorica) CCG023204.1_Csongorica(Csongorica) CCG036945.1_Csongorica(Csongorica) CCG05…
ORTHOMCL815(31 genes,9 taxa):	AT1G10980.1.Araport11.447_Athaliana(Athaliana) AT1G61670.1.Araport11.447_Athaliana(Athaliana) AT1G72480.1.Araport11.447_Athaliana(Athaliana) AT2G01070.1.Araport11.447_Athaliana(Athaliana) Bradi1g63240.1.v3.1_Bdistachyon(Bdistachyon) Bradi4g16790.1.v3.1_Bdistachyon(Bdistachyon) Bradi4g31277.2.v3.1_Bdistachyon(Bdistachyon) CCG011796.1_Csongorica(Csongorica) CCG037572.1_Csongorica(Csongorica) CCG039…
ORTHOMCL816(31 genes,10 taxa):	AT1G13190.1.Araport11.447_Athaliana(Athaliana) AT1G55870.1.Araport11.447_Athaliana(Athaliana) AT5G48220.1.Araport11.447_Athaliana(Athaliana) Bradi5g12840.2.v3.1_Bdistachyon(Bdistachyon) Bradi5g12847.1.v3.1_Bdistachyon(Bdistachyon) Bradi5g12870.2.v3.1_Bdistachyon(Bdistachyon) CCG010172.1_Csongorica(Csongorica) CCG010173.1_Csongorica(Csongorica) CCG010174.1_Csongorica(Csongorica) CCG016437.1_Csongo…
ORTHOMCL817(31 genes,10 taxa):	AT1G14690.1.Araport11.447_Athaliana(Athaliana) AT2G01910.1.Araport11.447_Athaliana(Athaliana) Bradi1g10560.1.v3.1_Bdistachyon(Bdistachyon) Bradi1g68710.2.v3.1_Bdistachyon(Bdistachyon) Bradi4g31800.1.v3.1_Bdistachyon(Bdistachyon) CCG001736.2_Csongorica(Csongorica) CCG006524.1_Csongorica(Csongorica) CCG032913.1_Csongorica(Csongorica) CCG037624.1_Csongorica(Csongorica) CCG044015.2_Csongorica(Csongor…
ORTHOMCL818(31 genes,10 taxa):	AT1G14700.1.Araport11.447_Athaliana(Athaliana) AT1G25230.3.Araport11.447_Athaliana(Athaliana) AT2G01880.1.Araport11.447_Athaliana(Athaliana) AT2G01890.1.Araport11.447_Athaliana(Athaliana) AT3G17790.1.Araport11.447_Athaliana(Athaliana) Bradi1g68670.1.v3.1_Bdistachyon(Bdistachyon) CCG003919.1_Csongorica(Csongorica) CCG006519.1_Csongorica(Csongorica) CCG032916.1_Csongorica(Csongorica) CCG032918.1_Cs…
ORTHOMCL819(31 genes,10 taxa):	AT1G17940.5.Araport11.447_Athaliana(Athaliana) AT1G73390.5.Araport11.447_Athaliana(Athaliana) Bradi3g49730.3.v3.1_Bdistachyon(Bdistachyon) Bradi3g60320.5.v3.1_Bdistachyon(Bdistachyon) Bradi5g16320.8.v3.1_Bdistachyon(Bdistachyon) CCG008882.1_Csongorica(Csongorica) CCG011491.1_Csongorica(Csongorica) CCG014342.3_Csongorica(Csongorica) CCG022220.1_Csongorica(Csongorica) CCG039110.1_Csongorica(Csongor…
ORTHOMCL820(31 genes,10 taxa):	AT1G32220.1.Araport11.447_Athaliana(Athaliana) AT1G76130.2.Araport11.447_Athaliana(Athaliana) AT5G07400.1.Araport11.447_Athaliana(Athaliana) Bradi5g08800.1.v3.1_Bdistachyon(Bdistachyon) Bradi5g08810.1.v3.1_Bdistachyon(Bdistachyon) Bradi5g08820.1.v3.1_Bdistachyon(Bdistachyon) CCG025672.2_Csongorica(Csongorica) CCG042200.2_Csongorica(Csongorica) CCG053479.2_Csongorica(Csongorica) HORVU2Hr1G071710.5…
ORTHOMCL821(31 genes,10 taxa):	AT1G33320.1.Araport11.447_Athaliana(Athaliana) AT3G01120.1.Araport11.447_Athaliana(Athaliana) Bradi1g61260.1.v3.1_Bdistachyon(Bdistachyon) Bradi1g69730.1.v3.1_Bdistachyon(Bdistachyon) CCG010586.1_Csongorica(Csongorica) CCG018109.1_Csongorica(Csongorica) CCG025035.1_Csongorica(Csongorica) CCG033309.1_Csongorica(Csongorica) CCG043828.1_Csongorica(Csongorica) CCG043829.1_Csongorica(Csongorica) HORVU…
ORTHOMCL822(31 genes,9 taxa):	AT1G47128.1.Araport11.447_Athaliana(Athaliana) AT3G19390.1.Araport11.447_Athaliana(Athaliana) AT3G19400.1.Araport11.447_Athaliana(Athaliana) AT3G43960.1.Araport11.447_Athaliana(Athaliana) AT5G43060.1.Araport11.447_Athaliana(Athaliana) Bradi5g24027.1.v3.1_Bdistachyon(Bdistachyon) Bradi5g25637.1.v3.1_Bdistachyon(Bdistachyon) CCG005324.1_Csongorica(Csongorica) CCG005329.1_Csongorica(Csongorica) CCG0…
ORTHOMCL823(31 genes,10 taxa):	AT1G65590.1.Araport11.447_Athaliana(Athaliana) AT3G55260.1.Araport11.447_Athaliana(Athaliana) Bradi2g25310.6.v3.1_Bdistachyon(Bdistachyon) Bradi2g37460.1.v3.1_Bdistachyon(Bdistachyon) Bradi2g57420.1.v3.1_Bdistachyon(Bdistachyon) Bradi3g44607.1.v3.1_Bdistachyon(Bdistachyon) CCG002461.1_Csongorica(Csongorica) CCG007710.1_Csongorica(Csongorica) CCG009047.1_Csongorica(Csongorica) CCG046819.1_Csongori…
ORTHOMCL824(31 genes,10 taxa):	AT1G75450.1.Araport11.447_Athaliana(Athaliana) AT2G41510.2.Araport11.447_Athaliana(Athaliana) AT3G63440.1.Araport11.447_Athaliana(Athaliana) Bradi2g27170.1.v3.1_Bdistachyon(Bdistachyon) Bradi2g51530.1.v3.1_Bdistachyon(Bdistachyon) Bradi2g60456.1.v3.1_Bdistachyon(Bdistachyon) CCG002178.1_Csongorica(Csongorica) CCG015240.1_Csongorica(Csongorica) CCG035380.1_Csongorica(Csongorica) CCG045249.1_Csongo…
ORTHOMCL825(31 genes,10 taxa):	AT2G01140.1.Araport11.447_Athaliana(Athaliana) AT2G21330.1.Araport11.447_Athaliana(Athaliana) AT4G38970.1.Araport11.447_Athaliana(Athaliana) Bradi2g01350.1.v3.1_Bdistachyon(Bdistachyon) Bradi4g24367.1.v3.1_Bdistachyon(Bdistachyon) CCG010481.1_Csongorica(Csongorica) CCG010810.1_Csongorica(Csongorica) CCG038961.1_Csongorica(Csongorica) CCG045852.5_Csongorica(Csongorica) CCG048380.1_Csongorica(Csong…
ORTHOMCL826(31 genes,10 taxa):	AT2G18330.1.Araport11.447_Athaliana(Athaliana) AT3G03060.1.Araport11.447_Athaliana(Athaliana) AT4G36580.1.Araport11.447_Athaliana(Athaliana) AT5G16930.1.Araport11.447_Athaliana(Athaliana) Bradi3g52367.2.v3.1_Bdistachyon(Bdistachyon) Bradi3g52830.1.v3.1_Bdistachyon(Bdistachyon) CCG008310.1_Csongorica(Csongorica) CCG008358.1_Csongorica(Csongorica) CCG035613.1_Csongorica(Csongorica) CCG036406.2_Cson…
ORTHOMCL827(31 genes,10 taxa):	AT2G22400.1.Araport11.447_Athaliana(Athaliana) AT4G40000.1.Araport11.447_Athaliana(Athaliana) Bradi1g77730.3.v3.1_Bdistachyon(Bdistachyon) Bradi3g38655.1.v3.1_Bdistachyon(Bdistachyon) Bradi4g32840.1.v3.1_Bdistachyon(Bdistachyon) CCG004515.1_Csongorica(Csongorica) CCG006222.1_Csongorica(Csongorica) CCG011236.1_Csongorica(Csongorica) CCG013317.1_Csongorica(Csongorica) CCG033009.1_Csongorica(Csongor…
ORTHOMCL828(31 genes,10 taxa):	AT2G22480.1.Araport11.447_Athaliana(Athaliana) Bradi3g25910.2.v3.1_Bdistachyon(Bdistachyon) Bradi3g37020.1.v3.1_Bdistachyon(Bdistachyon) Bradi4g30260.3.v3.1_Bdistachyon(Bdistachyon) CCG013307.2_Csongorica(Csongorica) CCG028736.1_Csongorica(Csongorica) CCG035992.2_Csongorica(Csongorica) CCG046924.1_Csongorica(Csongorica) HORVU5Hr1G024340.9_Hvulgare(Hvulgare) HORVU5Hr1G065650.11_Hvulgare(Hvulgare) …
ORTHOMCL829(31 genes,10 taxa):	AT2G25520.1.Araport11.447_Athaliana(Athaliana) AT4G32390.1.Araport11.447_Athaliana(Athaliana) AT5G11230.1.Araport11.447_Athaliana(Athaliana) AT5G25400.1.Araport11.447_Athaliana(Athaliana) Bradi2g21250.1.v3.1_Bdistachyon(Bdistachyon) Bradi2g52660.1.v3.1_Bdistachyon(Bdistachyon) Bradi4g43327.1.v3.1_Bdistachyon(Bdistachyon) CCG018335.1_Csongorica(Csongorica) HORVU1Hr1G067910.1_Hvulgare(Hvulgare) HOR…
ORTHOMCL830(31 genes,10 taxa):	AT2G36580.1.Araport11.447_Athaliana(Athaliana) AT3G52990.1.Araport11.447_Athaliana(Athaliana) Bradi4g22230.1.v3.1_Bdistachyon(Bdistachyon) Bradi4g42810.1.v3.1_Bdistachyon(Bdistachyon) CCG000042.1_Csongorica(Csongorica) CCG029057.1_Csongorica(Csongorica) CCG035242.2_Csongorica(Csongorica) CCG036138.1_Csongorica(Csongorica) CCG047065.1_Csongorica(Csongorica) HORVU4Hr1G016520.1_Hvulgare(Hvulgare) HO…
ORTHOMCL831(31 genes,10 taxa):	AT2G38280.2.Araport11.447_Athaliana(Athaliana) AT5G05570.1.Araport11.447_Athaliana(Athaliana) Bradi1g16590.2.v3.1_Bdistachyon(Bdistachyon) Bradi1g16620.1.v3.1_Bdistachyon(Bdistachyon) Bradi2g28450.4.v3.1_Bdistachyon(Bdistachyon) CCG015666.1_Csongorica(Csongorica) CCG030530.1_Csongorica(Csongorica) CCG045055.1_Csongorica(Csongorica) CCG051684.1_Csongorica(Csongorica) HORVU1Hr1G059810.2_Hvulgare(Hv…
ORTHOMCL832(31 genes,9 taxa):	AT2G39940.1.Araport11.447_Athaliana(Athaliana) Bradi1g67160.1.v3.1_Bdistachyon(Bdistachyon) Bradi2g23730.1.v3.1_Bdistachyon(Bdistachyon) Bradi2g55210.1.v3.1_Bdistachyon(Bdistachyon) CCG000226.1_Csongorica(Csongorica) CCG034296.2_Csongorica(Csongorica) CCG035798.1_Csongorica(Csongorica) CCG045927.1_Csongorica(Csongorica) CCG049946.1_Csongorica(Csongorica) HORVU1Hr1G073230.1_Hvulgare(Hvulgare) HORV…
ORTHOMCL833(31 genes,10 taxa):	AT2G41540.4.Araport11.447_Athaliana(Athaliana) AT3G07690.1.Araport11.447_Athaliana(Athaliana) Bradi2g21150.2.v3.1_Bdistachyon(Bdistachyon) Bradi2g52570.1.v3.1_Bdistachyon(Bdistachyon) Bradi2g60390.3.v3.1_Bdistachyon(Bdistachyon) CCG002181.1_Csongorica(Csongorica) CCG011300.1_Csongorica(Csongorica) CCG013703.1_Csongorica(Csongorica) CCG018343.1_Csongorica(Csongorica) CCG021764.1_Csongorica(Csongor…
ORTHOMCL834(31 genes,10 taxa):	AT3G01820.1.Araport11.447_Athaliana(Athaliana) AT4G12740.1.Araport11.447_Athaliana(Athaliana) AT5G14250.1.Araport11.447_Athaliana(Athaliana) Bradi3g13910.2.v3.1_Bdistachyon(Bdistachyon) Bradi3g13920.1.v3.1_Bdistachyon(Bdistachyon) Bradi4g40140.5.v3.1_Bdistachyon(Bdistachyon) CCG003569.1_Csongorica(Csongorica) CCG004883.1_Csongorica(Csongorica) CCG004884.1_Csongorica(Csongorica) HORVU0Hr1G040530.1…
ORTHOMCL835(31 genes,10 taxa):	AT3G02230.1.Araport11.447_Athaliana(Athaliana) AT3G08900.1.Araport11.447_Athaliana(Athaliana) AT5G15650.1.Araport11.447_Athaliana(Athaliana) AT5G50750.1.Araport11.447_Athaliana(Athaliana) Bradi1g15050.1.v3.1_Bdistachyon(Bdistachyon) Bradi1g21990.1.v3.1_Bdistachyon(Bdistachyon) Bradi2g50660.1.v3.1_Bdistachyon(Bdistachyon) CCG015213.1_Csongorica(Csongorica) CCG019732.1_Csongorica(Csongorica) CCG019…
ORTHOMCL836(31 genes,10 taxa):	AT3G10410.1.Araport11.447_Athaliana(Athaliana) AT3G45010.1.Araport11.447_Athaliana(Athaliana) AT5G22980.1.Araport11.447_Athaliana(Athaliana) Bradi1g28000.1.v3.1_Bdistachyon(Bdistachyon) Bradi3g01320.1.v3.1_Bdistachyon(Bdistachyon) CCG001103.1_Csongorica(Csongorica) CCG011030.1_Csongorica(Csongorica) CCG018904.1_Csongorica(Csongorica) CCG030782.1_Csongorica(Csongorica) CCG033504.1_Csongorica(Csong…
ORTHOMCL837(31 genes,10 taxa):	AT3G11490.1.Araport11.447_Athaliana(Athaliana) AT5G22400.1.Araport11.447_Athaliana(Athaliana) Bradi4g25457.6.v3.1_Bdistachyon(Bdistachyon) Bradi4g42230.1.v3.1_Bdistachyon(Bdistachyon) CCG000010.1_Csongorica(Csongorica) CCG000011.1_Csongorica(Csongorica) CCG005584.1_Csongorica(Csongorica) CCG029015.1_Csongorica(Csongorica) CCG038887.1_Csongorica(Csongorica) CCG045584.1_Csongorica(Csongorica) CCG04…
ORTHOMCL838(31 genes,10 taxa):	AT3G25420.1.Araport11.447_Athaliana(Athaliana) AT4G12910.1.Araport11.447_Athaliana(Athaliana) Bradi4g39350.1.v3.1_Bdistachyon(Bdistachyon) CCG014884.1_Csongorica(Csongorica) CCG019946.2_Csongorica(Csongorica) CCG031299.1_Csongorica(Csongorica) CCG032265.1_Csongorica(Csongorica) CCG051445.1_Csongorica(Csongorica) HORVU2Hr1G066820.4_Hvulgare(Hvulgare) HORVU3Hr1G096830.4_Hvulgare(Hvulgare) LOC_Os04g…
ORTHOMCL839(31 genes,10 taxa):	AT3G46740.1.Araport11.447_Athaliana(Athaliana) AT5G59600.1.Araport11.447_Athaliana(Athaliana) Bradi1g66810.1.v3.1_Bdistachyon(Bdistachyon) Bradi1g66820.1.v3.1_Bdistachyon(Bdistachyon) Bradi4g25730.3.v3.1_Bdistachyon(Bdistachyon) CCG008760.1_Csongorica(Csongorica) CCG009344.1_Csongorica(Csongorica) CCG034264.1_Csongorica(Csongorica) HORVU4Hr1G060140.6_Hvulgare(Hvulgare) HORVU4Hr1G060190.1_Hvulgare…
ORTHOMCL840(31 genes,10 taxa):	AT3G48740.1.Araport11.447_Athaliana(Athaliana) AT4G25010.1.Araport11.447_Athaliana(Athaliana) AT5G23660.1.Araport11.447_Athaliana(Athaliana) AT5G50800.1.Araport11.447_Athaliana(Athaliana) Bradi4g07570.1.v3.1_Bdistachyon(Bdistachyon) Bradi4g18350.1.v3.1_Bdistachyon(Bdistachyon) CCG000297.1_Csongorica(Csongorica) CCG007981.1_Csongorica(Csongorica) HORVU1Hr1G010210.2_Hvulgare(Hvulgare) HORVU6Hr1G000…
ORTHOMCL841(31 genes,10 taxa):	AT3G48850.1.Araport11.447_Athaliana(Athaliana) AT5G14040.1.Araport11.447_Athaliana(Athaliana) Bradi3g57890.2.v3.1_Bdistachyon(Bdistachyon) Bradi5g11740.1.v3.1_Bdistachyon(Bdistachyon) CCG005804.1_Csongorica(Csongorica) CCG018016.1_Csongorica(Csongorica) CCG031632.1_Csongorica(Csongorica) CCG031747.1_Csongorica(Csongorica) HORVU2Hr1G078800.1_Hvulgare(Hvulgare) HORVU6Hr1G080480.1_Hvulgare(Hvulgare)…
ORTHOMCL842(31 genes,10 taxa):	AT3G51460.1.Araport11.447_Athaliana(Athaliana) AT3G51830.1.Araport11.447_Athaliana(Athaliana) AT5G66020.1.Araport11.447_Athaliana(Athaliana) Bradi1g65571.2.v3.1_Bdistachyon(Bdistachyon) Bradi4g20110.1.v3.1_Bdistachyon(Bdistachyon) Bradi4g42300.2.v3.1_Bdistachyon(Bdistachyon) CCG006081.1_Csongorica(Csongorica) CCG009467.2_Csongorica(Csongorica) CCG045213.1_Csongorica(Csongorica) HORVU1Hr1G002820.2…
ORTHOMCL843(31 genes,10 taxa):	AT4G26870.1.Araport11.447_Athaliana(Athaliana) AT4G31180.1.Araport11.447_Athaliana(Athaliana) Bradi4g07267.1.v3.1_Bdistachyon(Bdistachyon) Bradi4g43390.1.v3.1_Bdistachyon(Bdistachyon) CCG023542.1_Csongorica(Csongorica) HORVU4Hr1G090760.1_Hvulgare(Hvulgare) HORVU5Hr1G050160.1_Hvulgare(Hvulgare) HORVU5Hr1G083090.1_Hvulgare(Hvulgare) HORVU7Hr1G011750.3_Hvulgare(Hvulgare) HORVU7Hr1G107410.1_Hvulgare(…
ORTHOMCL844(31 genes,10 taxa):	AT5G12950.1.Araport11.447_Athaliana(Athaliana) AT5G12960.1.Araport11.447_Athaliana(Athaliana) Bradi1g36017.3.v3.1_Bdistachyon(Bdistachyon) Bradi1g36027.1.v3.1_Bdistachyon(Bdistachyon) Bradi3g07047.1.v3.1_Bdistachyon(Bdistachyon) CCG007884.1_Csongorica(Csongorica) CCG038505.1_Csongorica(Csongorica) CCG038874.1_Csongorica(Csongorica) CCG040722.1_Csongorica(Csongorica) CCG040726.1_Csongorica(Csongor…
ORTHOMCL845(31 genes,10 taxa):	AT5G23210.1.Araport11.447_Athaliana(Athaliana) Bradi1g29471.1.v3.1_Bdistachyon(Bdistachyon) Bradi1g35860.1.v3.1_Bdistachyon(Bdistachyon) Bradi3g32247.1.v3.1_Bdistachyon(Bdistachyon) Bradi3g49590.1.v3.1_Bdistachyon(Bdistachyon) Bradi5g24300.1.v3.1_Bdistachyon(Bdistachyon) CCG011480.2_Csongorica(Csongorica) CCG014356.2_Csongorica(Csongorica) CCG023253.1_Csongorica(Csongorica) CCG037833.1_Csongorica…
ORTHOMCL846(31 genes,10 taxa):	AT5G42650.1.Araport11.447_Athaliana(Athaliana) Bradi1g07480.1.v3.1_Bdistachyon(Bdistachyon) Bradi1g69330.1.v3.1_Bdistachyon(Bdistachyon) CCG001054.1_Csongorica(Csongorica) CCG006802.1_Csongorica(Csongorica) CCG008667.1_Csongorica(Csongorica) CCG029757.1_Csongorica(Csongorica) CCG031063.1_Csongorica(Csongorica) CCG031065.1_Csongorica(Csongorica) CCG040756.2_Csongorica(Csongorica) CCG052925.1_Csong…
ORTHOMCL847(31 genes,6 taxa):	ATCG00710.1.Araport11.447_Athaliana(Athaliana) Bradi1g05735.1.v3.1_Bdistachyon(Bdistachyon) Bradi1g65955.1.v3.1_Bdistachyon(Bdistachyon) Bradi5g09696.2.v3.1_Bdistachyon(Bdistachyon) HORVU0Hr1G024620.1_Hvulgare(Hvulgare) HORVU0Hr1G024680.1_Hvulgare(Hvulgare) HORVU0Hr1G026170.1_Hvulgare(Hvulgare) HORVU0Hr1G026290.1_Hvulgare(Hvulgare) HORVU0Hr1G026830.1_Hvulgare(Hvulgare) HORVU0Hr1G027540.1_Hvulgare…
ORTHOMCL848(31 genes,9 taxa):	Bradi1g17130.1.v3.1_Bdistachyon(Bdistachyon) Bradi2g42840.2.v3.1_Bdistachyon(Bdistachyon) Bradi3g06780.4.v3.1_Bdistachyon(Bdistachyon) Bradi3g43890.1.v3.1_Bdistachyon(Bdistachyon) Bradi4g41660.2.v3.1_Bdistachyon(Bdistachyon) Bradi4g41690.1.v3.1_Bdistachyon(Bdistachyon) Bradi5g23350.1.v3.1_Bdistachyon(Bdistachyon) CCG030764.1_Csongorica(Csongorica) CCG033524.1_Csongorica(Csongorica) CCG033525.1_Cs…
ORTHOMCL849(31 genes,8 taxa):	Bradi1g22757.1.v3.1_Bdistachyon(Bdistachyon) Bradi4g20117.1.v3.1_Bdistachyon(Bdistachyon) Bradi4g20127.1.v3.1_Bdistachyon(Bdistachyon) CCG020193.1_Csongorica(Csongorica) CCG023681.1_Csongorica(Csongorica) CCG023684.1_Csongorica(Csongorica) HORVU2Hr1G007720.1_Hvulgare(Hvulgare) HORVU3Hr1G007570.4_Hvulgare(Hvulgare) HORVU4Hr1G012540.1_Hvulgare(Hvulgare) HORVU4Hr1G076000.2_Hvulgare(Hvulgare) HORVU4H…
ORTHOMCL850(31 genes,7 taxa):	Bradi1g53900.1.v3.1_Bdistachyon(Bdistachyon) Bradi2g03270.2.v3.1_Bdistachyon(Bdistachyon) Bradi2g62190.2.v3.1_Bdistachyon(Bdistachyon) Bradi2g62250.1.v3.1_Bdistachyon(Bdistachyon) Bradi4g20876.1.v3.1_Bdistachyon(Bdistachyon) CCG020484.1_Csongorica(Csongorica) CCG022958.1_Csongorica(Csongorica) CCG023582.1_Csongorica(Csongorica) CCG033668.3_Csongorica(Csongorica) CCG041987.1_Csongorica(Csongorica)…
ORTHOMCL851(31 genes,8 taxa):	Bradi1g58511.1.v3.1_Bdistachyon(Bdistachyon) Bradi1g59053.1.v3.1_Bdistachyon(Bdistachyon) Bradi1g59340.2.v3.1_Bdistachyon(Bdistachyon) Bradi1g59503.1.v3.1_Bdistachyon(Bdistachyon) Bradi1g59505.1.v3.1_Bdistachyon(Bdistachyon) Bradi1g67393.1.v3.1_Bdistachyon(Bdistachyon) Bradi3g55845.1.v3.1_Bdistachyon(Bdistachyon) Bradi4g06230.1.v3.1_Bdistachyon(Bdistachyon) Bradi5g01155.1.v3.1_Bdistachyon(Bdistac…
ORTHOMCL852(31 genes,8 taxa):	Bradi2g01420.1.v3.1_Bdistachyon(Bdistachyon) CCG010489.3_Csongorica(Csongorica) CCG010490.1_Csongorica(Csongorica) CCG010492.1_Csongorica(Csongorica) CCG010493.1_Csongorica(Csongorica) CCG010494.1_Csongorica(Csongorica) CCG010495.1_Csongorica(Csongorica) CCG018134.1_Csongorica(Csongorica) CCG018135.1_Csongorica(Csongorica) CCG018138.1_Csongorica(Csongorica) CCG018140.1_Csongorica(Csongorica) CCG0…
ORTHOMCL853(31 genes,4 taxa):	Bradi4g19553.1.v3.1_Bdistachyon(Bdistachyon) HORVU0Hr1G029230.1_Hvulgare(Hvulgare) HORVU0Hr1G038260.1_Hvulgare(Hvulgare) HORVU1Hr1G036580.1_Hvulgare(Hvulgare) HORVU1Hr1G085970.1_Hvulgare(Hvulgare) HORVU2Hr1G020710.1_Hvulgare(Hvulgare) HORVU2Hr1G029680.1_Hvulgare(Hvulgare) HORVU2Hr1G084180.1_Hvulgare(Hvulgare) HORVU2Hr1G096900.1_Hvulgare(Hvulgare) HORVU2Hr1G122050.1_Hvulgare(Hvulgare) HORVU2Hr1G12…
ORTHOMCL854(31 genes,1 taxa):	LOC_Os01g20140.1.MSUR7_Osativa(Osativa) LOC_Os01g63750.1.MSUR7_Osativa(Osativa) LOC_Os02g45030.1.MSUR7_Osativa(Osativa) LOC_Os03g37620.1.MSUR7_Osativa(Osativa) LOC_Os04g01830.1.MSUR7_Osativa(Osativa) LOC_Os04g02400.1.MSUR7_Osativa(Osativa) LOC_Os04g05600.1.MSUR7_Osativa(Osativa) LOC_Os04g13610.1.MSUR7_Osativa(Osativa) LOC_Os04g14270.1.MSUR7_Osativa(Osativa) LOC_Os04g16020.1.MSUR7_Osativa(Osativa)…
ORTHOMCL855(30 genes,10 taxa):	AT1G01600.1.Araport11.447_Athaliana(Athaliana) AT1G63710.1.Araport11.447_Athaliana(Athaliana) AT2G45970.1.Araport11.447_Athaliana(Athaliana) AT4G00360.1.Araport11.447_Athaliana(Athaliana) AT5G58860.1.Araport11.447_Athaliana(Athaliana) Bradi2g55280.1.v3.1_Bdistachyon(Bdistachyon) Bradi3g51370.1.v3.1_Bdistachyon(Bdistachyon) CCG000232.1_Csongorica(Csongorica) CCG007281.1_Csongorica(Csongorica) CCG0…
ORTHOMCL856(30 genes,10 taxa):	AT1G04180.1.Araport11.447_Athaliana(Athaliana) AT1G04610.1.Araport11.447_Athaliana(Athaliana) AT2G33230.1.Araport11.447_Athaliana(Athaliana) AT4G28720.1.Araport11.447_Athaliana(Athaliana) AT5G43890.1.Araport11.447_Athaliana(Athaliana) Bradi1g00587.3.v3.1_Bdistachyon(Bdistachyon) Bradi1g28967.1.v3.1_Bdistachyon(Bdistachyon) Bradi5g01327.2.v3.1_Bdistachyon(Bdistachyon) CCG028427.1_Csongorica(Csongo…
ORTHOMCL857(30 genes,9 taxa):	AT1G04680.1.Araport11.447_Athaliana(Athaliana) AT1G67750.1.Araport11.447_Athaliana(Athaliana) AT3G07010.1.Araport11.447_Athaliana(Athaliana) AT3G24230.1.Araport11.447_Athaliana(Athaliana) AT3G24670.1.Araport11.447_Athaliana(Athaliana) AT3G27400.2.Araport11.447_Athaliana(Athaliana) AT3G53190.1.Araport11.447_Athaliana(Athaliana) AT3G54920.1.Araport11.447_Athaliana(Athaliana) AT4G13210.2.Araport11.4…
ORTHOMCL858(30 genes,10 taxa):	AT1G09850.1.Araport11.447_Athaliana(Athaliana) AT1G19715.3.Araport11.447_Athaliana(Athaliana) Bradi2g20447.1.v3.1_Bdistachyon(Bdistachyon) Bradi2g20460.1.v3.1_Bdistachyon(Bdistachyon) Bradi2g51540.1.v3.1_Bdistachyon(Bdistachyon) CCG015241.1_Csongorica(Csongorica) CCG018401.10_Csongorica(Csongorica) CCG021820.1_Csongorica(Csongorica) CCG021821.1_Csongorica(Csongorica) CCG035381.1_Csongorica(Csongo…
ORTHOMCL859(30 genes,10 taxa):	AT1G13580.2.Araport11.447_Athaliana(Athaliana) AT3G25540.3.Araport11.447_Athaliana(Athaliana) Bradi2g16402.1.v3.1_Bdistachyon(Bdistachyon) Bradi3g47060.2.v3.1_Bdistachyon(Bdistachyon) Bradi4g29210.3.v3.1_Bdistachyon(Bdistachyon) CCG037763.1_Csongorica(Csongorica) CCG045142.1_Csongorica(Csongorica) CCG048499.1_Csongorica(Csongorica) HORVU1Hr1G088270.4_Hvulgare(Hvulgare) HORVU5Hr1G057320.3_Hvulgare…
ORTHOMCL860(30 genes,10 taxa):	AT1G16380.1.Araport11.447_Athaliana(Athaliana) AT1G79400.1.Araport11.447_Athaliana(Athaliana) AT5G09330.5.Araport11.447_Athaliana(Athaliana) AT5G64060.1.Araport11.447_Athaliana(Athaliana) Bradi2g24790.1.v3.1_Bdistachyon(Bdistachyon) Bradi2g33640.1.v3.1_Bdistachyon(Bdistachyon) Bradi3g60860.1.v3.1_Bdistachyon(Bdistachyon) CCG045576.1_Csongorica(Csongorica) CCG049738.1_Csongorica(Csongorica) CCG049…
ORTHOMCL861(30 genes,10 taxa):	AT1G17720.1.Araport11.447_Athaliana(Athaliana) AT1G51690.5.Araport11.447_Athaliana(Athaliana) Bradi1g37760.2.v3.1_Bdistachyon(Bdistachyon) Bradi2g42690.2.v3.1_Bdistachyon(Bdistachyon) Bradi3g08400.3.v3.1_Bdistachyon(Bdistachyon) CCG011994.2_Csongorica(Csongorica) CCG014760.2_Csongorica(Csongorica) CCG023900.1_Csongorica(Csongorica) HORVU3Hr1G052380.12_Hvulgare(Hvulgare) HORVU6Hr1G039910.5_Hvulgar…
ORTHOMCL862(30 genes,10 taxa):	AT1G20620.6.Araport11.447_Athaliana(Athaliana) AT1G20630.1.Araport11.447_Athaliana(Athaliana) AT4G35090.3.Araport11.447_Athaliana(Athaliana) Bradi1g29800.2.v3.1_Bdistachyon(Bdistachyon) Bradi1g76330.1.v3.1_Bdistachyon(Bdistachyon) Bradi3g01470.2.v3.1_Bdistachyon(Bdistachyon) CCG006099.1_Csongorica(Csongorica) CCG012879.3_Csongorica(Csongorica) CCG030789.1_Csongorica(Csongorica) CCG049068.1_Csongo…
ORTHOMCL863(30 genes,10 taxa):	AT1G20960.1.Araport11.447_Athaliana(Athaliana) AT2G42270.1.Araport11.447_Athaliana(Athaliana) AT5G61140.2.Araport11.447_Athaliana(Athaliana) Bradi1g44495.1.v3.1_Bdistachyon(Bdistachyon) Bradi1g70057.1.v3.1_Bdistachyon(Bdistachyon) Bradi3g00980.1.v3.1_Bdistachyon(Bdistachyon) CCG030763.1_Csongorica(Csongorica) CCG031138.1_Csongorica(Csongorica) CCG032331.1_Csongorica(Csongorica) CCG033526.1_Csongo…
ORTHOMCL864(30 genes,10 taxa):	AT1G21200.1.Araport11.447_Athaliana(Athaliana) AT1G76870.2.Araport11.447_Athaliana(Athaliana) AT4G15720.1.Araport11.447_Athaliana(Athaliana) Bradi4g24750.1.v3.1_Bdistachyon(Bdistachyon) Bradi4g41830.5.v3.1_Bdistachyon(Bdistachyon) Bradi4g41840.1.v3.1_Bdistachyon(Bdistachyon) CCG010774.1_Csongorica(Csongorica) CCG017501.1_Csongorica(Csongorica) CCG023792.1_Csongorica(Csongorica) CCG038931.1_Csongo…
ORTHOMCL865(30 genes,10 taxa):	AT1G26150.1.Araport11.447_Athaliana(Athaliana) AT1G68690.2.Araport11.447_Athaliana(Athaliana) AT5G38560.1.Araport11.447_Athaliana(Athaliana) Bradi1g42294.1.v3.1_Bdistachyon(Bdistachyon) Bradi2g00900.1.v3.1_Bdistachyon(Bdistachyon) Bradi2g40080.3.v3.1_Bdistachyon(Bdistachyon) CCG002673.1_Csongorica(Csongorica) CCG023411.1_Csongorica(Csongorica) CCG053472.1_Csongorica(Csongorica) HORVU1Hr1G000090.3…
ORTHOMCL866(30 genes,10 taxa):	AT1G29660.1.Araport11.447_Athaliana(Athaliana) AT1G29670.2.Araport11.447_Athaliana(Athaliana) AT4G18970.2.Araport11.447_Athaliana(Athaliana) AT5G45670.1.Araport11.447_Athaliana(Athaliana) Bradi2g19650.1.v3.1_Bdistachyon(Bdistachyon) Bradi2g48760.1.v3.1_Bdistachyon(Bdistachyon) Bradi2g49781.2.v3.1_Bdistachyon(Bdistachyon) CCG015405.1_Csongorica(Csongorica) CCG015498.1_Csongorica(Csongorica) CCG021…
ORTHOMCL867(30 genes,9 taxa):	AT1G32450.1.Araport11.447_Athaliana(Athaliana) AT4G21680.1.Araport11.447_Athaliana(Athaliana) AT5G19640.1.Araport11.447_Athaliana(Athaliana) Bradi1g78703.1.v3.1_Bdistachyon(Bdistachyon) Bradi3g52096.1.v3.1_Bdistachyon(Bdistachyon) Bradi3g53380.1.v3.1_Bdistachyon(Bdistachyon) CCG016201.1_Csongorica(Csongorica) CCG033915.1_Csongorica(Csongorica) CCG040307.2_Csongorica(Csongorica) CCG040443.1_Csongo…
ORTHOMCL868(30 genes,10 taxa):	AT1G48090.2.Araport11.447_Athaliana(Athaliana) AT4G17140.3.Araport11.447_Athaliana(Athaliana) Bradi3g33740.1.v3.1_Bdistachyon(Bdistachyon) Bradi3g43345.2.v3.1_Bdistachyon(Bdistachyon) CCG004712.1_Csongorica(Csongorica) CCG014227.1_Csongorica(Csongorica) CCG037928.2_Csongorica(Csongorica) CCG050815.1_Csongorica(Csongorica) HORVU1Hr1G055000.10_Hvulgare(Hvulgare) HORVU6Hr1G047560.1_Hvulgare(Hvulgare…
ORTHOMCL869(30 genes,10 taxa):	AT1G48210.3.Araport11.447_Athaliana(Athaliana) AT1G48220.1.Araport11.447_Athaliana(Athaliana) AT2G47060.4.Araport11.447_Athaliana(Athaliana) AT3G17410.2.Araport11.447_Athaliana(Athaliana) AT3G62220.3.Araport11.447_Athaliana(Athaliana) Bradi2g11230.1.v3.1_Bdistachyon(Bdistachyon) Bradi2g12130.1.v3.1_Bdistachyon(Bdistachyon) Bradi2g36980.1.v3.1_Bdistachyon(Bdistachyon) CCG009762.1_Csongorica(Csongo…
ORTHOMCL870(30 genes,10 taxa):	AT1G49390.1.Araport11.447_Athaliana(Athaliana) AT5G20400.1.Araport11.447_Athaliana(Athaliana) AT5G20550.1.Araport11.447_Athaliana(Athaliana) AT5G54000.2.Araport11.447_Athaliana(Athaliana) Bradi1g47778.1.v3.1_Bdistachyon(Bdistachyon) Bradi1g47789.1.v3.1_Bdistachyon(Bdistachyon) Bradi3g04250.2.v3.1_Bdistachyon(Bdistachyon) CCG017055.1_Csongorica(Csongorica) CCG031574.1_Csongorica(Csongorica) CCG035…
ORTHOMCL871(30 genes,10 taxa):	AT1G50600.2.Araport11.447_Athaliana(Athaliana) AT2G04890.1.Araport11.447_Athaliana(Athaliana) AT5G48150.4.Araport11.447_Athaliana(Athaliana) Bradi1g23350.1.v3.1_Bdistachyon(Bdistachyon) CCG007937.1_Csongorica(Csongorica) CCG008995.1_Csongorica(Csongorica) CCG012901.1_Csongorica(Csongorica) CCG033875.1_Csongorica(Csongorica) CCG050678.1_Csongorica(Csongorica) HORVU2Hr1G036280.1_Hvulgare(Hvulgare) …
ORTHOMCL872(30 genes,10 taxa):	AT1G53470.1.Araport11.447_Athaliana(Athaliana) AT1G78610.1.Araport11.447_Athaliana(Athaliana) AT2G17000.1.Araport11.447_Athaliana(Athaliana) AT2G17010.1.Araport11.447_Athaliana(Athaliana) AT3G14810.1.Araport11.447_Athaliana(Athaliana) Bradi3g51250.1.v3.1_Bdistachyon(Bdistachyon) Bradi4g33315.2.v3.1_Bdistachyon(Bdistachyon) Bradi5g18267.1.v3.1_Bdistachyon(Bdistachyon) CCG007290.1_Csongorica(Csongo…
ORTHOMCL873(30 genes,10 taxa):	AT1G62020.1.Araport11.447_Athaliana(Athaliana) AT2G21390.1.Araport11.447_Athaliana(Athaliana) Bradi1g78470.1.v3.1_Bdistachyon(Bdistachyon) Bradi2g55640.1.v3.1_Bdistachyon(Bdistachyon) CCG001778.1_Csongorica(Csongorica) CCG021090.1_Csongorica(Csongorica) CCG031918.1_Csongorica(Csongorica) CCG032044.1_Csongorica(Csongorica) CCG048173.1_Csongorica(Csongorica) CCG053423.1_Csongorica(Csongorica) HORVU…
ORTHOMCL874(30 genes,10 taxa):	AT1G63420.1.Araport11.447_Athaliana(Athaliana) AT2G45830.1.Araport11.447_Athaliana(Athaliana) AT3G48980.2.Araport11.447_Athaliana(Athaliana) AT3G61270.1.Araport11.447_Athaliana(Athaliana) AT5G23850.1.Araport11.447_Athaliana(Athaliana) Bradi3g50030.3.v3.1_Bdistachyon(Bdistachyon) Bradi5g16797.1.v3.1_Bdistachyon(Bdistachyon) CCG014312.1_Csongorica(Csongorica) CCG017295.1_Csongorica(Csongorica) CCG0…
ORTHOMCL875(30 genes,10 taxa):	AT1G67890.1.Araport11.447_Athaliana(Athaliana) AT3G06620.1.Araport11.447_Athaliana(Athaliana) AT3G06630.2.Araport11.447_Athaliana(Athaliana) AT3G06640.1.Araport11.447_Athaliana(Athaliana) AT5G49470.2.Araport11.447_Athaliana(Athaliana) Bradi3g45660.1.v3.1_Bdistachyon(Bdistachyon) Bradi4g04470.2.v3.1_Bdistachyon(Bdistachyon) Bradi4g09990.2.v3.1_Bdistachyon(Bdistachyon) CCG038079.1_Csongorica(Csongo…
ORTHOMCL876(30 genes,10 taxa):	AT1G80570.2.Araport11.447_Athaliana(Athaliana) Bradi2g09487.3.v3.1_Bdistachyon(Bdistachyon) Bradi4g05909.1.v3.1_Bdistachyon(Bdistachyon) Bradi4g06170.1.v3.1_Bdistachyon(Bdistachyon) Bradi4g06200.1.v3.1_Bdistachyon(Bdistachyon) Bradi4g06250.2.v3.1_Bdistachyon(Bdistachyon) CCG014077.1_Csongorica(Csongorica) CCG043540.1_Csongorica(Csongorica) CCG043543.1_Csongorica(Csongorica) HORVU2Hr1G037230.1_Hvu…
ORTHOMCL877(30 genes,10 taxa):	AT2G14060.1.Araport11.447_Athaliana(Athaliana) AT3G11480.1.Araport11.447_Athaliana(Athaliana) AT3G21950.2.Araport11.447_Athaliana(Athaliana) AT5G04370.2.Araport11.447_Athaliana(Athaliana) AT5G04380.3.Araport11.447_Athaliana(Athaliana) AT5G38020.1.Araport11.447_Athaliana(Athaliana) AT5G66430.1.Araport11.447_Athaliana(Athaliana) Bradi1g44620.1.v3.1_Bdistachyon(Bdistachyon) CCG007470.1_Csongorica(Cs…
ORTHOMCL878(30 genes,10 taxa):	AT2G20900.1.Araport11.447_Athaliana(Athaliana) AT4G28130.1.Araport11.447_Athaliana(Athaliana) Bradi2g51870.1.v3.1_Bdistachyon(Bdistachyon) Bradi3g15500.1.v3.1_Bdistachyon(Bdistachyon) Bradi5g23130.3.v3.1_Bdistachyon(Bdistachyon) CCG015269.2_Csongorica(Csongorica) CCG029455.1_Csongorica(Csongorica) CCG035414.1_Csongorica(Csongorica) CCG041693.1_Csongorica(Csongorica) CCG053762.1_Csongorica(Csongor…
ORTHOMCL879(30 genes,10 taxa):	AT2G27100.1.Araport11.447_Athaliana(Athaliana) Bradi1g33970.1.v3.1_Bdistachyon(Bdistachyon) Bradi3g03840.1.v3.1_Bdistachyon(Bdistachyon) Bradi3g40630.1.v3.1_Bdistachyon(Bdistachyon) CCG005388.1_Csongorica(Csongorica) CCG009957.1_Csongorica(Csongorica) CCG037024.2_Csongorica(Csongorica) HORVU0Hr1G020790.1_Hvulgare(Hvulgare) HORVU6Hr1G021620.2_Hvulgare(Hvulgare) HORVU7Hr1G052570.1_Hvulgare(Hvulgare…
ORTHOMCL880(30 genes,10 taxa):	AT2G32220.1.Araport11.447_Athaliana(Athaliana) AT3G22230.1.Araport11.447_Athaliana(Athaliana) AT4G15000.1.Araport11.447_Athaliana(Athaliana) Bradi1g30210.1.v3.1_Bdistachyon(Bdistachyon) CCG037236.1_Csongorica(Csongorica) CCG041687.1_Csongorica(Csongorica) HORVU2Hr1G086450.1_Hvulgare(Hvulgare) HORVU2Hr1G086470.1_Hvulgare(Hvulgare) HORVU2Hr1G086480.1_Hvulgare(Hvulgare) HORVU3Hr1G027260.1_Hvulgare(H…
ORTHOMCL881(30 genes,10 taxa):	AT2G35040.1.Araport11.447_Athaliana(Athaliana) Bradi3g17836.3.v3.1_Bdistachyon(Bdistachyon) Bradi4g24880.2.v3.1_Bdistachyon(Bdistachyon) Bradi5g21658.1.v3.1_Bdistachyon(Bdistachyon) CCG019566.1_Csongorica(Csongorica) CCG035577.1_Csongorica(Csongorica) CCG039051.1_Csongorica(Csongorica) CCG048088.1_Csongorica(Csongorica) CCG048089.1_Csongorica(Csongorica) HORVU2Hr1G099200.2_Hvulgare(Hvulgare) HORV…
ORTHOMCL882(30 genes,10 taxa):	AT2G38320.1.Araport11.447_Athaliana(Athaliana) Bradi4g44860.2.v3.1_Bdistachyon(Bdistachyon) CCG005561.1_Csongorica(Csongorica) CCG016108.2_Csongorica(Csongorica) CCG036905.1_Csongorica(Csongorica) CCG053593.1_Csongorica(Csongorica) HORVU5Hr1G047630.1_Hvulgare(Hvulgare) LOC_Os11g01570.1.MSUR7_Osativa(Osativa) LOC_Os12g01560.1.MSUR7_Osativa(Osativa) Oropetium_20150105_22192A.v1.0_Othomaeum(Othomaeu…
ORTHOMCL883(30 genes,10 taxa):	AT2G38400.2.Araport11.447_Athaliana(Athaliana) AT3G08860.1.Araport11.447_Athaliana(Athaliana) AT4G39660.1.Araport11.447_Athaliana(Athaliana) Bradi1g63030.1.v3.1_Bdistachyon(Bdistachyon) Bradi1g73120.1.v3.1_Bdistachyon(Bdistachyon) Bradi2g22410.1.v3.1_Bdistachyon(Bdistachyon) Bradi2g49257.1.v3.1_Bdistachyon(Bdistachyon) CCG003069.1_Csongorica(Csongorica) CCG013908.1_Csongorica(Csongorica) CCG05316…
ORTHOMCL884(30 genes,10 taxa):	AT2G39770.1.Araport11.447_Athaliana(Athaliana) AT3G55590.1.Araport11.447_Athaliana(Athaliana) AT4G30570.1.Araport11.447_Athaliana(Athaliana) Bradi1g66930.5.v3.1_Bdistachyon(Bdistachyon) Bradi2g54870.1.v3.1_Bdistachyon(Bdistachyon) CCG000194.1_Csongorica(Csongorica) CCG009329.1_Csongorica(Csongorica) CCG013845.1_Csongorica(Csongorica) CCG020480.1_Csongorica(Csongorica) CCG034276.1_Csongorica(Csong…
ORTHOMCL885(30 genes,10 taxa):	AT3G04840.1.Araport11.447_Athaliana(Athaliana) AT4G34670.1.Araport11.447_Athaliana(Athaliana) Bradi1g71200.1.v3.1_Bdistachyon(Bdistachyon) Bradi1g78170.1.v3.1_Bdistachyon(Bdistachyon) Bradi3g01210.1.v3.1_Bdistachyon(Bdistachyon) CCG026241.1_Csongorica(Csongorica) CCG027472.1_Csongorica(Csongorica) CCG031214.1_Csongorica(Csongorica) CCG044699.1_Csongorica(Csongorica) HORVU1Hr1G032060.4_Hvulgare(Hv…
ORTHOMCL886(30 genes,10 taxa):	AT3G08580.2.Araport11.447_Athaliana(Athaliana) AT4G28390.1.Araport11.447_Athaliana(Athaliana) AT5G13490.1.Araport11.447_Athaliana(Athaliana) Bradi3g53520.1.v3.1_Bdistachyon(Bdistachyon) CCG006133.1_Csongorica(Csongorica) CCG006134.2_Csongorica(Csongorica) CCG006592.1_Csongorica(Csongorica) CCG006593.1_Csongorica(Csongorica) CCG033900.1_Csongorica(Csongorica) CCG040322.1_Csongorica(Csongorica) HOR…
ORTHOMCL887(30 genes,10 taxa):	AT3G10600.1.Araport11.447_Athaliana(Athaliana) AT5G04770.1.Araport11.447_Athaliana(Athaliana) Bradi4g42150.1.v3.1_Bdistachyon(Bdistachyon) Bradi5g17290.1.v3.1_Bdistachyon(Bdistachyon) CCG017342.1_Csongorica(Csongorica) CCG023829.1_Csongorica(Csongorica) CCG029007.1_Csongorica(Csongorica) CCG038897.1_Csongorica(Csongorica) CCG044488.1_Csongorica(Csongorica) CCG048666.1_Csongorica(Csongorica) HORVU…
ORTHOMCL888(30 genes,10 taxa):	AT3G16860.1.Araport11.447_Athaliana(Athaliana) AT3G20580.1.Araport11.447_Athaliana(Athaliana) AT4G16120.1.Araport11.447_Athaliana(Athaliana) AT4G27110.1.Araport11.447_Athaliana(Athaliana) AT5G49270.1.Araport11.447_Athaliana(Athaliana) Bradi1g16791.1.v3.1_Bdistachyon(Bdistachyon) Bradi1g25910.1.v3.1_Bdistachyon(Bdistachyon) Bradi1g64817.2.v3.1_Bdistachyon(Bdistachyon) CCG001036.1_Csongorica(Csongo…
ORTHOMCL889(30 genes,10 taxa):	AT3G17040.1.Araport11.447_Athaliana(Athaliana) AT3G62370.1.Araport11.447_Athaliana(Athaliana) AT3G66652.3.Araport11.447_Athaliana(Athaliana) Bradi1g64370.1.v3.1_Bdistachyon(Bdistachyon) Bradi1g64381.1.v3.1_Bdistachyon(Bdistachyon) CCG025143.1_Csongorica(Csongorica) CCG025144.1_Csongorica(Csongorica) CCG025145.1_Csongorica(Csongorica) CCG039999.1_Csongorica(Csongorica) CCG040000.1_Csongorica(Csong…
ORTHOMCL890(30 genes,10 taxa):	AT3G17180.1.Araport11.447_Athaliana(Athaliana) Bradi2g12450.1.v3.1_Bdistachyon(Bdistachyon) Bradi2g12460.2.v3.1_Bdistachyon(Bdistachyon) Bradi2g34850.5.v3.1_Bdistachyon(Bdistachyon) CCG017475.1_Csongorica(Csongorica) CCG017476.1_Csongorica(Csongorica) CCG039612.1_Csongorica(Csongorica) HORVU3Hr1G033550.19_Hvulgare(Hvulgare) LOC_Os01g22954.1.MSUR7_Osativa(Osativa) LOC_Os01g22980.1.MSUR7_Osativa(Os…
ORTHOMCL891(30 genes,10 taxa):	AT3G20290.1.Araport11.447_Athaliana(Athaliana) AT4G05520.1.Araport11.447_Athaliana(Athaliana) Bradi1g33310.1.v3.1_Bdistachyon(Bdistachyon) Bradi3g04420.1.v3.1_Bdistachyon(Bdistachyon) Bradi5g25580.1.v3.1_Bdistachyon(Bdistachyon) CCG007094.1_Csongorica(Csongorica) CCG010019.3_Csongorica(Csongorica) CCG021397.1_Csongorica(Csongorica) CCG037087.2_Csongorica(Csongorica) CCG050151.3_Csongorica(Csongor…
ORTHOMCL892(30 genes,10 taxa):	AT3G26720.1.Araport11.447_Athaliana(Athaliana) AT5G13980.1.Araport11.447_Athaliana(Athaliana) AT5G66150.1.Araport11.447_Athaliana(Athaliana) Bradi3g21117.1.v3.1_Bdistachyon(Bdistachyon) Bradi4g17308.1.v3.1_Bdistachyon(Bdistachyon) Bradi4g17317.1.v3.1_Bdistachyon(Bdistachyon) Bradi4g17327.2.v3.1_Bdistachyon(Bdistachyon) CCG001675.1_Csongorica(Csongorica) CCG007555.1_Csongorica(Csongorica) CCG00759…
ORTHOMCL893(30 genes,10 taxa):	AT3G46060.1.Araport11.447_Athaliana(Athaliana) AT3G53610.3.Araport11.447_Athaliana(Athaliana) AT5G59840.1.Araport11.447_Athaliana(Athaliana) Bradi1g03820.1.v3.1_Bdistachyon(Bdistachyon) Bradi2g23120.2.v3.1_Bdistachyon(Bdistachyon) Bradi2g54460.2.v3.1_Bdistachyon(Bdistachyon) CCG002542.2_Csongorica(Csongorica) CCG012616.1_Csongorica(Csongorica) CCG021614.1_Csongorica(Csongorica) HORVU1Hr1G072070.4…
ORTHOMCL894(30 genes,10 taxa):	AT3G62160.1.Araport11.447_Athaliana(Athaliana) Bradi1g36980.1.v3.1_Bdistachyon(Bdistachyon) Bradi2g04980.1.v3.1_Bdistachyon(Bdistachyon) Bradi2g04990.1.v3.1_Bdistachyon(Bdistachyon) CCG006737.1_Csongorica(Csongorica) CCG023670.1_Csongorica(Csongorica) CCG026074.1_Csongorica(Csongorica) CCG027884.1_Csongorica(Csongorica) CCG035752.1_Csongorica(Csongorica) CCG042343.1_Csongorica(Csongorica) HORVU1H…
ORTHOMCL895(30 genes,10 taxa):	AT4G03020.1.Araport11.447_Athaliana(Athaliana) Bradi2g13223.2.v3.1_Bdistachyon(Bdistachyon) Bradi2g25610.3.v3.1_Bdistachyon(Bdistachyon) Bradi2g36417.1.v3.1_Bdistachyon(Bdistachyon) CCG020791.1_Csongorica(Csongorica) CCG028379.1_Csongorica(Csongorica) CCG030359.1_Csongorica(Csongorica) CCG044968.1_Csongorica(Csongorica) HORVU0Hr1G000250.10_Hvulgare(Hvulgare) HORVU1Hr1G018790.12_Hvulgare(Hvulgare)…
ORTHOMCL896(30 genes,9 taxa):	AT4G21700.1.Araport11.447_Athaliana(Athaliana) Bradi2g16940.1.v3.1_Bdistachyon(Bdistachyon) CCG012767.1_Csongorica(Csongorica) CCG019219.1_Csongorica(Csongorica) CCG032468.1_Csongorica(Csongorica) CCG032469.1_Csongorica(Csongorica) CCG032470.1_Csongorica(Csongorica) CCG032472.1_Csongorica(Csongorica) CCG047620.1_Csongorica(Csongorica) CCG047622.1_Csongorica(Csongorica) CCG050301.1_Csongorica(Cson…
ORTHOMCL897(30 genes,10 taxa):	AT5G01700.2.Araport11.447_Athaliana(Athaliana) Bradi4g44740.1.v3.1_Bdistachyon(Bdistachyon) Bradi4g44750.1.v3.1_Bdistachyon(Bdistachyon) CCG016112.1_Csongorica(Csongorica) CCG020141.1_Csongorica(Csongorica) CCG020143.1_Csongorica(Csongorica) CCG036887.2_Csongorica(Csongorica) CCG050556.1_Csongorica(Csongorica) HORVU5Hr1G041350.1_Hvulgare(Hvulgare) HORVU5Hr1G047400.1_Hvulgare(Hvulgare) HORVU5Hr1G0…
ORTHOMCL898(30 genes,10 taxa):	AT5G35370.1.Araport11.447_Athaliana(Athaliana) Bradi3g57900.1.v3.1_Bdistachyon(Bdistachyon) Bradi4g00206.1.v3.1_Bdistachyon(Bdistachyon) Bradi4g32027.1.v3.1_Bdistachyon(Bdistachyon) CCG005803.1_Csongorica(Csongorica) CCG012784.1_Csongorica(Csongorica) CCG016547.1_Csongorica(Csongorica) CCG031749.1_Csongorica(Csongorica) CCG037652.1_Csongorica(Csongorica) HORVU5Hr1G000240.1_Hvulgare(Hvulgare) HORV…
ORTHOMCL899(30 genes,10 taxa):	AT5G42340.1.Araport11.447_Athaliana(Athaliana) Bradi1g29870.1.v3.1_Bdistachyon(Bdistachyon) Bradi3g38610.1.v3.1_Bdistachyon(Bdistachyon) Bradi3g38620.1.v3.1_Bdistachyon(Bdistachyon) CCG004523.1_Csongorica(Csongorica) CCG042955.1_Csongorica(Csongorica) CCG049071.1_Csongorica(Csongorica) HORVU3Hr1G067580.1_Hvulgare(Hvulgare) HORVU7Hr1G061800.2_Hvulgare(Hvulgare) HORVU7Hr1G121810.1_Hvulgare(Hvulgare…
ORTHOMCL900(30 genes,10 taxa):	AT5G59870.1.Araport11.447_Athaliana(Athaliana) Bradi1g66360.1.v3.1_Bdistachyon(Bdistachyon) Bradi1g66370.1.v3.1_Bdistachyon(Bdistachyon) Bradi2g37327.1.v3.1_Bdistachyon(Bdistachyon) CCG006249.1_Csongorica(Csongorica) CCG007722.1_Csongorica(Csongorica) CCG009391.2_Csongorica(Csongorica) CCG017713.2_Csongorica(Csongorica) CCG044965.1_Csongorica(Csongorica) CCG046962.1_Csongorica(Csongorica) HORVU0H…
ORTHOMCL901(30 genes,6 taxa):	ATCG01120.1.Araport11.447_Athaliana(Athaliana) Bradi1g05804.1.v3.1_Bdistachyon(Bdistachyon) HORVU0Hr1G025110.1_Hvulgare(Hvulgare) HORVU0Hr1G025180.1_Hvulgare(Hvulgare) HORVU0Hr1G026990.1_Hvulgare(Hvulgare) HORVU0Hr1G028640.1_Hvulgare(Hvulgare) HORVU0Hr1G031250.1_Hvulgare(Hvulgare) HORVU0Hr1G033130.1_Hvulgare(Hvulgare) HORVU0Hr1G033600.1_Hvulgare(Hvulgare) HORVU0Hr1G033970.1_Hvulgare(Hvulgare) HOR…
ORTHOMCL902(30 genes,9 taxa):	Bradi1g14350.1.v3.1_Bdistachyon(Bdistachyon) Bradi2g50927.2.v3.1_Bdistachyon(Bdistachyon) CCG002983.1_Csongorica(Csongorica) CCG011246.1_Csongorica(Csongorica) CCG012103.1_Csongorica(Csongorica) CCG015607.1_Csongorica(Csongorica) CCG052279.2_Csongorica(Csongorica) HORVU2Hr1G117540.3_Hvulgare(Hvulgare) HORVU3Hr1G014320.2_Hvulgare(Hvulgare) HORVU3Hr1G074290.4_Hvulgare(Hvulgare) HORVU4Hr1G011690.1_H…
ORTHOMCL903(30 genes,9 taxa):	Bradi1g20801.1.v3.1_Bdistachyon(Bdistachyon) Bradi1g20805.1.v3.1_Bdistachyon(Bdistachyon) Bradi2g03448.1.v3.1_Bdistachyon(Bdistachyon) Bradi5g13816.1.v3.1_Bdistachyon(Bdistachyon) CCG011466.1_Csongorica(Csongorica) CCG014376.1_Csongorica(Csongorica) CCG046633.1_Csongorica(Csongorica) HORVU3Hr1G014090.1_Hvulgare(Hvulgare) HORVU3Hr1G014100.1_Hvulgare(Hvulgare) HORVU4Hr1G089450.1_Hvulgare(Hvulgare) …
ORTHOMCL904(30 genes,6 taxa):	Bradi1g25100.2.v3.1_Bdistachyon(Bdistachyon) Bradi1g50350.1.v3.1_Bdistachyon(Bdistachyon) Bradi1g65433.2.v3.1_Bdistachyon(Bdistachyon) Bradi2g27864.1.v3.1_Bdistachyon(Bdistachyon) Bradi3g53341.1.v3.1_Bdistachyon(Bdistachyon) Bradi4g09869.2.v3.1_Bdistachyon(Bdistachyon) Bradi4g12887.1.v3.1_Bdistachyon(Bdistachyon) Bradi5g19671.1.v3.1_Bdistachyon(Bdistachyon) CCG029761.1_Csongorica(Csongorica) CCG0…
ORTHOMCL905(30 genes,8 taxa):	Bradi1g38770.1.v3.1_Bdistachyon(Bdistachyon) Bradi2g06950.4.v3.1_Bdistachyon(Bdistachyon) Bradi3g09470.3.v3.1_Bdistachyon(Bdistachyon) CCG024708.1_Csongorica(Csongorica) CCG040670.2_Csongorica(Csongorica) CCG052737.1_Csongorica(Csongorica) HORVU3Hr1G028060.2_Hvulgare(Hvulgare) HORVU6Hr1G042550.1_Hvulgare(Hvulgare) HORVU7Hr1G079720.2_Hvulgare(Hvulgare) LOC_Os01g11650.1.MSUR7_Osativa(Osativa) LOC_O…
ORTHOMCL906(30 genes,9 taxa):	Bradi1g41825.1.v3.1_Bdistachyon(Bdistachyon) Bradi2g59310.1.v3.1_Bdistachyon(Bdistachyon) Bradi4g25780.2.v3.1_Bdistachyon(Bdistachyon) Bradi4g25810.1.v3.1_Bdistachyon(Bdistachyon) CCG002276.1_Csongorica(Csongorica) CCG004165.1_Csongorica(Csongorica) CCG013265.1_Csongorica(Csongorica) CCG014790.1_Csongorica(Csongorica) CCG044665.2_Csongorica(Csongorica) CCG053554.1_Csongorica(Csongorica) HORVU3Hr1…
ORTHOMCL907(30 genes,9 taxa):	Bradi3g61040.4.v3.1_Bdistachyon(Bdistachyon) Bradi4g09957.1.v3.1_Bdistachyon(Bdistachyon) CCG019234.1_Csongorica(Csongorica) CCG046244.1_Csongorica(Csongorica) CCG049439.1_Csongorica(Csongorica) CCG049443.1_Csongorica(Csongorica) HORVU1Hr1G000210.1_Hvulgare(Hvulgare) HORVU1Hr1G000250.4_Hvulgare(Hvulgare) HORVU1Hr1G000260.9_Hvulgare(Hvulgare) HORVU1Hr1G009560.3_Hvulgare(Hvulgare) HORVU2Hr1G101700.…
ORTHOMCL908(30 genes,6 taxa):	CCG001563.1_Csongorica(Csongorica) CCG001854.1_Csongorica(Csongorica) CCG005688.1_Csongorica(Csongorica) CCG011623.1_Csongorica(Csongorica) CCG011964.1_Csongorica(Csongorica) CCG015497.1_Csongorica(Csongorica) CCG019723.1_Csongorica(Csongorica) CCG022906.1_Csongorica(Csongorica) CCG025822.1_Csongorica(Csongorica) CCG027119.1_Csongorica(Csongorica) CCG029027.1_Csongorica(Csongorica) CCG036413.1_Cs…
ORTHOMCL909(30 genes,1 taxa):	HORVU0Hr1G003720.1_Hvulgare(Hvulgare) HORVU1Hr1G011740.1_Hvulgare(Hvulgare) HORVU1Hr1G017290.1_Hvulgare(Hvulgare) HORVU1Hr1G017510.1_Hvulgare(Hvulgare) HORVU1Hr1G023250.1_Hvulgare(Hvulgare) HORVU1Hr1G084660.1_Hvulgare(Hvulgare) HORVU2Hr1G004100.1_Hvulgare(Hvulgare) HORVU2Hr1G007830.1_Hvulgare(Hvulgare) HORVU2Hr1G018880.1_Hvulgare(Hvulgare) HORVU2Hr1G021670.1_Hvulgare(Hvulgare) HORVU2Hr1G049000.1_…
ORTHOMCL910(30 genes,1 taxa):	rna14654_Zmays(Zmays) rna14829_Zmays(Zmays) rna14839_Zmays(Zmays) rna16807_Zmays(Zmays) rna22065_Zmays(Zmays) rna23023_Zmays(Zmays) rna23043_Zmays(Zmays) rna30347_Zmays(Zmays) rna30761_Zmays(Zmays) rna35930_Zmays(Zmays) rna38520_Zmays(Zmays) rna40037_Zmays(Zmays) rna40045_Zmays(Zmays) rna4442_Zmays(Zmays) rna45061_Zmays(Zmays) rna45402_Zmays(Zmays) rna4610_Zmays(Zmays) rna48180_Zmays(Zmays) rna51…
ORTHOMCL911(29 genes,9 taxa):	AT1G03670.1.Araport11.447_Athaliana(Athaliana) AT4G03440.1.Araport11.447_Athaliana(Athaliana) AT4G03450.1.Araport11.447_Athaliana(Athaliana) AT4G03460.1.Araport11.447_Athaliana(Athaliana) AT4G03470.1.Araport11.447_Athaliana(Athaliana) AT4G03480.1.Araport11.447_Athaliana(Athaliana) AT4G03490.3.Araport11.447_Athaliana(Athaliana) AT4G03500.1.Araport11.447_Athaliana(Athaliana) AT4G05040.1.Araport11.4…
ORTHOMCL912(29 genes,9 taxa):	AT1G10630.2.Araport11.447_Athaliana(Athaliana) AT1G23490.1.Araport11.447_Athaliana(Athaliana) AT1G70490.4.Araport11.447_Athaliana(Athaliana) AT2G47170.2.Araport11.447_Athaliana(Athaliana) AT3G62290.1.Araport11.447_Athaliana(Athaliana) Bradi1g53862.1.v3.1_Bdistachyon(Bdistachyon) Bradi2g53076.1.v3.1_Bdistachyon(Bdistachyon) Bradi2g53082.1.v3.1_Bdistachyon(Bdistachyon) CCG016076.1_Csongorica(Csongo…
ORTHOMCL913(29 genes,9 taxa):	AT1G11610.2.Araport11.447_Athaliana(Athaliana) AT2G30750.1.Araport11.447_Athaliana(Athaliana) AT2G30770.1.Araport11.447_Athaliana(Athaliana) AT3G48270.1.Araport11.447_Athaliana(Athaliana) AT3G48280.1.Araport11.447_Athaliana(Athaliana) AT3G48290.2.Araport11.447_Athaliana(Athaliana) AT3G48300.2.Araport11.447_Athaliana(Athaliana) AT3G48310.1.Araport11.447_Athaliana(Athaliana) AT3G48320.1.Araport11.4…
ORTHOMCL914(29 genes,10 taxa):	AT1G13130.1.Araport11.447_Athaliana(Athaliana) AT3G26130.2.Araport11.447_Athaliana(Athaliana) AT3G26140.3.Araport11.447_Athaliana(Athaliana) AT5G16700.1.Araport11.447_Athaliana(Athaliana) AT5G17500.1.Araport11.447_Athaliana(Athaliana) Bradi5g13550.1.v3.1_Bdistachyon(Bdistachyon) Bradi5g13560.1.v3.1_Bdistachyon(Bdistachyon) CCG020571.1_Csongorica(Csongorica) CCG021237.1_Csongorica(Csongorica) CCG0…
ORTHOMCL915(29 genes,10 taxa):	AT1G14330.1.Araport11.447_Athaliana(Athaliana) AT1G26930.1.Araport11.447_Athaliana(Athaliana) AT2G02870.1.Araport11.447_Athaliana(Athaliana) Bradi3g59270.1.v3.1_Bdistachyon(Bdistachyon) CCG013315.1_Csongorica(Csongorica) CCG013905.1_Csongorica(Csongorica) CCG046933.1_Csongorica(Csongorica) CCG053165.1_Csongorica(Csongorica) HORVU4Hr1G075310.3_Hvulgare(Hvulgare) HORVU6Hr1G075590.3_Hvulgare(Hvulgar…
[truncated: 60,640 more rows]
[truncated: 11 more columns]
